# Supplementary material for: Staphylococcus aureus Transcriptome Architecture: From Laboratory to Infection-Mimicking Conditions
Source: PLoS Genet. 2016 Apr 1;12(4):e1005962. doi: 10.1371/journal.pgen.1005962 (PMC4818034; doi:10.1371/journal.pgen.1005962)
Supplement: S1 Table — (XLSX) [file pgen.1005962.s003.xlsx]

## Sheet: Table S1.A
Table S1.A Quantile-normalized data
Locustag	Name	Annot	Start	End	Strand	RPMI-exp-A1_1 26892402	RPMI-exp-A1_3 26901602	RPMI-t2-A1_2 26910002	TSB-exp-A_1 26898102	TSB-exp-A_2 26895402	TSB-exp-A_3 26893502	TSB-exp-B1_1 25604702	TSB-exp-B1_2 25600902	TSB-exp-B1_3 25603502	TSB-t2-B1_1 25600702	TSB-t2-B1_2 25600602	TSB-t2-B1_3 26913202	TSB-t4-B1_1 25601302	TSB-t4-B1_2 26912302	TSB-exp-C_1 26920402	TSB-exp-C_2 25755602	TSB-exp-C_3 37638902	TSB-t2-C_1 25755402_01	TSB-t2-C_2 25755302	TSB-t2-C_3 37595602	TSB-t4-C_1 25754802	TSB-t4-C_2 25754002	TSB-t4-C_3 37607602_01	pMEM-exp-C1_1 25754102	pMEM-exp-C1_2 25753802	pMEM-exp-C1_3 37613802	pMEM-t2-C1_1 25737602	pMEM-t2-C1_2 25760502	pMEM-t2-C1_3 37607402	pMEM-t4-C1_1 25793602	pMEM-t4-C1_2 25777602	pMEM-t4-C1_3 37608902	CDM-exp_1 37594502	CDM-exp_2 25760402	CDM-exp_4 41872302	CDM-t2_1 37595902	CDM-t2_2 25780602	CDM-t2_3 26920302	CDM-t2_4 41838902	CDM-t4_2 26920202	CDM-t4_3 26920502	CDM-t4_4 41837802	plasma-exp_1 51161002	plasma-exp_2 42201102
new_297_516_1	S1	5'	297	516	1	13.0036	13.2197	14.2933	13.5879	13.8103	13.6137	13.4245	13.2534	13.5594	13.2118	13.0973	13.1702	12.9489	12.9574	13.693	14.0483	13.8754	13.7423	13.7662	13.6039	13.0739	12.9312	13.1643	13.1848	13.2118	12.9417	13.4049	13.7718	13.6624	13.3331	13.3938	13.1565	13.8529	13.297	13.151	12.9907	12.8915	12.8309	12.7828	12.9591	12.9889	12.595	13.2243	13.4883
SAOUHSC_00001	dnaA	NA	517	1878	1	13.0903	13.0922	13.822	13.3029	13.4883	13.5249	13.141	13.2357	13.1062	13.0017	12.9625	13.0257	12.6752	12.8261	13.5024	13.4906	13.4577	13.4394	13.4484	13.5314	12.9716	12.947	13.059	12.9716	13.145	13.1119	13.3196	13.3793	13.4438	13.0922	13.1185	12.7366	13.1719	13.059	12.9889	12.9963	13.0116	12.9907	12.8591	12.9522	12.9751	12.8846	13.5271	13.6342
new_1879_2155_1	S2	intra	1879	2155	1	13.2913	13.2337	13.968	13.4462	13.4462	13.7028	13.3235	13.1737	13.2493	12.9574	12.9033	13.1043	12.6026	12.8428	13.5642	13.4857	13.3813	13.3709	13.4114	13.6064	13.0257	13.0203	13.139	13.0345	13.1604	13.2729	13.3894	13.4438	13.4346	13.0797	13.1153	12.8044	13.3412	13.4601	13.4201	13.0036	13.1528	13.0238	12.9963	12.9506	13.0903	12.8477	13.6519	14.0097
SAOUHSC_00002	dnaN	NA	2156	3289	1	13.0309	12.9264	13.4931	13.1604	13.2891	13.3982	13.4438	13.4791	13.3563	13.2357	13.143	13.1008	12.928	12.9506	13.5854	13.5404	13.3586	13.7503	13.6342	13.4684	13.3117	13.2553	13.0309	12.9926	13.1008	13.0327	13.2301	13.2394	13.1081	12.9348	13.0533	12.5737	13.0017	13.2301	13.3157	12.7488	12.9835	12.8212	12.9659	12.7151	12.8277	12.6912	13.2952	13.3731
SAOUHSC_00003	NA	NA	3670	3915	1	12.9329	13.1043	12.1569	13.2337	13.396	13.3626	12.9082	13.0699	13.1222	13.9648	14.1943	14.1912	14.2637	14.6274	12.9453	13.3052	13.0903	13.6774	13.6441	14.134	13.7288	13.6218	13.557	12.9453	12.9453	12.7632	13.5523	13.5879	13.3252	13.059	13.3351	12.8445	13.0309	12.8781	13.0609	15.6009	14.9849	15.0473	14.7182	15.1954	15.0667	14.9433	13.1333	13.0497
SAOUHSC_00004	recF	NA	3912	5024	1	13.437	13.5993	12.4638	13.7558	13.7932	13.9342	13.5546	13.6417	13.5879	14.605	14.6426	14.5182	14.6909	14.6621	13.5474	13.7662	13.8294	14.2711	14.3669	14.8768	14.488	14.405	14.4438	13.4002	13.396	13.3412	13.9472	13.9964	14.0885	13.5692	13.816	12.9348	13.4835	13.4002	13.4438	15.3069	15.0971	15.0971	14.8966	15.2318	15.1672	15.1043	13.4824	13.3687
SAOUHSC_00005	gyrB	NA	5034	6968	1	13.5993	13.8383	12.7159	14.0237	14.0426	14.2227	13.8893	13.8648	13.8244	14.6665	14.6711	14.6759	14.638	14.6665	13.912	13.9504	13.9147	14.3007	14.4476	15.1007	14.6426	14.6809	14.7587	13.6243	13.7689	13.6191	14.0656	13.9896	14.0237	13.5383	13.7368	13.2433	14.0266	13.5923	13.7932	15.1516	15.1311	15.21	14.9433	15.367	15.1891	15.1458	13.8499	13.7214
SAOUHSC_00006	gyrA	NA	7005	9668	1	13.453	13.6469	12.2306	13.8921	14.0656	14.1875	14.0483	13.9993	13.9034	14.3315	14.3931	14.257	14.1977	14.2227	13.7746	13.8701	13.9092	14.2262	14.2672	14.6571	14.3633	14.4206	14.5909	13.4394	13.4953	13.5665	13.6548	13.5185	13.7989	13.2137	13.3542	12.773	13.6624	13.543	13.7636	15.3298	14.8895	14.8438	14.6665	14.9909	14.8336	14.8164	13.7341	13.5185
SAOUHSC_00007	nnrD	NA	9755	10456	-1	10.7945	10.2242	9.6842	10.691	10.8886	10.7794	10.8006	10.8606	10.8708	8.8779	8.8387	8.8174	8.4651	8.7721	9.7388	9.5369	9.5827	8.9144	8.7306	8.9468	7.9608	8.0771	8.0771	9.785	9.904	10.0594	10.0722	10.1694	9.8951	10.3667	10.303	10.4804	9.5004	9.4924	9.4585	8.532	8.4106	8.5181	8.4603	8.8479	8.0334	8.2524	10.644	10.4243
new_10457_10702_-1	S3	5'	10457	10702	-1	10.9033	10.3181	9.6016	10.9847	11.0539	10.6941	11.0522	11.133	11.1587	8.85	8.8303	8.8743	8.3507	8.4246	10.1082	10.0323	9.9582	9.0118	8.7067	9.0004	7.9012	7.9517	8.0015	10.2138	10.1444	10.474	10.4072	10.4621	10.3321	10.7136	10.5275	10.9065	9.6215	9.5004	9.3016	8.5787	8.4511	8.2083	8.4029	8.4745	8.0085	8.173	10.2888	10.3236
SAOUHSC_00008	hutH	NA	10893	12407	1	8.2377	7.8371	8.097	8.2791	8.1172	8.2665	8.2353	8.2524	8.2596	10.7761	10.8207	10.7731	11.2737	11.0926	8.2935	8.1945	8.2191	11.1025	11.2516	11.3363	9.9245	10.1507	10.1639	8.8847	8.6568	9.2431	12.4215	12.507	12.2939	11.9199	11.8869	10.7253	8.1443	8.3558	8.5921	12.1034	11.9242	11.8957	11.9185	11.9985	11.9599	12.1203	8.7564	8.6534
new_12457_12691_1	S4	indep	12457	12691	1	14.472	14.5778	15.653	15.21	15.1891	15.1672	15.0783	15.1458	15.0286	15.3595	15.367	15.4716	15.3155	15.2318	15.0727	15.1708	14.7231	15.5455	15.2603	14.8768	14.8895	14.8495	15.5205	15.9146	15.5455	14.7439	16.0336	16.0175	15.4459	16.1073	16.0747	15.7663	15.714	15.1183	15.246	14.9494	14.8164	14.586	14.9732	15.0128	15.0097	15.0473	14.359	14.8739
new_12693_12785_1	S5	s-inter	12693	12785	1	11.1804	11.3379	10.1009	12.4467	12.2108	12.5401	12.0768	12.1625	12.0654	11.7802	11.2356	12.0396	11.7596	11.8917	11.5171	11.2868	10.9747	11.1924	11.1603	11.3984	10.3635	10.2274	10.387	11.5324	11.7098	11.8727	9.9749	10.7212	10.4327	9.9831	10.2863	10.1585	10.8207	10.9877	10.4021	9.5629	10.3769	10.4705	10.4021	10.4443	9.8138	9.789	10.4899	11.4927
SAOUHSC_00009	serS	NA	12786	14072	1	11.5512	11.5679	9.4263	12.7127	12.7488	13.1024	12.6555	12.7795	12.719	11.6407	11.6697	11.6423	11.4702	11.5324	11.9171	11.9916	12.2353	11.6324	11.6719	11.5471	10.63	10.7778	10.5857	12.0325	12.1322	11.9399	9.7829	9.6255	9.5348	9.1728	9.1646	9.0571	10.7563	10.8937	11.1129	9.7287	9.7143	9.8056	9.8317	8.7048	9.1587	8.9039	11.8836	11.7912
new_14073_14172_1	S6	s-3'	14073	14172	1	10.9129	11.2473	9.4411	12.3191	12.2898	12.9835	11.7228	11.6892	11.6734	11.017	10.8254	10.9732	10.6526	10.4473	11.3434	11.4648	10.9033	10.9298	10.796	10.3395	10.37	10.2024	9.885	10.6032	10.8006	10.6456	9.0949	9.1361	8.6222	8.5963	8.7449	7.8483	9.8641	10.2326	10.2447	8.4106	8.2245	8.6874	8.7872	8.2423	8.1849	7.9133	10.418	11.1924
SAOUHSC_00010	NA	NA	14722	15417	1	10.3064	9.7602	11.7471	9.5997	9.8486	9.7305	8.9981	8.9448	8.9302	8.0376	8.4382	7.6176	8.3312	7.7969	10.4327	10.4425	10.7469	8.668	8.8174	8.7807	8.8367	8.9879	9.0486	9.6275	9.4573	9.4034	8.6256	8.0838	8.3558	8.3656	7.9856	8.9324	9.8995	9.7602	9.9267	8.5576	7.8839	8.4282	8.0857	7.6919	8.2665	7.8438	10.1063	9.8985
SAOUHSC_00012	NA	NA	15414	15743	1	10.4782	10.0614	12.1828	9.9438	10.1694	10.0466	9.1343	9.0136	9.099	9.2179	9.2514	8.6656	9.1565	8.7872	10.9095	10.7826	10.8724	9.0278	9.0727	9.0972	9.3593	9.4304	9.4135	9.8006	9.6482	9.5389	9.0197	8.3917	8.7449	8.9596	8.2915	9.5408	10.2496	10.3635	10.3202	9.2975	9.1442	9.2663	9.2532	8.1217	8.5576	9.0486	10.4136	10.1891
new_15785_16105_1	S7	5'	15785	16105	1	10.9877	11.0606	13.8074	11.4847	11.9556	11.4205	9.9782	10.1228	10.1082	13.3709	13.453	13.2375	13.1604	13.0381	11.1039	11.1242	11.4243	12.4513	12.4027	12.5598	12.8815	12.9329	13.0841	11.6561	11.206	11.8486	13.1528	13.1719	13.6368	12.8693	12.8983	15.0035	13.0273	13.0665	13.1222	12.2291	12.34	12.3807	13.1062	12.6248	12.4349	12.6141	12.1828	11.3956
SAOUHSC_00013	metX	NA	16106	17074	1	9.7871	9.7791	11.5067	9.7184	9.7327	9.7476	9.4239	9.4864	9.4824	11.1899	11.2122	11.0229	11.073	11.168	10.1406	10.1082	10.2258	10.4286	10.669	10.6566	11.3196	11.2809	11.3521	9.8544	9.7908	9.9419	11.669	12.2185	12.3635	12.4979	12.3131	13.7108	11.72	11.3781	11.5796	11.8643	11.7485	11.7609	11.6038	12.2041	11.9998	11.9671	10.0012	9.8006
new_17075_17337_1	S8	inter	17075	17337	1	9.9493	9.7066	11.704	9.8908	9.9364	9.8066	9.6753	9.5024	9.7108	11.12	11.2226	11.3011	11.4135	11.5839	10.1931	10.296	10.0083	10.3511	10.2696	10.4212	11.1013	10.9095	11.0715	9.8317	9.7403	9.5571	11.5432	12.2068	11.9271	12.275	12.1728	13.5046	11.5839	11.5324	11.5188	11.7458	11.9355	11.735	11.7609	12.2353	12.1668	11.9703	10.0394	10.0614
SAOUHSC_00014	NA	NA	17365	18303	1	12.9625	13.1866	13.0441	13.6519	13.6039	13.8648	13.3272	13.5271	13.5523	11.8863	11.9185	11.8849	11.7255	11.808	13.5227	13.693	13.6624	12.7523	12.8396	12.8114	12.5239	12.5843	12.6394	13.4024	13.4394	13.2337	13.1238	12.8495	12.9016	13.1043	12.7976	13.4346	12.9761	12.9522	12.9926	12.1075	12.0426	12.0039	11.8371	12.2792	12.1959	12.0852	13.3916	13.1565
SAOUHSC_00015	NA	NA	18318	20285	1	13.6039	13.6417	13.5899	14.1875	14.0979	14.2711	13.9034	13.8529	13.8779	12.7127	12.7298	12.5859	12.3013	12.3533	14.2367	14.1435	14.1738	13.7161	13.7608	13.993	13.5642	13.6017	13.6548	13.9204	13.9472	13.7932	13.9233	13.6648	13.7718	13.8441	13.5024	14.1912	13.9993	13.6406	13.8074	12.8428	12.6704	12.7143	12.5086	12.6155	12.5706	12.5843	14.057	14.0426
SAOUHSC_00017	rplI	NA	20282	20734	1	14.397	14.2605	14.4366	14.8111	14.7895	14.8385	14.32	14.4324	14.2503	13.0625	13.1471	13.2081	12.7959	12.9382	15.0286	14.7847	15.0843	14.4088	14.3474	14.44	14.2119	14.3669	14.3438	14.5102	14.506	14.5693	14.5232	14.1532	14.15	14.3438	14.15	14.3894	14.4919	14.4836	14.5316	13.3176	13.3875	13.3709	13.2197	13.2433	13.0402	13.0665	14.8056	14.9209
SAOUHSC_00018	dnaC	NA	20766	22166	1	13.557	13.1062	13.0238	13.7961	13.6137	13.8701	13.4906	13.3982	13.437	11.3335	11.2721	11.1899	10.9455	10.8006	13.9743	13.8742	14.0542	12.8243	12.7679	13.0133	12.6655	12.741	12.9181	13.2729	13.1471	13.2854	12.3353	11.9747	12.3353	12.2807	11.8574	12.1188	13.3938	13.3586	13.5271	11.538	11.404	11.2899	11.4121	11.2488	11.2399	11.4377	13.8244	13.4812
SAOUHSC_00019	purA	NA	22444	23727	1	13.6519	13.5785	9.6275	11.3679	12.3877	12.2178	12.2969	12.1697	12.2398	9.1169	9.3838	9.1343	9.5571	9.4432	10.4508	10.6094	10.7794	11.9591	12.2924	12.3533	9.4743	9.5231	9.5509	14.0542	13.9504	14.2155	9.5838	9.357	9.6396	10.4964	9.7927	8.7048	11.574	11.6476	11.8472	8.4556	8.0015	7.9418	8.3558	8.2191	7.8719	8.5787	13.5923	13.3011
new_24770_24930_1	S9	5'	24770	24930	1	12.5582	12.9889	13.2454	13.141	12.6752	12.9247	12.741	12.5568	12.5163	13.2197	13.2571	13.3235	12.8676	13.0665	13.01	12.8178	13.299	13.7608	13.9743	14.2119	13.9267	13.9006	14.1041	13.2769	12.8396	13.9189	13.4438	13.2081	13.4791	13.2118	13.0776	12.6026	12.8052	12.5252	12.6329	13.0265	13.0756	13.0699	12.9364	12.7239	12.7174	12.4638	13.0739	13.3916
SAOUHSC_00020	walR	NA	24931	25632	1	12.5904	12.9181	12.7395	13.0362	12.8178	12.9574	12.3548	12.4863	12.4834	12.8726	12.9907	12.8895	12.5874	12.6091	12.7239	12.664	12.9453	13.5004	13.4835	13.8018	13.5206	13.5607	13.7028	12.8991	12.7254	13.4346	13.1584	12.9181	13.1643	12.7348	12.8726	12.7695	12.741	12.4012	12.5209	12.9707	12.679	12.7778	12.6571	12.2954	12.3793	12.3089	13.0419	12.8863
SAOUHSC_00021	walK	NA	25645	27471	1	12.4395	12.6394	12.5843	12.9382	12.7917	12.9147	12.3283	12.4027	12.3045	12.7778	12.7908	12.7892	12.5039	12.5507	12.6202	12.606	12.8396	13.3938	13.2611	13.5692	13.2571	13.3331	13.4484	12.6508	12.8693	13.0699	13.0441	12.8061	12.9401	12.687	12.6815	12.7647	12.5829	12.3807	12.4726	12.7555	12.7523	12.7994	12.4936	12.462	12.471	12.3735	13.2811	13.0993
SAOUHSC_00022	yycH	NA	27515	28798	1	12.7679	13.0168	12.6525	12.9963	12.8396	13.022	12.6141	12.5967	12.5729	12.7714	12.8445	12.7283	12.4102	12.4876	12.8609	12.8983	12.8309	13.2423	13.2375	13.407	13.3542	13.3752	13.3291	13.0476	13.0625	13.1924	13.1756	12.8591	13.0776	12.6894	12.6458	12.6799	12.7001	12.5967	12.5192	12.9854	12.8012	12.8895	12.7063	12.6967	12.7497	12.6604	13.3646	13.1683
SAOUHSC_00023	yycI	NA	28799	29587	1	12.8359	12.6604	12.0726	12.9348	12.8221	12.8558	12.5904	12.5252	12.5333	12.6894	12.7049	12.7056	12.3705	12.3742	12.8895	12.6847	12.5598	12.9382	12.9213	12.741	12.8781	12.8012	12.8495	12.9196	12.7506	13.0885	12.9417	12.8326	12.9804	12.8514	12.8693	12.4261	12.334	12.4962	12.667	12.6815	12.6879	12.7381	12.9163	12.5843	12.7206	12.8178	13.0533	13.2811
new_29785_29976_1	S10	5'	29785	29976	1	12.495	12.6508	12.3431	12.4818	12.5859	12.4102	12.2636	12.1639	12.1605	10.952	10.8084	11.2241	10.5865	10.6926	12.4772	12.2737	12.2778	11.3867	11.3706	11.3027	11.0069	10.9906	11.1766	13.1643	13.2039	13.3011	12.1859	12.3663	12.098	11.9456	12.0768	11.4732	11.7471	11.7026	11.5499	10.8331	10.9065	10.6986	10.9298	10.5762	10.5587	10.4574	12.7569	13.0151
SAOUHSC_00024	yycJ	NA	29977	30777	1	12.1599	11.9154	11.5599	12.0587	12.0726	12.0331	11.9875	11.9787	11.9584	10.9789	10.8069	10.8663	10.5503	10.1463	11.7609	11.6635	11.6799	11.042	11.0466	11.0898	10.8409	10.7916	10.8649	12.7254	12.8003	12.4876	12.1048	12.0594	11.9441	11.8629	11.7512	11.328	11.2269	11.335	11.171	11.0221	10.8053	10.8331	10.97	10.459	10.459	10.8515	12.8277	12.7143
SAOUHSC_00025	adsA	NA	31005	33323	1	9.8724	9.547	9.7226	9.2345	9.0176	9.1483	9.3079	9.3806	9.2387	8.6497	8.7872	8.5181	8.2665	8.0208	10.0323	9.8869	10.1101	10.8145	10.8315	11.0052	10.0801	10.2749	10.3427	9.7347	9.8888	10.514	9.3387	9.3766	9.3724	9.0049	9.2514	9.1646	9.0927	9.1073	9.1606	8.8284	8.6015	8.5945	9.2595	8.1443	8.6069	9.0752	10.4425	10.2766
SAOUHSC_00026	NA	NA	33555	34034	-1	7.6205	8.4745	8.9102	7.765	8.3001	8.6815	7.9494	7.7139	7.6809	8.1374	7.5548	7.7969	7.8246	7.9252	7.9343	7.923	7.9562	8.3168	7.8246	7.8246	7.7433	7.9922	7.7761	7.5341	7.8175	7.5045	7.8506	7.5465	7.5494	7.5374	7.6975	8.7699	8.6024	8.1309	8.5619	7.8018	8.0196	7.8461	9.3117	8.097	7.4496	9.6523	7.8913	7.5162
new_33610_33690_1	S11	s-5'	33610	33690	1	10.148	9.8564	9.4472	10.1711	10.2024	9.9493	9.4452	9.6255	9.1963	11.6251	11.9254	11.6844	12.0637	12.2493	10.4391	10.0847	10.4443	11.4942	11.8486	11.7555	11.3766	11.7776	11.8205	10.0829	9.8794	10.5997	11.8516	12.2867	11.9485	11.4914	12.141	11.87	10.0938	10.4621	10.3969	11.7294	11.6773	11.797	11.5392	12.3353	11.5284	12.1828	10.3046	9.6542
SAOUHSC_00027	orfX	NA	33691	34170	1	10.521	10.5389	10.2749	10.6016	10.4311	10.4376	9.8066	9.756	9.7476	12.1383	12.0197	12.2792	12.1728	12.4756	10.7025	10.4757	10.5111	11.7651	12.1159	12.0183	11.8742	11.9298	12.1345	10.2083	10.2258	10.8115	12.1496	12.4605	12.4246	11.8342	12.3431	12.4142	10.664	10.6549	10.6456	11.9774	12.0713	12.0824	12.0225	12.6394	12.6752	12.3949	10.5997	10.4045
new_34171_34472_1	S12	intra	34171	34472	1	11.4177	11.7512	11.7321	12.0453	11.9887	12.0281	11.3625	11.3011	11.2796	12.3461	12.4276	12.4156	12.2737	12.3777	12.0881	11.9787	12.0297	12.8915	12.9819	13.0168	12.8377	12.7439	12.9296	11.6476	11.5027	11.6983	12.4726	12.5843	12.4303	12.2027	12.322	12.4818	12.0453	12.141	11.7395	12.1352	12.1569	12.0396	12.0281	12.4893	12.5829	12.3965	10.7826	10.9789
SAOUHSC_00028	NA	NA	34375	34509	-1	8.3848	9.1565	9.4884	8.7133	8.852	9.3282	8.621	8.5761	8.6614	9.1921	8.5457	9.1159	8.5985	9.1687	8.8479	8.7766	8.4234	9.0771	8.5048	8.04	9.0278	8.9276	8.1774	8.2127	8.4106	7.9834	8.4625	9.0004	7.9671	8.1035	8.4603	9.2785	8.8603	9.128	8.5481	8.022	9.0411	8.6856	8.8865	8.9017	8.9745	9.2027	7.9694	8.0423
SAOUHSC_00029	NA	NA	34473	34565	1	11.3943	11.7912	11.9599	12.2398	12.1211	12.0572	11.4108	11.3749	11.4231	12.5722	12.5843	12.6879	12.3353	12.5522	12.1525	12.1805	12.0325	12.9506	13.2394	13.0922	13.1119	12.773	12.9907	11.6436	11.5405	11.7776	12.5706	12.7523	12.5859	12.5722	12.5285	12.7884	12.1425	12.3296	11.8755	12.1756	12.4215	12.4849	12.2172	12.9417	12.7381	12.7283	11.1257	11.4054
new_34566_34711_1	S13	s-intra	34566	34711	1	11.3737	11.893	11.9584	12.1965	12.1482	12.051	11.4365	11.4205	11.484	12.6026	12.6091	12.6912	12.3416	12.6155	12.1315	12.2034	11.9733	12.9608	13.2291	13.1081	13.1528	12.8575	13.0497	11.7419	11.5067	11.808	12.6202	12.7584	12.6171	12.5935	12.5382	12.8326	12.1308	12.3848	12.0753	12.2129	12.4907	12.4863	12.2867	12.977	12.7679	12.7828	11.0273	11.419
SAOUHSC_00030	NA	NA	34712	36457	1	11.4577	12.0142	11.9875	12.2199	12.1425	12.067	11.574	11.52	11.6547	12.5086	12.4638	12.5317	12.1684	12.42	12.2129	12.2709	11.9498	13.2891	13.2952	13.1924	13.2337	13.0572	12.9926	11.7815	11.8574	11.8205	12.2838	12.3877	12.0881	11.9703	11.947	12.1697	12.2129	12.2199	12.0365	12.0522	12.2291	12.2156	12.0726	12.664	12.5382	12.359	11.2516	11.4942
new_36458_36606_1	S14	s-3'ND	36458	36606	1	11.4162	11.6997	11.4108	11.6448	11.6799	11.7761	11.0362	10.5176	10.6078	10.309	10.6706	10.4543	10.4621	10.691	12.1639	11.5309	11.3651	12.3131	11.2488	11.5575	11.5611	11.5067	11.8917	9.7516	10.534	10.3886	10.571	9.9081	9.8772	10.3082	9.902	10.7136	11.757	11.9831	11.6675	10.8907	10.8757	11.1911	12.0365	11.2356	11.3929	11.1695	10.0209	10.0885
SAOUHSC_00032	NA	NA	37019	37120	-1	9.6016	9.5629	10.7341	9.7027	9.6315	9.5611	10.6379	10.6926	10.6518	10.552	10.5915	10.6721	11.1116	11.0185	10.4311	10.3918	10.5536	10.0793	9.9953	9.9173	10.1278	10.1463	10.1732	9.756	9.8353	10.0538	10.4359	10.6108	10.7196	11.4338	11.3027	13.3437	10.3952	10.0189	10.4327	10.7484	10.9161	10.8484	10.8578	10.9922	11.1812	10.9747	10.0652	10.2063
new_37121_37217_-1	S15	s-intra	37121	37217	-1	9.6608	9.6177	10.8238	9.8246	9.679	9.7829	10.7295	10.7731	10.7738	10.6078	10.6236	10.7018	11.0898	11.0466	10.4757	10.718	10.5865	10.1406	10.1911	10.0229	10.2871	10.2217	10.1822	9.8621	9.9173	10.0847	10.493	10.6518	10.7403	11.5053	11.3956	13.3938	10.4344	10.2464	10.5797	10.7545	10.9049	10.8315	10.7916	10.9935	11.1737	10.9313	10.3236	10.2547
SAOUHSC_00033	NA	NA	37218	37973	-1	9.3806	9.2472	10.2122	9.1728	9.1343	9.357	10.6318	10.6426	10.6154	10.2985	10.2647	10.3285	10.761	10.6706	10.2381	10.3598	10.4653	9.951	9.9476	9.9765	9.9209	9.8985	9.9493	9.8585	9.8206	10.0189	10.2194	10.2715	10.2423	10.9655	11.1825	13.1955	9.9457	10.0466	10.1244	10.4103	10.387	10.4526	10.3619	10.6463	10.63	10.463	9.8676	9.8525
SAOUHSC_00034	NA	NA	37973	38233	-1	9.2322	9.2431	10.3502	9.1749	9.1624	9.4432	10.5111	10.5228	10.4212	9.8486	10.0031	10.195	10.4197	10.5176	10.2578	10.4088	10.4559	9.8227	9.984	9.8929	9.7004	9.6295	9.6823	9.8297	9.8373	10.0722	10.1341	10.2157	10.1551	11.0854	11.2899	13.437	9.8066	9.68	10.0101	9.8407	9.7829	10.1082	9.8833	10.2225	9.3995	10.1175	9.8281	9.789
SAOUHSC_00035	NA	NA	38370	39437	1	8.9389	8.5481	8.2501	9.1422	8.9185	8.7493	9.5509	9.5231	9.5749	9.5048	9.5231	9.646	10.6047	10.6101	9.527	9.3686	9.5288	8.9167	9.1812	9.2069	9.3984	9.5249	9.5091	8.7133	8.6089	8.9534	8.8433	9.5024	9.3035	9.894	10.479	10.0614	9.6136	9.7164	9.6157	9.2575	9.3069	9.4239	9.0156	10.099	9.9005	9.8317	8.6521	8.6961
SAOUHSC_00036	NA	NA	39468	40802	1	8.9144	8.5878	8.0471	9.2158	8.9208	8.8174	9.7497	9.6944	9.6923	10.4212	10.63	10.4679	11.3826	11.3363	9.517	9.4845	9.3806	9.1812	9.357	9.4034	9.9173	9.8968	9.8676	9.1503	8.9858	9.2847	9.5348	9.8317	9.8803	10.1155	10.5323	9.92	9.1073	9.1835	9.1483	10.1977	10.0246	10.2749	9.9616	10.2819	10.2381	10.408	9.3016	9.1858
SAOUHSC_00037	NA	NA	40821	42014	1	9.9823	10.5356	10.3148	10.3934	10.2398	10.1623	10.3667	10.4197	10.4327	13.3437	13.3894	13.4346	14.085	14.0426	10.5049	10.4119	10.4344	11.0273	11.1723	11.0156	12.067	12.1396	12.177	10.8852	10.8131	10.7746	12.1034	12.2232	12.2838	11.4591	11.8459	11.2927	11.1867	11.2343	11.4162	13.9204	13.8779	14.0885	13.9006	13.3563	13.5947	13.3371	10.3219	10.4757
new_42015_42201_1	S16	3'	42015	42201	1	9.6491	10.4689	10.571	10.2647	10.2994	10.0502	9.7403	9.8594	10.0829	12.4562	12.5317	13.3687	13.7689	13.7395	10.4103	10.3116	10.3598	10.7212	10.5747	10.7136	11.62	11.7337	11.0451	10.4072	10.8757	9.9081	11.7268	12.2041	11.8797	11.2067	11.7622	10.7508	10.3413	11.5271	11.8413	13.2319	13.6726	13.7503	14.0915	12.9677	13.0973	13.3137	9.91	10.7484
SAOUHSC_00038	NA	NA	42281	42382	-1	9.0176	8.668	8.7222	9.122	9.1835	9.4071	10.1891	9.5571	10.1463	9.7164	9.3448	9.4743	9.4053	10.4987	8.6089	8.4447	8.4208	8.637	8.5226	8.6276	9.0615	8.7564	8.5945	8.6634	8.8324	8.4927	8.3907	8.5161	8.1237	8.1708	8.0655	8.1354	8.2935	8.4769	8.6005	9.3973	10.1842	9.9917	10.7312	9.8554	10.2514	10.5064	9.3528	8.9808
new_42383_42680_-1	S17	intra	42383	42680	-1	11.1603	10.6108	9.1382	10.6494	10.7731	10.9686	11.7155	11.757	11.7815	10.4964	10.5587	10.669	11.2588	11.1013	9.7027	9.8813	9.7316	10.2343	9.8908	9.9218	10.2976	10.2689	10.2258	10.3635	10.6616	10.3444	9.7681	9.94	9.6097	9.2069	9.2595	8.4625	9.678	9.6255	9.7621	10.5814	10.8254	10.753	11.1453	10.3651	10.8282	10.9378	10.5957	10.6579
SAOUHSC_00039	dus	NA	42681	43613	-1	11.9985	11.4081	9.4091	12.1293	12.017	12.0768	12.4115	12.4303	12.3431	11.8944	11.9111	11.9656	12.5722	12.5239	10.9471	11.0613	11.1867	11.3929	11.5241	11.6136	11.87	12.0396	12.1943	11.445	11.618	11.8042	11.2277	11.2927	11.4577	10.6518	10.9145	9.6471	10.6549	10.4964	10.7403	12.9625	12.6982	12.8931	12.7001	12.4922	12.4962	12.4513	11.5405	11.1242
new_43614_43674_-1	S18	s-5'	43614	43674	-1	11.6886	11.3913	9.547	11.7835	11.6814	11.6705	12.7333	12.7143	12.5101	12.051	11.9612	11.8976	12.5333	12.5889	10.8053	11.0113	11.0643	11.12	11.7054	11.9641	11.9556	11.8136	12.2519	11.5652	11.6761	11.7842	11.218	11.3357	11.2574	10.6318	10.862	9.764	10.8084	10.5049	10.683	12.9213	12.7314	12.7584	12.5904	11.9718	12.5171	12.5417	11.4243	10.6502
new_43676_43869_-1	S19	5'	43676	43869	-1	11.1966	11.2954	9.527	11.3385	10.9095	11.1242	10.4855	10.6094	10.6186	10.1768	10.1623	9.8353	10.0152	9.9059	10.5456	10.4559	10.85	10.8484	10.521	10.5424	10.1986	10.1822	10.3116	10.2514	10.4103	10.664	10.5373	10.5831	10.5261	10.0758	10.2007	9.6315	9.8833	9.6375	9.3806	9.1361	8.9993	8.9408	8.9324	9.3366	9.6036	9.1301	10.034	9.9457
SAOUHSC_00040	NA	NA	43976	44179	1	10.2904	10.3903	9.6743	10.7872	10.8663	10.9033	10.4243	10.3531	10.3131	11.3144	11.328	11.2122	11.3548	11.427	10.5587	10.6426	10.6178	11.0964	11.0599	10.8437	10.9817	10.8207	10.8724	10.3987	10.3219	10.423	10.7018	10.7501	10.4947	10.474	10.5587	10.1497	10.1986	9.8752	9.5892	11.1394	11.0762	11.0434	10.9581	11.6561	11.4162	11.5013	9.6116	9.7327
SAOUHSC_00041	NA	NA	44228	44524	1	10.2007	9.8227	9.1237	10.3477	10.4559	10.3219	10.0385	10.0652	10.1244	11.1438	11.1737	11.1499	11.2516	11.3295	10.4243	10.1768	10.0793	10.6941	10.6594	10.683	10.862	10.8663	10.8606	9.9457	9.9137	10.1768	10.3926	10.3844	10.375	10.1911	10.3651	9.7963	9.5709	9.5091	9.5553	11.1635	11.168	11.2314	11.0333	11.7214	11.72	11.7471	9.8262	9.8752
SAOUHSC_00042	NA	NA	44596	45816	-1	8.4745	8.2423	9.5509	8.6234	8.6005	8.5092	9.2888	9.2179	9.2491	9.1259	9.1116	8.9941	9.7583	9.1624	9.088	9.1008	8.9368	8.7493	8.6961	8.6634	8.9102	8.7629	8.7617	9.0446	8.9788	8.8664	8.9121	8.8865	8.7306	8.7355	8.7009	9.1719	9.2431	9.3242	9.2198	9.5348	9.7602	9.6007	9.764	9.7086	9.5491	9.7226	8.8603	8.9768
SAOUHSC_00043	NA	NA	45809	46360	-1	8.0655	8.2148	8.7889	8.329	8.0516	8.2891	8.6548	8.8324	8.8708	7.8412	8.1374	7.65	7.8989	7.9588	8.5528	8.5272	8.5878	8.4056	8.525	8.6048	8.3384	8.2891	8.4257	8.458	8.3632	8.5296	8.4955	8.4556	8.4082	8.3983	8.3001	9.3079	9.1259	9.1442	9.1963	8.5296	8.1217	8.3076	8.2618	8.3218	8.0471	8.1035	8.4887	8.4082
SAOUHSC_00044	NA	NA	46473	47333	1	9.8407	9.6215	10.534	10.0275	9.9616	9.91	10.5157	10.4964	10.3202	11.5457	11.4942	11.6052	11.889	11.8589	10.5948	10.3494	10.3395	10.3131	10.2496	10.0557	10.5456	10.4606	10.5244	10.4164	10.3598	10.5797	10.8724	11.3224	11.0303	11.0303	11.1695	11.2165	9.9191	9.9546	9.8026	11.442	11.6533	11.7262	11.6436	12.3309	12.2905	12.0953	9.9209	10.3038
new_47334_47574_1	S20	3'	47334	47574	1	10.1063	9.8336	11.4675	10.4885	10.3116	10.4136	10.7545	10.6657	10.6896	11.7953	11.7185	11.9067	12.0281	12.1887	10.7872	10.8021	10.5472	10.6123	10.6204	10.6186	10.7701	10.753	10.7685	10.7761	10.7166	10.7295	11.2023	11.7636	11.3203	11.3651	11.3692	11.7395	10.2681	10.334	10.1009	11.5709	12.0046	11.8657	11.8836	12.3821	12.3835	12.372	10.1211	10.5031
new_47596_47688_-1	S21	s-3'NT	47596	47688	-1	8.7243	9.2452	10.1569	9.3448	9.3058	9.3467	9.4512	9.5048	9.5048	9.4071	9.3871	8.9919	9.2888	9.1259	9.2705	9.2619	9.2452	8.8303	8.7449	8.7743	8.7516	8.5841	8.5963	9.5348	9.3973	9.3891	9.0549	9.2934	8.9167	9.2112	9.0813	8.9144	9.6057	9.6177	9.3891	8.4234	8.5963	9.0398	8.9368	9.1483	8.9239	9.0219	8.6961	9.0972
SAOUHSC_00045	NA	NA	47689	48222	-1	8.7587	8.8603	9.4156	9.1624	9.0465	8.9768	9.3467	9.2684	9.3242	9.5727	9.4178	9.411	9.6944	9.5024	9.0465	9.0813	8.8801	8.8582	8.8129	8.7629	8.7974	8.6874	8.6024	9.4803	9.2555	9.3058	9.2934	9.4986	9.0308	9.2297	9.2027	8.8755	9.5389	9.5211	9.3724	8.6896	8.7493	8.4941	9.0239	9.1503	8.9379	9.1029	8.7848	9.0424
SAOUHSC_00046	NA	NA	48313	49056	1	9.5793	9.411	10.0466	9.6842	9.742	9.547	10.0246	10.0067	10.0189	9.5901	9.766	9.8696	9.8564	9.8407	10.0031	9.8373	9.9173	9.5327	9.527	9.4389	9.4053	9.3766	9.4766	9.8772	9.7108	9.8046	9.6862	9.7754	9.6016	9.8715	9.756	10.6108	9.7086	9.6713	9.6233	8.8303	9.1029	9.1544	8.7688	9.3871	9.2345	9.1565	9.6177	9.8206
SAOUHSC_00047	NA	NA	49490	50092	1	10.2578	9.8407	10.459	10.1388	10.2464	9.9714	10.8347	10.7387	10.7437	10.2766	10.1406	10.3786	10.4606	10.3181	10.4136	10.2994	10.2122	10.0447	9.8129	9.8026	9.9419	9.9749	9.9529	10.3013	10.3531	10.1977	10.1388	10.2258	9.9693	10.2274	10.2994	10.8562	10.0776	10.1009	10.0938	10.3376	10.2976	10.3635	10.5111	10.6463	10.6284	10.6566	10.3131	10.2291
SAOUHSC_00049	NA	NA	50359	53511	1	9.3509	9.5288	9.6157	9.3097	9.1901	9.1199	8.8905	8.8951	8.9144	10.2122	10.3181	10.1648	10.7188	10.5275	9.4071	9.4824	9.4389	10.2547	10.3548	10.5373	10.644	10.6236	10.7794	9.7287	9.8505	9.8696	10.644	10.6541	10.5125	10.1463	10.4003	11.0898	9.4964	9.1606	9.5004	10.479	10.5079	10.6896	10.4916	10.5747	10.8636	10.5848	10.0358	10.1551
SAOUHSC_00050	NA	NA	53568	54050	1	10.2647	10.2044	9.9582	10.2326	9.8564	10.0101	10.0304	9.8676	10.0171	10.4473	10.4606	10.4243	10.9535	10.7018	10.3116	10.2547	10.2976	10.4072	10.2631	10.3878	10.6395	10.6706	10.6766	10.303	10.3684	10.4037	10.8391	11.1316	10.8562	10.5601	10.8254	10.9298	9.9935	9.9953	10.1551	10.7731	10.753	10.6108	11.0303	10.6236	10.8021	10.9535	10.4212	10.5307
SAOUHSC_00051	plc	NA	54255	55241	1	8.9347	8.5506	8.5506	8.9662	8.4234	8.5829	8.7953	8.8108	8.7222	7.7994	7.7918	7.8518	7.7461	7.9899	8.9302	8.8479	8.7889	8.6918	8.8779	8.8582	8.5921	8.6322	8.6234	8.9468	8.8755	9.1812	9.3614	9.8118	9.6275	9.2198	9.6901	10.3817	8.1227	8.3483	8.2741	7.8412	7.9252	7.8186	7.6734	8.04	7.7031	7.6136	8.8129	8.7449
SAOUHSC_00052	NA	NA	55462	56232	1	8.4532	8.1128	8.0313	7.8577	8.1965	7.9539	7.8602	7.8412	7.8145	8.173	7.7838	7.9944	8.3412	7.8198	7.7638	7.7177	7.8296	7.8211	8.0412	7.8891	7.8963	7.9393	8.0926	8.2212	8.0814	8.4745	8.201	8.5272	8.2915	8.5787	8.9468	9.4824	7.5581	7.5976	7.4917	8.9368	9.0465	9.4015	8.1464	9.7954	9.5398	8.5506	8.1965	8.4406
SAOUHSC_00053	NA	NA	56284	57054	1	9.1901	9.3282	8.8195	8.9448	8.9347	8.9745	8.7048	8.9324	8.9429	8.982	8.8939	9.6923	9.5793	9.9382	8.8582	8.8046	8.9596	8.7029	8.7953	8.6795	8.8399	8.7516	8.8708	9.14	9.099	9.3178	9.2663	9.7871	9.3387	9.5611	9.8006	10.2681	8.4674	8.3753	8.617	9.5024	9.9327	10.2291	9.1835	10.4855	10.1533	9.6564	9.0356	9.4053
SAOUHSC_00054	NA	NA	57118	57888	1	9.6255	9.3117	9.0752	9.3117	9.2135	9.0789	9.5389	9.6694	9.4784	9.3766	9.411	9.4034	9.7773	10.0529	9.3786	9.1867	9.2995	8.7587	9.0156	8.9621	9.2069	9.1544	9.3387	9.5749	9.4784	9.6944	9.5288	9.8621	9.559	9.6862	9.8107	10.1406	8.6874	8.8801	9.1199	10.5292	10.3531	10.8238	10.0229	10.6972	10.753	10.2943	9.5838	9.6482
SAOUHSC_00055	NA	NA	57955	58722	1	9.3661	9.1889	8.8994	9.0927	9.1008	9.1877	9.2158	9.3467	9.4178	9.2491	9.5288	9.5929	10.0171	9.8148	9.2975	9.1159	9.2805	8.8928	8.9017	8.9489	9.2322	9.1812	9.3346	9.3747	9.4034	9.4389	9.3827	9.562	9.3079	9.3973	9.6396	9.8046	8.7133	8.8324	8.7807	10.3548	10.4715	10.4621	9.9288	10.8282	10.7403	10.2555	9.4661	9.6564
new_58617_60971_-1	S22	indep-NT	58617	60971	-1	7.7787	8.6456	9.1877	8.2212	8.6276	9.0526	8.329	8.2148	8.2702	8.7766	8.8684	8.6149	9.0118	8.7089	8.2524	8.312	8.0637	8.8824	8.6234	8.6389	9.0927	9.2785	9.2472	8.2397	8.4745	7.9033	8.8875	8.4651	8.8324	8.0376	8.0334	8.2891	9.8373	9.7206	10.0265	10.7188	10.7244	10.7731	10.8282	9.5067	9.8407	9.91	8.2452	8.027
new_58776_58854_1	S23	s-5'	58776	58854	1	11.1737	11.0052	11.9147	12.0953	12.1338	12.4681	11.9703	11.8516	12.6248	11.6675	11.6814	11.6814	11.4148	11.5351	12.2983	12.8342	12.8461	11.8797	12.5317	12.7314	12.1873	11.9185	12.1129	11.6108	11.8623	11.8876	11.704	11.5694	12.0365	11.3363	11.5432	11.8123	12.2822	11.5639	11.8781	11.5104	11.3392	11.3462	11.218	11.1737	11.3027	11.1228	11.8818	11.986
SAOUHSC_00056	NA	NA	58855	61053	1	11.1394	11.0983	11.12	11.7083	11.5723	11.7609	11.7471	11.8442	11.754	11.0038	11.1899	10.8261	10.8469	10.7452	12.0325	12.0027	12.2822	11.6983	11.7004	11.9441	11.486	11.666	11.7761	11.3181	11.3706	11.6476	11.0084	10.7123	11.0229	10.6379	10.7032	10.8238	11.3984	11.0052	11.0599	11.3839	11.1512	11.2052	11.0999	10.9408	10.9847	10.9237	11.6814	11.3651
SAOUHSC_00057	NA	NA	61204	62382	1	8.9961	8.9723	9.515	9.42	9.4263	9.7226	10.0502	10.1332	9.8968	12.3013	12.5829	12.4962	13.3813	13.5227	10.2242	10.2976	10.5407	9.9419	10.248	10.4757	11.3392	11.4847	11.6926	9.6923	9.5816	9.9173	10.2157	10.0867	10.5664	9.5429	10.2063	9.2135	9.9529	9.9438	10.0972	13.5361	13.4835	13.6749	13.2952	13.3586	13.4234	13.1982	9.8641	9.4884
SAOUHSC_00058	norC	NA	62384	63772	1	9.2555	9.1933	9.2595	9.6523	9.4178	9.7516	10.2663	10.2547	10.1931	12.566	12.7097	12.5493	13.5361	13.4462	10.5831	10.6334	10.8282	10.2871	10.2364	10.4103	11.4675	11.6136	11.666	9.8929	9.9347	10.1278	10.303	10.1806	10.5323	9.5014	10.0885	8.9971	10.5601	10.303	10.5649	13.6701	13.4135	13.5185	13.4179	13.2337	13.3029	13.3029	9.756	9.422
new_63773_63930_1	S24	3'	63773	63930	1	9.3786	9.5091	10.3667	9.7736	9.8968	9.9347	10.1533	9.973	10.0466	12.535	12.3935	12.5918	13.3291	13.4324	10.4459	10.6814	10.3064	10.043	10.1101	9.8696	11.6761	11.4927	11.0509	9.8641	9.8813	9.6743	10.1244	10.4724	10.1675	9.9896	10.3064	8.9703	10.3219	10.2138	10.7196	13.1796	13.4601	13.5383	13.4091	13.2729	13.3137	13.2664	9.8833	9.9672
new_64185_64264_-1	S25	s-3'	64185	64264	-1	9.0197	9.6642	8.336	10.9065	11.1723	11.2194	11.1812	11.1723	11.3612	9.3636	9.527	8.5424	9.422	8.8539	9.5973	9.3766	9.3747	10.2631	10.4164	9.3409	11.2095	11.2429	9.7403	9.8391	9.3849	8.8847	7.5667	7.1886	7.3684	8.3471	7.4904	7.4286	9.3035	9.2472	9.2934	7.9517	7.3664	7.3684	7.6452	7.812	7.4068	7.7787	9.6157	10.3148
SAOUHSC_00060	NA	NA	64265	65926	-1	11.9441	11.8413	10.4804	12.9196	12.9734	13.0776	12.6704	12.7569	13.0083	11.2588	11.3071	11.1611	10.7545	10.5997	11.1812	11.0273	11.168	12.4531	12.4513	12.3877	12.6043	12.8949	12.6704	12.0684	12.051	11.8904	10.6349	10.0394	10.4391	11.3548	10.4119	11.4818	11.9718	12.094	12.4876	9.2595	8.9468	8.9703	9.1812	8.5736	8.4133	8.9879	12.7828	12.38
SAOUHSC_00061	NA	NA	66252	68027	-1	8.1059	8.8411	7.9631	8.4927	8.5308	8.5296	8.1217	8.0949	8.0423	10.1175	10.2976	10.0738	11.0554	10.9655	8.1217	8.1374	8.1443	8.2033	8.4488	8.4651	9.2805	9.3088	9.4494	8.1106	7.9742	8.2148	8.3483	8.2104	8.3896	7.8764	8.1106	7.498	8.9534	8.7048	8.9553	11.6675	11.4972	11.649	11.5295	10.9161	11.1939	11.0213	8.4488	8.3558
SAOUHSC_00062	NA	NA	68201	69073	-1	7.4106	7.6647	8.0771	7.3842	7.6424	7.7614	7.8506	7.8145	7.7944	7.3725	7.2424	7.3794	7.1698	7.4106	7.4391	7.5863	7.7083	7.6633	7.8223	7.874	7.5045	7.5896	7.6424	7.5077	7.4767	7.6784	7.3032	7.1954	7.1954	7.1886	7.1289	7.3408	7.8041	7.6233	7.5341	7.1698	7.4286	7.4891	7.2494	7.5106	7.5465	7.292	7.6066	7.5638
SAOUHSC_00064	norG	NA	69186	70583	1	9.0278	8.907	8.925	9.0239	9.0318	8.9641	9.5429	9.515	9.6255	7.7891	7.7592	7.7817	8.0804	7.7866	9.742	9.7717	9.7457	8.5528	8.7629	8.6568	8.4427	8.4282	8.4941	9.1361	9.1749	9.068	8.1774	8.0926	8.04	7.8695	7.8695	7.7614	8.6645	8.8824	8.6389	8.1059	8.5436	8.6591	8.1354	8.5565	8.4722	8.312	9.5749	9.5259
new_70704_70772_1	S26	s-5'	70704	70772	1	9.7327	10.9161	10.0304	9.9982	10.4277	10.034	10.3321	10.4021	10.2613	12.4849	12.3763	12.8726	12.9453	13.1982	10.3786	10.6624	10.6379	11.4018	11.5639	11.2036	12.6799	12.7032	12.7908	10.9251	10.8515	10.6236	11.4311	11.735	11.4834	10.4899	10.9551	8.3826	10.6365	10.8037	10.753	12.3533	13.453	13.6394	13.0665	13.3029	13.407	12.4863	10.4871	10.2855
SAOUHSC_00065	NA	NA	70773	71246	1	10.0171	10.8907	10.1891	10.4376	10.4294	10.4119	10.5948	10.5966	10.7716	13.0402	13.0516	12.9181	13.6519	13.5361	10.5439	10.8261	10.7107	11.4094	11.5796	11.4121	13.1737	13.1886	13.2357	10.9065	10.9362	10.7166	11.5732	11.7019	11.9641	10.5865	11.1287	9.9991	10.8708	10.8238	10.6926	13.7636	13.6954	13.7636	13.5619	13.3938	13.5453	13.3709	10.5831	10.4294
new_71247_71338_1	S27	s-inter	71247	71338	1	9.9582	10.6844	10.1313	10.3619	10.3684	10.3911	10.6047	10.5103	10.6456	12.7474	12.8931	12.7615	13.4305	13.4114	10.2696	10.6154	10.4072	11.215	11.3129	11.342	12.9641	12.8413	12.8949	10.8254	10.5479	10.4425	11.3997	11.4406	11.4218	10.2923	10.5915	9.6625	10.7545	10.7901	10.6572	13.3196	13.4812	13.4484	13.2553	13.2553	13.4234	13.0419	10.3802	10.1732
new_71340_71507_1	S28	5'	71340	71507	1	11.8459	11.5213	12.5822	11.419	11.1528	11.3692	12.031	11.2226	11.774	13.0068	12.9698	12.9557	13.5404	13.4484	12.5843	12.3793	12.4102	12.5285	12.2506	12.3104	13.3243	13.3586	13.2375	12.9557	13.0885	12.9873	13.0257	12.9098	12.8659	12.5767	12.5553	12.2519	11.8574	11.2809	11.3308	13.5091	13.5594	13.5642	13.3875	13.2629	13.4179	13.183	12.6394	13.0185
SAOUHSC_00067	lctP1	NA	71508	73100	1	11.8108	11.4661	12.4876	11.3781	11.321	11.4094	12.4172	12.3206	12.2493	12.8887	12.9751	12.6737	13.3351	13.2039	12.4979	12.6186	12.6752	12.6297	12.6362	12.7366	13.3412	13.3437	13.4906	13.1238	13.1238	13.2156	12.7366	12.3104	12.4936	12.1338	12.024	11.8643	11.8363	11.8762	12.1455	13.4135	13.3157	13.3519	13.3412	13.0273	13.0381	13.1351	13.1204	12.6604
new_73101_73172_1	S29	s-3'	73101	73172	1	10.2104	10.195	10.8384	9.8813	10.0275	10.2888	10.6186	10.3548	10.6379	11.694	11.6719	11.7512	12.2681	12.3848	10.5176	10.796	10.2326	10.5882	10.5536	10.4689	11.7069	10.9995	10.9761	11.2269	11.2501	10.641	11.1158	11.1185	10.9313	10.7196	10.552	10.3395	10.0758	10.5882	10.9747	12.0824	12.322	12.3234	12.4056	12.2185	12.4499	12.1368	11.735	11.7185
SAOUHSC_00069	spa	NA	73429	74979	-1	15.7056	15.5379	16.1765	15.1183	14.6136	15.3458	8.4793	8.6737	8.4357	8.5457	8.617	8.3532	9.2785	9.0376	16.2956	16.2565	14.9209	12.9364	13.0956	12.9506	9.8006	10.1426	10.1211	14.3315	14.8524	14.8001	10.8692	11.2457	10.9966	9.6542	10.5176	11.6448	8.6089	8.6634	8.7427	9.2491	8.8582	8.9768	9.1901	8.3861	8.6939	9.0727	16.3176	16.3276
SAOUHSC_00070	sarS	NA	75400	76152	-1	13.3437	13.3252	13.3371	13.8729	12.7976	13.7083	10.7855	10.952	10.9362	9.209	9.1361	9.422	9.088	9.2387	13.8131	13.7876	13.7558	12.4475	12.2547	12.1089	11.5337	11.5432	11.6635	12.8029	12.923	13.1702	12.3518	12.9659	12.5493	12.2822	12.5843	13.4462	10.7123	10.8115	10.552	10.3834	10.6094	10.4212	10.2732	9.9896	10.0972	9.8752	13.0563	13.8324
SAOUHSC_00071	sirC	NA	76521	77435	-1	12.5994	11.1039	12.5133	8.9324	8.4793	8.5345	8.9919	9.0571	8.9879	7.1886	7.3032	7.3408	7.2894	7.2232	9.2235	9.2765	9.2259	7.8412	8.1587	8.0376	7.5222	7.7111	7.7918	9.2027	9.3614	8.4995	8.5921	8.5436	8.7355	8.3001	8.5609	7.676	7.6037	7.7266	7.771	7.2991	7.3945	7.2359	7.1886	7.1289	7.2196	7.1954	13.2747	12.711
new_77436_77515_-1	S30	s-intra	77436	77515	-1	12.4576	10.8864	12.5086	8.6939	8.2741	8.2524	8.9185	8.8779	8.8387	7.0876	7.3567	7.2092	7.2945	7.2092	8.8433	9.0259	9.0446	7.6633	8.0109	7.9296	7.486	7.4604	7.5162	8.9768	9.2805	8.329	8.4447	8.3145	8.5644	8.1443	8.1587	7.6369	7.4214	7.3962	7.5548	7.0105	7.2788	7.103	7.0876	7.161	7.0428	7.2017	13.2493	12.7584
SAOUHSC_00072	sirB	NA	77516	78511	-1	12.5722	10.8384	12.9112	8.8218	8.3437	8.2741	8.9745	8.9468	8.8951	7.2424	7.3366	7.4068	7.1886	7.3314	8.9768	9.2387	9.2004	7.981	8.2148	8.234	7.4049	7.6094	7.5313	9.1422	9.4411	8.3325	8.336	8.3961	8.6521	8.2817	8.1398	7.6919	7.4123	7.4531	7.5976	7.2359	7.1389	7.0693	7.1389	7.1886	7.0105	7.1389	13.5758	12.9982
SAOUHSC_00074	sirA	NA	78527	79519	-1	14.2155	12.3848	14.5612	9.3973	8.6815	9.0356	9.6944	9.7287	9.5875	8.0565	8.1084	8.2915	8.5412	8.3815	9.754	9.7621	9.8859	8.9389	9.1963	8.9389	8.0196	8.1237	7.9608	11.5445	11.7584	9.8281	9.678	10.2024	10.034	9.7226	10.0323	9.7681	7.5432	7.7994	7.8067	7.7543	7.6809	7.771	7.8652	7.601	7.9083	8.0248	15.8631	15.7834
new_79520_79577_-1	S31	s-5'	79520	79577	-1	14.3633	12.8659	15.2245	9.764	8.3729	8.5114	10.3098	10.3635	10.0894	7.6809	7.3314	7.3524	7.8449	7.4735	10.0012	10.185	10.4376	9.0071	9.547	9.2367	7.5465	7.2619	7.7488	12.5317	12.672	10.5679	9.1463	9.9364	9.5709	8.1195	9.2724	9.8794	7.3366	7.4706	7.1788	7.2291	7.1788	7.317	7.0428	7.4831	7.8764	7.3213	15.8448	15.8976
new_79653_79884_1	S32	5'	79653	79884	1	11.3505	9.2785	15.6435	7.5192	7.4891	7.7461	7.7433	7.5837	7.592	7.4068	7.4286	7.5494	7.4458	7.7592	7.6316	7.9468	7.827	7.3645	7.2424	7.3124	7.2619	7.1389	7.1698	8.8801	8.6434	7.9296	8.1965	8.5674	8.0589	8.0313	8.771	7.8695	7.3213	7.3032	7.4031	7.4031	7.3213	7.2424	7.361	7.5758	7.6205	7.5132	14.5353	14.4605
SAOUHSC_00075	sbnA	NA	79885	80730	1	11.1939	8.2257	15.0783	7.2424	7.103	7.2161	7.5813	7.5417	7.432	7.4174	7.3794	7.2945	7.6316	7.3842	7.6398	7.6784	7.6531	7.161	7.317	7.2836	7.0693	7.2788	7.2555	8.5899	8.358	7.9319	7.8789	8.7133	7.9608	7.8652	8.7889	7.3725	7.3032	7.3124	7.3567	7.4784	7.4359	7.4068	7.349	7.4802	7.4672	7.4561	14.3823	14.2864
SAOUHSC_00076	sbnB	NA	80727	81737	1	11.4218	8.4234	15.3069	7.1788	7.0428	7.1788	7.5465	7.6066	7.5132	7.3794	7.689	7.2196	7.7253	7.3777	7.7488	7.812	7.9133	7.1509	7.3761	7.3213	7.2494	7.3998	7.5417	8.5202	8.4769	8.0771	8.1656	8.4257	8.1084	7.8719	8.6445	7.3314	7.442	7.3761	7.6176	7.8764	7.6475	7.6191	7.5896	7.4496	7.3408	7.5403	14.7305	14.6909
SAOUHSC_00077	sbnC	NA	81758	83512	1	12.0797	9.0424	15.2393	7.5045	7.2494	7.2945	7.7461	7.8018	7.7817	7.5077	7.8483	7.498	8.0376	7.4561	8.0376	8.027	8.0459	7.2232	7.4561	7.4531	7.4831	7.5725	7.7944	8.5853	8.5787	8.1035	8.1195	8.5713	8.0949	8.0528	8.6089	7.2619	7.65	7.7111	7.8818	8.0357	7.6673	7.7513	7.7994	7.3725	7.5132	7.8789	14.8966	14.8895
SAOUHSC_00078	sbnD	NA	83505	84761	1	12.2116	9.3346	14.7357	7.5758	7.4214	7.486	7.9468	8.022	7.8719	7.7513	8.1774	7.5565	7.9922	7.7057	8.1374	8.2397	8.173	7.2945	7.5494	7.498	7.4496	7.7057	7.6475	8.4974	8.5181	8.0376	8.269	8.4158	8.2127	7.9631	8.6874	7.2291	7.839	7.7662	8.0015	7.9719	7.498	7.7969	7.5863	7.3408	7.3998	7.812	14.9209	14.5778
SAOUHSC_00079	sbnE	NA	84751	86487	1	12.5959	9.5327	14.6859	7.8764	7.5403	7.6975	8.0883	8.2046	8.0895	7.8913	8.1354	7.601	8.4427	7.6618	8.31	8.2791	8.3875	7.3262	7.6037	7.6122	7.634	7.832	7.8864	8.6772	8.5663	8.358	8.3668	8.7438	8.358	8.0655	8.5853	7.486	7.874	7.9209	8.0282	8.3507	7.7614	8.0814	8.0637	7.6734	7.8461	7.9061	14.8739	14.8676
SAOUHSC_00080	sbnF	NA	86396	88246	1	12.9873	9.9245	14.8495	8.2868	7.874	7.923	8.4447	8.5899	8.4625	8.6918	8.8939	8.2765	9.0771	8.4042	8.6521	8.5985	8.7283	7.6369	8.0085	7.9539	8.1237	8.3384	8.3532	8.8824	8.8664	8.6149	8.6048	8.8905	8.6835	8.3632	8.8732	7.5667	8.2377	8.2791	8.4382	9.0049	8.8324	8.9121	8.9389	8.3961	8.4686	8.738	14.9319	15.0971
SAOUHSC_00081	sbnG	NA	88221	88997	1	12.9936	10.0538	14.994	8.6256	8.1106	8.2817	8.7331	8.6702	8.7029	8.6424	9.1463	8.7807	9.2004	9.0424	8.7427	8.7493	8.7538	7.9444	8.4184	8.3917	8.5181	8.532	8.7181	8.8479	8.8561	8.7222	8.9185	9.2004	8.9745	8.7995	9.0771	7.666	8.368	8.4406	8.8088	9.5855	9.2356	9.4071	9.0197	9.0671	8.9176	9.3707	15.2245	14.9675
SAOUHSC_00082	sbnH	NA	88997	90199	1	13.299	10.1911	15.0843	8.8603	8.3917	8.4769	9.0197	8.9858	8.8801	9.2217	9.4411	8.8152	9.4884	9.5133	8.8928	8.8684	8.9039	8.0677	8.5138	8.5238	8.6234	8.7786	8.8218	9.1199	9.0661	8.8346	9.0071	9.2663	9.0727	8.6825	9.4282	7.6975	8.6456	8.7699	8.8928	9.6762	9.766	9.6944	9.4327	9.1259	9.4784	9.6482	15.2843	15.0601
SAOUHSC_00083	sbnI	NA	90203	90967	1	13.6827	10.534	15.1377	9.2827	8.7766	8.8664	9.4803	9.3747	9.3035	9.7963	9.7516	9.754	10.296	9.9529	9.3806	9.2714	9.3528	8.6149	8.7881	8.7564	9.0118	9.1565	9.1565	9.4845	9.3871	9.3509	9.4986	9.7963	9.5067	9.1792	9.6823	8.4447	9.0752	9.118	9.2297	10.2994	10.2024	10.3268	10.3934	10.0171	10.1228	10.1876	15.1377	15.1891
SAOUHSC_A00084	NA	NA	90905	91096	-1	7.6424	8.617	10.1192	7.676	8.2715	8.31	7.2678	7.3366	7.273	7.6689	7.2092	7.9444	7.2991	7.8438	7.4031	7.2619	7.5222	8.0771	7.349	7.5374	7.292	7.3078	7.486	7.3761	7.4141	7.432	7.4604	7.3078	7.2494	7.1509	7.1698	7.9275	8.0015	8.1195	7.6452	7.1389	8.3632	7.9133	7.7687	7.7031	7.3794	7.5077	7.6233	7.3453
new_90968_91059_1	S33	s-3'	90968	91059	1	13.6342	10.4103	14.8845	9.128	8.8779	8.9575	9.3242	9.3079	9.3448	9.8469	9.8525	9.7621	10.2024	9.9347	9.2367	9.2217	9.2514	8.5878	8.7493	8.6835	9.0901	9.1095	9.1352	9.3489	9.3035	9.1301	9.5211	10.0101	9.3467	9.2277	9.6177	8.4406	9.122	9.0752	9.1867	10.0557	10.3082	10.2766	10.4037	10.2063	9.9704	10.2663	15.4459	15.5807
SAOUHSC_00084	NA	NA	91163	91570	1	9.2827	8.7009	9.4784	8.8411	8.9788	8.3983	9.7476	9.6901	9.6743	9.5629	9.4986	8.9513	9.4371	8.6772	8.8284	9.0615	9.0004	9.7143	9.7717	9.6683	9.8715	9.7277	9.8281	9.6663	9.6585	9.7287	10.137	10.0809	9.8206	10.0447	10.3413	10.2855	8.1514	8.2353	8.1608	9.0789	8.7933	8.9553	8.8284	9.3398	8.8865	9.4015	9.4411	9.2816
SAOUHSC_00085	NA	NA	91620	92246	1	9.8373	9.6501	9.8525	9.3398	9.3661	9.3135	10.1101	10.0687	9.9693	9.6625	9.5929	9.4803	9.3069	9.0639	9.4352	9.5688	9.6608	10.4164	10.3202	10.4327	10.2529	10.3987	10.4774	10.5966	10.5882	10.7578	9.8772	9.8752	9.9267	9.6964	9.7305	10.0394	9.3995	9.3448	9.3528	9.2217	9.0318	9.118	8.6918	8.6846	8.9429	8.7655	9.8525	10.0209
SAOUHSC_00086	butA	NA	92458	93234	1	10.8222	10.8592	11.8797	10.8649	11.042	11.2737	9.8006	9.744	9.6482	15.337	15.2925	15.4049	15.4541	15.4716	11.0762	10.8131	10.9113	14.3633	14.378	14.2825	15.0413	15.2393	15.1595	11.622	11.4436	11.5938	14.2825	14.3708	14.2367	13.2553	14.072	13.5227	12.6967	13.1886	13.339	16.1073	15.7925	15.7834	15.8371	15.8905	15.8631	16.0096	12.1203	11.8413
SAOUHSC_00087	NA	NA	93378	93500	1	8.611	8.6005	9.9616	7.9789	8.0565	8.7427	7.4735	7.5667	7.65	8.2915	8.2477	8.5899	8.1821	9.3786	7.7289	7.2836	7.601	7.8891	7.8096	7.65	8.1898	8.0423	8.1708	7.349	7.3408	7.6948	8.1464	8.3729	8.3052	7.9366	8.2596	8.0446	7.4604	7.5045	7.3078	8.1656	8.4357	8.7009	8.3917	9.3489	9.0526	9.1624	7.7891	7.9108
SAOUHSC_00088	NA	NA	93570	94550	1	7.9834	7.8937	7.7638	8.1014	7.8198	8.0015	7.8764	7.923	7.7787	7.9562	8.0109	8.054	8.0655	8.0528	8.5181	8.4357	8.6478	8.4603	8.6772	8.617	8.3145	8.5345	8.4447	7.8602	7.7918	8.0857	8.1574	8.1587	8.2083	8.0357	8.2477	7.8864	7.486	7.4672	7.4248	7.9969	7.7513	7.7461	7.923	8.0814	7.9517	7.9162	7.7626	7.676
SAOUHSC_00089	NA	NA	94513	95205	1	8.269	7.9979	7.7787	8.2524	8.022	8.0937	8.1443	8.3193	8.2083	7.8553	7.9899	7.9922	8.1195	8.323	8.617	8.5457	8.5181	8.3766	8.5272	8.5161	8.4184	8.3483	8.5092	8.0294	8.0794	8.2791	7.9899	7.9517	8.027	7.7111	7.7817	7.4561	7.5403	7.5162	7.592	8.1172	7.8652	7.9719	8.0376	7.9651	8.0061	8.6024	8.1035	8.1354
SAOUHSC_00090	NA	NA	95415	96581	1	8.2665	7.8175	7.5548	8.0516	7.853	7.9899	8.4466	8.4427	8.45	7.5254	7.7083	7.4604	7.812	7.5908	8.5345	8.532	8.6548	8.0908	8.2935	8.3052	8.3243	8.3608	8.5202	8.1988	8.2033	8.3193	7.7375	7.4214	7.7687	7.3887	7.4735	7.2359	7.6287	7.5638	7.7083	8.8185	8.7243	8.7181	8.738	8.312	8.4974	8.6245	8.3437	8.264
SAOUHSC_00091	NA	NA	96562	97800	1	8.5736	8.2234	7.981	8.525	8.2353	8.3372	8.8951	8.8847	8.9981	7.4891	7.4891	7.5254	7.9588	7.4286	8.9017	8.9448	8.9489	8.0109	8.1014	7.9562	8.0153	8.1464	8.0857	8.5457	8.6548	8.4447	7.7447	7.2836	7.6176	7.5638	7.3761	7.1886	8.0061	7.9108	7.9186	8.8884	8.2327	8.3668	8.814	7.7838	7.8695	8.5202	8.5945	8.4793
SAOUHSC_00092	NA	NA	97790	99220	1	9.6375	9.3079	8.8951	9.8373	9.6704	9.6375	10.0358	9.8734	9.973	10.1551	10.1426	9.9391	10.5244	10.1244	9.5348	9.5004	9.527	9.2663	9.2514	9.1503	9.6195	9.5875	9.2805	9.4639	9.4884	9.6036	9.2431	9.3489	9.2004	9.2452	9.0833	8.1059	9.0833	9.2069	9.1921	9.8659	9.7736	9.6501	9.9765	9.3016	9.6233	9.9236	9.6982	9.4905
SAOUHSC_00093	sodM	NA	99488	100087	1	12.2172	12.1599	12.3518	11.7815	11.4067	11.6719	11.6038	11.6504	11.4999	12.0684	11.9887	12.3548	11.328	11.8066	11.3406	11.1528	11.3196	12.0183	11.8299	12.1844	11.5271	11.6576	12.0232	13.5923	13.5271	14.2825	14.8495	14.979	15.2692	14.5571	14.8438	13.3793	8.6478	8.8046	8.7181	9.2235	8.2353	8.8582	9.2235	8.4875	8.1538	8.4106	12.462	12.5364
SAOUHSC_00094	NA	NA	100455	101054	1	11.8824	11.8205	10.1063	11.5499	11.2737	11.3585	9.973	10.0304	9.8772	10.641	10.5948	10.5031	10.8037	10.8282	10.4899	10.4391	10.4899	10.7387	10.7545	10.7387	9.7476	9.7184	9.7736	9.6542	10.1139	10.4294	13.3213	13.8352	13.1584	12.4863	13.5854	12.5101	8.5598	8.4974	8.6521	12.3324	12.3353	12.2563	12.3324	12.5829	12.5476	12.5691	10.2063	10.1931
new_101055_101194_1	S34	s-3'	101055	101194	1	12.1469	12.0594	10.7701	11.5171	11.3034	11.4504	10.0903	10.1082	9.9307	10.9313	10.7047	10.8145	11.0141	11.1116	10.6534	10.3786	10.3581	10.8837	10.9774	10.617	9.7681	9.8317	9.9059	9.8271	9.9879	10.2122	13.629	13.8978	13.2891	12.6525	13.7774	12.8693	9.0376	9.0505	9.1159	12.1383	12.5613	12.3461	12.7615	13.01	13.0168	12.8949	10.3166	10.4072
SAOUHSC_00096	NA	NA	101370	102125	-1	10.0903	9.9419	9.2472	10.5814	10.4871	10.5268	10.0209	10.1876	10.0083	11.2501	11.2927	11.1323	11.4162	11.3852	10.3148	10.2613	10.5555	10.7419	10.9079	11.0809	10.8084	10.8636	11.1723	10.4327	10.334	10.9935	11.9485	11.9875	12.0811	11.9171	12.2547	12.4071	9.9245	9.9896	10.0285	11.8355	11.3335	11.3335	11.5611	11.8299	11.7471	11.9096	10.5079	10.2381
SAOUHSC_A00097	NA	NA	102228	102452	-1	8.0926	9.2908	9.4053	8.9981	9.5211	10.0955	8.2524	8.2397	8.2212	8.7721	9.1159	8.2059	8.9176	8.7029	8.3532	8.2915	8.7029	8.8479	8.1443	8.4466	8.175	8.3076	8.312	7.9456	8.217	8.0423	7.7083	7.6948	7.853	7.5667	7.7057	8.1084	8.8239	8.2191	7.9418	8.6548	8.5506	8.1587	8.6939	8.264	8.1921	9.0833	7.6705	7.7461
SAOUHSC_00097	deoD	NA	102361	103068	1	7.9366	7.9562	7.853	9.1095	10.2647	9.5855	8.0989	8.2575	8.1217	9.3912	9.5875	9.4135	9.9059	9.5491	8.0746	8.0471	8.1921	8.5598	8.8561	8.8129	8.9898	9.0593	9.1095	7.8577	7.8198	7.8963	8.0677	8.0505	8.201	7.9834	8.1151	7.8067	8.1398	8.0471	8.1237	10.5831	10.6318	10.8409	10.248	11.2664	11.1068	11.1484	7.8864	7.7139
SAOUHSC_00099	NA	NA	103075	104427	1	8.9208	9.1503	8.4722	9.7927	10.5456	10.1082	9.902	9.9245	9.902	11.3505	11.4033	11.2165	10.8347	11.5041	8.9228	9.32	9.0549	9.9652	9.8603	10.1517	10.5157	10.3918	10.5157	10.1082	9.9917	10.2904	10.37	10.1426	10.3064	9.5509	9.5358	8.4184	9.3593	9.2827	9.3766	11.4477	11.2997	11.4489	11.1123	11.4436	11.7365	11.8012	9.764	9.4135
SAOUHSC_00101	deoB	NA	105198	106376	1	13.5453	13.7503	12.9557	13.9204	14.072	14.2047	13.8673	13.8441	13.693	14.6809	14.7093	14.6909	14.8552	14.8001	14.0362	13.8867	14.2227	14.1754	14.085	14.2899	14.5316	14.5952	14.6711	13.9006	13.9592	14.6331	13.7558	13.8779	13.693	13.0402	13.4245	12.4411	12.6555	12.7001	12.8114	14.9972	15.0727	15.1458	15.0035	15.4541	15.3529	15.2692	14.0753	14.0631
SAOUHSC_00102	phnE	NA	106507	107322	-1	7.739	7.5785	8.0334	7.6259	8.4106	7.8989	8.0908	8.2452	8.1587	7.9133	7.9494	8.04	7.666	7.9766	7.9162	8.1921	8.1608	8.0838	7.9651	8.3265	8.0612	8.097	8.1799	7.8096	7.6475	7.9209	7.7944	7.5725	7.7838	7.5132	7.432	8.0248	7.9562	7.6452	7.8839	7.7266	7.5222	7.5045	7.4031	8.0516	7.3524	7.5896	8.0039	7.8719
SAOUHSC_00103	phnE	NA	107319	108119	-1	7.5285	7.486	7.6705	7.4751	7.6259	7.6259	7.9343	8.0883	8.0706	7.5608	7.7405	7.3927	7.4531	7.3262	7.9539	8.0771	8.1421	7.6287	7.9209	8.0334	7.7488	7.9539	8.0248	7.7433	7.659	7.9252	7.7289	7.7031	7.8067	7.5254	7.6219	7.5976	7.7662	7.5106	7.7461	7.592	7.432	7.4248	7.6705	7.5222	7.3314	7.5993	7.9845	7.7319
SAOUHSC_00104	phnC	NA	108121	108894	-1	7.4735	7.3645	7.4106	7.3314	7.3725	7.3032	7.656	7.8041	7.7266	7.3998	7.3507	7.5192	7.4267	7.6734	7.7994	7.8577	7.8719	7.5465	7.8695	7.8764	7.8198	7.9083	7.8789	7.5697	7.5132	7.9083	7.6066	7.5374	7.7139	7.5465	7.601	7.8018	7.5608	7.5222	7.6037	7.3887	7.4891	7.361	7.3453	7.5608	7.4891	7.349	7.7817	7.7761
SAOUHSC_00105	phnD	NA	109108	110064	-1	7.659	7.6066	7.442	7.65	7.4458	7.4891	7.7216	7.8937	7.8412	7.5192	7.719	7.6259	7.7761	7.6176	8.0677	7.9899	8.0565	8.054	8.2715	8.2257	8.2817	8.2353	8.1988	8.0516	7.8789	8.3896	8.2212	8.3848	8.3028	8.1464	8.3532	8.5296	7.7216	7.7344	7.5608	8.0565	8.0294	7.7761	7.9133	7.7513	8.04	7.8223	7.8695	8.0589
SAOUHSC_00106	NA	NA	110293	111837	1	7.8371	7.5285	7.6094	7.5837	7.4917	7.5667	8.1799	8.3301	8.2935	8.5528	8.7676	8.6276	8.9768	8.6456	8.0446	8.0061	8.1151	7.7319	8.0345	7.9856	8.0061	8.2083	8.2071	7.7513	7.5725	8.0175	7.9343	7.771	7.9296	7.8565	7.7614	8.3705	8.4532	8.5576	8.6478	8.9941	8.8824	9.1835	8.9756	8.7551	8.8239	8.6521	8.0814	7.9922
SAOUHSC_00107	NA	NA	111888	113423	1	9.209	8.9596	8.9276	9.4411	9.2827	9.3223	9.6704	9.6723	9.6437	10.8852	10.9782	10.8649	11.395	11.3011	9.5231	9.5113	9.8206	9.8585	9.9327	9.9693	10.1175	10.2904	10.3312	9.4239	9.5194	9.7066	10.664	10.7419	10.764	10.3013	10.7229	11.0884	9.6663	9.6097	9.7388	11.4834	11.445	11.3631	11.3665	11.9052	11.7458	11.8479	9.7226	9.5408
SAOUHSC_00108	NA	NA	113507	113710	1	7.7513	7.7239	7.8438	7.8818	7.9343	7.8067	8.3632	8.4674	8.4208	9.2112	9.1565	8.6389	9.4178	8.7688	7.8695	7.9608	7.6975	7.5697	7.6975	7.5106	8.1258	7.9209	7.863	7.8145	7.812	7.9012	8.525	8.5644	8.6939	8.8865	8.9745	7.8577	7.6122	7.7216	7.5147	7.4157	7.9275	7.7216	8.0294	7.9876	8.6434	8.0132	7.6452	7.7083
SAOUHSC_00109	NA	NA	114083	114568	1	8.0423	7.7488	7.9944	7.8652	8.0471	7.7866	8.0838	8.2715	8.1128	8.7283	8.4282	7.999	8.6276	7.8332	7.9922	8.0324	8.1945	8.1898	8.3608	8.3193	8.1354	8.2059	8.4382	8.4995	8.3243	8.6256	8.9575	8.8603	8.9208	8.5048	8.8884	8.1708	7.9856	7.8483	7.839	7.9562	7.9162	7.8695	7.8371	8.3437	7.8963	7.7994	8.3729	8.3312
SAOUHSC_00110	NA	NA	114553	114843	1	8.3052	8.3826	8.8335	8.6634	8.8454	8.7953	8.358	8.4234	8.336	9.0661	8.9553	9.517	9.4071	10.2447	8.6874	8.3507	8.5345	8.6456	8.5021	8.532	8.6656	8.5138	8.7009	8.8411	8.5226	8.7766	9.1624	9.4432	9.2411	9.1073	9.465	9.2724	8.4456	8.3803	8.1965	8.85	9.4034	9.4824	8.6322	9.2575	9.4606	9.0356	8.5092	8.617
SAOUHSC_00111	NA	NA	114927	115214	1	9.1159	9.7583	9.8772	9.7963	10.296	9.8148	10.0486	9.7184	9.8188	10.6016	10.2819	10.137	10.6721	10.4088	9.3636	9.8227	9.2934	9.9765	9.8676	9.1858	10.2024	9.8833	9.1606	10.0101	10.0229	9.4178	10.9833	11.4135	10.5356	10.7802	11.1911	10.3131	9.0486	9.2452	9.1422	9.6315	10.4491	10.3715	10.9817	10.6318	10.5472	11.0868	9.0096	9.2004
new_115209_115524_-1	S35	indep	115209	115524	-1	13.6394	13.4931	12.7032	13.2039	13.8018	12.9401	12.9734	13.6648	13.7083	12.5678	12.5209	12.8609	12.0381	11.2588	13.4179	12.6313	12.2041	12.5752	13.0345	12.1104	12.2723	12.4276	12.1728	13.7108	13.4768	12.7001	13.8191	13.6979	10.2274	13.6827	13.5899	11.1587	11.9171	12.7049	11.9998	9.9529	11.0135	12.3606	11.5142	11.8997	10.2343	11.9498	12.0027	12.9348
SAOUHSC_00113	adhE	NA	116538	119147	1	8.1921	8.5296	7.8018	9.3891	9.0239	9.0219	7.9789	8.1898	8.0248	8.8684	9.0049	8.8582	9.8525	9.678	7.7239	7.5254	7.6205	7.7139	7.7139	7.7866	8.1821	8.264	8.358	7.5548	7.5045	7.8412	8.0061	7.9562	8.0794	7.8067	7.827	8.2477	7.6066	7.5548	7.7289	9.517	9.4239	9.4521	9.3035	9.4743	9.5652	9.7717	7.7787	7.8602
new_119148_119233_1	S36	s-3'	119148	119233	1	9.8129	10.3268	10.3107	10.9952	10.7826	10.7931	10.0285	10.0136	10.1858	10.4327	10.2888	10.0557	11.0794	11.1635	10.0614	10.1931	9.4573	9.5875	9.8066	9.4824	9.8373	9.7736	9.7184	10.0809	10.0847	9.9749	10.3952	10.5424	10.37	10.4757	10.221	10.691	10.0903	10.2381	10.1046	10.8347	11.1129	11.237	10.7778	11.1796	11.1796	11.0229	10.1028	10.3934
new_119358_119437_1	S37	s-5'	119358	119437	1	7.3645	7.9944	8.1217	7.9061	8.0015	8.201	7.7687	7.7005	7.7239	8.227	7.659	8.9833	7.9719	9.9191	7.3078	7.2424	7.2161	7.5946	7.4031	7.5863	7.5741	7.4831	7.2678	8.097	8.0175	7.7918	8.0746	8.1035	7.5697	8.1821	8.2148	9.3786	7.7165	7.895	7.6531	7.6832	8.4382	8.7838	8.2327	8.9263	9.2472	8.0196	7.3524	7.6618
SAOUHSC_00114	capA	NA	119492	120160	1	7.9012	8.3168	8.1514	7.5222	7.7139	7.5976	8.022	8.1945	8.2234	14.2933	14.4206	14.5909	14.5014	14.7587	7.5403	7.5045	7.4672	10.9378	11.2875	11.3788	13.9712	13.7746	14.1532	9.8813	9.5997	9.8262	12.5522	12.6297	12.7298	12.6107	12.8625	11.9125	11.5097	11.4874	11.6108	14.8438	14.6859	14.7587	14.5182	14.1373	14.3165	13.9174	7.9275	8.1084
SAOUHSC_00115	capB	NA	120176	120862	1	7.5976	8.2282	7.8602	7.2619	7.2894	7.4531	7.9108	8.097	8.027	14.2899	14.4127	14.4836	14.5693	14.6426	7.3366	7.3761	7.4286	11.1543	11.2969	11.3679	13.816	13.9771	14.1912	9.8353	9.515	9.6823	12.4876	12.3807	12.5239	12.2247	12.6894	11.6066	11.5796	11.3969	11.6423	15.1311	14.6479	14.7628	14.4795	14.0456	14.1977	13.8729	7.9012	8.0494
SAOUHSC_00116	capC	NA	120865	121629	1	7.7005	8.2524	7.9742	7.4458	7.5638	7.6037	8.0109	8.0677	8.0989	14.3416	14.586	14.5485	14.6181	14.7681	7.634	7.5976	7.7165	11.1737	11.23	11.4732	13.9504	13.9592	14.1603	9.7963	9.5909	9.6233	12.2142	12.2247	12.3906	12.1985	12.5904	11.3867	12.0608	11.6844	11.7997	14.705	14.6665	14.7795	14.4646	13.9993	14.2155	13.7876	7.999	8.1608
SAOUHSC_00117	capD	NA	121649	123472	1	7.4248	7.8223	7.6919	7.3213	7.3998	7.4917	7.7662	7.8891	7.9517	14.131	14.3357	14.1738	14.4836	14.5232	7.5341	7.5896	7.6705	10.617	10.8837	11.0347	13.6342	13.7689	13.7774	9.5652	9.3509	9.4845	11.9887	11.6899	12.0126	11.7622	12.2353	11.0378	11.5599	11.3625	11.6628	14.6859	14.506	14.6227	14.2367	13.7904	13.7961	13.6749	7.9209	7.874
SAOUHSC_00118	capE	NA	123462	124490	1	7.7266	7.9252	7.8246	7.4496	7.5313	7.5432	7.9876	8.1443	8.1084	14.2787	14.3633	14.405	14.4476	14.5571	7.9671	7.9418	7.981	10.5633	10.7872	10.8806	13.6017	13.5046	13.7083	9.7305	9.4123	9.7046	11.9096	11.7912	12.0581	11.6799	12.1022	10.8592	11.8501	11.5909	11.757	14.4524	14.5399	14.6665	14.3474	13.8978	14.0266	13.7395	8.2191	8.1488
SAOUHSC_00119	capF	NA	124503	125612	1	7.7866	7.8839	7.8296	7.6948	7.7266	7.812	8.2452	8.2977	8.3145	14.2227	14.3165	14.355	14.3165	14.5139	8.1945	8.1398	8.2033	10.5031	10.6456	10.7901	13.5293	13.4024	13.5115	9.6215	9.4946	9.5727	11.9671	11.5067	11.8876	11.6136	11.9111	10.7746	11.6983	11.5309	11.7069	14.4206	14.5182	14.5952	14.2333	13.8191	13.912	13.6218	8.3412	8.3632
SAOUHSC_00120	capG	NA	125616	126740	1	7.9061	8.0294	7.9789	7.9539	7.8461	7.9922	8.4769	8.525	8.5181	14.2119	14.359	14.2536	14.32	14.4244	8.4184	8.368	8.4106	10.5762	10.7469	10.8315	13.5164	13.3813	13.3856	9.8271	9.5429	9.7226	11.8285	11.5979	11.9656	11.5895	11.8545	10.7312	11.822	11.7054	11.8012	14.4324	14.44	14.565	14.2397	13.6905	13.8754	13.6314	8.5436	8.4532
SAOUHSC_00121	capH	NA	126743	127369	1	8.0357	8.1898	8.2935	8.1047	8.1283	8.3076	8.8263	8.7974	8.7699	14.488	14.5353	14.5778	14.4965	14.5353	8.7243	8.7629	8.6986	10.8774	10.9747	10.862	13.6191	13.5923	13.3894	9.9765	9.7287	9.6964	12.067	11.6606	12.0053	11.694	11.9759	10.8907	11.9916	12.0209	11.9612	14.6809	14.6092	14.6711	14.3165	13.9233	13.8294	13.7313	8.6478	8.738
SAOUHSC_00122	capI	NA	127374	128483	1	8.3168	8.4927	8.4603	8.4974	8.4651	8.5899	8.925	8.9745	9.0118	14.4795	14.5014	14.605	14.3823	14.4757	9.0136	8.9347	8.9017	10.7437	10.9065	10.9747	13.5923	13.4346	13.299	10.034	9.7871	9.9245	12.098	11.6621	11.8428	11.6082	11.8486	10.8145	12.1203	11.8299	11.8876	14.4011	14.5612	14.6479	14.2155	13.8951	13.9063	13.7188	8.8174	8.9489
SAOUHSC_00123	capJ	NA	128497	129663	1	8.3532	8.611	8.6478	8.5963	8.5713	8.85	9.0857	9.0239	9.1452	14.1875	14.3275	14.2047	14.1943	14.2672	8.9121	9.0176	8.8824	10.6055	10.5848	10.5013	13.3196	13.1491	12.8277	9.9546	9.7476	9.6417	11.4985	11.184	11.618	11.2241	11.3679	10.4088	11.7069	11.7185	11.6899	14.1435	14.3007	14.3516	13.962	13.4979	13.629	13.2791	8.9368	8.8801
SAOUHSC_00124	capK	NA	129656	130861	1	8.4816	8.7516	9.0702	9.0298	8.8303	9.0197	9.2069	9.2235	9.4494	13.8951	14.1139	14.0514	13.9563	14.1738	9.1772	9.3242	9.2472	10.2663	10.5094	10.4045	13.0699	12.8145	12.7174	9.9382	9.7717	9.8006	11.5524	11.0824	11.5119	11.0876	11.2457	10.5555	11.5405	11.6393	11.404	14.131	14.257	14.257	13.8557	13.4906	13.6255	13.2553	9.2198	9.2297
SAOUHSC_00125	capL	NA	130862	132067	1	8.7721	8.6497	8.5713	8.9302	8.6656	8.7743	9.3489	9.3766	9.3346	13.7918	13.9092	13.9355	13.8648	14.0542	9.3178	9.4015	9.4015	10.2749	10.4261	10.479	12.9112	12.8212	12.9812	9.951	9.8129	9.951	11.5895	11.0942	11.7357	11.091	11.1611	10.2715	11.486	11.4256	11.3943	14.2047	14.1738	14.3474	14.0052	13.3774	13.6648	13.2337	9.2995	9.3223
SAOUHSC_00126	capM	NA	132078	132635	1	8.852	8.8561	8.8824	9.2322	9.0486	9.1138	9.4824	9.6097	9.4924	13.8324	13.9771	13.9504	13.93	14.0499	9.7476	9.6157	9.8505	10.3675	10.4774	10.7062	12.9982	13.0682	13.1136	10.0323	9.8336	10.3236	11.4834	11.2708	11.8205	11.1129	11.3392	10.4261	11.652	11.5512	11.4834	14.3862	14.2536	14.4088	14.131	13.5594	13.6726	13.3097	9.5952	9.4766
SAOUHSC_00127	capN	NA	132635	133522	1	8.5391	8.6301	8.5528	8.9228	8.6874	8.8152	9.2235	9.3328	9.3871	13.5293	13.6701	13.5314	13.7005	13.7288	9.3448	9.4389	9.4156	9.9823	10.137	10.2083	12.6186	12.5767	12.6218	9.7681	9.6136	9.8445	11.147	10.753	11.2824	10.6032	10.8331	9.7791	11.0156	10.9906	11.1854	14.0332	13.9592	14.1139	13.7108	13.143	13.3351	13.1119	9.4512	9.2888
SAOUHSC_00128	capO	NA	133576	134838	1	9.1983	9.0949	8.9228	9.4452	9.2956	9.4703	9.7927	9.8621	9.8246	13.7824	13.8413	13.9267	13.8616	13.9865	10.0634	10.0101	10.0829	10.5472	10.5618	10.686	12.8846	12.9716	13.0841	10.0955	9.9714	10.2663	11.5625	11.1782	11.6734	10.9747	11.2095	10.3794	11.7512	11.349	11.4436	14.2899	14.1977	14.3123	13.9964	13.4305	13.5758	13.2647	9.6625	9.7046
new_134839_134914_1	S38	s-intra	134839	134914	1	9.9209	9.9227	10.0538	10.2138	10.137	10.1063	10.6674	10.6972	10.664	13.8754	13.9896	13.912	13.8808	14.0362	10.8864	10.8774	10.9408	10.9176	11.0451	11.2414	13.2039	13.2118	13.1528	10.8282	10.4311	10.862	11.7636	11.4927	11.9703	11.3796	11.5405	11.168	12.0797	11.8342	11.8685	14.3315	14.2899	14.4169	14.1107	13.5271	13.5692	13.4979	10.4408	10.126
SAOUHSC_00129	capP	NA	134915	136060	1	9.7108	9.4803	9.6523	9.9565	9.7184	9.8813	10.3303	10.3862	10.2943	13.5716	13.5642	13.6441	13.7876	13.78	10.474	10.3511	10.4972	10.5356	10.504	10.5193	12.5391	12.6186	12.5722	10.3853	10.2819	10.387	11.2997	11.1158	11.4169	10.8893	11.0303	10.5064	11.3534	11.4826	11.5171	14.0237	13.9849	14.0514	13.993	13.0867	13.2718	13.1756	10.1244	9.9382
SAOUHSC_00130	isdI	NA	136125	136451	-1	11.0628	9.2816	11.6913	9.2805	8.8108	8.8603	9.2638	9.3306	9.3016	9.8206	9.7108	9.7476	10.137	10.1297	9.0096	8.8884	8.6939	9.0259	8.9778	8.7974	8.8969	8.7391	8.6497	9.5997	9.6215	8.7933	11.7308	12.53	11.6352	11.7527	12.4756	11.669	9.2472	9.3912	9.2663	9.9209	10.4987	10.3202	10.6448	10.7716	10.6016	10.6365	11.9929	12.0967
SAOUHSC_00131	NA	NA	136458	136841	-1	11.6899	9.7487	12.5691	9.8794	9.4452	9.3409	9.6852	9.6625	9.678	10.0829	10.1822	9.9137	10.4376	10.126	9.4681	9.4884	9.6177	9.6437	9.5327	9.4955	9.3528	9.2684	9.2684	10.1551	10.2225	9.6335	12.5239	13.0133	12.7908	12.3206	12.9574	12.5829	9.6625	9.6923	9.6285	10.415	10.5103	10.2663	10.4526	10.687	10.7545	10.7295	12.2778	12.275
new_136842_137046_-1	S39	5'	136842	137046	-1	11.9584	10.0377	12.8949	9.9953	9.5067	9.5249	9.7164	9.7206	9.7143	10.2104	10.2464	9.5529	10.3918	9.9774	9.6396	9.754	9.8951	9.755	9.7476	9.756	9.3614	9.3467	9.3707	10.4037	10.4871	9.742	12.7925	13.2571	13.1719	12.4261	13.0956	13.0036	9.7791	9.8227	9.5749	10.1711	9.9209	10.0687	10.1822	10.0801	10.5176	10.4526	12.2337	12.21
new_137191_137267_1	S40	s-5'	137191	137267	1	8.3338	8.173	9.453	8.2148	8.1035	8.0706	8.8174	8.747	8.8664	10.0067	10.1752	9.8888	9.8129	8.7655	8.3338	8.5663	8.6748	13.4931	13.5206	13.6243	11.9687	11.9513	12.0097	8.1874	8.2452	8.3972	11.1108	11.4577	11.4436	11.4436	11.1535	10.0594	8.0857	7.9083	7.9296	9.4924	9.2775	9.4606	9.32	8.9102	8.7766	8.7676	7.9162	7.8818
SAOUHSC_00132	aldA	NA	137268	138755	1	8.1608	7.7139	7.6975	7.923	7.6875	7.5697	8.5202	8.532	8.4382	10.034	9.9591	9.7516	9.8373	9.5348	8.4357	8.3896	8.3243	13.0309	12.9348	12.9348	11.4218	11.6339	11.4256	8.2765	8.1354	8.3265	10.9877	10.897	10.8757	10.9176	10.7295	9.904	8.0706	8.1151	8.3001	9.6177	9.1858	9.5004	9.3715	8.6634	8.336	8.8152	8.358	8.156
new_138756_138912_1	S41	3'	138756	138912	1	8.0446	7.7817	7.7513	7.7031	7.5432	7.7568	8.4332	8.3412	8.329	9.8317	9.8297	9.5491	9.764	8.9879	8.2977	8.1682	7.8891	12.2932	12.1553	11.8486	11.0824	10.81	10.4559	8.1538	8.1217	7.9969	10.6094	10.8331	10.3376	10.7802	10.5456	9.2217	7.9944	8.2033	8.4511	8.9681	8.9121	9.3448	9.3881	8.4722	8.0857	8.8905	8.3483	8.1656
new_138934_140421_-1	S42	3'NT	138934	140421	-1	7.7891	8.1821	8.368	7.839	7.9444	7.999	8.5644	8.5829	8.4955	11.3867	11.3722	11.5119	11.9171	11.8257	8.4955	8.4887	8.4357	9.7829	9.7066	9.7108	11.4927	11.4477	11.5611	8.1608	8.1421	8.1874	9.0833	8.8732	9.0219	8.6874	8.8779	7.8937	9.6523	9.7364	9.5688	11.9199	12.2014	12.1902	12.3082	11.8244	11.8685	11.986	8.0655	8.0926
new_139248_139400_1	S43	5'	139248	139400	1	9.5024	9.7206	9.122	9.8445	10.0117	9.6982	9.9137	10.0867	10.0652	12.1233	12.2519	12.3296	13.3731	13.4812	9.9005	9.8148	10.0776	9.7985	10.1046	10.0634	11.9542	11.9052	12.0067	9.9173	9.678	10.1192	10.5618	10.7244	11.0685	9.8641	10.3715	8.9553	9.4864	9.4596	9.4864	13.5068	13.407	13.6266	13.5523	14.0817	13.9802	13.7368	9.5004	9.5529
SAOUHSC_00133	NA	NA	139401	140360	1	9.4552	9.4964	8.6005	9.5929	9.4432	9.6016	10.0031	10.0903	10.0614	12.098	12.3266	12.1096	13.2952	13.2687	9.6723	9.7773	9.8297	10.0246	10.1675	10.0738	11.5938	11.6251	11.5419	9.7457	9.6923	9.9227	10.5439	10.4899	10.6502	9.6523	10.2044	8.5021	9.5838	9.42	9.4946	13.543	13.4953	13.4697	13.4484	13.8413	13.8836	13.9233	9.5509	9.3429
SAOUHSC_00134	NA	NA	140422	140625	-1	8.1708	8.9468	8.7807	8.8479	8.4974	8.395	8.9596	8.9276	8.9662	13.1491	13.0956	13.2571	13.5665	13.6469	9.5133	9.4071	9.3117	11.2116	11.3651	11.2969	13.4931	13.2664	13.4883	8.9621	8.8779	9.1503	10.2923	10.4923	10.7295	9.8297	10.2663	9.4803	9.9081	9.9782	10.0411	13.2394	13.4114	13.4002	13.5004	13.0756	13.1238	13.2146	7.9133	8.0153
SAOUHSC_00135	NA	NA	140804	141316	1	8.7427	8.2817	11.3573	9.0071	8.8708	8.6548	12.5522	12.6011	12.3898	11.2941	11.4135	11.4277	11.4591	11.6747	11.8657	11.9944	12.1592	11.6554	11.6547	11.7622	9.5671	9.7016	9.7476	9.2049	9.2287	9.4784	8.925	9.2049	9.1901	8.6301	8.925	8.2501	9.8006	9.8641	9.7143	10.8708	10.6986	10.8469	10.6267	11.1025	11.3308	11.1378	9.4681	9.4263
new_141317_141657_1	S44	intra	141317	141657	1	7.9331	7.7319	9.3097	8.2652	8.1084	7.9969	10.7761	10.8084	10.8131	10.3253	10.244	10.2578	10.284	10.5601	10.2976	10.5157	10.6534	9.9005	9.8373	10.1684	8.6089	8.617	8.7427	8.2104	8.1656	8.4158	8.1398	8.329	8.1799	8.0589	8.2083	7.5581	8.6389	8.668	8.9745	9.5652	9.7621	9.3603	10.1244	10.0031	10.493	10.669	8.7089	8.7516
SAOUHSC_00136	NA	NA	141658	142398	1	7.3213	7.1954	8.4158	7.5014	7.3684	7.5863	9.94	10.1175	9.885	8.9185	9.1343	8.6772	9.5408	9.1728	9.4494	9.6116	9.8574	9.1237	9.2705	9.4315	7.498	7.6919	7.832	7.3794	7.4031	7.6919	7.3524	7.3887	7.5608	7.2494	7.2894	7.3032	7.6673	7.6122	7.7031	7.6784	7.3725	7.5222	7.3725	7.7994	7.601	8.0917	7.7319	7.7866
SAOUHSC_00137	NA	NA	142412	143386	1	7.4636	7.4157	8.2083	7.5548	7.3794	7.5162	9.8046	9.8659	9.6982	8.5202	8.8152	8.4282	8.7732	8.6656	9.4924	9.5553	9.7267	8.8664	9.0446	9.2277	7.7111	7.7319	7.8839	7.6287	7.4802	8.04	7.8344	7.6066	7.8989	7.5725	7.6452	7.3567	7.5014	7.442	7.5403	7.6316	7.3387	7.4917	7.2325	7.4214	7.2894	7.7735	8.1633	7.9296
SAOUHSC_00138	NA	NA	143383	144144	1	7.7139	7.4106	8.2423	7.7405	7.5509	7.7375	10.1551	10.1732	10.1332	8.5272	8.8994	7.8081	8.6434	8.0857	9.7782	10.0486	10.3202	9.1442	9.4352	9.4955	7.7344	8.0838	7.9969	8.0109	7.9631	8.2377	8.1014	7.7838	8.0446	7.689	7.7139	7.3078	7.6205	7.4561	7.7266	7.5638	7.2092	7.432	7.3684	7.2945	7.2196	7.8719	8.4532	8.0357
SAOUHSC_00139	NA	NA	144157	145188	1	8.156	7.9528	8.4651	8.2977	8.0085	8.0565	10.2464	10.1911	10.1585	9.4617	9.6396	9.0661	9.789	9.3387	10.0847	10.185	10.3444	9.2491	9.4905	9.6233	8.6856	8.7807	8.9553	8.5985	8.4955	8.7099	8.7331	8.6189	8.8129	8.2315	8.2715	7.6052	8.6961	8.658	8.7606	9.5091	9.2514	9.2514	9.1792	8.8239	9.2532	9.4726	8.7181	8.5226
new_145189_145358_1	S45	inter	145189	145358	1	8.2715	8.0471	8.8033	8.5619	8.329	8.4816	10.2578	10.2432	10.3285	9.8426	9.9137	9.5749	10.0304	10.0903	10.0594	10.1155	10.2631	9.4766	9.4596	9.5509	8.8479	8.8479	9.0176	8.7766	8.7355	8.9489	9.068	9.2322	9.3178	8.6986	8.4697	8.5686	8.9723	8.9121	8.8642	9.9137	9.8353	9.4282	9.6862	9.9493	9.9793	10.1594	8.5457	8.802
SAOUHSC_00141	NA	NA	145405	145764	1	10.2595	9.789	13.5474	9.9896	9.8148	9.8426	13.0441	12.8676	12.6541	15.3298	15.2692	15.3744	15.1311	15.0473	11.8727	11.8178	11.9052	14.2367	14.1276	14.4836	13.6494	13.7932	13.8754	13.5523	13.3938	13.8499	16.1151	16.1327	15.8016	16.0336	16.2377	15.907	13.8267	13.8046	13.9472	14.6952	14.488	14.488	14.7231	14.6136	14.7137	14.8614	12.0426	12.4042
new_145805_145936_1	S46	s-inter	145805	145936	1	7.5548	7.8145	8.9788	7.6861	7.7543	7.9252	9.8888	9.6585	9.5389	9.9765	10.1278	10.5907	9.6663	10.4243	8.3168	8.3939	8.1331	9.4703	9.5231	9.4845	9.1792	9.1029	9.2259	9.0239	9.2908	8.9858	15.1043	15.1311	15.4235	14.7537	15.1516	13.8046	9.3766	9.7791	9.6335	11.8617	12.031	11.9171	11.7499	11.7054	11.6281	11.4025	8.2477	8.5436
SAOUHSC_00142	fdh	NA	145937	146962	1	7.5222	7.3453	8.2596	7.3725	7.2788	7.4458	8.6986	8.6189	8.4816	9.2705	9.4803	9.0505	9.2866	8.6939	7.8344	7.8041	7.7005	8.4887	8.6413	8.611	8.5761	8.5899	8.5296	8.1059	8.2282	8.0637	14.4324	14.5909	14.9556	14.057	14.6527	13.1153	8.458	8.6702	8.7283	10.6624	10.691	10.6814	10.5618	10.0377	10.2663	10.4119	7.9494	7.9186
new_146963_147045_1	S47	s-3'	146963	147045	1	7.4917	7.3927	7.9517	7.3567	7.2017	7.4496	7.9899	7.8695	7.8577	7.9969	8.738	8.3826	8.4394	7.6287	7.4174	7.3124	7.3684	7.7057	8.0612	7.8344	7.9876	7.9856	7.6647	7.5725	7.4458	7.4948	13.7188	13.8867	13.1024	13.4625	14.0113	11.6806	7.7057	7.8145	7.7614	9.14	9.5601	9.0376	9.8046	8.8624	9.7754	9.6683	7.498	7.4767
new_147204_147347_1	S48	s-5'	147204	147347	1	9.678	9.0833	11.2646	9.5194	9.5749	9.3661	10.1752	10.2225	10.4294	12.1866	12.2533	12.3058	11.7842	11.5782	9.8227	9.789	10.1623	11.6366	11.5013	12.0995	11.1242	10.9161	11.2764	11.5709	11.4847	12.429	15.9385	15.8631	15.9479	15.9564	16.0336	15.8976	11.171	10.2888	10.4855	12.2	11.6592	11.7485	11.7142	11.3027	11.8944	11.4477	10.4774	10.6016
SAOUHSC_00143	lmrP	NA	147348	148598	1	9.8951	9.7829	11.2414	9.6964	9.8929	9.6608	10.6798	10.7403	10.6534	12.4303	12.4246	12.2014	11.8385	11.8042	10.1278	10.3013	10.3219	11.9513	12.0268	12.0713	11.4177	11.4732	11.3749	11.5852	11.5351	12.1915	15.8016	15.8371	16.2118	15.8976	16.0579	16.2466	10.8606	10.5966	10.7018	12.7159	12.5239	12.6107	12.3385	12.1741	12.1368	12.0426	11.0213	10.7357
new_148599_149044_1	S49	intra	148599	149044	1	10.1931	10.7047	11.4231	10.28	10.3969	10.2871	10.9065	10.967	10.9065	12.2954	12.3353	12.1338	11.6761	11.6448	10.7261	10.7107	10.6016	12.3431	12.3369	12.1352	12.0337	11.8574	11.7241	12.0183	11.8917	12.1959	15.6616	15.7925	16.1249	15.907	15.9224	16.2717	11.5226	11.2602	11.342	12.4513	12.4562	12.595	12.2807	12.0967	12.1352	11.815	10.97	10.7991
SAOUHSC_00144	NA	NA	149045	156220	1	10.1788	10.4885	11.2122	10.2343	10.1969	10.1139	10.5633	10.5439	10.5373	12.4027	12.4142	12.2954	11.8285	11.8574	10.8207	10.7357	10.7212	11.794	11.8904	12.1188	11.7926	11.7855	11.8164	11.4834	11.3573	11.8413	15.4883	15.6089	15.9899	15.5849	15.7748	16.0579	11.479	11.2764	11.4927	13.022	12.8575	12.9787	12.5722	12.6861	12.5239	12.4652	11.0135	10.6284
SAOUHSC_00145	NA	NA	156233	156877	1	11.0983	11.1635	11.5552	10.9503	11.0106	10.8724	11.0258	11.0185	10.9512	12.7892	12.7679	12.606	12.5086	12.275	11.5053	11.4108	11.1438	12.1714	11.9599	11.8413	12.0995	12.0426	11.7629	11.7898	11.6621	11.743	15.6254	15.8016	15.9996	15.5609	15.93	15.8371	11.6828	11.9985	11.9039	13.2062	13.3315	13.2534	13.1924	13.1008	13.0516	13.1519	11.1228	11.0185
SAOUHSC_00146	NA	NA	157205	157684	-1	10.9104	11.7185	9.7244	13.4824	13.5103	13.3213	11.0113	11.1013	10.9995	11.4702	11.479	11.2269	11.404	11.1543	10.9176	10.8954	10.8692	10.1192	10.1722	10.1623	10.0385	10.284	10.0704	10.0538	10.137	10.2464	11.0599	11.1603	10.9251	10.7229	11.133	10.1122	10.0809	10.1911	10.3116	11.1287	11.1559	11.0685	11.2211	11.2588	11.2934	11.5257	9.951	9.7143
SAOUHSC_00147	argB	NA	157954	158718	-1	9.0004	8.9208	9.209	9.132	8.9121	8.7995	9.3871	9.4946	9.4552	8.0196	8.1965	7.615	8.1988	7.4174	9.2491	9.3636	9.4834	8.4927	8.6266	8.6986	8.6961	8.8755	8.738	8.6918	8.6656	8.8561	8.4745	8.2935	8.738	8.3826	8.4029	8.0706	8.7009	8.6434	8.8346	8.4406	7.7918	7.9366	7.9539	7.5374	7.9899	8.4133	9.7583	9.4494
SAOUHSC_00148	argJ	NA	158734	159975	-1	9.0156	8.4995	8.9553	8.9081	8.6548	8.3779	9.2431	9.2765	9.2027	7.8096	8.0248	7.5132	7.5863	7.2619	9.2411	9.2847	9.2888	8.2257	8.5945	8.668	8.5272	8.6568	8.6795	8.4887	8.5412	8.7953	8.3779	8.1443	8.507	8.2127	7.8577	7.7568	8.4839	8.5457	8.8708	7.6424	7.6875	7.6475	7.676	7.3794	7.5192	7.5638	9.6683	9.3747
SAOUHSC_00149	argC	NA	159987	161018	-1	9.1522	8.5736	9.5194	9.0891	8.7606	8.7283	9.3306	9.3786	9.2995	7.8246	7.7817	7.592	7.3998	7.4248	9.355	9.3448	9.4946	8.4382	8.7331	8.7766	8.5809	8.621	8.7807	8.6005	8.6691	8.9429	8.1374	8.0073	8.4745	8.0109	7.8483	7.9001	8.7699	8.7009	8.7029	7.5106	7.4391	7.2161	7.3998	7.4286	7.3453	7.2232	9.5709	9.5369
SAOUHSC_00150	argD	NA	161057	162241	-1	8.4184	7.8839	8.6434	7.9252	7.7761	7.7662	8.5899	8.7263	8.4927	7.2836	7.3213	7.1886	7.161	7.1289	8.7009	8.6835	8.8324	7.4359	7.5548	7.6176	7.3927	7.5045	7.4917	7.9517	8.087	8.1443	7.4248	7.3213	7.7513	7.3725	7.2991	7.7543	7.9539	7.8577	8.0838	7.3032	7.1289	7.1154	7.1698	7.3927	7.103	7.2678	8.9879	8.6795
SAOUHSC_00151	brnQ1	NA	162494	163849	-1	11.947	11.8012	12.4319	11.3929	11.6592	11.622	10.7452	10.678	10.7778	9.4015	9.4494	8.8239	9.3661	8.3076	11.4648	11.6324	11.5666	11.4972	11.5271	11.4688	10.8708	11.0488	10.8774	12.1196	12.0924	11.9271	10.7624	10.3046	10.4732	10.5228	10.1406	10.9789	10.4878	10.418	10.5536	9.5892	9.3366	9.3912	9.4924	8.9692	9.3439	9.0949	12.8212	12.4741
SAOUHSC_00152	entB	NA	164125	164622	-1	10.9354	10.7991	10.2904	9.9191	9.3593	9.7717	10.8037	10.7809	10.622	13.0133	13.0533	13.0776	13.3626	13.3833	11.2226	11.2882	11.0038	12.8196	12.7395	12.5364	12.0126	12.0953	12.0637	11.3505	11.2721	11.1362	12.9163	13.2098	13.1222	13.0291	13.2	11.5938	11.1911	11.5351	11.4327	12.4666	12.595	12.5874	12.6492	12.7647	12.6879	12.6655	12.8609	12.7994
new_164623_164748_-1	S50	s-intra	164623	164748	-1	10.6896	10.5966	9.902	9.7621	9.3933	9.3509	10.7685	10.6721	10.6094	12.9033	13.0609	12.8529	13.2687	13.2952	11.0898	11.1603	11.0971	12.7348	12.7632	12.6704	12.1262	11.9998	12.035	11.2839	11.0466	11.0554	12.8529	12.8081	12.977	12.8342	12.9382	11.6606	11.1796	11.3321	11.3434	12.4531	12.4122	12.5553	12.6377	12.4334	12.4936	12.664	12.8968	12.7695
SAOUHSC_00153	ipdC	NA	164749	166389	-1	10.8267	10.691	9.646	9.6862	9.2027	9.4034	10.5439	10.6032	10.4037	12.1625	12.2778	12.1605	12.1496	12.1785	11.0868	11.165	11.2941	12.8642	12.8726	13.0411	11.7953	11.9413	12.0967	10.8774	10.8238	11.2509	12.606	12.6313	12.9889	12.7488	12.883	11.797	11.2721	11.0333	11.1394	12.1117	11.8164	11.8574	11.8299	12.0126	12.0811	12.0739	12.883	12.7348
SAOUHSC_00154	NA	NA	166583	166684	1	8.1128	9.2705	8.6624	8.7368	9.3429	9.7497	7.7165	7.4248	7.6575	8.0706	8.1874	9.1138	7.5077	8.8273	7.9944	7.8707	8.1217	8.8454	7.9033	8.6189	7.923	7.7918	7.9766	7.5837	7.65	7.7083	7.9856	8.1608	8.7786	7.4917	7.6647	9.122	8.4722	8.054	8.2715	9.9005	8.5985	8.7564	8.613	8.9621	8.3994	8.9833	7.6673	8.04
SAOUHSC_00155	ptsG	NA	166663	168660	-1	13.7689	13.745	9.9991	13.4346	13.66	13.4979	13.2791	13.3437	13.2952	10.0972	10.2613	10.0101	9.7945	9.4263	11.2708	11.4702	11.7485	11.4081	11.5599	11.6461	10.9408	11.0777	11.0898	12.5117	12.9163	12.7127	10.4491	10.1497	10.4164	10.135	10.1623	10.8757	10.5307	10.3268	10.5292	10.4804	10.2696	10.3598	10.2871	10.0486	10.3667	10.37	12.5582	12.1599
new_168661_168955_-1	S51	5'	168661	168955	-1	13.9267	13.8648	10.7731	13.7824	13.93	13.7849	13.6417	13.7135	13.7028	10.6154	10.3952	10.4838	10.0838	9.9119	11.4874	11.9012	12.1714	11.574	12.0453	12.1278	11.3997	11.3181	11.3943	12.9751	13.2769	13.5004	10.7107	9.9896	10.3598	10.4774	10.1658	11.2616	10.6471	10.6365	10.6549	10.0486	10.0776	10.1623	10.0704	9.9823	9.6116	10.0538	12.5752	12.2578
new_169226_169308_1	S52	s-5'	169226	169308	1	8.4056	9.2619	8.5272	8.5736	9.8129	9.68	8.7606	8.5226	8.5092	13.7368	13.5293	13.4857	13.1924	13.2707	8.1988	8.2868	8.3384	15.0541	14.8676	14.1071	14.1706	13.7503	13.9472	8.3939	8.3437	8.7009	14.3669	14.0456	14.638	14.3007	14.03	14.3357	8.925	8.8411	8.4308	13.1905	13.4473	13.3351	13.2414	13.3412	13.4324	13.3291	7.8839	8.0516
SAOUHSC_00156	NA	NA	169309	170349	1	7.8175	7.6705	7.4604	7.7787	8.4208	8.1128	8.175	8.0989	8.1309	12.9196	13.0133	12.8196	12.4936	12.4979	7.4948	7.7698	7.7817	13.5785	13.7876	14.0915	13.2156	13.1043	13.2647	7.8553	7.8553	7.9922	13.0699	12.8428	13.0682	13.145	13.0459	13.1643	8.0516	8.1283	7.9922	12.8212	12.6555	12.6929	12.4319	12.6571	12.4856	12.5981	7.8223	7.5403
SAOUHSC_00157	murQ	NA	170349	171245	1	8.1035	7.8506	7.3761	7.8937	8.0706	7.7513	8.0196	8.1398	7.9608	13.0973	13.0257	13.0273	12.5814	12.7283	7.8483	7.8839	7.8989	14.0542	14.1706	14.0979	13.6799	13.7288	13.822	7.9133	7.8283	8.1374	12.8558	12.9382	13.1168	13.1945	13.1866	12.7268	7.9252	7.9319	7.9876	12.8294	12.8145	12.7925	12.6737	12.8029	12.7569	12.4545	7.853	7.8864
SAOUHSC_00158	murP	NA	171257	172711	1	8.4308	8.1464	7.5045	8.4651	8.3338	8.1988	8.5619	8.613	8.5736	12.8815	12.9213	12.6218	12.3848	12.372	8.3896	8.4184	8.5161	13.8244	13.9092	13.8441	13.4324	13.5474	13.2611	8.4082	8.4625	8.507	12.3283	12.2989	12.3735	12.4991	12.4215	11.9584	8.4056	8.2547	8.5554	13.0885	12.9734	13.0419	12.8461	13.0185	12.9098	12.905	8.5021	8.3076
SAOUHSC_00160	NA	NA	172714	173589	1	8.4793	7.9766	7.5667	8.6478	8.3983	8.2935	8.6024	8.6986	8.6815	12.6737	12.6264	12.5568	12.3369	12.3104	8.3803	8.3265	8.4184	13.2873	13.467	13.4155	13.0238	13.0599	13.1024	8.3632	8.2741	8.4697	11.7912	11.8671	12.035	11.9998	12.0753	11.6265	8.1587	8.1774	8.5436	12.9522	13.0419	12.9698	12.8846	13.0257	12.9787	13.016	8.5829	8.4234
new_173590_173751_1	S53	3'	173590	173751	1	9.453	9.118	8.6089	9.7583	9.6482	9.2724	9.3448	9.4692	9.6177	13.0345	13.0291	12.6474	12.3206	12.3283	8.9662	9.2684	8.9081	13.5497	13.7053	13.6574	13.4697	13.2534	12.8229	9.678	9.5838	9.7985	12.3793	12.5117	12.7159	12.5522	12.3266	12.1625	8.7089	8.85	9.0972	13.1702	13.2647	13.1719	13.2591	13.1119	13.146	13.451	9.4432	9.2411
SAOUHSC_00161	NA	NA	173783	174064	-1	8.6918	8.8847	9.3366	9.0446	9.209	9.4411	8.9833	8.9681	9.0446	8.336	8.1237	8.5809	7.9209	8.9621	9.4573	9.5327	9.4352	9.14	8.5506	8.8411	8.2868	8.336	8.4106	8.6614	8.5436	8.7283	8.1682	8.1217	8.175	8.0677	7.8145	9.2069	8.4427	8.4158	8.5576	7.827	7.8246	7.9162	8.3961	8.8433	7.8371	8.0782	9.1877	9.132
SAOUHSC_00162	hsdR	NA	174277	177066	1	11.1151	11.2095	11.4162	11.171	11.3749	11.256	10.2715	10.3477	10.2647	10.8663	10.9266	10.8207	10.5587	10.4621	11.335	11.3144	11.5539	11.7255	11.7445	11.8244	11.5567	11.6476	11.6052	10.9206	11.1025	11.3749	11.0244	10.8454	11.0898	10.6956	10.8515	11.8657	9.5875	9.5709	9.6982	10.5601	10.4408	10.4855	10.4072	10.3581	10.4261	10.4459	12.0126	11.9527
SAOUHSC_00163	NA	NA	177271	178113	1	11.356	11.4519	11.2544	12.0768	11.8532	11.8027	11.23	11.168	11.0038	13.1024	13.0168	13.1491	13.1043	13.2176	11.743	11.5824	11.5337	12.311	12.3503	12.3089	12.5364	12.4088	12.5382	11.4135	11.328	11.4702	12.7001	12.9677	12.8342	12.5023	12.9181	12.8931	11.0898	11.0185	10.9486	12.9196	12.9889	12.8968	12.9128	13.78	13.5854	13.581	11.2927	11.7026
SAOUHSC_00164	NA	NA	178115	179038	1	10.5125	10.7809	11.1512	11.1453	11.3308	11.2165	10.3786	10.3903	10.3786	12.9591	12.9716	12.9163	13.0273	13.0177	11.1129	11.0884	11.0466	11.9628	12.1599	12.2398	12.4991	12.4027	12.4922	10.9811	10.7716	10.9595	12.3891	12.5086	12.303	12.041	12.3793	12.8212	10.967	10.8299	10.9113	12.7828	12.928	12.9734	12.6273	13.6113	13.3752	13.3875	11.1207	11.1512
SAOUHSC_00166	NA	NA	179025	180137	1	10.8852	11.3156	11.8923	11.2997	11.5754	11.3092	10.3715	10.3952	10.2904	13.451	13.3982	13.5785	13.5738	13.5314	11.4965	11.218	11.2737	12.6264	12.5039	12.4349	13.0391	13.0381	13.1774	11.2122	11.0747	11.2067	12.7032	12.9557	12.5417	12.3353	12.7032	13.3542	11.3335	11.5582	11.3476	13.3029	13.5185	13.4883	13.3479	14.1139	13.9092	13.9743	11.2122	11.404
new_180199_180401_-1	S54	3'	180199	180401	-1	9.0833	8.9324	12.0953	9.6177	9.6355	9.6355	10.669	10.5618	10.4724	10.504	10.5503	10.5747	10.2587	10.2904	10.0722	10.2242	10.195	10.6086	10.5915	10.6123	9.8641	10.0136	9.9419	9.1483	9.3661	9.453	9.8752	10.0972	10.4294	9.4091	9.6663	10.9439	9.4071	9.3806	9.4726	10.2514	10.4821	10.2364	10.0793	10.8454	10.5633	10.7655	9.8715	9.8908
SAOUHSC_00167	NA	NA	180402	181994	-1	8.31	7.827	11.4774	8.4056	8.264	8.1374	9.9582	9.9288	9.7871	9.9879	10.0557	9.8734	9.8317	9.6136	9.0118	9.1493	9.2827	9.8046	9.9493	10.0411	9.2595	9.3528	9.4411	8.617	8.7872	9.0096	9.3786	9.5327	9.5688	9.128	9.3766	10.4526	8.6069	8.7331	8.7109	9.422	9.577	9.4178	9.2805	10.0885	10.0295	10.1244	9.7754	9.6375
SAOUHSC_00168	truncated-oppB	NA	181951	183429	1	7.2788	7.4214	11.6339	7.2291	7.4068	7.4604	7.6176	7.7266	7.5725	7.9651	8.0357	7.8198	7.65	7.5581	7.462	7.676	7.6784	9.3264	9.4053	9.3786	8.4234	8.6986	8.5985	7.7344	7.5697	7.8602	7.6861	7.6784	7.9766	7.5014	7.4767	9.1116	7.659	7.5374	7.5374	7.3366	7.2494	7.3725	7.5494	7.5697	7.5772	7.8412	8.5114	8.31
SAOUHSC_00169	NA	NA	183435	184598	1	7.3408	7.361	11.787	7.2494	7.317	7.4031	7.8175	7.9834	7.8198	7.9444	8.2115	7.4831	7.7592	7.3684	7.7735	8.0196	8.0085	9.1463	9.3891	9.4494	8.5985	8.8684	8.6726	7.8937	7.7405	8.0334	7.7005	7.6398	8.022	7.4831	7.5741	9.0752	7.7433	7.7057	7.9061	7.5667	7.3887	7.3927	7.2991	7.5285	7.3078	8.0175	8.7109	8.4447
SAOUHSC_00170	rlp	NA	184615	186390	1	7.9209	7.6233	12.495	7.9296	7.8096	7.7994	8.3961	8.4864	8.4532	8.6456	8.5787	8.5202	8.3608	7.9366	8.507	8.6089	8.668	9.5113	9.7206	9.8544	9.0549	9.1728	9.1073	8.3848	8.3028	8.5114	8.3632	8.3412	8.7067	8.1258	8.1464	9.8086	8.346	8.4332	8.5963	8.0949	7.8223	8.0132	8.0015	8.1331	8.3205	8.5619	9.0639	9.0465
SAOUHSC_00171	ggt	NA	186428	188434	1	8.7133	8.1106	11.8742	8.7181	8.4382	8.3875	9.3328	9.3891	9.3707	8.1514	8.4927	7.7614	8.0838	7.5313	9.0752	9.0857	9.1963	9.559	9.6542	9.744	9.118	9.2663	9.2663	9.0376	9.0615	9.3328	8.7038	8.4532	8.8884	8.3265	8.1898	9.2387	8.7355	8.852	9.0398	8.1106	7.5106	7.6398	7.8577	7.5581	7.65	7.9876	9.646	9.3973
new_188435_188581_1	S55	s-3'	188435	188581	1	7.771	8.0589	11.0244	8.0637	8.2293	8.2618	8.8561	8.7181	8.9167	7.6066	7.5222	7.7735	7.5697	7.7165	8.4382	8.5761	8.2148	8.2477	8.5619	8.3218	8.507	8.2575	7.5341	8.6413	8.5853	8.0794	8.1421	8.2868	7.9575	7.9651	8.0175	8.3729	8.0109	8.2059	8.4697	8.2524	7.2968	7.65	7.5946	7.5638	7.6122	7.8246	8.4406	8.8969
SAOUHSC_00172	NA	NA	188732	189505	-1	9.2004	8.6772	8.5092	9.0465	8.8994	8.7067	9.5838	9.5793	9.5553	10.0304	10.0012	10.0402	9.8206	9.7985	9.1587	8.8928	8.8108	9.422	9.3724	9.3079	9.7066	9.7403	9.7985	8.993	8.9745	9.2049	10.3969	10.7701	10.6814	10.9017	11.2436	10.2194	8.9788	9.0259	8.8755	9.4743	9.6036	9.2059	9.5113	9.4071	9.6733	9.5058	8.3961	8.6534
SAOUHSC_00173	acpD	NA	189695	190321	-1	11.6066	9.515	9.1361	9.8659	9.7267	9.5448	11.3692	11.349	11.1952	12.9417	13.0699	12.9506	13.5164	13.4625	10.675	10.4885	10.5244	11.1158	11.1346	10.9774	10.9732	11.1924	11.0466	9.8659	10.0246	9.8908	12.254	12.7268	12.4593	13.299	13.753	14.5612	10.2871	10.4037	10.5031	13.2664	13.2319	13.0017	13.2931	13.8103	13.7824	14.0266	9.6057	9.5024
SAOUHSC_00174	NA	NA	190530	191108	1	9.2532	8.3656	10.5049	9.0176	9.0901	8.7889	9.785	9.8391	9.8086	8.9468	9.2135	8.9808	9.0593	9.9749	9.7681	9.4494	9.6723	7.8695	8.0814	8.1151	7.9296	8.1309	8.3312	9.3409	9.1667	9.6157	9.3489	9.7899	9.7116	9.7412	10.0614	10.1313	8.9408	9.1587	9.0318	10.5261	10.5831	10.4574	10.7229	11.5337	11.4377	11.5188	9.0789	9.0901
SAOUHSC_00175	msmX	NA	191491	192588	1	7.4561	7.4339	7.4706	7.2894	7.2359	7.2678	7.634	7.7891	7.6094	7.6475	7.4831	7.4141	7.5813	7.5106	7.4214	7.3645	7.4458	8.0814	8.358	8.3425	7.7638	7.8839	8.097	7.4636	7.3998	7.5863	8.7263	8.3632	8.7009	8.637	8.4082	9.6542	7.4917	7.3842	7.3453	8.4357	8.3608	8.1084	8.0589	8.4069	8.6497	8.2915	7.486	7.5254
SAOUHSC_00176	NA	NA	192601	193872	1	7.7592	7.6316	7.3887	7.3927	7.3408	7.3262	7.5976	7.7319	7.6122	7.7289	8.0376	7.7344	7.9033	7.676	7.6108	7.5132	7.5608	8.3384	8.613	8.6149	8.0726	8.3569	8.368	7.7139	7.5667	7.7944	8.7676	8.312	8.7564	8.7786	8.4488	9.5698	7.4031	7.4106	7.3262	9.2847	9.1606	9.1738	9.2367	9.4864	9.5929	9.6215	7.8296	7.7216
SAOUHSC_00177	NA	NA	193875	195143	1	7.832	7.6369	7.486	7.5946	7.4802	7.4802	8.0553	8.0771	8.0132	8.1774	8.6322	7.9162	8.525	7.6919	7.6618	7.8602	7.7405	8.4466	8.7402	8.7355	8.507	8.5736	8.458	8.0794	7.9608	8.0565	9.2684	8.7516	9.1422	9.0096	8.7089	9.7773	7.5222	7.5192	7.6122	9.9288	9.7754	9.6265	9.7244	10.0255	9.646	10.28	8.241	7.8412
SAOUHSC_00178	NA	NA	195145	195984	1	8.0589	7.7266	7.5697	7.7543	7.6287	7.6784	8.2977	8.3753	8.4006	8.8593	8.9768	7.9108	8.7889	8.1443	7.9186	8.1237	8.2547	8.6835	8.9641	8.9858	8.7449	8.9621	8.8411	8.4532	8.2059	8.4406	9.5369	9.0486	9.5113	9.2705	9.2135	9.7027	7.8764	7.6919	7.8175	10.5307	10.0722	9.9935	10.1055	10.3386	10.3589	10.5747	8.3875	8.1172
new_195985_196057_1	S56	s-intra	195985	196057	1	8.3826	7.9694	7.656	8.3507	8.1488	8.1398	8.8732	8.6939	8.7493	9.3827	9.5973	9.4845	9.1343	8.9208	8.2868	8.4907	8.4532	8.7331	9.2684	9.42	9.42	9.0537	9.1138	8.6737	8.2977	8.5528	9.9917	9.4156	9.8525	9.9209	9.5509	10.2063	7.8246	8.31	8.2547	10.7403	10.8347	11.1019	10.5323	11.2473	11.0656	11.2809	9.0857	8.7721
SAOUHSC_00179	NA	NA	196058	197134	1	8.2524	7.7375	7.498	8.0908	7.8145	7.7761	8.4082	8.6005	8.4907	9.3079	9.5509	9.0219	9.3786	8.7538	8.336	8.3875	8.3656	8.8433	9.0465	9.1237	9.1422	9.0857	9.1901	8.4816	8.4234	8.5644	9.8564	9.517	9.8968	9.515	9.42	9.8297	7.9209	7.9393	8.0989	10.7778	10.7188	10.7945	10.6334	11.0129	10.9191	10.8774	8.7676	8.5598
SAOUHSC_00180	NA	NA	197159	198199	1	8.4427	7.8963	7.634	8.4488	8.0039	8.0313	8.7243	8.7449	8.7538	9.5231	9.6016	9.4452	9.646	9.2847	8.4745	8.5161	8.6702	8.9621	9.1858	9.3117	9.2785	9.2705	9.3891	8.7743	8.6413	8.7889	10.0229	9.6542	10.1463	9.646	9.4432	10.0331	8.3961	8.3145	8.5713	10.9378	10.7746	10.9129	10.6879	10.9805	10.8613	10.9732	8.8928	8.6856
SAOUHSC_00181	NA	NA	198254	199222	1	8.7109	8.1195	7.863	8.6874	8.3896	8.4974	9.1945	9.3097	9.2217	9.7736	9.8373	9.6157	10.1139	9.547	8.8875	8.8174	9.0526	9.1503	9.2663	9.4411	9.3467	9.4924	9.5892	8.9745	8.9621	9.1442	10.2034	9.7457	10.1082	9.6683	9.5327	10.1732	8.7516	8.6301	8.925	11.1438	10.9298	10.7617	11.0347	11.0715	11.0554	11.2488	9.2322	9.1259
new_199223_199412_1	S57	3'	199223	199412	1	8.1988	8.175	7.8719	8.4357	8.3052	8.4196	8.4722	8.4955	8.4974	8.9723	9.209	9.1901	9.5113	8.3437	8.4133	8.4406	8.368	8.5481	8.6986	8.7933	8.7606	8.9347	8.925	8.5736	8.6322	8.6478	9.6285	9.2532	9.8336	9.2877	9.1911	9.527	8.2524	8.1354	8.6874	10.7746	10.4987	10.1313	10.7123	10.63	10.1969	10.8484	9.128	9.0486
SAOUHSC_00182	NA	NA	199583	200155	-1	11.4519	10.521	8.0589	10.7062	10.4821	10.3548	13.9865	14.0656	13.962	7.812	8.0949	7.7447	8.2856	8.4042	9.128	9.3306	9.2277	7.9876	8.1945	7.9969	7.4286	7.4636	7.5014	11.057	11.4218	10.9345	8.0294	7.8067	8.0294	8.2741	7.8676	8.6024	8.3917	8.6846	8.6456	7.7083	7.8506	7.498	7.9834	8.2596	7.863	7.6618	12.2792	12.4499
SAOUHSC_00183	uhpT	NA	200310	201689	1	7.7216	7.5608	7.6259	7.6287	7.8296	7.863	8.1988	8.1514	8.1195	8.6301	8.7109	8.1172	8.1574	8.1849	7.8041	7.8506	8.0494	8.9553	9.209	9.2004	8.0175	8.2377	8.2191	7.863	7.7817	7.9517	10.613	10.2904	10.7107	10.0594	10.0847	11.4717	7.5254	7.4214	7.6647	8.5963	7.8296	8.3168	8.2856	7.9379	7.7165	8.4406	8.0153	7.812
new_201740_201913_1	S58	indep	201740	201913	1	7.5837	7.7433	7.827	7.9969	7.9671	8.2575	7.7568	7.634	7.9444	9.6437	9.4389	8.4591	8.4757	8.31	7.4706	7.7817	7.4391	8.4839	8.7974	8.9368	8.269	8.0814	7.853	7.486	7.5465	7.5813	12.5431	12.8243	13.1945	11.0539	11.4606	11.538	7.3927	7.3794	7.8018	8.2257	7.7969	7.6037	8.8454	7.9061	7.656	9.1963	8.0917	7.771
SAOUHSC_00184	NA	NA	202048	202806	-1	10.2943	10.6032	9.7963	10.7809	10.5125	10.7312	10.1876	10.2063	10.1155	9.088	9.3806	8.5985	8.6069	8.2524	10.1969	10.1551	10.4243	9.8621	9.7681	10.0152	9.5288	9.6233	9.8188	10.1278	9.9765	10.6047	9.8505	9.5952	9.94	9.4681	9.4824	10.5307	9.5249	9.4452	9.4824	9.6233	9.2387	8.9028	9.2472	8.4805	8.8847	9.4743	10.5013	10.5261
SAOUHSC_00185	NA	NA	202799	204355	-1	10.0067	10.0411	9.4964	10.3413	10.2007	10.284	9.9327	9.984	9.8951	8.8454	8.9081	8.5945	8.5945	8.1488	9.8734	9.8426	10.1463	9.5929	9.6057	9.7388	9.3058	9.32	9.4304	9.7327	9.7963	10.1101	9.6079	9.2785	9.547	9.3242	9.2345	10.1969	8.9347	9.1812	9.0615	8.6024	8.5021	8.3779	8.6456	8.3656	8.3205	8.4927	10.5814	10.4425
SAOUHSC_00186	NA	NA	204352	205320	-1	9.6295	9.7621	9.0239	9.9476	10.0722	9.9972	9.3387	9.4494	9.5231	8.6783	8.9102	8.3076	8.4006	8.1059	9.3509	9.4512	9.8006	9.2746	9.4743	9.5429	8.85	8.9121	9.0356	9.5816	9.6097	9.9672	9.4924	9.2069	9.5288	9.2217	9.2179	10.0847	8.7807	8.5787	8.7048	8.3729	7.9834	7.9588	7.9393	7.839	7.9631	8.1538	10.2414	10.0411
new_205837_205907_1	S59	s-5'	205837	205907	1	12.4849	14.4476	8.2575	14.3438	14.9031	14.5819	8.3779	8.3803	8.3803	9.4282	9.9382	9.42	9.5279	9.5909	8.4158	8.3729	8.5853	9.1749	9.7364	9.5571	9.515	9.1945	9.4946	8.0073	7.8719	8.2423	9.9672	9.7592	9.5952	9.7811	10.3303	9.1361	8.3312	8.1898	8.6772	9.6016	9.3069	9.559	9.7602	9.7164	9.4681	9.2663	8.4864	8.5809
SAOUHSC_00187	pflB	NA	205908	208157	1	12.2353	13.938	7.615	14.039	14.355	13.9865	8.1708	8.2477	8.2033	9.2235	9.355	8.8603	9.2724	8.8847	8.0637	8.0109	8.0612	8.8708	9.0071	9.1116	9.0026	9.068	9.1199	7.9742	7.771	8.0814	9.5749	9.5919	9.6315	9.3306	9.6079	9.0166	7.6647	7.7543	7.8198	9.4071	9.2431	9.2746	9.1159	8.9448	9.3707	9.3952	8.6301	8.4257
SAOUHSC_00188	pflA	NA	208180	208935	1	12.711	14.2333	8.3168	14.4524	14.4524	14.4605	9.1159	9.0318	9.0901	9.6954	9.7355	9.3387	9.7184	9.517	8.6815	8.7109	8.6726	9.0571	9.1835	9.1728	9.3636	9.2995	9.2575	8.8324	8.7564	8.9681	10.0557	10.2175	10.2233	10.0285	10.3166	9.8641	8.027	8.1849	8.1921	9.6335	9.6663	9.5429	9.6396	9.5855	9.7046	9.785	9.1565	9.1624
SAOUHSC_00189	NA	NA	209039	209233	1	9.3707	10.8347	7.9296	10.3511	10.617	10.2578	7.9742	8.0376	7.9072	7.2788	7.5638	7.4174	7.3887	7.4767	7.7125	7.9366	8.0758	7.3078	7.3314	7.2788	7.2359	7.1954	7.2161	7.7461	7.6205	7.6705	7.2359	7.317	7.4767	7.4636	7.4948	7.432	7.4891	7.3314	7.615	7.3408	7.361	7.3842	7.3887	7.6287	7.5697	7.719	7.8818	7.853
SAOUHSC_00190	NA	NA	209271	211034	1	10.2194	10.664	10.2547	10.467	10.571	10.4526	10.3581	10.3253	10.4277	7.7461	7.7543	7.6772	7.7488	7.9083	10.617	10.686	10.8222	7.8553	8.0989	7.9631	7.6531	7.6673	7.5837	9.8188	9.6743	9.6097	8.3052	8.1283	8.0883	8.525	8.2059	9.1901	9.4091	9.5855	9.6923	7.6452	7.6287	7.5077	7.5548	7.7687	7.659	7.7239	10.5111	10.4103
new_211095_211197_-1	S60	s-3'	211095	211197	-1	9.2452	8.346	8.6624	9.0615	8.7974	9.2866	10.3769	10.5898	10.2563	9.2069	9.1483	7.9766	9.2555	8.241	8.6347	8.3826	8.0061	7.7969	7.8577	7.3262	7.4948	7.4948	7.2359	9.4617	9.3747	9.1029	8.9898	8.9879	8.6089	9.1199	9.0176	7.9834	7.8438	8.4556	7.9671	7.9296	8.5899	7.7568	9.068	8.4208	7.8198	8.8928	12.3104	12.5918
SAOUHSC_00191	NA	NA	211198	211542	-1	9.527	8.8174	8.637	9.6634	9.122	9.5816	11.3055	11.3796	11.1996	9.5194	9.5369	8.9641	9.6625	8.8951	9.068	9.0526	8.9941	7.9275	8.2304	7.7918	7.8096	7.7787	7.6919	10.1297	9.9935	10.3013	9.4327	9.7086	9.7457	9.9859	9.8715	9.3387	8.5161	8.8346	8.5412	8.1128	8.5114	7.9083	9.0702	8.3001	9.1772	9.1646	12.9098	13.1785
SAOUHSC_00192	coa	NA	211732	213642	1	10.9206	10.3236	8.3753	10.6879	10.1921	10.3684	11.7458	11.7054	11.6052	9.3253	9.2735	9.4884	9.6901	9.9896	9.1667	9.0096	9.1422	8.6815	8.5457	8.6737	8.3532	8.4651	8.5644	9.0702	9.1646	9.4071	9.0136	9.1687	9.1646	9.122	9.2975	8.8174	8.8847	8.8387	8.9858	9.2004	9.3135	9.6079	9.3776	9.7745	9.8951	9.5816	11.986	11.8769
new_212870_213823_-1	S61	3'NT	212870	213823	-1	7.8506	7.9418	7.3262	7.9834	7.8839	8.1237	8.3193	7.9694	8.1514	8.329	8.1172	7.7083	7.6784	7.5448	7.5863	7.9209	7.8198	11.0141	11.4054	11.6194	12.0811	11.7905	11.7228	7.6176	7.7139	7.5014	9.3747	8.4614	8.9919	9.4573	8.7222	7.6948	7.6176	7.432	7.6475	7.4248	7.3124	7.7866	7.7513	7.1154	7.161	7.7866	8.0771	7.8096
new_213643_213850_1	S62	3'	213643	213850	1	10.3903	9.9137	8.1059	10.148	9.3724	9.766	11.215	11.1302	10.9906	8.9745	9.2049	9.4784	9.3016	9.9005	8.8195	8.7306	8.7181	8.1799	7.839	7.8553	7.8989	8.0248	7.8145	9.0071	9.1687	9.1624	8.8346	8.9651	8.8582	8.802	8.8251	9.0465	8.5457	8.6815	8.5736	9.1606	9.4563	9.3387	9.2765	9.32	9.7174	9.4389	11.4818	11.6719
SAOUHSC_00193	NA	NA	213824	213931	-1	8.097	8.0196	7.4891	8.2618	8.0061	8.458	8.1488	7.9562	8.2891	9.3593	9.1138	8.532	8.7273	8.4603	7.5014	7.7375	7.634	11.4547	11.1484	11.6476	11.8493	11.638	11.7718	7.4141	7.6037	7.7817	9.7773	9.4352	9.77	9.9714	9.3489	8.8865	7.592	7.6531	7.5837	8.2935	8.156	8.7606	9.1483	9.1646	8.9379	9.2179	7.8067	7.7266
SAOUHSC_00194	NA	NA	213950	214120	-1	8.6874	8.2843	7.689	8.7606	8.7306	8.5202	9.3035	9.2663	9.4156	15.5121	15.3458	15.2528	14.8966	14.5693	8.4488	8.6413	8.5391	16.1943	16.1501	14.91	16.1327	16.1681	16.1249	9.0136	8.9039	8.6413	15.9564	15.6178	14.8001	15.4962	15.2393	13.2913	8.0357	8.1988	8.1538	13.5619	13.8413	13.5716	13.9648	13.4223	13.5523	13.5383	8.7889	8.4816
new_214121_214245_-1	S63	s-intra	214121	214245	-1	9.6195	8.3193	8.1708	9.6116	9.5553	8.8884	9.8676	9.6642	9.6564	15.8631	15.8448	15.6792	15.0601	15.6876	9.1709	9.4784	8.8905	16.22	16.3391	15.8113	16.3391	16.3391	16.2565	9.2472	9.2638	9.4703	15.9996	15.6704	15.4378	15.8202	15.4049	15.1744	9.2619	8.7427	9.1343	14.5819	15.381	15.1377	14.5819	14.6092	14.8966	14.5999	9.5727	10.0776
SAOUHSC_00195	fadA	NA	214246	215430	-1	8.1283	7.5524	7.3725	8.1106	7.8818	7.7111	8.3437	8.4029	8.3939	15.5205	15.4638	15.3155	14.9374	14.8438	8.1443	8.0838	8.3532	16.1765	16.2762	16.0663	16.2956	16.1765	16.2762	8.3052	8.1633	8.637	15.7834	15.2036	15.3155	14.8676	14.9909	14.1569	7.8096	7.853	7.9562	14.1738	14.131	14.1071	14.03	13.8673	13.8074	13.8529	8.7331	8.4651
SAOUHSC_00196	fadB	NA	215460	217721	-1	7.5403	7.349	7.2291	7.5091	7.2945	7.3761	7.8652	7.9343	7.7838	15.4962	15.4131	15.3229	14.7279	14.7895	7.6176	7.7005	7.7761	16.1847	16.22	16.1327	16.3176	16.3276	16.2956	7.981	7.7461	8.0949	15.6178	15.0913	15.5609	14.9266	14.7587	13.8729	7.5285	7.6094	7.6734	14.1071	14.1178	14.057	13.7608	13.8701	13.7746	13.8018	8.3028	8.1799
new_217722_217906_-1	S64	intra	217722	217906	-1	7.0428	7.1289	7.0105	7.0876	7.0105	6.9547	7.1509	7.3524	7.2161	15.2925	15.1823	15.21	14.7681	14.6809	7.2945	7.1154	7.3314	16.2565	16.3502	16.0262	16.3063	16.2027	16.3928	7.4831	7.317	7.5976	15.367	14.9972	15.0541	14.605	14.565	13.3667	7.349	7.3453	7.2359	14.1139	13.9849	13.9329	13.66	13.7474	13.8018	13.5748	7.3998	7.4106
SAOUHSC_00197	fadD	NA	217907	219118	-1	7.0876	7.0105	7.0428	6.9547	6.9547	7.0105	7.0693	7.1389	7.103	15.3155	15.3229	15.2036	14.7587	14.7439	7.1509	7.103	7.3078	16.2027	16.2377	15.8676	16.2672	16.2159	16.2377	7.5132	7.3078	7.5341	15.4793	14.9909	15.0097	14.6909	14.6274	13.5738	7.3998	7.4636	7.5465	14.0483	13.9993	14.0656	13.7961	13.8836	13.8557	13.753	7.4831	7.3887
new_219119_219229_-1	S65	s-intra	219119	219229	-1	7.2232	7.1886	7.1289	7.0428	7.0876	7.103	7.103	7.2017	7.0693	15.2843	15.2528	15.1954	14.6621	14.6711	7.2359	7.1954	7.3213	16.0832	16.2118	15.7485	16.22	16.1847	16.1401	7.5896	7.4391	7.5403	15.4459	14.8845	14.8676	14.7332	14.5738	13.3916	7.7488	7.7817	7.8719	13.9896	13.9648	14.0362	13.7135	13.8441	13.8779	13.7053	7.5192	7.4391
SAOUHSC_00198	fadE	NA	219230	220735	-1	7.9494	7.3962	7.6316	7.2161	7.1389	7.1698	7.5106	7.5548	7.4802	15.2528	15.2393	15.0843	14.6809	14.6571	8.2501	8.2104	8.358	16.1501	16.1847	15.6009	16.2027	16.2762	16.1501	8.5272	8.3608	8.5412	15.3298	14.7948	14.9732	14.6136	14.5571	13.5642	9.0219	8.9534	8.8951	14.06	13.912	13.9743	13.6469	13.8046	13.6905	13.7288	8.4427	8.323
SAOUHSC_00199	fadX	NA	220761	222338	-1	8.6234	7.9671	9.7681	7.4174	7.432	7.5192	7.6205	7.7216	7.6452	15.2692	15.2603	15.2318	14.6952	14.7795	9.0486	8.9981	9.2179	16.1681	16.1401	15.9899	16.2869	16.229	16.3391	9.4472	9.2995	9.7108	15.4541	15.0843	15.3005	14.8111	14.8336	14.6479	10.5031	10.459	10.303	14.1706	13.9771	14.0113	13.745	13.8557	13.8893	13.7904	9.209	9.0505
new_222650_222778_1	S66	s-5'	222650	222778	1	10.8954	10.7563	11.0643	10.1911	10.1211	10.1658	10.4327	10.4136	10.3853	9.4053	9.0176	10.156	9.3264	10.4871	10.879	10.6736	11.0715	10.3619	10.5111	10.6534	10.0411	10.1444	10.2888	10.467	10.4947	11.0318	8.5663	8.9017	8.6795	8.5272	8.4864	10.2529	8.6322	8.7953	8.6058	9.5133	8.8732	9.5611	8.2547	9.8879	9.5553	9.2207	12.1728	12.3353
SAOUHSC_00200	NA	NA	222779	223921	1	10.961	10.4855	10.6016	10.3581	10.4212	10.3952	10.5013	10.5031	10.3987	8.9039	8.5945	8.1421	8.5436	8.2715	10.7746	10.9551	11.2023	10.4408	10.3969	10.6518	10.0295	10.0738	10.1444	10.3148	10.5292	10.683	9.6723	9.2411	9.5194	9.4327	9.1624	10.1658	8.4887	8.2977	8.4427	8.9703	8.5412	8.5632	8.3705	8.3729	8.5644	8.4907	11.8727	11.5867
SAOUHSC_00201	NA	NA	224235	225647	-1	10.4425	11.0868	8.1821	11.7337	11.7241	11.6576	11.077	11.1242	11.0699	10.4157	10.5064	10.3834	10.375	10.2414	9.7829	9.6177	9.6923	11.2839	11.1438	11.0824	11.1543	11.2442	11.2488	9.8968	9.7066	10.1891	10.9847	10.9191	10.8131	11.0052	10.6456	9.4135	11.133	11.3638	11.3042	10.493	10.5948	10.4327	10.6047	10.3148	10.5974	10.4294	9.0298	9.1301
new_225648_225767_-1	S67	s-5'	225648	225767	-1	10.1551	11.0999	7.7543	11.8027	11.8617	11.5994	11.6164	11.7214	11.7664	10.5486	10.5261	10.3321	10.2258	10.0704	9.8859	10.0285	9.9081	11.5754	11.704	11.9067	11.9074	11.471	11.5485	10.137	10.0486	10.3635	11.0839	11.1453	11.0378	11.6008	10.8547	9.7108	11.9498	11.5652	11.3612	9.4552	9.4617	10.0189	9.6315	9.1615	9.5709	9.7267	8.747	8.6568
SAOUHSC_00202	NA	NA	225908	226264	-1	10.3886	11.3505	7.7614	11.9096	12.0608	11.7406	8.2791	8.3896	8.4282	7.6398	7.9133	7.8145	7.7139	7.7083	8.4697	8.4332	8.4257	9.1792	9.2888	9.3973	8.9641	9.2619	9.2491	8.0838	8.0516	8.3729	7.8145	7.6832	7.7239	7.6066	7.6673	7.4496	8.04	7.8719	7.8891	7.7838	7.7568	7.7488	7.6948	7.4636	8.1799	7.5162	8.5853	8.4332
new_226265_226387_-1	S68	s-inter	226265	226387	-1	9.8696	11.171	7.7969	11.669	11.8516	11.7365	8.027	8.3076	8.3848	7.6575	7.5374	7.6919	7.6531	7.3887	8.4625	8.2437	8.3779	9.1073	9.1361	9.1606	8.9768	9.0376	8.9489	7.9366	7.6734	8.3791	7.6398	7.5222	7.3124	7.6398	7.4997	7.601	8.0423	7.9789	7.9252	7.7111	7.8913	7.4496	7.6233	7.2788	7.8518	7.361	8.3896	8.3001
SAOUHSC_00203	NA	NA	226421	226594	-1	13.2474	13.7582	8.4382	14.3474	14.2747	14.44	10.7931	10.7901	10.8606	9.6653	9.5909	9.2027	9.4135	9.1301	10.2063	10.2007	10.1426	10.5572	10.4885	10.474	10.3531	10.1842	10.3521	9.6683	9.8281	9.9288	9.2827	9.5875	9.0949	9.3366	9.3097	8.3243	8.8561	9.1116	8.8664	8.3483	8.4816	8.7355	9.1587	8.1708	8.2868	8.7629	10.3853	10.8021
SAOUHSC_00204	NA	NA	226620	227765	-1	13.4438	13.8836	8.2234	14.6909	14.7537	14.7895	10.94	11.0244	11.0839	9.743	9.7945	9.5113	9.4986	9.0927	10.4443	10.4774	10.6852	10.6549	10.7328	10.8454	10.2447	10.3395	10.4311	9.91	9.9565	10.4088	9.6195	9.6126	9.3786	9.3489	9.5601	8.2618	9.0298	9.0789	8.9596	8.6737	8.3917	8.7427	8.814	7.9494	7.9012	8.7807	10.7484	10.7196
SAOUHSC_00205	NA	NA	227920	228027	1	9.1382	10.7212	8.5921	10.5307	11.2399	11.5067	8.5878	8.4488	8.6656	8.054	8.022	8.097	7.8676	8.7331	8.0471	8.1084	8.2791	8.358	8.1774	8.3939	8.156	7.9651	8.1821	7.601	7.5863	7.7787	7.9694	8.0949	7.8789	7.9969	7.9822	7.6094	8.336	8.5345	8.3668	7.6531	7.5448	7.719	7.7228	8.2977	8.4651	8.1172	7.6398	7.7838
new_228158_228481_1	S69	5'	228158	228481	1	15.2528	16.1501	9.5929	16.3176	16.2956	16.3391	10.1463	9.9119	10.0304	8.2715	8.3632	8.2387	8.3826	8.5272	13.4577	13.5141	13.8557	8.9276	8.8046	9.6116	9.1095	9.1983	9.5317	8.2868	8.173	8.2127	9.1565	8.3705	8.2596	8.5853	8.3632	8.173	9.7963	9.5909	11.1484	7.5837	7.8719	8.097	8.0132	7.9631	7.6411	8.4651	8.4927	8.3437
SAOUHSC_00206	ldh1	NA	228482	229291	1	15.1891	15.8371	8.4816	16.2762	16.229	16.2869	9.4986	9.422	9.3467	8.4722	8.2282	7.8676	8.532	8.0949	12.7366	12.0684	12.2156	7.7918	7.9671	8.2524	7.9856	8.1898	8.2977	8.2791	8.2512	8.458	8.2618	8.2021	8.2665	8.3052	8.4556	7.6452	8.7786	8.5686	9.7681	7.5896	7.6424	7.3887	7.4735	7.7304	7.3567	7.839	8.5161	8.3753
new_229362_229501_1	S70	s-inter	229362	229501	1	8.9919	9.7376	7.432	10.7387	11.5852	10.7328	7.273	7.3664	7.2619	7.103	6.9547	7.0105	7.0693	7.3567	8.8847	8.5391	8.7243	7.1289	7.0876	7.2161	7.1289	7.103	7.1788	7.1389	7.103	7.1389	7.1886	7.103	7.1154	7.4359	7.2017	7.1389	7.2161	7.0105	7.1154	7.0693	7.0693	7.6647	7.0105	6.9547	7.0693	7.0428	7.161	7.0876
SAOUHSC_00208	NA	NA	229502	229645	1	8.7676	9.6335	7.3032	10.3651	10.7419	10.2663	7.1954	7.2161	7.1389	7.0693	7.0693	6.9547	6.9547	7.1389	8.6478	8.1172	8.1128	7.0693	7.0428	7.1886	6.9547	6.9547	7.0105	7.103	7.0876	7.103	7.103	7.0428	7.103	7.1154	7.0693	7.0105	7.103	7.0876	7.0693	6.9547	7.0428	7.0428	6.9547	7.0876	7.0876	7.1154	7.1509	7.1509
SAOUHSC_00209	NA	NA	229611	231140	-1	8.2423	8.3265	7.9061	8.5114	9.0446	8.9681	8.8411	8.8624	8.7743	8.6846	9.517	8.9961	9.1823	9.7143	9.0901	9.2367	9.3891	8.097	8.2033	8.4437	8.2083	8.5921	8.8624	8.5181	8.4793	8.6702	8.6815	8.2665	8.4955	8.0565	8.1421	7.7918	8.2741	8.1014	8.4234	11.1543	10.0614	11.0509	11.0898	10.8053	11.0926	11.2194	9.0901	8.7306
new_229646_230633_1	S71	3'NT	229646	230633	1	8.9788	9.6136	7.5524	10.4277	11.0495	10.2024	7.5432	7.6832	7.5077	7.1289	7.161	7.2991	7.1389	7.1509	7.6037	7.3842	7.592	7.4767	7.6618	7.7031	7.317	7.615	7.7626	7.3453	7.2092	7.689	7.2232	7.1788	7.601	7.317	7.3684	6.9547	7.3761	7.2017	7.3032	7.2945	7.317	7.1886	7.2232	7.3032	7.2678	7.273	7.5863	7.592
new_230986_231501_1	S72	5'	230986	231501	1	10.7901	10.6334	10.1623	10.8454	11.1309	10.6267	11.1453	11.165	11.0362	10.6766	10.5125	10.6253	10.2943	10.0981	10.8282	10.8461	10.9877	11.5679	11.4702	11.6705	11.7445	11.8299	11.9485	11.3692	11.2737	11.5994	9.8833	9.756	9.5611	9.2847	9.4617	8.5528	10.6736	10.5364	10.3581	9.7985	9.5562	9.9307	9.646	9.7681	10.1702	9.8006	10.9313	10.9113
SAOUHSC_00211	NA	NA	231502	232437	1	10.5261	10.2514	10.1028	10.4574	10.6486	10.334	11.0699	11.0303	11.0099	11.2708	11.278	11.1025	11.1228	10.8774	10.622	10.5307	10.5572	11.462	11.4914	11.3379	11.9887	12.0654	11.9399	11.0539	11.165	11.1528	10.5013	10.3556	10.2233	9.7086	10.0652	8.7995	9.9633	10.1969	10.4459	10.8821	10.7188	10.7655	10.928	10.4774	10.6426	10.964	11.165	10.8069
SAOUHSC_00212	NA	NA	232547	232645	1	8.8346	9.1858	11.6886	8.8324	9.088	10.1604	8.217	8.5391	8.2115	9.0526	8.4793	8.9302	9.5709	9.9438	9.6683	8.0132	8.4511	8.1195	8.2765	8.31	8.7402	8.4927	8.3826	8.0132	8.0073	8.9941	8.2304	8.1988	8.1464	8.241	8.3826	7.8789	7.6475	7.9969	7.8223	7.6066	8.9144	8.097	8.0746	9.3306	8.8755	8.1374	7.9319	8.5644
SAOUHSC_00213	NA	NA	232776	234872	1	7.3842	7.2991	7.4031	7.3032	7.273	7.432	7.4031	7.5162	7.4917	7.4604	7.6531	7.5077	7.4735	7.4636	7.3453	7.4141	7.4735	7.4286	7.7838	7.7488	7.7918	7.9133	8.0085	7.5623	7.4106	7.6122	7.7787	7.736	7.812	7.7614	7.6475	7.2161	7.5341	7.498	7.5946	7.5863	7.4458	7.3761	7.3213	7.486	7.6163	7.5494	7.6809	7.7344
SAOUHSC_00214	NA	NA	234857	235324	1	7.5608	7.3567	7.4531	7.2945	7.3761	7.4948	7.5837	7.719	7.6066	7.7969	7.9944	7.6424	7.8483	8.2223	7.4531	7.5494	7.6948	7.6037	7.8296	7.8198	8.1682	8.1374	8.173	7.9197	7.6861	7.9343	8.0838	7.8695	8.0061	8.0726	7.9133	7.4141	7.6316	7.6176	7.7543	8.1084	8.097	7.9108	7.4891	7.7543	7.8438	7.736	7.7969	7.6784
SAOUHSC_00215	gatB	NA	235347	235625	1	7.8246	7.8483	7.719	7.8371	7.659	7.8175	7.812	7.9671	7.839	8.027	8.2715	8.3632	8.3338	8.5576	8.0334	7.8818	7.9494	8.0883	8.4006	8.3729	8.6005	8.6389	8.8108	8.1172	8.1106	8.2477	8.3532	8.4769	8.3917	8.3437	8.097	7.827	7.9393	7.8864	8.0423	8.6434	8.4196	8.6509	8.5149	8.5436	8.3961	8.5412	8.1354	8.2977
SAOUHSC_00216	gatC	NA	235852	237111	1	7.5725	7.2359	7.3524	7.3524	7.3366	7.3645	7.9296	7.9876	7.8891	8.0248	8.3961	7.7057	8.127	7.5448	7.7319	7.874	7.8246	7.9588	8.312	8.2977	8.5686	8.8603	8.7766	8.0726	8.0357	8.1921	8.31	8.0637	8.2477	8.0132	7.7735	7.5192	7.8652	7.8246	8.1309	8.4308	8.0248	8.2596	8.1443	7.853	7.6411	8.4357	8.1106	7.9275
SAOUHSC_00217	gutB	NA	237129	238184	1	7.8018	7.5494	7.5946	7.758	7.5697	7.3962	8.2033	8.2046	8.1409	8.4927	8.525	8.0132	8.4722	7.827	8.3632	8.1633	8.2452	8.0989	8.4839	8.4907	8.8755	9.0298	9.068	8.3705	8.0637	8.4839	8.3668	8.5138	8.5345	8.1898	8.269	7.5863	8.1283	8.0771	8.3741	8.6961	8.4745	8.8273	8.5713	8.3753	8.1898	8.3729	8.3076	8.2596
SAOUHSC_00218	NA	NA	238186	238332	1	8.3558	8.1237	8.1988	8.0612	7.9275	7.981	8.6835	8.6835	8.5272	8.7655	9.0549	8.2159	8.9734	8.4133	8.7516	8.7009	8.9276	8.6558	8.7995	8.8195	9.0096	9.2888	9.2555	8.7889	8.5528	8.7263	8.738	8.6234	8.8273	8.4745	8.4816	8.0085	8.7629	8.7776	8.9448	9.1877	7.6369	9.0049	9.1606	8.1886	8.7283	9.1835	8.5713	8.3608
SAOUHSC_00219	NA	NA	238356	239399	1	8.4651	8.022	8.4208	8.1821	8.027	8.0334	8.6301	8.6568	8.5713	9.0833	9.0259	8.3384	9.2277	8.2925	8.8387	8.7889	8.8847	8.5138	8.6069	8.8732	9.1052	9.2297	9.4596	8.6497	8.5899	8.8387	9.2027	9.0813	9.3117	8.852	9.0219	8.2159	8.7449	8.7029	9.2431	9.2297	8.7743	8.4427	9.3156	8.8263	8.5853	9.4585	9.0376	8.8624
new_239650_239968_1	S73	5'	239650	239968	1	12.8915	12.9854	13.1702	12.7097	12.4802	12.563	10.7341	10.7786	10.593	12.3777	12.322	12.4452	11.8849	11.9747	12.4834	12.7778	12.7223	13.2018	13.3437	13.4931	12.9608	12.9574	13.2098	12.0418	12.1104	12.6329	13.0993	13.2261	13.3315	12.5859	13.0419	12.9213	10.225	9.902	9.9652	10.8562	10.6047	10.6706	10.8299	10.7403	11.0884	10.8347	13.1273	13.2591
SAOUHSC_00220	ispD	NA	239969	240643	1	12.5782	12.5994	12.7348	12.2822	12.055	12.1828	10.4037	10.5747	10.3268	12.1096	12.1561	12.1075	11.8178	11.6956	12.4115	12.2084	12.4056	13.0553	13.0419	13.1774	12.7523	12.8931	12.9698	11.9703	11.9456	12.1117	12.6982	12.7994	13.059	12.2055	12.664	12.0453	9.8317	9.6823	9.789	10.664	10.474	10.5193	10.6549	10.4899	10.7786	10.5381	13.4305	13.4415
SAOUHSC_00221	NA	NA	240636	241661	1	12.2493	12.2055	12.4172	11.7731	11.74	11.9399	10.3817	10.3802	10.333	11.6461	11.5277	11.4162	11.2574	11.0303	11.7983	11.9242	11.8657	12.4772	12.5015	12.7001	12.5507	12.5553	12.5926	11.7241	11.7419	11.7026	12.0852	12.094	12.1895	11.335	11.8027	11.4702	9.7244	9.6215	9.6762	9.9457	9.8772	9.9616	9.9972	9.8066	9.9307	10.0722	13.451	13.2261
SAOUHSC_A00219	NA	NA	241570	241857	-1	8.358	9.8086	10.1551	9.0891	10.0758	10.3531	8.4357	7.9083	8.1898	9.6157	9.32	10.1228	8.9734	10.0614	8.4208	8.6301	8.2304	9.3448	8.9167	8.2083	9.7717	9.6107	8.0313	8.3961	8.5576	7.592	9.0465	9.0071	7.8937	8.4369	8.8046	9.6295	8.8324	8.617	8.7263	10.1675	9.6417	9.764	8.9347	10.622	9.7226	8.9144	9.1138	8.611
new_241662_241835_1	S74	intra	241662	241835	1	12.9364	13.1621	13.2891	12.8114	12.7584	12.5918	10.8254	11.0392	10.8986	11.8328	11.8811	11.8066	11.4243	11.5979	12.9608	12.4787	12.8763	12.9659	13.1683	13.2514	12.9835	13.1756	13.2664	12.4531	12.6248	12.6202	12.3877	12.4425	12.5333	11.8983	12.1756	11.6773	10.0955	10.1931	10.3987	10.8515	10.664	10.8347	10.8539	10.6608	10.6534	10.4871	13.993	13.5972
SAOUHSC_00222	NA	NA	241836	243377	1	12.7032	12.5889	12.8428	12.4303	12.2807	12.3748	10.8084	10.8663	10.7594	11.8685	11.8378	11.7997	11.5067	11.4702	12.5401	12.3533	12.4411	12.871	12.813	12.8359	12.7555	12.8477	12.8089	12.1785	12.2068	12.3518	12.2383	12.1873	12.2337	11.4162	11.6635	11.5226	10.0738	9.9972	10.0669	11.0258	10.8774	10.9298	10.8757	10.6814	10.6566	10.7253	13.4709	13.3371
new_243378_243605_1	S75	3'	243378	243605	1	11.4311	11.8136	11.1273	10.9732	10.622	11.1316	9.9879	10.0538	9.9438	11.1144	11.0481	11.0141	10.7188	10.521	11.1573	10.9237	10.4003	11.3011	11.0685	10.97	11.6968	11.6082	11.1129	11.0185	10.7794	10.644	10.9761	11.3308	10.8708	10.2326	10.5948	10.2175	9.1301	9.4263	9.5429	10.1471	10.3413	10.1009	10.7863	10.2529	9.9059	10.5261	12.5918	12.5669
new_243662_243804_1	S76	s-5'	243662	243804	1	11.4606	11.3434	12.2337	11.2516	10.9345	11.1966	11.8371	11.893	11.9339	8.9681	8.8624	8.8824	8.7606	7.5238	11.8863	12.1584	12.0481	10.467	10.4916	10.4621	10.3202	10.2291	10.2904	12.2275	11.5679	12.0156	10.6108	10.2122	10.6926	11.2941	10.6195	11.3114	11.5966	11.4011	10.998	8.2191	7.9186	7.6316	7.812	7.832	8.3705	7.6861	10.6601	11.0762
SAOUHSC_00223	tagF	NA	243805	244974	1	11.462	11.3651	11.7686	11.5524	11.2855	11.704	12.0453	11.9895	12.0011	10.4136	10.4724	10.4916	10.2282	10.2381	11.8685	11.9628	12.1233	10.9935	11.1573	11.3011	10.8037	10.6956	10.8037	12.0924	12.1008	12.1368	10.753	10.6154	10.7452	11.2679	10.7018	10.5587	11.0999	11.1158	11.1273	10.2871	10.2595	10.3531	10.2783	10.8636	10.7594	10.8837	11.7499	11.5432
new_244975_245052_1	S77	s-inter	244975	245052	1	11.9185	11.8428	12.1322	11.8055	11.8233	12.1714	12.4229	12.5981	12.3013	10.9817	10.9747	10.9847	10.4979	11.0273	12.2884	12.3848	12.1034	11.5926	11.3969	11.4519	11.4297	11.1116	11.0531	12.8081	12.2995	12.2068	11.2122	11.1766	11.0129	11.6339	10.8282	10.6154	11.445	11.5457	11.3692	10.7501	10.9906	11.1185	10.7716	11.5271	11.3295	11.1573	11.7083	12.3266
new_245054_245249_1	S78	5'	245054	245249	1	12.7009	13.0257	13.4265	13.1254	13.2571	12.9264	13.9092	13.8754	14.0785	13.5115	13.5227	13.5337	13.2571	13.3731	13.2176	13.6163	13.4049	13.6163	13.629	13.7582	13.6441	13.4565	13.3437	14.2787	13.8324	14.1139	13.5361	13.6857	13.6441	13.8893	13.7262	13.5249	13.2664	13.2891	12.9873	12.2667	12.2068	12.2807	12.1352	12.2924	12.2014	12.2353	13.3196	13.4265
SAOUHSC_00225	ispD	NA	245250	245966	1	12.9453	12.9401	13.3458	12.9098	12.741	12.8999	13.7395	13.7849	13.66	13.5141	13.5523	13.557	13.2137	13.3709	13.146	13.2337	12.9698	13.6561	13.8131	13.5947	13.6624	13.5115	13.4024	14.0483	13.9329	13.6494	13.6243	13.437	13.5227	13.5314	13.339	13.3371	12.8745	12.8543	12.6847	12.462	12.5192	12.6329	12.4071	12.507	12.4756	12.4349	13.5404	13.5361
SAOUHSC_00226	NA	NA	245959	246984	1	13.0327	12.9835	13.3894	13.0116	13.2081	13.1081	13.8352	13.8499	14.1838	13.8267	13.8324	13.7503	13.4438	13.467	13.5619	13.7188	13.7188	14.1603	14.1402	14.2262	14.2536	14.2367	14.1569	14.1212	14.2503	13.7582	13.8383	13.5619	13.6905	13.6673	13.5068	13.6624	13.2197	13.0327	13.2687	13.1024	12.9625	13.1043	12.8261	12.9707	12.8763	12.8931	14.0052	13.7746
SAOUHSC_00227	NA	NA	247006	248694	1	13.2611	13.4305	13.753	13.4415	13.5594	13.581	14.2083	14.2536	14.247	13.962	13.8822	13.8648	13.5758	13.4953	13.8616	14.0915	14.3708	14.2186	14.1532	14.4206	14.2503	14.4011	14.2711	14.3044	14.06	14.0885	13.7876	13.6726	13.7689	13.7288	13.6218	13.78	13.7689	13.4484	13.6394	13.3667	13.1737	13.2553	13.0168	13.1351	13.0867	13.059	14.0237	14.1011
SAOUHSC_00228	NA	NA	248727	250451	1	13.9743	13.9441	13.7423	14.0915	13.9865	14.0052	14.4646	14.4476	14.3376	14.057	14.057	14.0426	13.8244	13.7662	14.397	14.3275	14.1071	14.2155	14.203	14.6136	14.3708	14.4088	14.2397	14.3708	14.3516	14.2014	14.3315	14.1071	13.9993	14.03	13.9147	14.2262	14.0785	14.0785	14.1041	13.6314	13.6163	13.6017	13.6137	13.5879	13.5785	13.5879	14.134	14.2711
SAOUHSC_00229	scdA	NA	250591	251265	1	11.2882	12.0039	8.9961	12.3848	12.1188	12.1219	10.1911	10.2514	10.1101	9.7927	9.6375	9.6542	9.547	9.122	9.6448	9.4352	9.3952	9.2575	9.1522	9.1792	9.1463	9.2847	9.1522	9.4824	9.5024	9.4156	9.7327	9.8564	9.8929	9.7244	9.8676	9.3891	9.8696	10.099	9.8794	8.9879	9.132	8.9389	8.9788	9.3528	9.3686	9.4135	10.043	10.043
SAOUHSC_00230	lytS	NA	251527	253266	1	10.5049	10.7452	9.6126	11.4094	11.2954	11.427	10.9603	11.017	10.9581	9.9782	10.0594	9.7681	9.9267	9.5952	10.6395	10.5781	10.7855	10.3413	10.5064	10.5982	10.4103	10.5013	10.678	10.6047	10.552	11.0052	11.0926	10.6896	10.9345	10.7357	10.7469	11.5754	10.3321	9.91	10.1876	9.7945	9.4512	9.2827	9.4975	8.6772	8.3656	9.3409	11.0824	10.7855
SAOUHSC_00231	lytR	NA	253269	254009	1	10.8606	10.8649	9.6315	11.5053	11.3505	11.5666	11.042	11.1144	11.0942	9.5709	9.6255	9.3409	9.2027	8.7688	10.7594	10.593	10.7387	10.1426	10.1228	10.1931	10.3462	10.3786	10.4855	10.8131	10.7778	10.8376	10.2122	9.6823	9.8281	9.8772	9.754	10.5244	10.2414	10.4482	10.5228	9.2472	9.5369	9.1382	9.3973	8.7721	8.855	8.613	11.2052	11.1273
SAOUHSC_00232	lrgA	NA	254122	254565	1	8.3896	7.9275	8.0637	11.9584	9.766	10.9378	8.3507	8.4974	8.4603	8.2891	8.3028	7.8412	8.5272	8.2741	12.4246	11.3997	11.5188	7.5725	7.8449	7.812	7.6975	7.7375	7.8175	8.0376	7.8438	8.1106	8.9745	8.879	9.2724	8.9185	9.2866	9.5369	7.7638	7.839	7.7375	9.1945	9.056	8.5865	8.8624	8.9534	9.1728	9.5231	8.173	8.1464
SAOUHSC_00233	lrgB	NA	254558	255259	1	8.5181	7.9083	8.1443	12.0753	9.8281	11.1068	8.6748	8.5787	8.6748	9.2297	9.4946	8.8684	9.3398	8.7743	11.0199	10.1009	9.7621	8.3705	8.5161	8.4308	8.3076	8.4674	8.5161	8.2148	8.1172	8.175	9.5909	9.4091	9.9529	9.0118	9.5997	9.9081	7.9778	8.0989	8.1874	11.201	10.8806	11.0045	11.2721	10.3769	10.5898	10.7563	8.5181	8.2741
SAOUHSC_00234	bglR	NA	255367	256071	-1	11.1665	10.3148	10.8547	10.7047	10.641	10.683	10.6108	10.5679	10.6844	11.0362	11.001	11.0839	11.1213	11.0113	10.6579	10.493	10.7578	10.9863	10.862	10.6624	11.4752	11.7499	11.4283	10.2308	10.1806	10.1876	11.6251	11.5567	11.6814	11.5234	11.8849	11.9958	11.1068	11.2954	11.4025	11.52	11.4477	11.2912	11.8355	12.2462	12.1219	12.535	10.961	10.8423
SAOUHSC_00235	NA	NA	256220	257011	1	8.9858	8.0989	9.4552	8.8088	8.5161	8.6024	8.9081	8.9833	8.9745	8.1849	8.5736	8.4106	8.4394	8.4955	8.8303	8.7974	9.0026	8.2353	8.5436	8.5528	8.7155	8.7449	8.8454	9.0505	8.9081	9.2259	9.3328	9.3328	9.4964	9.4462	9.7516	10.3853	9.0801	9.0639	9.1463	9.5408	9.5892	9.769	9.547	9.9267	10.0048	10.0246	9.527	9.4743
SAOUHSC_00236	bglA	NA	257027	258463	1	9.1473	8.4427	9.5909	9.0004	8.6256	8.5787	9.5855	9.5855	9.5133	8.0175	8.2257	8.0814	8.3896	8.4697	9.1095	9.3429	9.5709	8.5853	8.8239	8.8856	9.0156	9.1343	9.1945	9.3766	9.4053	9.4824	9.1709	8.6986	9.4034	9.0197	9.1587	9.9879	9.5327	9.3509	9.5671	9.8281	9.3871	9.6882	9.4263	9.646	9.5793	9.7206	9.8813	9.6523
new_258464_258552_1	S79	s-3'	258464	258552	1	9.4784	9.4845	10.7003	9.8006	9.5952	9.744	9.8407	9.7995	9.8929	9.1576	9.1835	9.6255	9.1945	9.3724	9.8148	9.7267	9.6437	9.1901	8.9898	9.0071	9.4432	9.4824	9.3849	9.6375	9.6036	9.678	9.577	9.678	9.8227	9.6882	9.7004	10.4885	10.2749	10.2157	10.194	10.3303	10.3659	10.474	10.2663	10.4327	9.9982	10.3494	10.2904	9.8929
SAOUHSC_00237	NA	NA	258896	259657	-1	10.1278	8.8195	9.5727	8.4603	8.2423	8.1014	8.3243	8.3826	8.3779	7.4106	7.7289	7.486	7.7319	7.3962	8.269	8.2282	8.2977	7.8818	8.0706	8.1283	7.8412	8.0565	7.9539	8.5506	8.458	8.1514	8.1849	8.2397	8.3437	8.0294	8.1195	8.1682	8.2817	8.1464	8.2212	7.7568	7.4496	7.8438	7.6861	7.2424	7.4802	7.9012	10.9251	10.7419
SAOUHSC_00238	NA	NA	259676	259810	1	8.2501	8.1421	9.4573	8.0826	8.2293	8.0085	8.1538	8.0589	8.2059	7.8145	7.8296	7.9296	8.0153	7.7638	8.3193	8.1151	8.04	7.7083	7.4672	7.6618	7.5837	7.5106	7.4068	7.4458	7.5222	7.5465	7.615	7.9197	7.5638	7.8198	7.4604	7.6861	8.5619	8.1059	8.0516	7.5403	7.65	7.5192	7.5222	7.5896	7.9209	7.7111	7.8937	7.9468
SAOUHSC_00239	rbsK	NA	259908	260822	-1	9.5004	9.2684	9.5827	9.8621	9.5875	9.6295	9.3686	9.4263	9.355	10.5633	10.6365	10.5472	10.2904	9.9953	9.6482	9.4596	9.744	9.902	10.0152	10.0358	10.0117	10.1155	10.1752	9.6233	9.6255	10.0972	10.952	11.2067	11.3224	10.5244	11.0084	10.0921	9.577	9.6982	9.7066	11.6366	11.5832	11.7294	11.6149	11.11	11.5134	11.1996	9.8951	9.7497
SAOUHSC_00240	rbsD	NA	260850	261254	-1	9.7066	9.6842	9.8929	9.9765	9.9782	10.0557	9.5448	9.5429	9.5408	10.5618	10.7261	10.8515	10.3494	10.5797	9.7811	9.7244	9.9155	10.0704	10.1986	10.4243	10.2855	10.2242	10.5064	9.8696	9.789	10.3903	11.2501	11.5366	11.7395	10.8254	11.4121	10.7387	9.9227	9.9582	9.8659	12.0027	11.8657	11.9185	11.8313	11.6324	11.8055	11.2588	9.904	9.885
SAOUHSC_00241	rbsU	NA	261269	262150	-1	9.0526	9.1361	8.6456	9.2724	9.1667	9.2638	9.0901	9.1483	9.1646	9.8813	9.9859	9.4352	9.5611	8.7909	9.0833	9.2638	9.3871	9.7016	9.789	9.9823	9.5855	9.6964	9.785	9.3849	9.4304	9.8353	10.9145	11.1528	11.1587	10.3734	10.9567	9.8336	9.517	9.2532	9.4091	11.5226	11.2442	11.445	11.2882	10.9424	11.0378	11.0451	9.4864	9.1237
SAOUHSC_00242	NA	NA	262382	263380	-1	9.6901	10.0304	9.1812	9.902	9.7516	9.9209	9.4432	9.5348	9.4703	11.2052	11.1952	11.2899	11.743	11.6576	9.7516	9.6036	9.9782	9.8676	9.9529	10.0127	10.9266	10.9817	11.2036	9.8486	9.7602	10.1604	10.5601	10.5111	10.9362	9.8734	10.1639	10.1139	10.0447	10.0304	10.1388	13.4577	13.1866	13.3176	13.3157	12.909	13.2433	13.0402	9.8888	9.7829
SAOUHSC_00243	NA	NA	263531	263710	1	8.0706	8.7676	9.4494	8.6497	8.9961	8.9017	8.3483	8.1921	8.4106	8.9879	8.1633	9.0356	8.368	9.577	8.054	8.0516	7.8096	8.0357	8.0061	7.9719	8.1195	7.8553	8.2843	7.8344	7.6705	7.8839	8.0334	8.6036	8.1538	8.175	8.3729	8.5391	8.6614	8.7355	8.1217	9.0071	9.0813	9.2452	8.6591	9.6215	9.6993	8.6301	7.7626	8.0814
SAOUHSC_00244	NA	NA	263760	264152	1	10.0652	9.5997	9.4389	9.2705	9.6625	9.2532	9.6417	9.6116	9.6964	9.0096	8.6856	9.0901	9.0901	9.68	9.91	9.8445	9.7027	9.7403	9.6704	9.4015	9.0702	9.14	9.0615	9.7403	9.6335	9.8026	9.1921	9.2705	8.9641	9.4924	9.3156	8.9723	9.4573	9.4304	9.4661	9.1259	9.1646	9.4053	8.9703	9.6305	9.7773	9.1792	9.2027	9.5909
SAOUHSC_00245	NA	NA	264380	264784	1	8.3265	8.9879	9.7791	8.1409	8.3028	8.6521	9.0615	8.4556	8.7449	7.839	8.0677	8.7766	8.8824	8.617	8.7699	8.668	8.3705	8.5663	7.7866	8.4406	8.1443	8.4184	8.0838	8.1774	8.2817	7.9856	7.8198	7.8258	7.5403	7.6424	7.5697	7.9766	9.3806	9.0398	9.0136	8.2955	7.5509	8.0061	7.8506	8.9039	7.707	7.8461	8.3608	8.2282
new_264705_264824_-1	S80	s-3'ND	264705	264824	-1	12.2709	10.1631	11.9641	10.135	9.7124	9.6704	10.85	10.857	10.9774	9.8659	9.8148	9.9059	9.9218	10.0838	9.6233	9.5308	9.5688	8.4907	8.5391	8.4511	8.6069	8.5296	8.3896	10.1768	9.9782	9.6842	9.3933	9.951	9.7364	9.9529	10.0083	8.6815	9.0136	9.2514	9.209	8.6591	8.6918	9.3817	8.9276	9.0336	9.3025	9.0278	13.1866	13.4394
SAOUHSC_00246	NA	NA	264825	266201	-1	11.9759	10.0669	11.6547	9.8353	9.4946	9.5929	10.7151	10.7078	10.7403	9.577	9.6704	9.1029	9.5909	8.9596	9.3135	9.4156	9.4411	8.2915	8.5644	8.4556	8.2524	8.3826	8.2765	10.0083	10.0809	9.5929	9.2805	9.7717	9.6233	9.4845	9.7736	8.1774	8.7596	8.8152	8.9489	8.1014	7.7344	7.7838	7.9588	7.8041	8.2257	8.4745	13.1673	12.6107
new_266202_266310_-1	S81	s-5'	266202	266310	-1	12.2055	10.4003	12.4432	10.2308	9.8407	9.7963	10.8053	10.718	10.8954	9.6653	9.3509	9.0327	9.3593	8.7776	9.2866	9.6097	9.3995	8.3766	8.5899	8.6591	8.2477	8.3569	8.3218	10.0466	10.37	9.8129	9.527	9.9823	9.951	9.8544	9.9991	8.7144	8.9833	8.5619	8.8324	8.0294	8.2245	7.7735	8.173	7.8864	7.8913	8.4466	12.8359	13.1153
new_266361_266434_1	S82	s-5'	266361	266434	1	10.6594	9.5749	12.4756	9.1503	9.3156	8.8433	9.7036	9.9672	9.9267	10.3285	10.6284	10.3581	10.6674	10.2696	9.6882	9.678	10.0411	9.5389	9.9457	10.1269	9.8659	9.8752	10.1842	9.8888	9.8391	9.5048	10.2613	10.4567	10.6844	10.0171	10.3082	9.355	9.4512	8.9919	9.5611	10.9439	10.879	10.9761	10.4261	11.2226	11.1619	11.1408	12.3369	11.9213
SAOUHSC_00247	NA	NA	266435	267427	1	10.6471	9.6964	12.2208	9.3025	9.1606	9.132	9.8752	9.9859	9.8734	10.686	10.8708	10.5797	10.9049	10.7855	9.7347	9.7066	9.9546	9.8869	10.0955	10.1463	10.1426	10.2631	10.3786	9.7985	9.8227	9.5952	10.1711	10.376	10.4021	9.8898	10.3786	9.3156	9.7754	9.6275	9.7206	11.2109	10.9503	11.1287	10.952	11.2385	11.3534	11.2899	12.1048	11.7855
new_267428_267696_1	S83	inter	267428	267696	1	11.2693	10.2447	12.773	9.8641	9.8006	9.6437	10.4508	10.571	10.4311	11.0839	11.0699	11.0362	11.1911	11.1812	10.2083	10.2663	10.296	10.4606	10.408	10.5618	10.6766	10.6154	10.7754	10.2258	10.4376	9.9774	10.552	11.0199	10.8986	10.3598	10.6518	10.3511	10.5125	10.1876	10.2514	11.4218	11.4927	11.3897	11.3379	11.8442	11.7011	11.7337	12.4229	12.6782
SAOUHSC_00248	lytM	NA	267753	268703	1	12.5447	11.3737	13.5337	12.8659	11.538	12.6541	12.7976	12.9453	12.7049	11.171	11.1911	11.0747	11.3335	11.2067	13.8585	13.6266	13.6017	11.1695	11.11	11.184	10.8937	11.2241	11.5539	13.6314	13.35	13.3052	10.7701	10.7357	11.2679	12.0783	11.1408	11.2847	12.006	12.1203	12.3296	11.4243	11.3462	11.2122	11.4311	11.5994	11.5366	11.5796	13.6624	13.693
SAOUHSC_00249	NA	NA	268755	269414	-1	9.32	8.8801	8.9651	8.6089	8.6347	8.6456	8.8708	8.9389	8.9017	8.2935	8.5663	8.0015	8.6256	8.3412	9.2297	9.1422	9.0505	8.8642	8.852	8.8263	8.7201	8.7933	8.7564	8.9276	8.9513	9.0702	8.3425	8.1421	8.3848	8.2282	8.0516	8.0677	8.8479	8.8732	8.8732	8.7201	8.7263	8.5092	9.0901	8.0423	8.4793	8.6896	9.1901	9.1382
SAOUHSC_00250	NA	NA	269428	270348	-1	9.4766	9.0901	8.5345	8.6656	8.6048	8.4532	8.9489	8.9981	8.9513	8.0294	8.0196	7.8223	8.1172	7.6673	9.2684	9.3409	9.2847	8.8218	8.9858	8.9596	8.6322	8.7655	8.7743	9.0049	9.0096	9.1792	8.3145	8.1128	8.3803	8.1608	7.9822	7.8371	8.6548	8.7564	8.6614	8.1682	8.2033	8.2715	7.9969	7.8096	7.6475	7.6832	9.1772	9.1728
SAOUHSC_00251	NA	NA	270345	271511	-1	9.4671	9.1199	8.3507	8.4839	8.4158	8.3705	8.346	8.3243	8.3826	7.4917	7.5341	7.4735	7.4672	7.7319	8.9961	8.9641	8.8624	8.8108	8.8624	8.9081	8.5391	8.7009	8.532	8.7786	8.8303	8.8824	7.6647	7.5548	7.5254	7.7405	7.736	7.6784	7.6398	7.8223	7.7513	7.5946	7.6219	7.5341	7.6531	7.6094	7.5432	7.5993	8.8969	8.8847
SAOUHSC_00253	NA	NA	271579	273102	-1	12.0053	11.5257	10.0439	10.3253	10.3987	10.0921	9.1983	9.2595	9.2575	8.5619	8.6024	9.127	8.9858	9.2619	10.8708	10.6016	10.784	10.5907	10.7295	10.6349	10.5323	10.5389	10.7032	10.2104	10.1876	10.5439	8.9208	8.9489	8.9489	9.3079	9.3686	10.6486	8.3896	8.5853	8.5226	8.2033	8.5048	8.7263	8.5214	8.7848	9.0465	8.6568	10.3116	10.8606
SAOUHSC_00254	NA	NA	273373	274026	1	9.3995	9.3489	9.0833	8.8152	8.8152	8.8708	9.0639	9.1095	9.1503	7.8577	7.7513	8.1072	8.3218	8.201	9.0813	9.1199	9.2217	8.8174	8.7263	8.7427	8.9745	8.8994	8.9185	9.1812	9.0446	9.1237	8.2804	8.2501	8.1354	8.3028	8.1821	8.621	8.0746	8.2327	8.1398	7.7289	7.5758	7.8719	7.5608	8.5686	7.7474	7.981	8.9276	8.9408
SAOUHSC_00255	NA	NA	274060	274647	1	9.4905	8.7243	8.7909	8.8129	8.6986	8.4511	9.4905	9.3593	9.516	7.981	8.0706	8.0746	8.1874	7.9608	9.2532	9.3489	9.1606	8.3483	8.6266	8.4974	8.802	8.9059	8.6149	9.2158	9.1522	8.9981	8.329	8.2127	8.0706	8.621	8.1799	8.264	8.2843	8.6795	8.6089	7.6398	7.827	7.6975	7.8296	7.9343	7.8789	7.9944	9.1945	9.1503
SAOUHSC_00256	NA	NA	274790	275683	-1	9.5408	8.7872	8.3001	8.1965	8.2452	7.9856	8.3826	8.5345	8.4029	8.4382	8.771	8.3558	8.358	8.1354	8.4427	8.3338	8.4332	9.4472	9.5369	9.4639	9.1259	9.2472	9.517	8.7606	8.7222	9.209	9.4639	9.68	9.8621	9.6116	9.9565	10.9362	7.432	7.5403	7.5077	7.656	7.6705	7.4706	8.0061	7.6673	7.7375	7.7216	10.2044	10.2138
new_275843_275930_1	S84	s-5'	275843	275930	1	13.3196	12.7333	11.275	11.6828	11.9498	11.4406	9.5529	9.6964	9.422	12.7584	12.8495	12.9751	12.7714	12.773	11.6108	11.4327	11.5041	13.0116	13.0476	12.8212	12.4538	12.954	12.9264	11.4606	11.3612	11.9985	12.8879	13.0609	13.0533	13.3586	13.7662	13.1756	8.201	9.1159	8.9324	10.8376	10.2943	10.3952	11.0643	9.0972	8.9544	9.8908	11.8657	11.0809
SAOUHSC_00257	esxA	NA	275931	276224	1	13.4394	12.8609	11.5188	11.84	12.1117	11.5457	9.6079	9.7226	9.7164	12.9819	12.954	13.3052	12.8178	12.8543	11.8192	11.6281	11.5013	13.0419	13.1136	12.7934	12.9312	13.0459	12.9945	11.577	11.5171	12.0011	12.9945	13.1273	13.2394	13.4577	13.8779	13.8074	8.9039	9.422	9.4585	10.9952	11.0091	11.0762	11.4774	9.9529	10.1063	10.4376	12.4439	12.5706
SAOUHSC_00258	esaA	NA	276308	279337	1	9.9953	9.646	8.6521	8.9768	8.8479	8.7449	8.7538	8.8684	8.8539	7.7057	7.9319	7.7687	8.1443	7.8553	9.3117	9.3035	9.3724	9.2472	9.3912	9.3696	8.9448	8.9858	9.0789	9.1565	9.1835	9.562	8.5686	8.4614	8.6222	8.5663	8.5644	9.0639	7.5863	7.771	7.7787	8.3001	7.9083	8.1443	8.2059	8.2059	8.3917	8.4532	9.9493	10.1658
SAOUHSC_00259	essA	NA	279337	279795	1	8.4955	8.5161	8.3218	8.3875	7.9539	8.0494	7.9133	8.0196	8.1921	8.3254	7.8602	8.368	8.114	8.3961	8.7263	8.9302	8.9324	8.7848	9.2049	9.2198	8.3939	8.6413	8.5021	8.6702	8.6795	9.0727	8.0637	8.3656	8.4887	7.9061	8.5048	9.3912	7.4496	8.0027	7.676	8.6189	8.1921	8.2377	8.8684	8.8572	8.8008	8.7243	9.0486	8.8824
SAOUHSC_00260	esaB	NA	279728	280009	1	8.4907	8.1237	8.2715	8.0459	7.7787	7.4735	7.9061	7.9608	7.9876	7.5813	7.4948	7.4948	7.592	7.874	8.7449	8.8582	8.9448	8.7564	8.9941	9.0833	8.3983	8.4106	8.4839	8.6986	8.613	8.9961	7.8041	7.8506	8.1309	7.8616	7.8096	8.1195	7.4706	7.689	7.4802	7.7969	7.8438	7.5976	7.8371	7.615	7.6975	7.676	8.9059	9.1587
SAOUHSC_00261	essB	NA	280022	281356	1	8.6413	8.7953	8.5761	8.2489	8.2033	8.3848	8.1331	8.1608	8.1331	7.6919	7.6647	7.8719	7.8553	8.5494	9.0336	8.8969	9.1237	8.8969	9.0004	8.9941	8.5369	8.5391	8.4745	8.6795	8.747	9.0789	8.0726	8.0746	8.1035	7.7638	7.8175	8.5554	7.5758	7.659	7.6398	7.9366	8.0637	8.2212	7.615	8.4805	8.6266	7.8602	9.1687	9.3614
SAOUHSC_00262	essC	NA	281378	285817	1	9.0071	9.1624	8.6413	8.7048	8.217	8.4674	8.5021	8.5619	8.5114	8.0357	8.2148	7.9969	8.5889	8.3519	9.3016	9.3264	9.4552	8.9641	9.1709	9.2934	8.7909	8.8664	8.9389	8.9429	8.9368	9.3306	8.3803	7.9608	8.4208	8.156	8.0132	8.5181	8.1488	8.097	8.3939	8.7606	8.6783	8.8779	8.6301	8.9324	8.6521	8.9368	9.6136	9.5571
SAOUHSC_00264	esaC	NA	285847	286239	1	9.8564	9.7811	9.2805	9.3366	9.0118	9.1503	9.1565	9.0259	9.0136	8.7606	8.7629	8.9167	9.3806	9.0176	10.0246	9.91	9.9972	9.3387	9.6964	9.8148	9.3429	9.357	9.5855	9.4573	9.2785	9.6501	8.8642	8.6256	8.9703	8.6602	8.329	8.8801	8.9662	9.1029	9.1835	9.9693	9.5067	10.0411	9.7621	9.6982	10.3166	9.9652	9.8696	9.9288
SAOUHSC_00265	esxB	NA	286255	286569	1	9.8869	9.8168	9.3223	9.4639	8.8801	9.1301	9.2663	9.2069	9.1858	8.9919	9.0901	8.8046	9.5973	9.6295	10.2595	10.0738	9.9765	9.517	9.7267	9.9059	9.4884	9.6912	9.68	9.5221	9.5113	9.9059	8.9808	8.7343	8.9185	8.8324	8.7629	8.9513	8.9981	8.925	9.2956	10.1073	9.8833	9.7782	9.7506	10.1931	10.1814	10.1082	10.0574	9.9972
SAOUHSC_00266	NA	NA	286569	287243	1	9.5952	9.7004	9.0318	9.1565	8.9081	8.8779	9.0298	9.1391	9.0505	8.7201	8.8479	8.4651	9.44	9.1237	9.8262	9.8525	9.9267	9.3973	9.4661	9.5901	9.2934	9.3156	9.3724	9.2785	9.3016	9.5892	8.7848	8.6497	8.7933	8.6234	8.5114	8.6256	8.9302	8.8367	8.9981	9.6964	9.7287	9.7226	9.4975	9.5091	9.754	9.6923	9.7457	9.7516
SAOUHSC_00267	NA	NA	287243	287560	1	9.885	9.8888	9.3786	9.3786	9.2367	9.3766	9.2785	9.2491	9.3328	8.9898	9.1503	9.096	9.6533	9.6116	10.1332	10.1244	10.1569	9.5348	9.7621	9.7829	9.5838	9.6417	9.8373	9.4743	9.4389	9.8715	9.1772	8.9167	9.0049	8.7629	8.668	9.0015	9.1422	9.132	9.3387	10.1406	10.0117	10.3303	9.7143	10.5486	10.2681	10.1658	10.0829	10.0285
SAOUHSC_00268	NA	NA	287570	289414	1	10.2819	10.2274	10.0031	10.0323	9.973	9.904	9.8772	9.9364	9.8426	10.2308	10.3268	10.3934	10.9439	11.0809	10.4559	10.4037	10.4838	10.0171	10.2521	10.4119	10.3786	10.3253	10.5348	9.8676	9.9633	10.2888	9.9173	9.8833	9.9714	9.6157	9.6743	9.4472	9.6315	9.5652	9.7267	11.5611	11.3129	11.6476	11.2912	11.779	11.7069	11.5295	10.4979	10.4774
SAOUHSC_00269	NA	NA	289425	289916	1	13.0419	12.471	12.0536	13.3272	13.2098	13.1008	12.9417	12.7333	12.664	12.7298	12.6768	12.7869	12.8763	12.7861	13.2319	13.1756	13.1471	12.5691	12.471	12.5447	12.8436	12.9098	13.1471	13.0699	12.7786	13.2611	12.977	13.01	12.8642	12.8061	12.711	11.9628	11.9485	11.9887	12.0953	13.3458	13.5383	13.5164	13.3315	13.7188	13.7262	13.6548	12.5333	12.8846
SAOUHSC_00270	NA	NA	290124	290807	1	10.7371	10.6534	10.4243	10.823	11.1394	10.8267	10.8578	10.9362	10.7794	10.4459	10.4821	10.2122	10.7253	10.0947	10.5424	10.534	10.6579	10.5111	10.3462	10.4916	10.4979	10.63	10.5536	10.3219	10.5261	10.6253	10.2326	10.1297	10.4197	9.6437	10.0466	9.3593	10.1569	9.754	9.6832	10.5456	10.2855	10.1931	10.3359	10.3427	10.4559	10.3952	10.3376	10.0793
SAOUHSC_00271	NA	NA	290954	291565	1	10.6204	10.2175	10.1911	10.8362	10.8923	10.8806	10.7244	10.7419	10.7277	9.3724	9.4573	9.1311	9.122	9.0318	10.6426	10.5797	10.5275	9.7717	9.7164	9.6097	9.8391	9.8407	9.7457	10.2024	10.2122	10.1551	9.3448	9.3097	9.1709	9.0327	9.1343	8.9808	9.5369	9.5997	9.453	8.5412	8.31	8.5632	8.5401	8.8824	8.9144	8.3861	9.9438	9.9804
new_291566_291700_1	S85	s-intra	291566	291700	1	10.7731	10.4821	10.4095	11.0303	11.1751	10.8757	11.0199	11.0362	11.1394	9.6265	9.8564	9.6233	9.5929	9.559	10.8145	10.7778	10.8915	10.0358	10.2044	10.0189	10.2647	10.2689	9.9599	10.4053	10.2766	10.2529	9.4135	9.3264	9.2387	9.1667	9.2532	9.3282	9.7829	9.8676	9.9529	8.747	8.8633	9.2575	9.1738	10.1507	9.0857	9.5348	10.4243	10.1986
SAOUHSC_00272	NA	NA	291701	291919	1	10.6267	10.375	10.4053	10.8852	10.952	10.6549	10.8222	10.7003	10.8084	9.7347	9.7773	9.7364	9.8794	10.0466	10.8606	10.7515	10.7078	10.1323	10.1082	9.8407	10.3802	10.1986	9.9896	10.248	10.1711	9.9774	10.8238	11.5142	10.9789	11.52	11.7268	11.5499	9.6233	9.6233	9.7184	8.9513	9.7985	9.8574	9.68	10.3786	9.8046	9.6762	10.221	10.1788
SAOUHSC_00274	NA	NA	292051	292551	1	10.221	9.3614	10.1211	9.8391	9.9652	9.8407	10.5865	10.4653	10.3386	10.4303	10.7469	10.1175	10.7931	10.8176	10.6063	10.9935	10.1211	10.1675	10.3511	10.8879	10.9161	10.6456	10.5373	9.9917	10.0614	10.4964	10.3715	10.4885	10.3477	10.4294	10.4938	10.5407	9.8262	9.8985	9.8505	11.1982	11.2109	11.5505	10.5898	11.7283	11.0971	11.0141	10.387	9.9616
SAOUHSC_00276	NA	NA	293073	293573	1	11.0898	10.7887	11.3042	10.8299	10.9891	10.9298	11.2429	11.2899	11.0854	11.0481	11.1137	11.1751	11.3969	11.5171	11.9571	12.0268	12.1278	11.4847	11.5295	11.6024	11.638	11.8095	11.8355	11.5171	11.4054	11.4914	11.128	11.1892	10.9922	10.8267	11.0926	10.9966	11.1158	10.961	10.9906	11.9111	11.7842	12.1383	11.4519	12.2807	11.9887	11.5694	11.445	11.2764
SAOUHSC_00277	NA	NA	293584	294084	1	10.9805	10.6204	10.8765	10.6063	10.7484	10.7403	11.2803	11.5412	11.0613	11.0585	11.2488	10.8821	11.4942	11.3521	11.7815	11.8617	12.1887	11.4489	11.52	11.4887	11.7129	11.9628	11.8442	11.4847	11.5112	11.5754	11.168	11.1408	10.928	10.7151	10.9095	10.8454	11.1899	10.7261	10.9237	11.9039	11.6237	11.9846	11.3852	12.0797	11.9213	11.5337	11.1158	11.1952
SAOUHSC_00278	NA	NA	294095	294583	1	11.0999	10.9774	11.4577	11.0289	11.1346	11.0318	11.3505	11.3181	11.5952	11.001	10.8282	10.9535	11.2023	11.2839	12.1959	12.3445	12.1396	11.3321	11.3883	11.4297	11.9971	11.6547	11.815	11.6448	11.7115	11.6309	10.9805	10.9595	10.9221	10.6721	10.6334	10.6534	11.4847	11.0434	11.2488	11.7664	11.9111	12.1219	11.5264	12.1611	11.8824	11.6828	11.4957	11.9096
new_294584_295205_1	S86	intra	294584	295205	1	11.3781	11.4011	11.5081	11.2882	11.237	11.2122	11.1423	11.1053	11.2693	10.1497	10.2104	10.7545	10.6284	10.8409	11.5694	11.5351	11.3766	11.2211	11.2679	11.2356	11.4489	11.2293	11.5405	11.6339	11.3997	11.577	10.7976	10.767	10.7151	11.0699	10.8315	11.7115	11.0685	11.1346	10.8409	11.0854	11.4661	11.4803	11.1213	11.538	11.4108	10.7976	10.8937	11.4661
SAOUHSC_00279	NA	NA	295206	295580	1	11.8233	11.5499	11.5782	11.3749	11.4732	11.2969	11.5213	11.5666	11.5567	10.8254	10.81	11.0156	11.4717	11.5599	12.1972	11.9831	11.9392	11.5171	11.5809	11.5575	11.794	11.7054	11.9012	11.7983	11.8957	11.9542	11.0809	11.1484	10.9877	11.3129	11.12	12.0881	11.2442	11.1408	11.2574	11.9213	12.0254	12.0594	11.9096	12.1697	12.3692	11.9718	11.4942	12.0768
new_295581_295732_1	S87	intra	295581	295732	1	11.754	11.3071	11.1116	11.2109	11.419	11.2023	11.1438	11.091	11.0156	10.8159	10.8347	11.2616	11.5839	11.8123	11.6561	11.2414	11.4642	11.2226	11.0794	11.1587	11.4847	11.4327	11.7207	11.3625	11.2226	11.4218	10.6926	10.6318	10.7166	10.8821	10.6549	11.806	10.6115	10.9833	10.9298	11.9171	12.2027	12.1859	12.1654	12.3735	12.4452	12.1425	11.1362	11.6108
SAOUHSC_00280	NA	NA	295733	296131	1	11.7098	11.328	10.7047	11.2226	11.5625	11.2588	11.0854	11.0884	11.042	11.256	11.4081	11.5351	12.0081	11.9096	11.52	11.4338	11.4067	11.4218	11.4377	11.2241	11.7499	11.7885	11.8532	11.3246	11.2679	11.2595	10.678	10.5157	10.5882	10.7312	10.6108	11.5271	10.5633	10.8724	11.0289	12.4303	12.5974	12.6861	12.8745	12.4562	12.4893	12.7017	11.1287	11.3055
new_295925_296346_-1	S88	3'NT	295925	296346	-1	7.65	8.7331	8.617	9.3079	9.9209	9.3528	7.3314	7.2619	7.3794	7.5432	7.5162	7.432	7.5106	8.0376	7.5045	7.4174	7.5014	7.7513	7.2894	7.5192	7.3124	7.317	7.4286	7.2788	7.2945	7.2894	7.2945	7.4359	7.1389	7.2678	7.317	7.9517	7.8913	7.5837	7.4948	7.4458	8.2856	7.5667	8.0883	8.1014	7.8518	7.5863	7.2359	7.1788
SAOUHSC_00281	NA	NA	296347	297171	-1	10.4653	11.0378	8.264	13.5947	13.6673	13.2118	8.7974	8.9121	8.8732	7.634	7.6861	7.5565	7.6705	7.699	9.5389	9.3079	9.6625	7.5758	7.601	7.7944	7.5077	7.5222	7.7543	8.2477	8.2715	8.3917	7.8676	7.5313	7.923	7.6475	7.6796	7.689	8.2304	7.8175	8.4907	7.736	7.5548	7.4359	7.6037	7.7083	7.7513	7.9834	8.3644	8.173
SAOUHSC_00282	brnQ2	NA	297408	298685	-1	13.6314	13.3157	12.9522	13.146	13.3291	13.3371	12.0337	12.0156	12.0183	10.7078	10.7484	10.2904	10.1604	9.3973	12.9574	12.8428	13.0956	12.051	11.9413	12.1144	11.7329	11.9687	11.8856	12.8428	12.7786	12.4638	11.754	11.704	11.5119	11.4352	11.5512	9.6136	11.5257	11.495	11.6082	8.852	8.6048	8.336	8.9081	7.6122	8.1342	8.6918	13.2018	12.5401
new_298686_298818_-1	S89	s-5'	298686	298818	-1	13.8324	13.8338	13.5879	13.4931	13.8046	13.4438	12.5752	12.566	12.8044	10.8937	10.8907	10.3715	10.2044	10.2083	13.1254	13.557	13.7135	12.523	12.507	12.8044	12.1553	12.0797	12.051	13.3291	12.817	12.8342	11.7651	11.9427	11.7912	11.779	11.5824	10.1192	12.0268	11.8465	11.9125	8.3168	8.2856	8.1886	8.7243	7.6316	7.6287	8.2423	13.1848	12.606
SAOUHSC_00284	NA	NA	299299	300189	1	11.0406	10.9392	10.2104	10.5633	10.2242	10.5157	10.2904	10.3082	10.1876	7.8175	7.8175	7.6809	8.0175	8.2891	10.5618	10.6608	10.6956	10.644	10.7357	10.7295	9.5541	9.4681	9.6255	11.1737	11.3129	11.5966	9.4304	9.562	9.646	9.4293	9.4573	9.5004	8.4511	8.3779	8.5114	7.7216	7.7278	7.6424	7.7083	7.8577	7.9319	7.7614	12.1496	12.3013
SAOUHSC_A00283	NA	NA	300206	300439	-1	7.5045	9.754	9.7143	8.4106	8.9389	9.6882	7.2836	7.2836	7.2291	9.1503	8.6089	10.3181	8.6089	11.1144	7.7405	7.3453	8.1059	8.7538	7.6094	8.1354	8.0376	7.5132	8.2915	7.4561	7.6259	7.486	7.8602	8.1195	7.771	7.0693	7.3887	9.4263	8.9768	7.8752	8.1849	9.0901	8.7449	8.6276	8.8068	9.3167	8.5272	8.362	7.1886	7.1886
new_300340_300437_1	S90	s-5'	300340	300437	1	11.8617	12.9804	11.4927	12.2681	12.2478	12.2398	10.7312	10.8893	10.796	14.4683	14.5819	14.506	14.8845	14.9209	12.3431	12.1089	12.4071	12.883	12.6799	12.5859	13.7904	13.8616	13.8893	12.1625	12.0325	12.2792	13.5899	13.3916	13.5141	12.7174	13.0229	12.1518	12.7063	12.8097	12.5401	14.2186	14.072	14.2747	14.1569	13.7824	14.1402	13.6574	10.3769	10.6236
SAOUHSC_00285	NA	NA	300438	301487	1	11.0052	12.124	10.3064	11.4902	11.3567	11.5324	10.3046	10.2943	10.3494	14.2397	14.3236	14.247	14.6859	14.6092	11.4519	11.4352	11.3977	12.2852	12.3533	12.1909	13.467	13.4979	13.5474	11.5679	11.3099	11.3406	12.6571	12.5046	12.6329	11.6352	12.1785	11.8727	12.2709	12.1525	12.2027	14.2298	14.0483	14.2672	14.0672	13.7662	14.0052	13.745	10.3268	10.2464
SAOUHSC_00287	NA	NA	301500	302177	1	11.256	12.4276	10.9581	11.815	11.7098	11.8285	10.5193	10.5356	10.5013	14.44	14.506	14.472	14.8056	14.8271	11.7718	11.618	11.6442	12.7174	12.6075	12.4818	13.7368	13.7904	13.7849	11.7451	11.5618	11.6828	12.7746	12.7283	12.8558	11.9427	12.3117	12.1654	12.645	12.6879	12.7167	14.7093	14.586	14.6809	14.5738	14.2333	14.3357	14.257	10.6674	10.664
new_302318_302465_1	S91	s-5'	302318	302465	1	13.8616	13.5594	14.6181	13.4049	13.4484	13.137	13.4931	13.1982	13.2611	10.9176	10.7685	10.9221	10.764	10.3725	15.5379	15.6704	14.8111	13.5046	13.5337	13.8244	12.8763	12.9033	12.8212	14.3007	14.2672	13.93	11.9441	11.649	12.0608	12.5507	12.3621	12.5401	11.2855	11.2721	11.1559	8.5945	9.0505	8.7155	8.427	8.7133	8.8098	8.0838	14.378	14.32
SAOUHSC_00289	NA	NA	302336	302476	-1	7.9562	9.5348	8.5809	8.5369	9.3242	9.6482	7.7057	7.4141	7.498	9.6116	8.8454	10.2044	9.099	10.8299	7.981	7.5667	7.1886	9.4263	7.9366	7.9651	8.7848	8.6668	8.3983	7.5222	7.9694	7.3962	8.5412	8.8152	8.0612	7.8616	7.9631	10.4425	9.4552	8.7743	8.3741	9.1301	10.135	9.5892	8.8994	10.213	9.7457	8.7263	7.676	7.7969
SAOUHSC_00290	pfoR	NA	302466	303416	1	13.1982	12.7283	14.0915	12.2924	12.2493	12.5439	12.3431	12.2737	12.0818	11.0809	11.2052	11.0854	11.3521	11.1084	14.3007	14.3123	14.9613	12.8745	12.7892	12.8726	12.4834	12.7828	12.6362	13.629	13.6417	13.4553	12.4531	11.9026	12.4439	12.8196	12.7647	13.1683	11.1013	11.1171	11.4881	10.6721	10.2414	10.3485	10.7484	9.2705	9.6823	10.2308	14.2083	13.7395
SAOUHSC_00291	NA	NA	303759	304877	1	7.6861	7.7057	7.839	7.5494	7.6037	7.656	7.7031	7.863	7.6734	8.2327	8.6456	8.3168	8.6139	8.3384	7.7031	7.5595	7.659	8.2868	8.5092	8.5048	8.097	8.1682	8.2282	7.4531	7.5077	7.4917	9.0049	9.0308	9.0239	9.0972	9.2069	8.5713	7.3645	7.2788	7.4141	8.5369	8.4722	8.5345	8.4477	8.2489	8.3243	8.6591	7.659	7.5697
SAOUHSC_00292	psuG	NA	304852	305775	1	7.5638	7.1449	7.2092	7.5091	7.486	7.4141	7.8719	7.9651	7.7994	8.0838	8.3412	8.201	8.217	7.8577	7.3887	7.4391	7.5813	8.0196	8.4995	8.5457	8.0294	8.2596	8.2791	7.432	7.3262	7.615	8.9448	8.9429	9.0771	8.9408	9.0465	8.312	7.1154	7.2424	7.3524	8.7331	8.3052	8.3028	7.9766	8.1398	7.8412	8.5272	7.7057	7.6475
SAOUHSC_00293	NA	NA	305786	307006	1	7.8553	7.6259	7.2619	7.7944	7.6734	7.676	8.1656	8.1538	8.1258	8.7133	8.8108	8.5554	9.1052	8.4208	7.6369	7.7239	7.7488	8.1464	8.3338	8.2104	8.1035	8.3265	8.1106	7.676	7.5432	7.8096	8.9144	9.1159	8.8732	9.0176	9.1483	8.2915	7.3705	7.5341	7.5813	8.9621	8.7587	8.8046	8.9302	8.4927	8.7109	9.2532	7.8652	7.7614
SAOUHSC_00294	NA	NA	307111	308643	-1	7.3262	7.0428	7.0693	7.2092	7.1788	7.1154	7.6618	7.7461	7.676	8.0857	8.4184	7.6948	7.8963	7.3213	7.4496	7.5313	7.5494	9.099	9.2158	9.1382	8.7676	8.9185	8.8664	7.4767	7.3366	7.5946	10.1876	10.1842	10.4277	10.1211	10.4143	10.3987	7.2291	7.2359	7.2945	8.4056	8.218	7.9186	8.3885	7.7638	7.4174	8.3917	7.8676	7.6705
SAOUHSC_00295	nanA	NA	308683	309564	-1	7.1289	7.1788	7.2161	7.1954	7.2291	7.3453	7.4174	7.4817	7.3453	8.4133	8.3168	8.175	8.2765	7.5785	7.3262	7.2991	7.3962	9.1606	9.2619	9.2995	8.8284	8.9788	8.9276	7.2424	7.1788	7.4106	10.0594	10.0921	10.3834	10.0229	10.2715	10.761	7.1788	7.1886	7.2678	8.217	8.2127	7.676	8.2282	7.65	7.6037	8.2104	7.3453	7.2555
SAOUHSC_00296	NA	NA	309722	310582	1	7.9876	7.5896	7.7031	7.7687	7.6475	7.601	8.4133	8.458	8.3896	9.3135	9.2765	9.0571	9.1483	8.3861	8.3779	8.3483	8.5369	9.68	9.8407	9.8813	9.4617	9.5408	9.744	8.1421	8.1084	8.2618	9.9972	9.9749	10.28	10.691	10.4491	11.8603	7.9296	7.9468	7.9631	9.0823	8.851	8.7953	8.8479	8.4839	8.7133	9.0071	8.2791	8.2501
SAOUHSC_00297	NA	NA	310860	311660	-1	9.7287	9.4156	9.68	10.1192	10.1009	10.1388	10.5656	10.6456	10.5601	8.7481	8.8068	8.3312	8.4927	8.1464	10.964	10.7563	10.9595	9.678	9.5892	9.5875	9.2387	9.4034	9.5348	10.0722	10.1388	10.2943	9.2856	9.1116	9.2888	9.4135	9.3035	9.8281	10.052	9.9327	9.9005	8.4745	8.3848	8.2629	8.4852	7.9307	8.3519	8.2304	10.1332	10.1768
SAOUHSC_00298	nanE	NA	311800	312468	1	9.6036	8.8433	8.7133	9.4894	9.4661	9.3242	10.1139	10.126	9.9652	9.6762	9.7355	9.6195	9.7476	9.3107	9.8772	9.766	9.9382	9.7476	9.7184	9.8734	9.7143	9.7108	9.8486	9.422	9.4766	9.6375	10.0171	10.1082	10.4359	10.4979	10.3395	11.12	9.0727	9.0549	9.0026	9.6437	9.1544	8.9596	9.3429	9.357	8.6795	9.3528	9.4596	9.4015
SAOUHSC_00299	NA	NA	312595	313908	-1	7.3453	7.4068	7.7918	7.1886	7.498	7.5132	7.4286	7.498	7.4359	9.7364	9.7066	9.4389	8.7732	8.5296	7.5741	7.601	7.771	10.796	10.784	10.8469	9.5781	9.7046	9.6295	7.6734	7.4496	7.8175	11.0628	11.0839	10.9817	9.9419	10.296	10.4574	7.7817	7.7239	7.7216	8.1774	7.9133	8.0248	8.0494	7.4458	7.5106	7.8891	7.8483	7.6832
new_314263_314325_1	S92	s-5'	314263	314325	1	8.1331	10.9732	8.4332	9.1199	9.0505	8.5619	10.2122	10.3817	9.1565	12.6879	13.8383	11.1723	13.1471	10.2976	7.6531	9.5448	10.423	14.4476	13.453	13.9834	12.8895	15.0667	13.01	9.9227	9.3912	10.1406	14.9732	13.0051	15.8371	14.2969	15.7834	12.3678	8.0565	9.8262	10.2613	12.5476	9.515	8.9176	8.6634	10.6844	10.195	10.1211	11.1619	9.5429
SAOUHSC_00300	geh	NA	314326	316398	1	11.794	11.7458	11.4914	10.2631	10.3619	10.0574	10.6657	10.5814	10.3359	13.5271	13.4979	13.4768	12.7599	12.7994	9.8859	9.8006	9.9209	14.6809	14.7795	15.1672	14.9909	15.2036	15.2245	11.4758	11.6295	12.1293	16.2466	16.1249	16.0985	16.1249	16.1249	15.3886	10.195	10.1211	10.4916	12.094	11.9427	11.9542	11.914	11.3984	11.3692	11.5226	13.6064	13.1866
new_316416_316527_1	S93	s-3'	316416	316527	1	10.5948	10.8362	10.6063	9.8129	9.4803	9.7583	9.4411	9.3933	9.5194	12.5752	12.4922	12.6394	11.7321	12.1188	9.132	8.9919	8.7089	13.1293	13.0756	13.141	13.9648	13.543	13.5738	10.1063	10.3064	10.3166	15.8721	15.9817	16.0096	15.7578	15.5531	14.3669	9.42	9.4552	9.5952	10.7312	11.5926	10.9847	11.3766	10.8886	11.2817	10.8238	12.0726	12.6492
new_316533_316639_-1	S94	s-3'	316533	316639	-1	10.7328	10.8021	11.0599	11.1782	11.1185	11.1287	11.2314	11.1528	11.2531	10.2696	10.3494	10.1533	10.4749	10.1228	11.3839	11.2637	11.0244	10.2994	10.0048	9.9119	10.2505	10.0955	10.0867	10.9761	11.0671	10.7229	10.3786	10.248	10.0903	10.3148	10.1139	11.3071	10.8636	11.133	10.9408	9.646	10.4559	9.7347	10.3494	9.0208	9.9633	9.8436	11.0971	11.2544
SAOUHSC_00301	NA	NA	316640	317467	-1	10.6879	10.617	10.2194	11.0392	10.9847	11.0999	11.1573	11.2531	11.2269	10.2291	10.3202	10.1426	10.4689	10.1752	11.2473	11.1665	11.4365	10.1388	10.0031	10.1046	9.9364	10.0776	10.0938	10.8886	10.9161	11.0347	10.3211	10.099	10.221	10.1858	10.052	10.9535	10.819	10.8578	10.8021	10.1977	9.9953	9.7516	10.2647	9.6136	10.0295	10.0947	11.091	10.9237
SAOUHSC_00302	NA	NA	317540	318739	-1	9.5327	9.2575	8.6772	9.9529	9.9327	9.9782	10.1788	10.3268	10.2732	8.4532	8.8195	7.6705	8.9276	7.9562	10.0502	10.0885	10.3321	8.7048	8.9228	9.0702	8.7181	8.9734	8.9879	9.7226	9.7811	10.0704	8.8994	8.5576	8.7606	8.7048	8.5272	8.8046	9.5749	9.453	9.5875	8.8603	8.2377	8.525	8.4907	7.9608	7.6673	8.4864	10.1313	9.7267
SAOUHSC_00303	NA	NA	318835	318927	1	8.2817	8.7283	8.8561	8.8642	9.0156	9.0702	8.6656	8.7827	8.7766	9.0219	8.5713	8.7181	8.0637	8.8108	8.6322	8.4995	9.0972	8.613	8.7564	8.852	8.6614	8.6772	8.7516	8.312	8.3168	8.4427	8.4382	8.5954	8.2524	8.4839	8.7029	8.4029	8.8684	8.3875	8.4082	8.1217	8.525	8.6548	8.7827	8.3312	9.1963	8.6815	8.5663	8.4466
new_318955_319040_1	S95	s-5'	318955	319040	1	12.4936	11.5824	10.2943	10.5176	11.2044	11.2882	11.5432	11.3852	11.2927	11.0244	11.2809	10.7976	10.7403	11.0069	10.2104	10.9471	11.7912	11.3295	11.9242	11.6773	11.5789	11.5599	12.4802	11.2488	10.8409	11.0884	10.8006	10.7469	10.7716	10.467	10.3886	9.515	10.9486	10.4821	10.9017	11.2855	10.7501	10.879	10.9169	10.6486	10.7872	11.2356	12.359	12.0381
SAOUHSC_00304	NA	NA	319041	320042	1	11.0466	10.2138	8.9703	10.0903	9.9529	10.0687	10.1444	10.2696	10.0265	10.2871	10.3853	10.221	10.3253	10.2749	9.951	9.8951	10.0136	10.2258	10.3715	10.4947	10.4491	10.5307	10.5814	9.9307	9.9059	9.7681	9.7154	9.8026	9.8129	9.1116	9.5113	7.9133	9.6743	9.6542	9.8585	10.4947	10.2631	10.5456	10.474	10.248	10.5439	10.617	11.3534	10.9191
new_320043_320135_1	S96	s-intra	320043	320135	1	11.2941	10.622	9.9347	10.5228	10.7931	10.5292	10.7802	10.7229	10.644	11.3239	11.201	11.404	11.6436	11.5157	10.521	10.4491	10.5618	10.8547	10.9266	11.0722	11.3612	11.356	11.2588	10.3651	10.3715	10.1122	10.2242	10.2398	10.3181	9.8968	10.2083	10.2871	10.4119	9.9804	10.1806	11.7268	11.8342	11.9909	11.6237	11.9612	11.7761	12.5782	11.9456	11.7142
SAOUHSC_00305	NA	NA	320136	320408	1	11.1423	10.3303	9.3035	10.3082	10.463	10.4757	10.3651	10.3834	10.5275	10.9725	11.0135	11.2052	11.184	11.4648	10.1986	10.1139	10.3359	10.3268	10.6608	10.796	11.0185	11.0656	11.218	10.0669	10.0502	10.0466	9.9765	10.1228	10.1533	9.7046	9.8772	8.5357	9.743	9.789	10.2024	11.6123	11.533	11.7471	11.5625	11.754	11.5432	11.6038	11.7054	11.4635
SAOUHSC_00306	NA	NA	320409	321209	1	10.874	10.3064	8.6939	10.0304	10.0304	10.1406	10.2258	10.2157	10.3098	10.5729	10.7887	10.5618	10.8207	10.4376	9.8888	9.8505	10.0574	10.148	10.2104	10.4045	10.6047	10.6426	10.6616	9.9823	10.0921	9.8794	9.7791	9.6177	9.7963	9.0702	9.2805	8.0423	9.6982	9.4681	9.8129	11.1695	10.819	11.1129	10.9655	11.0273	10.7786	10.97	11.2737	10.9
SAOUHSC_00307	NA	NA	321199	322143	1	10.757	10.4995	8.6389	10.3494	10.3834	10.4443	10.3013	10.4916	10.5472	10.5948	10.5747	10.5356	10.8299	10.6502	9.9419	10.0972	10.2024	10.0847	10.2447	10.3952	10.5439	10.6736	10.6365	10.0209	10.099	9.9823	9.8046	9.6396	9.9804	9.1259	9.3135	7.999	9.8505	9.577	9.973	11.4033	11.073	11.2855	11.0378	11.0244	11.4591	11.2664	11.4972	10.9817
SAOUHSC_00308	NA	NA	322121	323143	1	11.237	10.7062	9.2069	10.678	10.5781	10.6395	10.8532	10.8362	10.8806	10.7107	10.8423	10.8562	10.9385	10.9952	10.2414	10.3817	10.4037	10.1323	10.3395	10.5244	10.7501	10.7136	10.7312	10.3444	10.5049	10.1931	9.9823	10.0669	10.3131	9.4905	9.4371	8.45	10.0466	9.9599	10.1082	11.3448	11.4338	11.5567	11.1053	11.4561	11.4874	11.3943	11.3706	11.2708
new_323144_323301_1	S97	inter	323144	323301	1	11.6754	11.1782	9.6335	11.0926	11.0273	10.9313	11.462	11.3929	11.3766	11.1185	11.1316	11.2473	11.3448	11.3984	10.6657	10.9033	10.8053	10.5781	10.7047	10.7761	11.1477	10.9535	10.9129	10.879	10.9424	10.5049	10.5176	10.3987	10.534	9.9191	9.8227	8.7355	10.4473	10.4164	10.387	11.6038	11.538	11.7142	11.3455	11.8123	11.7406	11.8027	11.4985	11.3181
new_323303_323457_1	S98	5'	323303	323457	1	11.7499	11.9199	11.0794	11.6352	11.8272	11.4436	11.5485	11.5241	11.6635	14.7948	14.8271	14.4776	15.2318	15.0667	11.11	11.5188	11.9283	12.8931	12.8229	13.0116	14.0022	13.9743	14.2186	12.0995	11.8811	12.3431	13.5947	13.5523	13.8921	12.6555	13.2098	11.5067	12.8477	12.4638	12.4666	15.0035	14.565	14.4127	14.7137	14.2637	14.5274	14.4919	11.5839	11.574
SAOUHSC_00309	NA	NA	323458	324483	1	11.5694	11.6606	10.9	11.4081	11.5295	11.6324	11.0244	11.1362	11.1354	14.6999	14.6952	14.7795	14.9819	14.9849	11.2343	11.3665	11.3665	12.4071	12.5461	12.6264	13.7503	13.8441	14.0113	11.8205	11.8328	11.8442	13.3401	13.1924	13.7262	12.2884	12.8359	11.3476	12.3965	12.4108	12.6525	14.8614	14.6809	14.7381	14.7093	14.4683	14.506	14.506	11.7527	11.6886
SAOUHSC_00310	ulaA	NA	324576	325922	-1	8.2397	7.7918	7.601	8.1682	8.054	7.9108	8.5481	8.6413	8.6149	10.0229	10.0793	9.6663	10.0548	9.7476	8.358	8.4158	8.6189	9.8006	9.8297	9.8066	9.3707	9.577	9.4884	8.2665	8.2547	8.4208	9.9347	10.034	9.9782	9.2135	9.9155	8.8732	8.1898	7.8913	8.1708	10.0776	10.1463	10.0162	9.9546	10.0955	10.3911	10.3462	8.6835	8.4697
SAOUHSC_00311	NA	NA	325937	326221	-1	8.1488	7.6287	7.5192	8.1128	7.9922	7.8296	8.4106	8.4158	8.45	9.9457	10.0171	9.9364	10.0136	9.9982	8.2327	8.3848	8.3312	9.7908	9.8621	9.9419	9.5541	9.4986	9.5389	8.0814	8.0334	8.3168	9.785	10.0031	10.0696	9.3328	9.904	9.0387	7.9631	7.7031	7.8371	10.1752	10.1497	10.296	9.9704	10.1585	10.4979	10.2398	8.5787	8.5921
SAOUHSC_00312	NA	NA	326223	326666	-1	7.8719	7.5682	7.2894	7.7735	7.6933	7.6094	8.1682	8.2629	8.0926	9.422	9.5671	8.9621	9.6437	9.0026	8.1014	8.0794	8.0706	9.6882	9.5727	9.6482	9.099	9.2069	9.2322	7.8412	7.7543	8.1172	9.5611	9.7791	9.7908	9.0949	9.6136	8.6591	7.8308	7.6316	7.5581	9.6265	9.3912	9.5091	9.2431	9.5611	9.7717	9.9347	8.3243	8.1945
SAOUHSC_00313	NA	NA	326671	328626	-1	7.5758	7.4721	7.3213	7.6122	7.6832	7.7005	7.9083	8.0061	7.9343	9.3509	9.4371	8.8865	9.2705	8.8454	7.6673	7.7592	7.9061	9.2705	9.4946	9.5249	8.7493	8.7974	8.9228	7.5465	7.442	7.8695	9.3429	9.5133	9.5308	8.8905	9.2297	8.738	7.5896	7.634	7.4636	9.0771	8.9208	8.85	8.9144	9.0702	9.2179	9.3933	8.04	7.9343
SAOUHSC_00314	mepR	NA	328838	329257	1	11.5809	11.2023	9.7811	12.1887	11.6844	11.7802	11.622	11.7192	11.4985	9.6016	9.7164	9.7871	9.8262	9.6762	11.8306	11.6164	11.5457	9.3282	9.4552	9.3167	8.9919	8.9898	9.0096	10.7047	11.073	10.9952	10.4964	10.8037	10.6879	10.6236	10.7761	11.8904	10.3853	10.4526	10.4003	9.9081	9.9059	9.8833	9.9935	9.8929	10.0722	10.0867	10.767	10.8315
new_329258_329363_1	S99	s-inter	329258	329363	1	10.3395	10.4899	7.7461	11.1854	11.0129	10.8469	10.3952	10.5275	10.4855	8.5899	8.7263	8.7493	8.6591	9.3707	10.8391	10.5292	10.5356	8.4082	8.7201	8.4927	8.6815	8.4697	8.5554	8.9879	9.6882	9.2158	8.6702	8.7222	8.6024	8.8969	8.9039	8.6234	9.1877	9.5308	9.088	8.3338	8.9723	8.6036	8.8708	9.8086	9.6205	9.3242	8.9808	9.3328
SAOUHSC_00315	mepA	NA	329364	330719	1	9.5133	8.7587	7.3408	9.3156	9.3178	8.8624	9.5348	9.4512	9.527	7.343	7.5494	7.2017	7.3366	7.1886	9.3467	9.2888	9.1877	7.6094	7.9631	7.9742	7.7239	7.8764	7.6975	8.4427	8.617	8.4488	7.923	7.6369	7.8096	7.8963	7.7918	7.4106	8.0313	8.1965	8.3052	7.442	7.3314	7.3101	7.432	7.1954	7.361	7.4672	8.6149	8.4106
SAOUHSC_00316	NA	NA	330823	331263	1	9.3891	8.7109	8.1106	9.4015	9.2345	9.0465	9.3097	9.3489	9.3766	7.9393	7.9108	7.689	8.0085	7.9174	9.1812	8.9418	9.1052	7.8041	8.1217	7.9366	7.7375	7.65	7.6875	8.8346	8.7953	8.9641	8.4488	8.4029	8.4907	8.3558	8.4674	8.458	7.8864	7.962	8.2955	7.5465	8.0589	7.5403	7.7344	7.9418	7.7614	7.8296	9.3817	9.2746
SAOUHSC_00317	glpT	NA	331346	332704	-1	9.1709	8.2791	8.0248	8.9408	8.9458	8.4955	9.4263	9.3387	9.3891	8.0313	8.2059	7.6861	8.1514	8.0771	8.802	8.9534	9.088	9.0813	9.122	9.0661	8.2665	8.5021	8.5391	8.637	8.7743	8.7155	8.8387	8.525	9.0789	8.8088	8.532	9.756	8.6815	8.6478	8.9534	7.8652	7.5254	7.689	7.7289	7.7152	7.5524	7.7139	9.2908	8.8642
SAOUHSC_00318	NA	NA	333012	333938	1	9.1503	9.3467	9.176	9.3509	9.1503	9.4156	9.4327	9.4352	9.3952	13.0273	13.094	13.0699	13.4223	13.5404	9.678	9.5529	9.8752	10.6926	11.034	11.2165	12.2506	12.2867	12.5285	9.8086	9.6663	10.0394	11.4635	11.5485	11.8136	10.9906	11.6038	11.2796	10.8069	10.6534	10.63	13.1471	13.022	13.1848	12.8342	13.0776	13.1544	12.9835	9.4178	9.2816
SAOUHSC_00319	NA	NA	333952	335013	1	9.132	9.2995	8.9596	9.2956	9.1199	9.4053	9.5327	9.4766	9.4845	13.2062	13.2433	13.1796	13.5024	13.5337	9.5816	9.6642	9.8373	10.7945	11.0898	11.1257	12.3177	12.3663	12.6075	9.8505	9.7143	10.0502	11.6136	11.4758	11.6584	10.9206	11.5337	11.1039	10.7403	10.5633	10.6986	13.437	13.2687	13.3875	13.1273	13.35	13.2952	13.3213	9.6842	9.4389
SAOUHSC_00320	NA	NA	335027	335593	1	8.9681	8.9534	9.0197	9.2367	9.0615	9.3686	9.1522	9.0298	9.1945	12.8745	12.6847	12.8428	13.2913	13.3157	9.3387	9.2532	8.9228	10.3565	10.2613	10.137	11.822	11.6164	11.4547	9.3707	9.355	9.2135	10.967	11.2023	10.9486	10.5292	11.1265	10.644	10.1517	10.464	10.5679	12.6394	13.1565	12.977	12.9591	13.1544	13.2891	13.0973	9.3282	9.453
SAOUHSC_00322	NA	NA	335653	336648	-1	9.8246	9.4552	8.9768	10.0669	10.1313	10.1211	10.622	10.6594	10.6426	9.7403	9.547	9.4263	9.2638	8.7629	10.6674	10.764	10.9718	10.2464	10.2398	10.2225	10.0885	10.3376	10.37	10.1986	10.2529	10.4916	10.8454	10.5228	10.8532	10.28	10.5356	11.3809	9.8772	9.9155	10.2274	9.68	9.3747	9.209	9.8026	9.6872	9.0219	10.1517	10.5193	10.3303
SAOUHSC_00323	NA	NA	336647	337054	1	8.1955	9.1812	9.2421	8.7827	9.0702	9.5133	7.9766	7.832	7.5162	9.2322	9.2975	9.5389	9.3306	9.91	8.5576	8.2353	8.8539	8.9919	8.4357	8.4722	8.8865	8.6918	9.099	8.0423	8.1977	8.336	8.9389	9.2472	9.0118	8.8263	9.1911	9.8373	9.4432	8.8239	9.0771	9.2027	8.4282	8.8939	8.312	9.0049	9.2421	9.1361	7.8018	8.0677
SAOUHSC_00324	NA	NA	337067	337612	1	9.4884	9.3912	11.6968	9.4135	9.5709	9.6852	9.2112	9.2847	9.14	10.5696	10.5031	10.593	10.5572	10.6395	10.678	10.6844	10.7295	10.0574	10.2063	9.9991	10.0447	10.1551	10.2432	10.2749	10.0722	10.0776	10.8523	10.683	10.6566	10.7107	10.7151	12.6186	11.4519	11.2969	11.4774	11.2226	10.984	10.961	10.893	10.7945	10.8384	10.9095	10.4482	10.4885
SAOUHSC_00325	NA	NA	337880	338734	1	8.4082	8.0857	9.2746	8.368	8.1538	8.1354	8.7676	8.8129	8.6795	9.4784	9.3178	9.5327	9.6275	10.0947	9.5838	9.6215	9.6842	8.738	8.8479	8.9302	8.9208	8.8078	8.9347	8.6189	8.6634	8.6089	8.9641	8.9723	9.1463	8.9429	8.9448	9.6396	9.3518	9.357	9.5408	9.7327	9.6542	10.0867	9.7388	10.0411	10.2083	9.9119	8.9788	8.9347
SAOUHSC_00326	NA	NA	338731	339960	1	8.3656	7.9133	8.8263	8.3608	8.0357	8.0989	8.9703	8.8994	8.8263	9.4494	9.5816	9.3747	9.9476	9.7305	9.7267	9.77	9.9419	8.5736	8.9429	9.0156	8.9662	9.0239	9.2235	8.5809	8.5598	8.6568	9.0424	8.8433	9.1565	8.6961	8.8664	9.4596	9.2934	9.2765	9.559	10.052	9.8621	10.0012	9.7267	9.902	9.5571	10.0189	8.9102	8.7331
SAOUHSC_00327	NA	NA	339971	341653	1	8.3917	7.8719	8.658	8.2575	8.1921	8.0814	8.7921	8.7953	8.738	9.1812	9.4884	9.1382	9.9565	9.2888	9.7164	9.6079	9.7347	8.3815	8.6149	8.6413	8.7109	8.7909	8.9324	8.5114	8.3656	8.5436	9.0118	8.7391	9.0156	8.8708	8.8994	8.6726	9.1442	9.2491	9.3366	9.6215	9.5601	9.6335	9.6982	9.7602	9.5369	10.0031	8.7516	8.7067
new_341650_341745_-1	S100	s-3'	341650	341745	-1	12.4411	12.0684	13.0203	12.1511	12.1455	12.3562	12.9312	13.0459	13.0993	8.7048	8.8433	8.1354	8.2935	7.4531	14.5819	14.2637	14.0689	10.0921	10.0574	9.6982	9.4639	9.5048	9.3366	10.7151	11.1129	10.7403	10.5348	10.8084	10.5966	10.2447	10.6729	11.0562	11.5241	11.8012	11.4591	7.5077	7.7278	7.6832	7.9418	7.3453	7.7433	7.4948	11.237	11.2052
SAOUHSC_00328	tatC	NA	341746	342402	-1	12.0564	11.5457	12.5935	11.7255	11.5419	11.8055	12.7348	12.8029	13.0051	8.4907	8.7655	7.6531	7.8789	7.1698	13.8244	14.1071	14.3741	9.8262	9.8317	9.9307	9.1008	9.2431	9.3661	10.7403	11.0656	10.9774	10.28	10.4459	10.7277	10.0246	10.3802	11.2473	11.6968	11.3749	11.3099	7.6205	7.0105	7.6273	7.1954	7.2494	7.2494	7.4802	11.2211	10.6798
new_342403_342463_-1	S101	s-intra	342403	342463	-1	12.067	11.7155	12.5461	11.6096	11.7011	11.893	12.2995	12.5268	12.4483	8.4069	8.8801	7.3962	8.3779	7.2788	13.9865	13.7774	14.5952	9.6564	9.68	9.7124	8.7587	9.0639	9.1352	10.6094	10.7746	11.0699	10.284	10.4804	10.5536	9.9831	10.7093	11.0839	11.3722	11.3196	11.3406	7.9418	6.9547	7.1954	7.6398	7.349	7.1289	7.103	11.3302	10.7277
SAOUHSC_00329	NA	NA	342464	342688	-1	12.1338	11.9718	12.9659	11.9026	11.8257	12.0268	12.3385	12.6533	12.672	8.7481	8.9059	8.5528	8.5963	8.0039	14.1139	13.9204	14.5441	9.6136	9.7811	9.8297	8.8218	9.0537	9.1812	10.8724	10.8907	11.12	10.3651	10.5031	10.7003	10.2398	10.7826	11.0861	11.3997	11.6194	11.5006	7.5548	7.5863	7.9683	7.5785	7.3213	7.4531	7.4286	11.4834	10.81
new_342714_342787_-1	S102	s-inter	342714	342787	-1	12.0924	11.794	12.9181	11.8123	11.7458	11.9012	12.3891	12.5859	12.5981	8.5092	8.2387	8.1398	8.3052	7.7513	14.1603	13.9532	15.2036	9.1127	9.0278	9.1945	8.2353	8.4382	8.4029	10.9655	11.0099	11.1394	8.6149	8.2212	8.668	8.4466	8.621	8.3896	11.6648	11.5112	11.3027	7.6369	7.5509	7.5014	7.5976	7.3761	7.592	7.3314	10.8006	10.7887
SAOUHSC_00330	NA	NA	342788	343177	-1	12.0426	11.7842	12.9435	11.9012	11.7885	11.9656	12.4142	12.3877	12.6474	7.9468	8.3983	7.6122	8.0494	7.5147	14.2186	14.1212	14.6571	8.8905	9.0615	9.2431	8.1398	8.3338	8.4308	10.9439	10.8282	11.1876	8.5853	8.2955	8.5181	8.4447	8.4625	8.3779	11.6024	11.5492	11.4148	7.5162	7.4214	7.2894	7.4561	7.3524	7.4391	7.3453	10.967	10.7624
new_343178_343239_-1	S103	s-5'	343178	343239	-1	12.035	12.5782	13.745	12.6604	12.5553	12.3475	13.0476	13.609	13.629	8.4745	8.4907	7.6647	8.0804	7.6205	14.7182	14.9433	14.0979	9.6723	9.8659	9.7945	8.3483	8.7743	8.6835	11.3737	11.2912	11.5324	8.8454	8.8755	8.7029	8.8847	8.4282	8.5272	12.4142	12.0126	12.024	7.5509	7.4068	7.2555	7.0693	7.2232	7.3927	7.2092	11.3144	10.7545
SAOUHSC_00331	NA	NA	343418	343621	1	10.3148	10.2122	10.5609	10.3952	10.6706	10.6674	10.9424	11.0099	10.8159	10.9266	11.073	11.2414	11.5492	11.5309	10.8021	10.6986	11.1025	10.2225	10.3098	10.4724	10.552	10.4543	10.7484	10.8037	10.7277	10.819	10.6494	11.0303	11.0052	10.7563	10.9747	11.0213	10.0189	10.0594	10.0809	11.9327	11.8671	11.8983	11.6008	12.1496	12.0281	12.0699	10.4855	10.296
SAOUHSC_00332	NA	NA	343618	344331	1	10.3853	10.2291	10.2888	10.5373	10.6284	10.5356	11.091	11.184	11.0671	11.3692	11.4746	11.4972	11.7098	11.6997	10.8084	10.8937	10.9686	10.3098	10.3769	10.3853	10.7277	10.767	10.7578	10.9	10.9486	10.874	10.7931	11.0685	11.1491	10.8547	10.9922	11.7731	10.2007	10.2266	10.1313	11.9339	11.9339	11.8923	11.6108	12.2778	12.2275	12.1915	10.6471	10.5601
SAOUHSC_00333	NA	NA	344356	345198	1	10.7515	10.4526	10.2242	10.8037	10.8578	10.6986	11.356	11.4218	11.2954	11.6295	11.6123	11.6727	12.055	12.0594	11.1528	11.1302	11.1737	10.5193	10.5236	10.4838	11.0656	10.9922	11.0303	11.1025	11.2442	11.1316	10.7991	11.0129	11.2226	10.9321	11.2646	11.666	10.3651	10.3581	10.4359	12.0469	12.0783	12.0381	11.9283	12.4483	12.3807	12.3862	11.0333	10.94
SAOUHSC_00334	NA	NA	345198	345827	1	10.8282	10.2194	10.0117	10.6766	10.6594	10.4885	11.5457	11.4297	11.4661	12.2432	12.1561	11.8257	12.3777	12.0564	11.0084	11.0318	11.1543	10.6204	10.5373	10.459	10.9191	10.9	10.874	11.3943	11.1885	11.2488	11.9298	12.1246	11.865	11.7471	12.2478	11.404	10.2696	10.2343	10.691	11.5723	11.5952	11.4887	11.856	11.9339	11.8657	12.4593	11.2721	11.037
SAOUHSC_00335	ltrA	NA	346194	347327	-1	10.4804	10.0574	9.4239	10.3202	10.284	10.1858	10.6154	10.5797	10.7261	7.4214	7.3684	7.2555	7.2494	7.2161	11.0481	11.0303	10.8515	8.269	8.2618	8.3338	7.656	7.7139	7.6122	9.6305	9.646	9.3786	8.3875	7.8258	8.0196	8.6896	8.2817	9.6116	9.7287	10.0067	9.8066	7.2161	7.3387	7.2291	7.2161	7.4359	7.1509	7.1509	9.7773	9.4362
new_347617_347865_1	S104	5'	347617	347865	1	13.2243	12.842	9.8407	13.3875	13.4223	13.4484	13.8779	13.7718	13.9092	12.2822	12.438	12.2232	12.0581	12.0074	12.5285	12.7812	13.2081	13.3793	13.5453	13.6218	12.6091	12.8277	12.9033	13.2319	12.9247	13.3586	13.094	13.1702	12.9112	12.8178	13.0051	10.9732	11.8205	11.3042	11.8066	12.6982	12.3935	12.5461	12.4439	12.7569	12.711	12.7049	12.5829	12.3416
SAOUHSC_A00332	NA	NA	347735	347893	-1	7.9778	8.4651	8.8387	8.1988	8.7009	8.9723	8.4745	7.7662	8.312	9.357	8.7067	8.4625	8.3983	8.5985	8.0706	8.3532	7.4106	8.6961	8.2127	7.4141	8.4955	8.8642	7.4672	7.7405	8.1874	7.2232	8.5391	8.7048	7.6287	8.8346	9.209	7.9468	9.8445	10.1155	9.6116	8.0109	10.0704	8.9458	9.6891	9.6608	8.85	9.4178	8.022	7.9562
SAOUHSC_00336	thl	NA	347866	349047	1	13.3052	12.7647	9.8445	13.1008	13.2281	13.4091	13.609	13.6191	13.4394	12.2216	12.1697	12.1943	11.8589	11.7083	12.4303	12.1873	12.5706	13.1136	13.2018	13.0533	12.3777	12.5309	12.5086	12.8591	12.7976	13.1342	12.9296	12.9591	12.6571	12.7017	12.7615	11.0318	11.0318	11.4377	11.8027	12.4411	12.5023	12.5745	12.6799	12.7755	12.7017	12.9417	12.8895	12.6362
new_348493_349053_-1	S105	3'PT	348493	349053	-1	7.739	8.7766	8.6149	8.0357	8.6456	9.1792	7.8198	7.7817	7.6784	7.432	7.5524	8.3917	7.2619	7.6452	7.9608	7.8296	7.8145	8.5369	7.9162	7.7687	7.8913	7.9061	7.9162	7.6975	8.0132	7.4174	7.8412	7.7005	7.4458	8.4674	7.4141	8.1172	10.4443	10.6138	10.37	8.8642	9.0219	8.3218	8.8755	7.7266	7.4561	7.9468	7.9108	7.6861
SAOUHSC_00337	NA	NA	349130	349882	-1	9.9765	9.9081	11.8997	9.9081	10.1876	10.2122	10.3531	10.4543	10.3651	10.5407	10.622	10.5244	10.4559	10.2496	10.2819	10.2647	10.0867	10.034	10.2024	10.1028	10.0867	10.1891	10.1986	10.493	10.3903	10.4459	12.0684	11.9355	12.1785	14.0689	12.2814	12.4439	14.0237	14.2367	14.4795	13.1351	13.1119	13.151	13.0291	12.4042	12.3518	12.4411	10.7778	10.3853
SAOUHSC_00338	metE	NA	349925	352153	-1	9.3264	10.034	11.9656	8.9167	9.2595	9.4239	8.5761	8.6359	8.5202	8.5021	8.6896	8.264	8.1354	7.7543	9.3661	9.4327	9.4743	8.7263	8.9208	9.0026	8.7564	8.8263	8.852	9.9476	9.6901	9.6663	11.9846	11.6705	12.1059	14.2787	12.2709	12.8396	14.5441	14.3931	14.3741	13.2707	13.0973	13.1746	12.9574	12.2867	12.4246	12.2129	9.4813	9.2866
SAOUHSC_00339	metH	NA	352150	353991	-1	8.8969	9.6437	11.9147	8.3483	8.5945	8.3218	7.4561	7.5697	7.4561	7.7735	8.0883	7.5976	7.4359	7.3032	8.6726	8.6591	8.7655	7.8018	8.2327	8.2547	8.0746	8.2104	8.269	8.9961	8.8824	8.8088	10.843	10.6253	11.0347	13.0849	11.1171	12.6555	13.7876	13.7005	13.7876	13.2018	13.0291	13.145	12.8495	12.0911	12.2976	12.0142	8.9662	8.7676
SAOUHSC_00340	metC	NA	353960	355120	-1	8.6726	9.2724	11.5157	8.0423	8.2148	7.9418	7.2017	7.2424	7.161	7.4706	7.5946	7.273	7.273	7.3524	8.264	8.3753	8.4745	7.6948	8.0132	8.0655	7.8041	7.9834	8.1128	8.7655	8.7067	8.611	10.7093	10.4855	10.8254	12.8461	10.928	12.3416	13.5004	13.2697	13.2301	13.2337	12.9982	13.0756	12.7283	12.0254	12.0209	11.9656	8.668	8.4133
SAOUHSC_00341	metI	NA	355117	356220	-1	9.0486	9.132	11.5809	8.1898	8.4406	8.2868	7.3078	7.4496	7.3124	7.4375	7.7761	7.4359	7.3684	7.2945	8.2955	8.3656	8.4674	7.7592	8.0589	8.1398	7.758	7.8506	8.0637	8.9534	8.9641	8.7449	10.617	10.5292	10.9408	13.0273	11.1758	12.53	13.339	13.0381	12.7943	13.4745	13.1491	13.183	12.9751	12.2607	12.3206	12.1104	8.6702	8.6301
new_356286_356686_-1	S106	indep	356286	356686	-1	14.6809	14.6665	14.8797	13.745	13.9233	14.2933	10.0634	10.0117	10.1806	11.4148	11.1982	11.7381	10.879	10.9478	13.7028	13.3856	12.9761	12.9633	13.0381	12.438	12.4334	12.6313	12.2432	13.222	12.6508	11.9846	13.6827	13.3982	13.3011	13.7028	13.3458	15.1311	15.8202	15.9479	15.6704	11.7584	11.649	11.6251	11.5852	11.2016	11.0957	11.168	12.4834	12.4787
SAOUHSC_00342	NA	NA	356884	357729	1	9.8724	9.7226	10.4705	10.1806	10.1658	10.4277	10.683	10.8282	10.7032	9.8353	9.8227	9.8066	9.766	9.6335	10.8663	10.8282	10.9329	9.8968	10.0486	9.9672	9.8086	9.8188	10.0012	10.6798	10.7887	11.1144	10.7151	10.6972	10.6798	10.7916	10.6236	11.1512	10.4294	10.3219	10.4574	9.9391	9.5024	9.9782	9.5688	9.8734	10.0394	9.7364	11.0406	11.1084
new_357749_357885_1	S107	s-5'	357749	357885	1	12.1151	11.8755	10.7746	11.5938	11.6281	11.4561	12.4088	12.429	12.3935	9.9917	9.9081	9.7497	10.3082	10.1986	11.0495	11.2824	11.3114	10.2157	10.0793	10.1426	9.9582	9.9137	10.034	11.5817	11.4392	11.4985	10.8037	10.7754	10.7624	10.8923	10.7136	11.215	10.9424	10.284	10.6471	10.2423	9.9382	10.3219	10.0767	10.1969	10.5649	10.0704	11.0777	11.2254
SAOUHSC_00344	NA	NA	357886	358767	1	12.1075	11.9242	11.3379	11.9656	11.8685	11.9703	12.3518	12.3777	12.5447	10.7655	10.7229	10.7761	10.9	10.8331	11.6082	11.7527	11.8123	11.0747	11.2343	11.3997	10.819	10.8484	10.8663	12.0126	12.0111	12.1873	11.6082	11.6066	11.638	12.0831	11.6096	12.2084	11.6899	11.2269	11.4081	10.9095	10.89	11.0156	10.5982	11.0099	10.9345	10.7253	11.5809	11.8123
SAOUHSC_00345	NA	NA	358797	359000	1	13.3667	12.9963	12.0481	13.1886	13.0151	13.0682	13.3479	13.2571	13.419	11.9498	11.9413	12.0623	12.2247	12.2995	12.7515	12.8396	13.0318	12.2275	12.34	12.5133	12.0183	11.8164	12.1175	13.2039	13.3196	13.3856	12.5252	12.3296	12.4363	12.7298	12.3949	12.471	12.2291	11.914	12.1469	12.0713	11.889	12.1117	11.7596	12.4673	12.4772	12.3489	12.6442	12.6329
SAOUHSC_00346	ychF	NA	359012	360109	1	13.8499	13.3608	12.4027	13.5642	13.5185	13.6342	13.8701	13.8808	13.8131	12.3835	12.3678	12.4303	12.4741	12.4834	13.3667	13.4223	13.7932	12.7925	12.8044	12.9163	12.4276	12.4741	12.6604	13.6039	13.6494	13.9267	12.8477	12.6861	12.7333	13.0533	12.7239	13.2891	12.8879	12.6823	12.708	12.7348	12.7001	12.7795	12.5039	13.2197	13.1119	13.1043	13.1081	13.0645
SAOUHSC_00347	NA	NA	360195	360386	-1	9.5529	10.6956	11.1952	10.0358	10.7991	10.9761	9.5067	9.3686	9.4432	10.2326	10.0704	9.9005	11.0199	10.7387	10.0377	9.9774	9.9438	9.7773	9.355	9.5308	9.4766	9.3806	9.4472	9.0026	9.2532	9.1382	11.2137	12.0209	11.5709	11.4577	12.2506	12.7298	10.1732	9.7124	9.7717	10.7916	10.9761	10.4724	11.5241	11.5839	11.3099	12.1902	8.4234	8.323
new_360532_360629_1	S108	s-5'	360532	360629	1	16.1327	15.8448	15.3886	15.8202	15.9385	15.8905	15.9736	16.1249	15.9146	12.7333	12.9082	12.7143	12.6541	12.8558	15.653	15.7407	14.6181	14.7587	14.8111	14.6809	13.4179	13.5879	14.03	15.6963	15.8113	14.5316	15.4235	15.4883	15.5048	15.9996	15.8283	15.3965	15.4305	15.7232	15.0843	12.1812	11.7898	11.7445	11.5351	11.8136	11.7912	11.6592	15.2173	15.2318
SAOUHSC_00348	rpsF	NA	360630	360926	1	16.2377	16.0747	15.0286	15.9736	16.0096	15.9479	16.1847	16.1593	15.8721	12.6508	12.7555	12.7664	12.7381	12.7333	15.6876	15.4131	15.6089	14.5531	14.5952	14.4524	13.3586	13.4919	13.8018	15.7578	15.8631	15.7925	15.3529	15.3965	15.6089	15.9644	15.8538	15.2773	14.9972	15.1672	15.2528	12.2838	12.0453	12.2	11.9399	12.0874	12.0838	12.0163	15.5291	15.1043
SAOUHSC_00349	ssb	NA	360947	361450	1	16.2565	16.0579	15.0473	16.0175	16.05	16.0663	16.2762	16.0985	16.0579	12.8029	12.9835	12.9196	12.8196	12.8229	15.9996	15.5291	16.0299	14.7093	14.8164	15.1922	13.6857	13.8294	13.8978	15.8814	15.9899	16.0985	15.5121	15.5121	15.5455	15.9736	15.8976	15.7232	15.7407	15.4459	15.4235	12.719	12.2867	12.3548	12.2216	12.311	12.1873	12.2	15.5683	15.3005
SAOUHSC_00350	rpsR	NA	361502	361744	1	15.9385	15.3529	13.7241	15.6178	15.3069	15.3595	15.337	15.8113	15.5765	11.794	11.7609	11.8769	11.9929	12.0768	14.7628	14.2227	14.8966	13.7368	13.1168	12.7764	12.2306	12.3191	12.0726	14.7182	14.9675	14.4127	14.2899	14.8438	14.6227	15.4235	15.1595	14.0483	13.4179	14.4795	14.4324	11.3167	11.6024	11.2737	11.7855	10.8084	11.4399	11.6906	14.6136	14.5738
new_361935_362007_-1	S109	s-indep	361935	362007	-1	8.8905	9.7516	10.2464	11.0585	12.3862	10.2007	10.819	10.767	11.5257	10.9392	11.2664	10.6186	11.3086	10.4037	11.328	11.2052	8.7676	9.7244	10.6657	9.5389	11.8244	11.3706	10.2194	10.0867	9.3079	9.0136	11.0957	11.3379	8.9039	11.5881	11.4231	9.9804	9.3786	11.9111	11.2095	10.0101	12.2653	11.4635	11.7796	12.4962	12.0783	12.5476	11.0392	11.7499
SAOUHSC_00351	NA	NA	362010	362948	-1	9.0446	9.1889	9.8544	9.2277	9.3409	9.2502	9.0446	9.0593	9.0593	9.0813	9.1812	9.1994	9.0435	9.1576	9.4024	9.3707	9.32	9.0927	9.1259	9.1259	9.2491	9.0949	9.2112	9.3448	9.2765	9.411	9.2724	9.3614	9.1877	9.2027	9.1138	9.6417	9.7027	9.8833	9.5997	9.1646	9.0156	9.0845	9.1646	9.411	9.4101	9.2235	9.5194	9.9347
SAOUHSC_00352	NA	NA	362987	363298	-1	8.4106	8.1608	8.5889	8.5048	8.3384	8.1035	8.5296	8.5921	8.5829	8.3668	8.2977	7.6369	7.999	7.4831	8.8324	8.8824	8.8561	8.4106	8.6896	8.7995	8.6478	8.5114	8.6918	8.7029	8.5619	8.8367	8.4984	8.2191	8.3983	8.4056	8.1921	8.368	9.3328	9.3881	9.1442	8.1283	7.9651	7.9856	7.7513	8.2257	8.0706	7.6809	8.8624	9.0336
SAOUHSC_00353	NA	NA	363376	363534	-1	8.4488	8.2868	8.8755	8.4745	8.3254	8.156	8.6918	8.7516	8.5644	8.2059	8.2202	8.5878	8.173	8.0804	9.0259	8.9059	9.0604	8.4029	8.6497	8.738	8.668	8.5663	8.7155	8.6656	8.5985	8.925	8.5345	8.5598	8.4556	8.5021	8.4793	8.4369	9.3747	9.4784	9.3467	8.0857	8.4234	8.7067	8.022	8.9185	8.5963	8.532	8.9745	9.0071
SAOUHSC_00354	NA	NA	363894	364505	1	8.5663	8.4082	8.7331	8.4864	8.1821	8.2377	9.4352	9.4639	9.3509	9.0857	9.2322	8.9081	9.5509	9.0789	9.0026	8.8905	8.9059	8.4511	8.6918	8.5092	8.4257	8.507	8.4941	9.2934	9.1983	9.2619	9.1503	9.3178	9.0593	9.355	9.4552	9.6157	9.2069	9.3467	9.3156	8.2618	8.613	8.7089	9.0593	8.7243	8.6896	8.7848	10.5679	10.675
SAOUHSC_00355	NA	NA	364874	365242	1	8.0015	8.0949	8.4082	7.9343	7.8577	8.1195	8.5138	8.4781	8.3705	7.6961	7.6369	8.5686	8.2104	8.3632	8.4308	8.2234	8.2935	8.1331	8.0794	7.9671	7.7969	7.9468	8.0175	8.2891	8.1821	8.269	7.6176	7.6809	7.5341	7.7488	7.5896	8.0926	8.2033	8.0794	7.863	7.7918	8.1354	8.2935	7.7592	8.1195	8.1217	7.9631	7.9876	8.1921
new_365348_365422_1	S110	s-5'	365348	365422	1	12.1928	13.6218	13.9743	10.5125	12.5117	12.8693	12.2432	12.4156	12.098	15.0971	15.3965	15.3005	15.5765	15.5455	13.2591	11.8095	13.5758	14.8385	14.8966	13.962	15.4235	15.4541	15.6009	14.7681	14.6426	14.5571	14.4646	14.4524	14.3236	13.5337	13.9233	12.2337	13.3608	13.9204	13.9771	13.6266	13.5453	13.7395	13.8267	12.7381	13.1185	13.0362	11.9612	12.9819
SAOUHSC_00356	NA	NA	365423	365995	1	12.1584	13.6191	14.0753	12.7206	12.2262	12.7523	11.9081	11.8944	11.7365	15.2603	15.1672	15.3529	15.5531	15.5765	13.3137	13.2197	12.9963	14.4524	14.359	13.8352	15.3965	15.3155	15.1891	14.6711	14.405	14.1178	14.1639	14.359	14.1212	13.2474	13.6726	12.5447	13.0756	13.7214	14.06	13.5594	13.5293	13.7214	13.8191	12.6186	13.0553	12.8983	12.4605	13.0017
new_365996_366072_1	S111	s-3'	365996	366072	1	10.4559	12.1902	12.094	11.1068	10.4899	10.9221	10.675	10.3376	10.4871	14.2298	14.0753	14.2747	14.7537	14.7182	11.6913	11.3956	10.7003	12.9067	12.6281	11.4746	14.3275	13.7262	13.0903	12.8625	12.7348	11.6436	12.0046	12.7127	12.1584	11.4675	12.0039	10.7212	11.4648	12.1668	12.0142	11.757	12.5918	12.711	12.7159	11.3224	11.6561	11.1982	10.1752	10.9095
new_366074_366638_1	S112	inter	366074	366638	1	9.1095	10.2888	9.4512	8.9833	8.621	8.9102	8.4839	8.5686	8.5296	9.6823	9.6079	9.1473	9.8641	9.4681	8.9448	9.0661	9.1463	8.9898	8.7933	8.8046	9.7403	9.5816	9.6046	8.9347	9.1073	8.7048	9.5448	9.4681	9.5838	8.7427	8.851	8.8642	9.515	9.4432	9.3747	9.6501	9.3429	9.5875	9.4472	8.613	8.3558	8.4158	8.2148	8.1682
SAOUHSC_00357	NA	NA	366133	366396	-1	10.1101	10.0101	11.8532	10.897	10.97	10.7003	10.9952	10.862	10.8037	10.9424	10.8879	11.0185	10.9329	11.1528	11.8257	11.4054	11.1084	9.8794	9.6982	9.577	9.3984	9.3614	9.1709	11.278	11.23	11.1812	11.7283	12.0868	11.3883	11.7802	11.8532	12.0967	10.6349	11.2356	11.1635	10.4294	10.7357	10.4916	10.7136	10.5649	10.4143	10.6094	11.6461	11.4688
new_366397_366461_-1	S113	s-5'	366397	366461	-1	10.137	9.9749	11.757	10.6896	10.7295	10.0067	11.2335	11.3476	11.017	10.0594	10.5157	10.3531	10.1406	11.0099	12.1851	11.4847	11.7308	9.8373	9.7985	9.3952	8.5598	8.6624	8.8195	11.6194	11.445	11.7609	11.8244	12.1048	11.4519	12.1352	12.0126	12.1338	10.1063	11.5809	11.2269	9.9419	9.6823	9.784	10.0189	10.2274	9.5036	9.2514	11.0957	11.1228
SAOUHSC_00358	NA	NA	366696	366947	1	13.1737	14.0885	13.4991	13.6218	13.609	13.4857	12.3606	11.9985	12.4979	15.5683	15.5531	15.3069	15.3069	15.2925	14.1107	14.1011	13.3437	14.2119	14.3823	13.9743	15.5455	15.5379	15.1516	14.1838	14.2119	13.4135	15.2318	15.3069	14.6909	14.1532	14.9266	12.8529	14.6759	15.0571	15.3155	15.2773	15.4962	15.4793	15.653	14.705	14.8271	15.3229	12.6768	12.0536
SAOUHSC_A00354	NA	NA	366986	367195	-1	8.8088	10.1931	10.4979	9.3747	9.6157	10.1639	9.5571	9.3346	9.4352	8.9981	8.0589	10.0793	8.5226	10.8267	8.4722	8.7655	9.0197	9.088	7.9061	8.1656	8.0565	7.9012	8.0132	8.4603	8.7263	8.3218	7.9444	8.2377	8.1608	7.6734	7.3032	9.0972	9.5973	9.2345	9.1052	8.8561	9.0356	8.9102	8.7283	10.0972	9.0691	8.2477	7.863	7.839
SAOUHSC_00359	NA	NA	367373	367954	1	9.8659	10.1986	9.8148	9.9616	10.0809	10.0083	10.0793	10.1426	9.9714	9.0197	9.132	8.8479	8.9121	8.9734	10.1658	10.0669	10.0669	9.1963	9.0789	9.0356	9.088	9.1635	9.2004	9.8951	9.8168	9.9457	8.9368	8.8708	8.8755	8.7827	8.7655	9.3117	9.3448	9.5348	9.5629	9.7184	9.5629	9.6663	9.6355	9.6872	9.6585	9.7908	10.3312	10.2175
SAOUHSC_00360	NA	NA	368020	368403	-1	11.6123	11.5666	11.0024	12.1799	11.7471	11.7885	11.5067	11.2679	11.4436	11.9384	11.8027	11.6606	11.6997	11.5796	11.7885	11.9427	11.5611	12.1246	11.9052	11.986	11.8545	11.9213	11.8328	11.1053	11.1867	11.1438	11.6621	11.7705	11.6799	11.4464	11.694	11.3099	12.4056	12.2345	11.7898	12.2852	12.4102	12.1539	12.2367	12.6347	12.6075	12.5752	10.7545	10.7047
SAOUHSC_00362	NA	NA	368658	369284	-1	12.9489	12.6218	13.1945	13.1774	12.9453	13.1604	12.6541	12.7223	12.6894	12.5967	12.6011	12.5149	12.6194	12.5493	13.2629	13.1153	13.1222	12.2653	12.3296	12.0811	12.2924	12.2924	12.3385	13.0665	12.9864	13.0441	12.7959	12.4922	12.6425	12.6141	12.6847	12.7861	12.2068	12.4439	12.1714	13.0168	13.0993	12.9264	13.2891	13.0665	13.1848	13.2433	13.1293	13.3437
new_369285_369356_-1	S114	s-intra	369285	369356	-1	12.6202	12.3199	12.711	12.7506	12.3898	12.6929	12.3117	12.4356	12.4071	11.4519	11.6926	11.6024	11.2501	11.328	12.8061	12.462	12.6329	11.8769	11.7548	11.6747	11.8004	11.822	11.8244	12.4102	12.6321	12.5431	12.3104	12.2416	12.0027	11.7185	11.9902	11.7679	11.7705	11.9747	11.7679	11.0303	10.9595	10.9095	10.964	10.644	10.7107	10.675	12.2969	12.595
SAOUHSC_00363	NA	NA	369357	369650	-1	12.7632	12.4756	12.9698	12.8514	12.6075	12.7714	12.4893	12.5053	12.4156	11.5979	11.6648	11.7241	11.3308	11.3651	13.0797	12.7001	12.6982	11.9759	11.9527	11.7512	11.8233	11.815	11.8486	12.6604	12.9625	12.7976	12.3496	12.2324	12.0254	11.8963	12.0783	11.9922	12.0699	12.1639	11.8904	11.11	11.0699	11.0884	11.2473	10.8391	11.001	10.9817	12.2867	12.7555
SAOUHSC_00364	ahpF	NA	369729	371252	-1	15.5938	15.4305	16.2027	13.9267	13.9834	14.1373	14.7231	14.5316	14.6711	15.5048	15.4883	15.4793	14.8614	14.8385	14.2747	14.3862	14.1803	14.5399	14.6527	14.6759	14.8676	14.9266	14.7332	15.4131	15.9146	15.5291	14.9972	14.44	15.0254	14.5612	14.638	14.9374	12.9016	13.1662	13.3437	14.7895	14.7895	14.9154	14.8495	14.072	14.359	14.2503	15.5048	15.6009
SAOUHSC_00365	ahpC	NA	371268	371837	-1	15.8814	15.9644	16.3391	14.6999	14.5909	14.8438	15.3229	15.2528	15.2773	15.9479	15.8814	15.907	15.5205	15.5121	15.3069	15.2843	15.5938	15.6963	15.7319	16.1151	15.4677	15.5683	15.6435	16.1401	16.3623	16.22	15.8631	15.5849	16.1151	15.5205	15.5849	15.9564	13.6368	13.4953	13.5206	15.692	15.337	15.3744	15.2173	14.4476	14.9266	14.5441	16.0175	16.1681
new_371838_371935_-1	S115	s-5'	371838	371935	-1	15.7663	15.8631	16.3502	14.8797	14.9972	14.9732	15.7232	15.4793	15.7485	16.1073	15.9817	15.9644	15.5121	15.6089	15.3562	16.0096	14.9374	15.8814	16.0336	14.5274	15.93	15.7925	15.8283	16.22	16.2672	15.2036	15.9899	15.9644	15.5938	16.0262	15.6616	15.6876	14.7628	14.0022	13.8673	15.4235	15.5531	15.6435	15.3298	14.7795	15.0783	14.8438	16.1847	16.229
SAOUHSC_00366	nfrA	NA	372329	373084	1	10.7419	10.1569	11.1782	10.2732	10.4724	10.3635	10.8131	10.7716	10.7371	12.0581	11.9026	11.9571	11.7885	11.7241	11.3385	11.3541	11.2544	11.3913	11.4338	11.3239	11.2356	11.3651	11.3846	10.7469	10.7976	10.8423	10.9863	10.9952	10.8238	10.571	10.8923	10.7924	10.4243	10.479	10.6267	11.8342	11.7395	11.7163	11.7458	11.9185	11.8486	11.8969	10.9494	10.9017
SAOUHSC_00367	tcyP	NA	373165	374553	-1	9.4389	8.7629	11.2501	9.6437	9.5529	9.5838	11.3638	11.3984	11.275	12.947	13.0068	12.8229	12.3935	12.4042	10.8578	10.9161	11.057	11.5249	11.6038	11.5179	11.4428	11.5709	11.5845	9.1687	9.4986	9.6437	10.3619	10.7403	10.784	10.7387	11.4011	10.3046	10.0304	10.1604	10.2943	11.4732	11.5213	11.2602	11.4067	11.9656	11.7419	11.9399	10.248	9.8262
new_374611_375299_-1	S116	5'	374611	375299	-1	10.5555	10.9877	10.8207	10.4821	10.6502	10.2976	11.3651	11.11	10.9863	13.5558	13.5738	13.3709	12.9659	12.954	10.9891	10.862	10.8606	12.303	12.0967	12.1844	12.3848	12.4129	12.566	10.0012	10.8782	9.7871	11.0539	11.2501	11.5284	11.6761	11.9747	10.9503	11.5895	11.4392	11.2616	12.4215	12.372	12.031	12.1188	12.4936	12.4787	12.4246	10.3181	10.1426
SAOUHSC_00368	NA	NA	374638	374739	1	8.4029	8.4133	9.94	8.201	8.8539	8.6748	8.8824	8.8865	8.8582	9.0387	8.612	9.2638	8.5809	9.1463	8.525	8.3145	8.6521	8.6874	8.3028	8.4793	8.1587	8.1354	8.3145	7.7787	7.839	7.8789	8.1059	8.4839	8.4282	8.3507	8.4447	8.4006	8.6048	7.9162	8.0248	9.1772	8.6359	8.7676	7.9061	9.7717	8.9713	8.2665	7.8506	7.8344
new_375392_375529_-1	S117	s-3'	375392	375529	-1	12.4876	12.2852	12.462	12.4876	12.1159	11.9242	12.5645	12.5645	12.6264	12.507	12.4593	12.5293	12.7647	12.6508	12.566	12.3518	11.7802	13.137	12.7357	12.42	12.9522	12.7959	12.3145	12.7103	12.8949	11.9747	12.2891	12.275	12.2383	12.2519	11.8055	12.4115	12.1233	12.7695	12.4499	13.1813	13.5404	13.2433	13.5923	13.7689	13.7313	13.8673	13.2137	13.3813
SAOUHSC_00369	NA	NA	375530	376486	-1	12.7488	12.4115	12.7853	12.5245	12.2653	12.4261	12.7506	12.7366	12.6186	12.5252	12.6281	12.6586	12.7746	12.7599	12.9128	12.4681	12.4229	13.1536	13.1062	13.0327	12.928	12.9982	13.1062	12.6571	12.9364	12.8178	12.4818	12.34	12.5401	12.3576	12.2607	12.5918	12.1278	12.8114	12.741	13.3097	13.5271	13.3272	13.5558	13.8529	13.7662	13.9592	13.6039	13.5103
new_376527_376603_-1	S118	s-inter	376527	376603	-1	11.799	11.694	12.3283	11.9427	11.5959	11.717	11.6592	11.5909	11.4243	11.9875	12.031	12.6894	11.8742	11.9703	11.8413	12.0039	11.6899	12.8529	12.6377	12.8659	12.5192	12.6107	12.9854	11.4803	11.4108	11.62	12.3649	12.2912	11.9571	11.754	12.1844	13.151	12.067	12.2367	11.6983	12.1799	12.4042	12.3785	12.4303	12.1262	12.2695	11.8355	11.6497	11.9902
SAOUHSC_00370	NA	NA	376604	377266	-1	11.8055	12.1075	12.6297	11.8685	11.618	11.7651	11.7083	11.8027	11.6956	13.2433	13.2357	13.1238	13.1273	13.11	12.0811	11.9929	12.2547	13.3646	13.4024	13.4835	13.4394	13.5185	13.6417	11.6096	11.7148	11.8459	13.2854	13.297	13.4179	13.0168	13.3176	13.7558	12.5447	12.4049	12.2838	13.5404	13.5923	13.4979	13.6342	13.1204	13.2534	13.1544	11.8192	11.7761
new_377292_377364_-1	S119	s-inter	377292	377364	-1	9.6585	10.2943	11.7142	9.527	9.4884	9.5491	10.1675	9.8227	9.7086	12.4215	12.0447	12.5691	12.6107	12.8514	10.2783	10.2749	10.1858	11.9718	11.889	12.0838	12.2478	12.3266	12.3074	9.5249	9.9616	9.5308	12.2867	12.5252	12.53	11.9612	12.3635	12.7523	11.2764	10.8347	10.3715	13.0419	13.3097	13.1333	12.9312	12.6362	13.059	12.4741	9.4552	9.7305
SAOUHSC_00371	NA	NA	377409	377816	-1	11.7679	12.1943	12.0713	11.1982	11.2616	11.278	11.1116	11.1116	10.9329	15.6254	15.714	15.6351	15.5683	15.6009	11.7381	11.4392	11.4717	15.4883	15.2173	15.0843	15.6089	15.6009	15.6178	11.6237	11.5926	11.7255	14.9644	15.1377	15.2843	14.1276	14.8797	13.8867	12.1322	12.2995	12.398	15.337	15.7319	15.7578	16.0747	15.4793	15.6351	15.7407	11.2531	11.3692
new_377988_378328_1	S120	5'	377988	378328	1	13.8921	13.6827	15.0727	12.8461	12.0039	12.9128	13.8529	13.8779	13.8729	9.7602	9.7403	10.1585	10.303	11.0024	15.1377	15.4883	14.4438	12.21	12.3877	12.5285	9.6533	9.9616	9.9245	14.1943	14.0753	13.8074	9.5892	9.1624	9.4803	11.4774	9.5929	11.4661	14.2155	13.8648	13.8836	9.8297	9.0176	9.4494	8.427	9.8641	9.1522	8.4625	14.4088	14.2262
SAOUHSC_00372	xpt	NA	378329	378907	1	13.5594	13.4462	14.5182	12.1368	11.3521	12.3117	13.5361	13.3315	13.3586	9.0356	9.2595	8.8561	9.7791	9.6704	14.8438	14.9613	15.4962	11.7512	11.9456	12.0297	9.4726	9.8297	9.7388	13.7989	13.609	13.629	9.3306	8.7848	9.2619	11.1911	9.1792	11.0141	13.6441	13.2931	13.5947	8.4511	8.9324	8.8603	7.999	8.1774	8.6312	8.0085	14.3894	14.1838
SAOUHSC_00373	pbuX	NA	378907	380175	1	13.6441	13.4179	14.4965	12.1482	11.577	12.4276	13.7423	13.7083	13.5899	9.2387	9.3016	9.0639	9.8676	9.7108	14.9433	15.21	15.0971	11.8781	12.124	12.2792	9.6923	10.0486	9.8813	13.8836	13.9204	13.6548	9.5249	8.668	9.3952	11.2137	9.2934	11.1025	14.0332	13.7774	13.8585	8.4427	7.8818	8.127	8.0726	8.0989	7.981	8.1398	14.5693	14.3741
SAOUHSC_00374	guaB	NA	380213	381679	1	14.2262	14.15	15.3005	13.3052	13.0133	13.6191	14.4088	14.2899	14.2899	11.4406	11.6096	11.3905	11.4406	11.3809	15.6792	15.6351	15.9644	13.1565	13.3626	13.609	12.0881	12.1455	12.2	14.4324	14.4646	14.44	12.4261	12.0097	12.322	12.7426	12.0911	13.9147	14.8552	14.5353	14.7381	11.4392	11.3612	11.3943	11.12	10.9551	11.042	10.9176	15.0727	14.8614
SAOUHSC_00375	guaA	NA	381704	383245	1	14.5102	14.4795	15.7925	13.6857	13.3938	13.8867	14.4683	14.4524	14.3862	11.5188	11.649	11.5067	11.5952	11.5539	15.8113	15.7232	16.0747	13.1662	13.2261	13.3687	12.1928	12.2778	12.3503	14.4836	14.6136	14.3741	12.4027	11.9985	12.2723	12.7764	11.9998	13.7161	14.9209	14.9556	14.9909	11.4758	11.5027	11.4957	11.2969	11.0898	11.0839	11.1423	14.979	14.7948
new_383275_383357_-1	S121	s-3'	383275	383357	-1	8.8218	9.4282	11.2052	8.7889	9.4681	9.6157	8.7133	8.4897	8.6772	9.8107	9.8399	9.8631	10.3303	10.6309	8.6591	8.5686	8.6434	9.1646	9.4071	9.4135	9.6944	9.1062	9.5024	9.5408	9.5308	8.621	9.8621	9.5671	9.0752	9.3766	9.8752	11.6096	9.5571	9.8336	9.7945	11.0762	11.4648	10.4653	11.3224	10.7047	10.4964	10.8692	9.6923	9.6823
SAOUHSC_00376	NA	NA	383358	383894	-1	8.617	8.5713	11.4504	8.3656	8.7133	8.3532	8.6256	8.7089	8.6591	10.3817	10.334	10.5157	10.862	10.7794	8.637	8.5853	8.5619	9.357	9.2785	9.3306	9.7027	9.7164	9.8772	9.1073	9.0813	9.2345	9.7811	9.9953	9.6982	9.6233	9.7811	10.6016	9.6944	9.7773	9.4371	10.5587	10.7387	10.686	10.7295	10.1313	10.7833	10.3565	9.357	9.6195
new_383895_384260_-1	S122	5'	383895	384260	-1	8.4158	8.0516	11.1477	8.1195	8.173	8.0746	8.4184	8.3848	8.346	10.4243	10.3236	10.3166	10.8532	10.732	8.5092	8.4927	8.5272	9.1587	9.2004	9.2785	9.4946	9.4803	9.6882	8.9513	8.8411	9.1463	9.8262	9.9438	9.6823	9.5749	9.8696	10.4359	9.6355	9.6901	9.3827	10.4243	10.686	10.6624	10.5079	10.3969	10.7277	10.3219	9.2158	9.3156
SAOUHSC_00377	NA	NA	384287	384991	-1	8.6986	8.507	8.9651	8.747	8.6497	8.6434	8.5985	8.6634	8.7109	9.5004	9.0398	9.547	9.6753	9.5698	8.6748	8.5412	8.5226	9.2847	9.2805	9.2523	9.7364	9.6762	9.8985	8.8624	8.9102	9.0156	8.6591	8.8174	8.8152	8.7089	8.6521	8.432	9.0336	9.1687	9.0268	10.0538	10.3834	10.2381	10.2994	10.1009	10.3934	9.9823	9.0526	9.3016
SAOUHSC_00378	NA	NA	385390	385662	-1	8.525	8.3569	8.9981	8.5576	8.6702	8.4488	8.6772	8.4722	8.6069	8.8479	8.9575	9.0869	8.1708	8.5494	8.4246	8.525	8.2353	9.6325	9.6501	9.6743	9.7811	9.6079	9.6923	8.4745	8.4603	8.5713	9.1728	8.9681	9.1624	9.4494	9.1749	9.2027	9.2866	9.5194	9.2367	8.7538	9.2619	8.5528	8.7493	8.7331	9.0136	9.0593	8.7048	8.9368
SAOUHSC_00380	NA	NA	385933	386193	1	8.6939	8.6024	9.2297	9.0259	8.9534	8.7538	9.1237	9.0465	9.0071	10.1323	9.6625	9.3079	9.8603	9.3223	8.9681	8.9662	8.7048	9.4494	9.1159	8.8801	9.4784	9.5194	9.1728	9.0166	9.1544	8.9039	9.3467	9.1792	8.9575	9.0156	9.1116	8.9228	9.6295	9.6743	9.7046	9.1812	9.3346	9.0096	9.132	9.1382	9.2888	9.3891	8.7699	8.8108
SAOUHSC_00381	NA	NA	386599	386958	-1	9.2805	9.1667	8.9489	9.3178	9.4845	9.2934	9.7621	9.8469	9.7754	11.9171	11.8917	11.7054	12.0268	11.7381	9.4784	9.4263	9.7046	10.5907	10.5323	10.5111	11.3042	11.5081	11.4338	9.7791	9.744	10.2631	10.6253	10.6721	10.2976	10.4425	10.8222	9.2112	9.9616	9.7305	10.0829	12.5053	12.4425	12.5493	12.6026	12.4863	12.6297	12.719	9.7086	9.5308
SAOUHSC_00382	NA	NA	386977	387822	-1	9.2619	9.1052	8.8684	9.2908	9.5113	9.209	9.8373	9.951	9.8262	12.0053	12.0396	11.8685	12.1203	11.8811	9.5718	9.517	9.7963	10.6721	10.641	10.6486	11.3253	11.4818	11.5518	9.9267	9.8603	10.4277	10.6896	10.718	10.5865	10.4473	10.9952	9.2188	9.9782	9.7476	9.8696	12.5117	12.3153	12.4276	12.3177	12.3606	12.5086	12.3177	9.7046	9.5231
SAOUHSC_00383	set6	NA	388294	388974	1	9.422	9.6862	8.9429	9.5091	9.0298	9.2198	9.2765	9.2995	9.2112	13.816	13.9563	14.0785	14.7795	14.7381	9.547	9.3097	9.4681	10.2175	10.1297	9.8968	11.5284	11.6265	11.9199	10.5049	10.1063	10.3934	12.4513	12.5333	12.6737	11.5809	12.1246	10.1278	10.126	10.2242	10.0722	12.7017	12.711	12.8763	12.8815	12.6377	12.9982	12.7143	9.6295	9.8676
SAOUHSC_00384	set7	NA	389260	389955	1	7.7344	7.5374	7.5758	7.8461	7.6108	7.7344	8.0039	8.0334	7.9719	8.3028	8.2387	8.2202	8.2148	8.3301	7.7165	7.6176	7.6316	7.5077	7.5581	7.5254	7.5946	7.4802	7.4458	8.2618	7.9033	8.4816	8.3907	8.5202	8.4927	8.6795	8.6149	7.8246	7.5162	7.6205	7.5741	7.8553	7.923	8.1886	8.1398	8.0726	8.0565	7.9319	8.3753	8.5114
SAOUHSC_00386	set8	NA	390246	391316	1	7.8483	7.5638	7.5837	7.7344	7.4583	7.6515	7.8344	7.8764	7.7687	8.7786	8.5899	9.0486	9.0752	9.1792	7.656	7.4917	7.4636	8.1608	8.0771	7.9876	8.0313	8.1633	8.3412	7.9562	7.7614	8.3532	8.1886	8.3001	8.2977	8.4208	8.3753	7.8506	7.5813	7.6734	7.6832	8.7899	8.6783	8.4357	8.5653	8.7889	9.4282	9.0176	8.1258	8.1514
SAOUHSC_00387	NA	NA	391435	391572	1	7.0693	7.3725	7.3684	7.1289	7.1886	7.6647	7.2092	7.2494	7.1788	6.9547	7.1154	7.161	7.2291	7.2424	7.0105	6.9547	7.1788	7.1698	6.9547	7.0428	7.0105	7.1154	6.9547	7.0876	7.1289	7.2359	6.9547	7.161	6.9547	7.0428	7.0876	7.0428	7.2359	6.9547	7.1289	7.3078	7.1154	7.1788	7.3124	7.273	7.832	7.0876	7.0428	6.9547
SAOUHSC_00389	set9	NA	391681	392607	1	7.6948	7.6452	7.7216	7.8695	7.7005	7.8676	7.7083	7.8096	7.6919	7.5494	7.6673	8.2423	7.7817	7.9922	7.6452	7.4802	7.5863	7.5667	7.5106	7.3962	7.4917	7.5162	7.3567	7.6784	7.5896	7.7139	7.676	7.8018	7.6452	7.7266	7.771	7.7266	7.5697	7.5432	7.5667	7.9922	8.0857	8.0109	8.0357	8.5933	8.2327	8.0039	7.7761	7.9162
SAOUHSC_00390	set10	NA	392971	393675	1	8.0153	7.4948	7.5432	7.9766	7.7969	7.7592	8.241	8.3338	8.3076	8.0758	8.1309	8.1965	8.1538	8.1331	7.9209	7.8246	7.8839	7.486	7.6919	7.4831	7.65	7.6354	7.7319	8.1669	7.9418	8.3243	8.2353	8.3325	8.1965	8.3412	8.3791	7.6734	7.317	7.4604	7.3887	8.156	7.6575	8.0423	7.9856	7.9588	8.2304	8.0989	8.0794	8.2915
SAOUHSC_A00379	NA	NA	393579	393878	-1	7.1954	7.7735	8.2127	7.758	8.0175	8.2257	7.4636	7.361	7.4391	7.5565	7.2555	7.8371	7.4141	8.218	7.3124	7.361	7.2894	7.4802	7.2291	7.432	7.1509	7.2424	7.634	7.3124	7.4831	7.7838	7.4706	7.3453	7.2092	7.2092	7.2092	7.5388	7.7614	7.7761	7.6259	8.5202	8.7067	8.2817	7.8096	9.0446	8.3594	7.6398	7.2424	7.4561
SAOUHSC_00391	NA	NA	394121	394816	1	8.4332	8.0423	8.1283	8.7676	8.613	8.4907	8.6726	8.5736	8.5576	8.8284	8.5138	8.747	9.0366	8.9898	8.6048	8.5181	8.5945	8.0726	8.0883	7.9061	7.9517	8.04	8.0061	8.7109	8.4651	8.6986	8.8561	9.0239	8.7243	9.0857	9.2322	8.4651	7.7543	7.8839	7.999	8.0883	8.7974	8.288	8.4852	8.9347	8.4466	8.7872	8.3779	8.7155
SAOUHSC_00392	set11	NA	395237	395932	1	9.3135	8.9833	9.2004	9.453	9.2322	9.2619	9.2049	9.1835	9.1709	9.5793	9.4824	9.7086	9.5671	9.8888	9.5004	9.4091	9.2235	9.2049	9.0593	8.9408	9.4239	9.42	8.9534	9.4905	9.3178	9.3467	9.4263	9.902	9.4617	9.7681	9.789	9.0549	9.0096	9.3528	9.2805	8.4974	9.2235	9.0071	9.0424	9.6683	9.4263	9.4304	9.2575	9.4964
SAOUHSC_00393	set12	NA	396276	396974	1	8.3243	8.2059	7.9856	8.637	8.3145	8.395	8.269	8.3001	8.3052	9.4352	9.3756	9.6842	9.9896	10.1332	8.532	8.3193	8.3338	8.2127	8.3001	8.027	8.2257	8.2677	8.1849	8.6322	8.4382	8.6874	9.4062	9.7305	9.3614	9.577	9.8734	9.6335	7.981	8.0423	7.9856	9.0356	9.4784	9.2847	9.2135	9.7108	9.5529	9.527	8.3312	8.5481
SAOUHSC_00394	set13	NA	397354	398052	1	7.9083	7.615	8.0196	8.0376	7.8438	7.8018	8.2596	8.2915	8.3243	8.0726	8.0565	8.1945	8.3961	8.2561	8.2843	8.2618	8.2741	7.5222	7.6398	7.4636	7.6094	7.5608	7.4391	8.2596	8.0726	8.0908	8.2596	8.3052	8.0248	8.2596	8.4511	8.0334	7.6784	7.9186	7.8652	8.0085	7.8937	7.9922	8.2596	8.9778	8.8824	8.5034	8.2935	8.4184
SAOUHSC_00395	set14	NA	398418	399101	1	9.3686	8.9808	8.8708	9.6157	9.3306	9.2277	9.42	9.4239	9.357	10.1192	10.0776	10.1876	10.148	10.2175	9.5429	9.3912	9.357	8.9723	9.0298	8.9575	9.0639	8.9681	9.1646	9.5892	9.4864	9.7583	10.4705	10.6349	10.4221	10.4885	10.753	10.4327	8.9324	8.9621	8.8801	9.9879	9.8168	9.9059	10.1155	10.2766	10.3192	10.0903	9.2277	9.4986
SAOUHSC_00396	NA	NA	399186	399287	-1	8.0746	9.422	9.8486	8.5457	9.1945	9.9245	8.3145	8.4839	8.0085	7.8067	8.0061	7.7918	7.5667	7.9631	8.3875	8.156	8.3193	8.8387	8.6024	8.9448	8.4603	7.6398	8.5576	8.0706	8.1799	7.8483	7.6122	7.5077	7.361	7.5222	7.3725	9.3952	8.7766	8.0895	8.9513	7.9834	7.349	7.7375	7.6796	7.699	7.5725	7.5813	7.9799	7.65
SAOUHSC_00398	hsdS	NA	400914	402125	1	11.442	11.4985	10.964	12.1735	11.9929	11.9759	11.7406	11.7069	11.794	8.6478	8.6835	8.8884	8.8346	8.4625	12.0581	12.035	11.8355	10.8592	10.9471	10.8409	10.6204	10.3802	10.4491	11.328	11.3665	11.168	9.9896	9.5793	9.6195	9.894	9.465	10.7107	11.622	12.1496	11.7214	8.5878	8.8433	9.1738	8.617	8.85	9.0801	8.3779	11.3385	11.5926
new_402126_402240_1	S123	s-3'	402126	402240	1	11.5392	11.9542	11.2882	12.4142	12.0426	12.0684	11.7596	11.7098	11.8657	8.5809	8.6478	9.5448	9.2135	9.7124	12.0358	11.9441	11.0777	10.8606	10.7578	10.3139	10.7244	10.3684	10.0885	11.3956	11.2983	10.7916	9.4452	9.3387	9.3233	9.5973	9.0118	10.4021	11.2574	12.5678	11.7776	9.4472	9.3223	9.6007	9.576	10.0704	9.3317	9.4472	11.23	12.0325
new_402428_402507_1	S124	s-5'	402428	402507	1	12.1611	12.0209	8.2212	12.6394	12.6442	12.3777	12.7063	12.8931	13.419	8.0612	7.7239	8.0196	7.9162	8.8046	7.6205	7.7216	7.9343	7.5896	7.659	7.3927	7.4248	7.5403	7.3887	8.3145	8.4158	8.5021	7.5045	7.839	7.8483	7.9012	7.8461	7.6809	7.5313	7.4068	7.5045	8.2327	8.2304	8.054	7.7866	8.9898	9.1422	7.7289	11.6339	11.8545
SAOUHSC_00399	set15	NA	402508	403185	1	12.1455	11.6164	8.1195	12.3777	12.4593	12.0726	12.5431	12.5192	12.6155	8.2501	8.1656	9.2297	8.7273	9.4955	8.2377	8.0937	8.2843	8.264	8.3384	8.2148	8.3779	8.2715	8.2891	8.5787	8.7449	8.7427	8.3001	8.3939	7.9876	8.04	8.1443	8.0655	7.7761	7.7891	7.7344	8.4382	8.8969	9.2334	8.7776	9.1463	9.3117	9.0197	11.2602	11.7898
SAOUHSC_00400	NA	NA	403207	404715	1	12.2129	11.6858	8.3412	12.3385	12.4907	12.0895	12.3663	12.495	12.4638	9.91	9.8752	10.1969	10.3995	10.4964	9.1259	8.9553	9.132	9.2069	9.1983	9.2259	9.7267	9.6375	9.8505	9.3724	9.4263	9.4864	9.3097	9.3409	9.3489	8.8642	8.8951	8.4158	8.8865	9.1138	9.2069	10.8954	10.9079	11.0794	11.1573	10.4689	10.9718	10.8159	11.6008	11.8917
SAOUHSC_00401	NA	NA	404819	405127	-1	9.9457	10.2715	11.0942	9.2217	9.4472	9.4743	11.2581	11.1477	10.8724	14.5232	14.3438	14.2605	13.2454	13.3052	9.5448	9.8246	9.4803	14.3688	14.5531	14.0689	14.6711	14.7795	14.7093	12.4186	12.3649	11.8355	12.7647	12.3548	12.5285	14.3275	13.8557	15.1183	15.2036	15.93	15.8905	13.8616	13.7961	13.6548	13.9329	13.1737	13.2357	13.2687	13.35	13.8267
SAOUHSC_00402	NA	NA	405465	406283	1	9.1237	9.128	8.7355	8.7564	8.8284	8.8195	8.3218	8.5138	8.4722	9.0071	8.9833	9.7143	9.2491	9.9879	8.5214	8.4106	8.6497	9.2297	9.4432	9.3242	9.6982	9.4371	9.6642	9.0096	8.9961	9.1983	8.8875	8.8561	8.8303	8.9993	9.0639	10.0447	7.9061	7.812	7.9517	9.515	9.1084	9.8353	8.5284	10.1891	9.7995	8.6856	9.1116	9.2387
SAOUHSC_00404	NA	NA	406302	407087	1	9.577	9.3891	8.9468	9.068	9.2049	9.0239	8.8684	8.8884	8.7921	9.2462	9.2995	9.3891	9.2816	9.6743	8.9081	8.8284	8.9513	9.6255	9.7226	9.7908	10.1046	10.0687	10.2496	9.4282	9.2112	9.6057	9.14	9.1587	9.132	9.2934	9.357	10.0687	8.1128	8.1695	8.3028	9.4986	9.2452	9.6743	8.8928	10.0209	9.6501	8.9631	9.5671	9.7871
new_407190_407344_1	S125	5'	407190	407344	1	11.091	11.0628	10.9535	10.8547	11.1885	10.8006	11.0999	11.2602	11.2574	13.2156	13.0051	13.3479	13.0956	13.3437	10.8469	10.8606	10.8864	13.1008	12.9835	13.0572	13.3291	13.2243	13.4305	12.2493	12.1525	12.5507	12.5843	13.1062	13.0371	13.1185	13.0273	13.5594	10.514	10.2122	10.2871	12.4922	12.741	12.7615	12.7746	13.2611	13.1756	12.9067	10.7107	11.3883
SAOUHSC_00405	NA	NA	407345	408082	1	11.2721	11.4746	11.2254	10.8724	11.2602	10.8937	11.4635	11.3599	11.3295	13.3235	13.3011	13.4114	13.1565	13.3479	10.9833	11.0099	10.8423	13.5642	13.6648	13.5271	13.9964	13.8978	14.0753	12.392	12.4818	12.6026	13.0036	13.0563	12.9945	13.1702	13.1315	13.5004	10.7018	10.7107	10.6879	12.741	12.8326	12.9112	12.8558	13.2454	13.1081	13.0459	11.1207	11.7815
SAOUHSC_00406	NA	NA	408072	409400	1	11.1362	11.4377	11.0347	10.7419	11.2588	10.8547	11.419	11.3692	11.2882	13.0716	13.0036	13.1062	12.8726	12.8642	11.017	11.2588	11.2516	13.5337	13.5594	13.5923	14.1178	13.9472	13.9563	12.1438	12.1697	12.2383	12.7239	12.7001	12.4907	12.664	12.6394	12.6847	10.7196	10.9817	11.2501	12.4652	12.6264	12.6171	12.3906	12.9247	12.7097	12.7506	11.1665	11.5405
SAOUHSC_00407	NA	NA	409397	409720	1	12.1668	12.2247	11.7926	11.7636	12.303	11.6592	11.9971	11.914	11.8671	13.3894	13.2931	13.4223	13.0362	13.2156	12.2822	12.3621	12.1539	14.134	14.0456	14.0656	14.5102	14.6331	14.6859	12.6555	12.8514	12.8377	12.9889	12.8529	12.7056	12.9907	12.923	12.9804	12.1089	11.9971	11.9081	12.7097	12.9417	12.883	12.6967	13.0885	13.0345	12.8243	11.8442	12.177
SAOUHSC_00408	NA	NA	409739	410053	1	11.6476	11.7584	11.1603	11.0347	11.5839	11.168	11.3852	11.4094	11.133	12.6948	12.6155	12.8396	12.4276	12.4802	11.574	11.4504	11.3129	13.4135	13.0553	13.1604	13.7774	13.7341	13.453	11.8192	11.9199	12.1233	12.2027	12.2216	11.9298	12.1175	12.3251	11.9026	11.2109	11.2414	11.4534	11.8164	12.0768	11.9254	12.2432	12.3177	12.1059	12.4576	11.5471	11.694
new_410116_410342_-1	S126	3'	410116	410342	-1	11.3839	11.1619	11.5284	10.4491	10.9251	10.5848	10.7357	10.5729	10.6549	12.667	12.5706	12.3576	12.9608	12.7959	10.0687	10.2274	10.0117	10.9362	10.9033	10.6736	11.4428	11.5351	11.3462	10.761	10.669	10.4757	11.5938	11.8617	11.6423	11.4256	11.8205	11.9185	10.952	10.6078	10.6518	12.8261	12.7348	12.7845	12.9889	13.1719	13.0185	13.4024	10.5618	10.6138
SAOUHSC_00409	NA	NA	410343	410603	-1	11.1804	11.2314	11.5639	10.4311	10.6941	10.4072	10.5781	10.464	10.4559	12.3369	12.1219	12.1117	12.9098	12.6879	9.7871	10.0955	10.0738	10.6814	10.4543	10.3834	10.7826	10.7976	10.9221	10.5201	10.5064	10.493	11.2036	11.7115	11.6008	11.1346	11.6302	11.7241	10.6138	10.3462	10.0304	12.6458	12.4303	12.3763	12.6141	12.9435	12.9608	13.0645	10.2631	10.415
SAOUHSC_00410	NA	NA	410722	411924	1	13.7423	14.0483	13.3011	11.0481	10.4053	10.7563	10.6844	10.7594	10.6979	8.9641	8.8865	9.1667	8.8865	8.6614	10.6814	10.5572	10.862	8.7655	8.6591	8.8088	8.9489	9.0486	9.0398	9.2179	9.1858	9.128	8.7953	10.1155	8.6896	8.9017	10.0152	8.7872	9.0176	9.0571	9.2866	9.1343	8.7331	8.7331	8.3076	9.1812	8.6024	8.8357	9.1361	9.0298
new_411586_412518_-1	S127	3'PT	411586	412518	-1	7.4031	8.3398	8.7606	7.3366	7.7614	7.7918	10.6624	10.4899	10.63	10.4072	10.4119	10.2364	9.7403	9.5529	7.2836	7.1698	7.3567	11.5599	11.4464	11.7471	10.6094	10.761	10.6284	7.9252	8.471	9.4452	11.9463	11.7268	12.1129	11.8657	12.1059	10.4871	11.8459	11.6206	11.442	11.7898	11.6814	11.3011	11.4135	11.3679	11.2501	11.2997	7.2092	7.103
new_411925_412192_1	S128	intra	411925	412192	1	11.0481	11.5241	10.6334	8.9489	8.1331	8.4406	8.8779	8.8905	8.8088	8.2629	7.6784	8.7786	8.0334	8.7776	8.5921	8.637	8.6234	8.2547	7.5758	7.7592	7.592	7.592	7.8506	7.8963	7.8223	7.7239	7.5758	8.358	7.442	7.7375	7.8829	8.7402	8.4332	8.0196	8.1656	8.8046	8.358	8.4394	7.7614	9.2805	8.5619	7.9969	7.9608	7.9694
SAOUHSC_00411	NA	NA	412193	412321	1	10.8084	11.3929	10.3107	8.621	8.0423	8.1774	8.5528	8.7133	8.4406	7.9719	7.6398	8.8708	7.8096	9.1062	8.4282	8.2817	8.4864	8.0637	7.2359	7.5432	7.3524	7.5697	7.7433	7.6618	7.6316	7.7319	7.4458	7.7111	7.5077	7.3645	7.2232	8.8994	8.1682	7.6673	7.9588	8.9489	8.027	8.7222	7.4672	9.4703	8.7355	7.3725	7.9719	7.8695
new_412520_412574_-1	S129	s-3'	412520	412574	-1	7.2836	8.5809	8.7629	7.3761	7.9468	7.8371	11.3181	11.2855	11.1924	13.6749	13.6266	11.1611	13.0609	10.0767	7.2017	7.2291	7.361	12.4452	11.9803	11.5966	11.3114	11.5552	11.0347	8.6048	9.118	10.2157	15.8371	16.2118	13.2319	16.229	16.1327	14.4776	12.2041	12.2954	12.0441	12.2723	12.53	12.0838	12.507	12.051	11.3505	12.5007	7.2678	7.1154
new_412576_413041_-1	S130	indep	412576	413041	-1	8.5436	9.1835	9.1835	9.0972	9.4053	9.122	15.1183	15.1377	14.9849	16.2956	16.2869	16.2869	16.0579	16.1501	9.0571	9.0136	9.2049	16.3502	16.3176	15.4677	16.1765	16.1943	16.1847	14.7511	15.0783	14.6859	16.2027	16.2565	16.1501	16.2869	16.2672	15.8814	16.041	16.3063	16.2956	15.7663	16.2565	16.1593	16.1073	16.1593	16.22	16.0175	9.8544	9.8227
new_413220_413511_1	S131	5'	413220	413511	1	13.1136	13.2952	11.2343	13.6774	13.2514	13.5227	10.8774	10.7501	10.8757	10.3395	10.1211	10.7916	9.5952	10.5307	13.1584	12.6604	12.6264	12.041	11.6786	11.743	11.454	11.4902	11.6082	11.1723	11.2629	11.3129	12.462	11.9227	11.9427	11.5659	11.4094	11.8486	11.4874	11.638	10.9345	10.1332	9.6482	9.6396	9.6482	10.4947	9.8138	8.5114	11.5041	11.8055
SAOUHSC_00412	ndhF	NA	413512	414996	1	13.1702	13.3011	11.4081	13.8131	13.7746	13.9993	11.0934	11.1695	10.964	11.1512	11.1171	10.7151	10.4277	10.0767	13.1315	12.8591	12.7845	12.3569	12.2912	12.3369	12.2533	12.2636	12.1539	10.8006	11.1952	10.85	13.3626	12.3777	12.7206	12.1859	11.7815	11.815	11.3929	11.1924	10.675	11.0991	10.683	10.7371	10.6016	10.2423	10.4294	10.4344	12.035	11.2875
SAOUHSC_00413	NA	NA	415009	417714	1	13.2707	13.4201	11.779	13.8383	13.847	14.1107	11.0129	11.0643	11.0258	12.0142	11.9584	11.7898	11.4067	11.165	12.0426	11.7749	11.8849	12.4545	12.7647	12.9112	12.6737	12.7664	12.928	10.753	10.6594	11.278	14.0113	13.145	13.6519	12.8863	12.6329	12.6218	10.7515	10.5031	10.7357	12.2055	11.914	12.0254	11.8257	11.5938	11.8073	11.6906	12.2306	11.7308
new_417715_417875_1	S132	intra	417715	417875	1	13.4649	13.7932	11.8811	13.8893	14.2119	14.3123	11.3086	11.4365	11.4162	12.1041	12.1144	11.9774	11.6352	11.5432	12.3576	11.8371	12.2172	13.0682	12.5918	12.5007	12.8659	13.0362	12.977	11.1144	11.0141	11.3295	14.0222	13.5947	13.9648	13.1333	12.9982	12.5522	10.8299	10.8362	10.8864	12.1539	12.4229	12.2275	12.2275	11.8957	11.893	11.9542	11.9803	12.3045
SAOUHSC_00414	NA	NA	417876	418238	1	13.9964	14.0082	13.0051	14.4683	14.565	14.605	12.535	12.4142	12.5007	13.2931	13.1702	13.2747	13.2629	13.2534	13.3371	13.2514	13.0476	13.437	13.4415	13.3351	13.5665	13.5716	13.2902	12.3678	12.2636	12.3131	14.5441	14.0362	14.057	13.6624	13.5004	13.0441	12.1368	12.2695	12.2593	12.9889	13.2301	13.2039	13.2687	13.5185	13.4649	13.5453	12.928	12.7664
new_418267_418920_1	S133	inter	418267	418920	1	12.2506	12.4922	11.5754	12.4726	12.7795	12.6622	11.2941	11.462	11.618	9.5448	9.8399	9.7811	9.355	9.8544	11.5027	11.6352	11.6265	10.7078	10.5997	10.7501	10.764	10.644	10.8006	10.9595	10.7872	11.0488	10.0152	9.4964	9.4494	9.5014	9.0593	9.2975	10.2766	10.3802	10.3236	10.2447	10.4459	9.9155	10.334	10.5407	10.4508	10.0067	11.1528	11.4094
new_418311_418466_-1	S134	3'NT	418311	418466	-1	9.9749	10.6138	10.5031	10.1122	10.5555	10.9237	8.9621	9.0813	9.1159	9.3409	9.3838	9.7754	9.6157	9.8833	10.7212	10.4855	10.4724	10.0538	9.9081	10.0127	9.984	9.973	10.1788	9.5611	9.6417	9.8407	10.2447	10.1623	10.0594	10.3565	10.5797	10.998	11.2899	11.1228	11.0069	11.0069	10.7136	10.7107	10.85	11.001	11.0069	10.9603	9.3223	9.2198
SAOUHSC_00415	NA	NA	418467	418883	-1	10.0411	10.6047	10.4947	10.1228	10.5111	10.8115	9.2452	9.1442	9.2684	9.4639	9.4681	9.4864	9.8505	10.0652	10.6549	10.5424	10.4757	10.1278	9.9419	10.0101	10.1244	9.9804	10.1228	9.6136	9.6982	9.7448	10.3494	10.2547	10.126	10.4995	10.678	11.0613	11.3011	11.2912	10.8937	11.0699	10.984	10.6094	10.7746	11.0378	11.091	11.006	9.0972	9.0004
SAOUHSC_00416	NA	NA	418921	419595	1	12.4818	12.4907	11.2429	12.2636	12.5215	12.6737	11.7268	11.8428	11.7445	10.9725	10.8592	10.6318	11.1899	10.9988	11.9012	12.0699	12.1144	11.1825	11.0777	11.2954	11.0434	11.3078	11.2343	11.4365	11.4561	11.5852	11.1316	10.7093	10.998	10.6349	10.8238	10.552	11.0671	10.784	10.8176	11.5053	11.2927	11.133	11.1025	11.2036	11.218	11.3505	11.717	11.3099
SAOUHSC_00417	NA	NA	419632	420366	1	12.7097	12.4253	11.4874	12.4499	12.5911	12.6297	11.8328	11.9067	11.774	11.1665	11.1394	11.0971	11.4436	11.3321	12.1188	11.9355	11.794	11.2082	10.8708	10.7624	11.1171	11.2602	11.1966	11.486	11.4927	11.5053	11.3969	11.0964	11.2457	11.1273	11.1512	10.9455	10.9378	10.9863	11.0715	11.5445	11.419	11.3363	11.6899	11.4519	11.6448	11.6393	11.8205	11.6082
SAOUHSC_00418	NA	NA	420544	420657	1	10.2732	9.8585	8.4995	10.3098	10.6349	10.3598	10.4543	10.3581	10.0669	7.4561	7.4561	7.7543	7.4604	7.5536	9.3724	9.4661	9.1812	8.5787	8.5809	8.5506	8.4158	8.6189	8.5226	8.7909	8.9981	8.9358	8.3507	7.9468	8.3608	7.9517	7.8296	7.7031	8.7493	8.4793	8.7067	7.8198	7.6037	7.592	7.6287	7.4672	7.1698	8.4793	9.1463	9.2027
SAOUHSC_00420	NA	NA	420822	422159	1	11.6407	9.8129	7.7289	10.9354	10.3734	11.3181	11.4311	11.4256	11.6008	7.2359	7.2494	7.3453	7.3567	7.432	9.3952	9.5288	9.5875	7.5374	7.5946	7.4068	7.361	7.498	7.3761	9.7754	10.0189	9.559	7.8096	7.65	7.7817	7.6948	7.6832	8.0637	11.1825	11.574	11.6858	8.637	8.7606	8.4447	8.9981	7.9694	8.4488	9.1812	9.3871	8.9081
new_422281_422375_1	S135	s-5'	422281	422375	1	8.1514	7.3842	11.6373	9.517	9.8317	9.4389	13.2553	12.6155	13.0419	11.735	11.652	11.5499	10.7761	10.5898	10.8376	11.8192	11.4148	11.6621	12.1985	12.5645	10.1192	9.9565	10.0847	8.802	9.4442	9.6723	8.0917	8.7391	9.0661	8.1633	8.3168	7.656	8.0677	8.0838	8.0446	9.132	7.874	8.4556	8.1258	11.4464	11.4803	11.7381	9.6704	9.7583
SAOUHSC_00421	cysM	NA	422376	423290	1	8.621	7.5548	10.6579	9.4091	9.7945	9.5004	12.5582	12.6704	12.6075	11.6858	11.6082	11.5337	11.0069	10.7685	10.7655	11.0942	11.4011	11.7329	12.0824	12.2055	10.0486	10.2888	10.296	9.088	9.1052	9.5429	8.5161	8.8835	9.122	8.1774	8.5686	7.812	8.175	8.2575	8.4158	10.0955	9.9476	10.0574	9.8574	11.7321	11.8328	12.0209	9.7133	9.5671
SAOUHSC_00422	NA	NA	423274	424416	1	8.7766	7.8296	10.7093	9.8426	10.0275	9.785	12.7174	12.9787	12.8154	11.638	11.694	11.3883	11.2194	10.9847	11.1273	11.2574	11.7011	11.9527	12.055	12.1714	10.0758	10.5424	10.5079	9.0661	9.2472	9.5997	8.6276	9.1301	9.2069	8.4427	8.7606	7.7488	8.097	8.312	8.358	10.2225	9.8715	10.0972	10.2696	11.6082	11.8442	11.9185	9.7736	9.5194
SAOUHSC_00423	NA	NA	424710	425735	1	8.2059	7.9608	13.9532	8.3896	8.7943	8.269	9.1073	8.9961	9.0318	9.2975	9.3409	9.0771	8.8239	8.879	9.411	9.515	9.6275	9.5855	9.7871	9.8227	8.8561	9.1062	9.1544	9.1749	8.9408	9.0615	9.0727	9.527	9.5855	9.0593	9.2956	12.0039	9.9565	9.904	9.9953	8.4282	7.863	8.1774	8.329	8.2915	8.5598	8.9458	9.6482	9.3952
SAOUHSC_00424	NA	NA	425739	426398	1	8.5945	8.0726	14.488	8.7449	9.1259	8.7629	8.8046	8.9228	8.802	9.8006	9.7388	9.3046	8.9808	8.8674	9.8833	9.9917	10.0219	9.9155	9.9599	10.1551	9.1823	9.2452	9.4263	9.3509	9.2827	9.6982	9.3117	9.6723	10.1497	9.1963	9.4043	12.1075	10.5292	10.3166	10.6094	9.4053	8.6189	8.7048	8.8174	9.422	9.3079	9.7621	9.8317	9.754
SAOUHSC_00426	NA	NA	426435	427277	1	9.1835	8.9448	14.2899	9.4512	9.646	9.3747	9.2367	9.2277	9.2179	9.9493	10.0466	9.756	9.8734	9.7871	10.2904	10.2414	10.418	10.0466	10.0938	10.3511	9.5429	9.7754	9.789	9.754	9.6057	9.8929	9.6704	10.0246	10.2871	9.559	9.8603	12.4467	10.857	10.7003	11.0643	10.0502	10.0687	9.91	10.2024	9.9288	10.2104	10.3635	10.1155	10.1517
new_427307_427446_1	S136	s-inter	427307	427446	1	8.7355	9.0004	11.7011	9.422	9.4494	9.2705	9.1138	8.9941	9.0424	8.3668	8.1151	9.3707	8.9228	8.7909	9.6375	9.2472	9.3016	8.6301	8.6456	8.4234	8.2765	8.0175	8.0746	8.7538	8.7427	8.6024	7.4531	7.8652	8.5809	7.9562	8.5369	9.2514	9.1237	8.9167	8.8779	8.0248	8.5598	8.8195	8.6835	8.5272	9.1159	8.6634	8.8068	8.9302
new_427448_427532_1	S137	s-5'	427448	427532	1	9.744	9.2049	12.4483	10.0152	9.8168	10.2994	10.2364	10.2819	10.284	8.2353	7.9969	8.3729	8.2989	8.6795	10.3268	11.6569	11.6476	9.7364	9.8486	10.135	9.1921	9.0901	9.2595	12.2129	11.6806	12.0441	8.7786	7.8789	9.1259	10.8347	8.9324	12.8178	10.7746	10.3886	10.3786	7.7461	7.6398	8.6961	8.3803	7.5548	8.3301	8.2547	11.52	12.1943
new_427534_427608_1	S138	s-5'	427534	427608	1	14.5316	14.1435	15.5379	13.822	14.2083	14.7093	13.5141	13.7824	13.5993	11.7679	12.098	12.1293	12.0768	9.7621	15.2173	12.4319	14.7182	14.4919	14.3894	14.7895	13.609	13.8324	14.2747	14.9556	14.6331	14.7279	13.6191	12.8461	13.7423	14.8056	13.7608	15.2692	14.6227	15.5938	14.6527	8.7089	8.1309	9.4681	9.0096	10.1211	9.4411	9.6882	14.3862	14.6859
SAOUHSC_00427	sle1	NA	427609	428613	1	13.9664	12.9716	14.5778	13.3196	13.0168	13.5993	12.7584	12.6912	12.7943	11.5295	11.5552	11.6149	11.6592	11.7268	14.4244	14.0082	14.0915	13.6884	13.5164	13.3542	12.8162	13.0516	12.8895	14.405	14.2298	15.1516	12.6782	11.8742	12.8445	14.2672	12.8145	15.1249	15.1891	14.6999	14.8336	10.8207	10.788	10.7515	10.893	10.4021	10.5511	10.6814	14.8614	14.7847
new_428636_428760_1	S139	s-3'	428636	428760	1	11.6442	11.4054	11.9213	12.0067	11.9916	11.8192	10.9863	10.7655	11.0685	9.1291	9.2069	9.5308	9.2049	8.5226	11.9971	11.8742	11.1812	10.7594	10.7761	10.2855	10.7419	10.4757	9.902	11.7011	11.8944	11.0129	10.2783	9.5973	10.2104	12.3489	10.3817	11.8797	12.035	12.5843	12.2247	7.5432	8.9858	9.2277	9.2555	8.2702	8.8218	9.1667	11.2664	12.0254
SAOUHSC_00428	NA	NA	428798	429067	-1	11.7584	12.1188	11.4635	12.3533	12.3369	12.4363	12.4756	12.4531	12.3576	12.3161	12.303	12.4787	12.2383	12.233	12.7395	12.3748	12.4576	11.1273	10.8852	10.334	10.7685	10.8437	10.4359	11.952	11.899	11.9283	12.1159	12.2852	11.52	12.0699	12.3475	10.8724	10.5915	10.9329	11.0839	11.5679	11.7885	11.8516	12.3475	11.9787	12.0924	12.1741	11.342	11.5499
new_429068_429167_-1	S140	s-5'	429068	429167	-1	11.84	12.7615	12.4863	13.0327	13.0476	12.9417	13.0402	12.9889	13	12.8591	12.813	12.7456	12.3131	12.9873	12.9835	12.9435	12.5678	11.6031	11.6281	11.2983	11.4591	11.5142	11.0481	12.6768	12.1553	12.5994	12.4772	12.7206	12.3821	12.4666	12.8261	11.5839	11.0554	12.3445	11.3224	11.4365	11.815	11.9513	12.1812	11.9427	12.0608	11.4702	12.0268	11.7664
SAOUHSC_00429	NA	NA	429216	429611	1	11.4972	11.0129	11.4561	11.2327	11.3612	11.3521	11.2067	11.2465	11.2356	11.8413	11.8066	11.8976	12.0067	12.0297	11.8042	11.6448	11.7926	11.0621	11.1144	11.201	10.9952	11.1573	11.4803	11.0824	11.0884	11.4547	12.0453	12.1584	12.2709	11.8115	12.1915	11.7308	11.5027	11.3665	11.6281	11.9096	11.7115	11.8205	12.0881	12.055	11.9399	12.1928	11.2286	11.1423
SAOUHSC_00430	NA	NA	429601	430086	1	11.0156	10.2732	11.0113	10.6267	10.6798	10.7437	10.7872	10.617	10.7809	11.7381	11.7451	11.5839	11.8164	11.8012	11.0715	11.0156	11.0999	10.6253	10.5797	10.7357	10.9176	10.9581	11.0024	10.6471	10.6395	10.897	11.8108	11.9902	11.947	11.419	11.8178	11.3672	11.1996	11.1861	11.5392	11.6096	11.5599	11.5599	11.9199	11.9154	11.7718	12.1684	11.1559	10.7826
SAOUHSC_00431	NA	NA	430255	431037	-1	10.8677	10.4964	11.9125	10.8084	10.8131	10.7894	11.1273	11.1737	11.1665	9.1963	9.0727	8.3412	9.0465	8.4793	11.6926	11.7381	11.5909	9.755	9.6762	9.5997	9.2724	9.4617	9.2827	11.3156	11.3505	11.0289	9.5727	9.2595	9.4411	9.2259	9.2235	9.0166	11.073	11.1751	11.1619	9.0972	9.0376	8.9919	9.0927	8.0677	8.5447	8.9489	11.5125	11.1484
SAOUHSC_00433	NA	NA	431034	432152	-1	10.4621	10.0972	11.7664	10.1694	10.2749	10.1876	10.7991	10.8814	10.8937	8.4158	8.4234	8.1117	8.0926	7.8246	11.3929	11.6008	11.5575	9.6097	9.5749	9.6437	9.1858	9.2179	9.1159	11.1257	11.171	11.0942	9.1442	8.9408	9.0446	8.9121	8.8708	9.2555	10.5649	10.593	10.4871	8.1965	8.4781	7.8018	8.2223	7.6219	7.9944	7.6287	11.3302	11.1789
SAOUHSC_00434	gltC	NA	432267	433151	-1	8.4864	8.4006	10.2681	7.832	7.9766	7.839	8.2377	8.4308	8.2561	8.1172	8.201	7.8483	7.7638	7.7031	8.4029	8.336	8.6069	8.9575	9.128	9.0949	8.5899	8.9017	9.0026	8.85	8.7721	9.0318	8.8593	8.9208	9.0549	8.5357	8.9208	9.6375	9.1858	9.0486	8.8969	7.8223	7.5799	7.5581	7.874	7.4891	7.5581	7.432	9.2805	9.2575
SAOUHSC_00435	gltB	NA	433332	437831	1	11.1192	11.5134	15.4378	9.355	9.902	9.1646	8.9723	9.0026	8.852	9.0136	9.2112	8.9059	9.5529	9.2746	9.8206	9.8297	9.973	8.4308	8.7587	8.8367	9.4986	9.5308	9.5652	10.3886	9.4703	9.7927	9.2158	9.0096	9.3409	9.2235	9.0615	11.7983	14.9266	14.6711	14.7093	10.043	9.6642	9.9765	9.7287	9.911	9.8271	9.8631	10.7403	10.5649
SAOUHSC_00436	gltD	NA	437849	439312	1	10.9655	11.2912	15.4131	9.547	10.3046	9.3035	9.5308	9.4964	9.4766	9.4924	9.6335	9.5571	9.9501	9.4071	10.0758	10.0394	10.2044	8.9059	9.0752	9.1463	9.6564	9.7791	9.8206	10.9503	9.8659	10.2732	9.8407	9.6608	10.309	9.8353	9.7754	11.5895	15.2603	15.0035	15.3005	10.6016	10.4012	10.6395	10.4804	10.753	10.4459	10.7277	11.057	10.8254
new_439313_439580_1	S141	3'	439313	439580	1	10.3834	10.7419	14.3082	9.4824	10.1986	9.5091	10.1711	9.9896	10.0566	9.0336	9.0661	8.9681	9.14	8.8928	9.6982	9.7908	9.4766	8.7516	8.8603	8.5391	9.0661	8.9324	8.6614	10.3619	9.9081	9.5793	9.8107	10.043	9.577	9.9364	9.8246	10.37	14.44	14.4919	14.5693	9.4135	9.5652	9.5348	9.9307	9.6437	9.4743	10.1778	10.334	10.3494
SAOUHSC_00437	treP	NA	440144	441571	1	8.5481	7.8041	7.9133	10.961	11.4311	10.8069	9.8696	9.8594	9.9565	9.5997	9.6275	9.3242	9.6482	8.5202	10.0136	9.8715	9.9137	8.6656	8.8928	8.802	9.1116	9.132	9.1442	7.8211	7.7592	7.9876	10.4543	10.4947	10.593	10.4689	10.964	11.2847	8.9596	9.1624	9.3509	11.4985	11.3308	11.3267	11.5694	11.4406	11.328	11.889	7.9651	7.8891
SAOUHSC_00438	treC	NA	441635	443275	1	9.3328	8.8624	8.45	10.5587	11.0643	10.3911	10.1497	10.1297	10.1732	9.2908	9.4024	9.118	10.2083	9.885	9.9236	9.8641	9.9457	8.4556	8.7029	8.7516	8.8068	8.9208	8.9768	9.2847	9.2259	9.2827	9.1835	9.209	9.4053	9.2684	9.3448	8.8324	8.9228	8.9788	9.0789	9.5429	9.3016	9.3489	9.4803	9.0727	9.2995	9.5855	9.3387	9.1361
SAOUHSC_00439	treR	NA	443300	444028	1	10.0229	9.5698	8.8847	10.4804	10.593	10.3667	10.6016	10.4508	10.5536	9.6136	9.577	9.1522	10.0285	9.4884	10.1585	10.1732	9.984	9.1835	9.1901	9.0336	9.1311	9.1116	8.7402	10.2063	10.1533	9.8148	9.9493	10.148	9.9137	10.1694	10.1297	9.1483	9.0771	9.4639	9.5709	8.7629	8.8108	8.4897	9.2638	8.5506	9.2268	9.7305	10.4391	10.1028
new_444078_444397_1	S142	indep	444078	444397	1	14.5182	13.9896	13.5546	14.4206	14.4605	14.4739	14.0542	13.753	13.6905	15.8976	15.7834	15.7748	15.8016	15.714	14.2711	14.2155	14.1875	15.7748	15.653	14.6227	15.6704	16.05	15.9146	14.6356	14.5693	14.3123	16.0262	15.4716	15.6435	15.3005	15.9385	15.5724	14.638	14.5999	15.8538	15.246	15.9817	15.9564	16.0912	16.0663	15.9996	16.0262	15.7748	15.21
SAOUHSC_00440	NA	NA	444428	444529	1	10.9329	10.9221	8.9621	11.2868	10.9929	11.1158	11.342	11.1573	11.1144	8.0637	7.1509	8.6634	8.458	7.6647	9.5652	9.8026	9.7143	9.4617	9.422	9.1963	8.8801	8.9368	8.8905	10.7277	10.6154	10.4574	9.1587	9.2452	9.1029	9.9227	9.0071	8.7201	9.3912	9.1963	9.0549	8.7655	7.839	8.3265	8.8008	8.4955	9.1901	8.358	9.5133	10.0171
new_444585_444666_1	S143	s-5'	444585	444666	1	11.3055	11.3086	10.4574	11.7445	11.7584	11.5337	11.7953	11.7011	11.6799	10.5118	11.3392	10.4774	11.201	11.0643	11.1744	10.7976	11.3253	10.4088	10.479	10.5601	9.9288	10.4063	10.248	11.2664	11.1346	11.3913	11.5142	11.794	10.7578	11.0971	11.72	10.7794	10.2514	9.8603	10.2291	10.4543	10.2529	9.9529	10.0963	9.8833	10.3952	9.9972	10.6138	10.753
SAOUHSC_00441	NA	NA	444667	445191	1	11.3852	11.2343	10.4964	11.5895	11.5157	11.5492	11.7129	11.5625	11.4561	11.2488	11.2602	11.2095	11.2855	11.1885	11.3144	11.1804	11.356	10.6706	10.7515	10.7701	10.5064	10.5982	10.7047	11.2531	11.2941	11.2824	11.5539	11.7802	11.4979	11.2693	11.5351	11.6844	10.6334	10.4212	10.4053	10.9408	10.6549	10.8724	10.5747	10.8267	10.7047	10.6956	11.0715	11.001
new_445192_445283_1	S144	s-intra	445192	445283	1	12.2723	12.5967	11.4942	11.9887	12.2306	12.4991	12.0594	12.2622	9.3223	11.7731	11.7294	11.6066	11.6407	11.6123	12.0469	11.7069	12.5149	11.4927	11.3722	11.914	9.2345	11.4489	11.9527	12.141	12.2084	12.4056	12.3213	12.1985	12.2737	12.0581	12.5086	12.4319	11.4385	9.099	11.3167	11.5067	11.5112	11.5852	11.2544	11.3852	11.2693	11.3796	12.0097	11.947
SAOUHSC_00442	dnaX	NA	445284	446957	1	13.0273	13.0665	12.6555	13.437	13.3235	13.5046	13.0354	13.0533	13.11	11.9427	11.9787	11.9895	11.8824	12.0783	13.3626	13.2553	13.4625	12.5101	12.4172	12.6186	12.2822	12.3206	12.4638	12.9264	13.0381	13.2081	12.7426	12.5889	12.7539	12.9854	12.8477	13.2493	13.1491	13.0645	12.9659	11.8944	11.822	11.8755	11.6786	11.7129	11.6373	11.5027	12.8815	12.8495
SAOUHSC_00444	NA	NA	447047	447364	1	14.6527	14.4206	14.8438	15.016	15.0913	15.0971	15.016	14.9209	14.8056	14.5274	14.3741	14.6479	14.3357	14.2605	15.5048	15.367	14.7562	14.8895	14.7847	14.4919	14.6909	14.7439	14.8056	14.7279	15.0035	14.6274	14.7182	14.6952	14.5999	14.3394	14.605	14.6711	14.4011	14.8056	15.016	14.4366	14.4965	14.4605	14.5571	14.3516	14.3931	14.4795	15.1891	14.9849
SAOUHSC_00445	recR	NA	447371	447967	1	13.6857	13.2791	13.5271	13.7932	13.912	13.9063	14.0656	14.06	14.0817	13.0581	12.9312	12.9213	12.9677	12.7584	14.2864	14.2298	14.5274	13.1254	13.1565	13.1662	13.1273	13.0716	12.948	13.5293	13.4791	13.6519	13.1737	13.0257	13.2913	12.9247	13.0572	13.4931	13.1043	13.6574	14.1738	13.3235	13.2832	13.2873	13.6884	13.2146	13.139	13.629	14.0979	13.8978
new_448024_448171_1	S145	s-inter	448024	448171	1	10.3285	10.0938	9.3891	10.2871	10.5882	10.467	11.5552	11.3505	11.5457	9.0176	8.7974	8.9585	8.2191	8.802	9.789	9.9804	9.7388	9.6116	9.7046	9.5793	9.8676	9.6585	9.411	9.6523	10.0738	9.4617	9.0096	8.5674	8.8411	9.0465	8.7995	8.4793	9.766	9.9173	9.6663	10.034	10.0912	10.0955	9.8869	9.6923	9.3135	9.754	9.9457	9.7754
SAOUHSC_00446	NA	NA	448172	448270	1	10.2083	10.1752	9.2158	10.1139	10.4376	10.2547	11.2855	11.2385	11.0599	8.4603	8.8088	8.6089	8.5663	7.8006	9.7133	9.9059	9.7316	9.6295	9.5491	9.5288	9.5816	9.5793	9.2908	9.5909	10.0209	9.2532	8.8284	8.5391	8.658	8.7295	8.3907	8.3483	9.7305	9.6683	9.5327	9.8594	9.8752	9.8289	9.8621	9.42	9.2619	9.7108	9.6964	9.6136
new_448579_448651_1	S146	s-5'	448579	448651	1	14.8552	15.1377	9.5827	15.6254	15.5765	15.4305	15.2773	15.5765	15.2245	9.9642	10.5822	9.9749	10.4261	11.6309	14.5485	14.3007	14.5738	8.9302	9.3016	9.5004	9.0239	8.852	8.9941	12.3692	11.7815	13.0581	12.2822	12.6555	12.5431	12.3303	11.9154	11.5552	9.2198	10.6814	9.754	8.9662	9.8525	9.5048	9.7364	10.0083	10.467	9.5793	12.1654	12.4071
new_448653_448818_1	S147	5'	448653	448818	1	14.8614	15.2773	13.5361	15.6704	15.6435	15.4049	15.3595	15.6351	15.4638	12.0039	12.2448	12.1714	12.2838	12.1844	14.7137	16.3063	14.8438	13.6905	13.4857	13.8499	12.5706	12.1654	12.1828	15.1516	14.7681	13.6574	14.8552	14.2825	13.9425	14.8739	15.3458	14.7231	14.7332	14.7587	14.3082	11.5979	11.8136	11.4311	11.486	11.8657	11.1573	12.1278	15.3155	15.5938
SAOUHSC_00450	NA	NA	454730	456067	1	9.9382	9.7681	9.1901	10.2783	10.1406	10.2398	9.9972	10.0738	10.1175	9.8246	9.9991	9.7388	9.5838	9.088	10.148	10.1388	10.2007	9.8066	9.8985	9.9565	10.0574	10.0614	10.0614	9.902	9.8107	10.0136	10.2308	9.9972	10.0758	9.6335	9.6852	10.2563	10.0171	9.9823	9.9565	9.4512	9.099	9.1709	9.4135	8.5663	8.747	9.0702	10.0285	9.91
SAOUHSC_00451	tmk	NA	456069	456686	1	11.2983	11.12	11.3665	11.5881	11.5599	11.618	11.7761	11.7898	11.8123	10.8238	10.7746	10.8547	10.7341	10.7515	11.5552	11.649	11.6956	10.9922	11.091	11.1751	11.1129	10.9805	11.315	11.7365	11.5881	11.7705	11.1619	10.8806	11.0747	11.0084	10.8806	11.5909	11.4352	11.4054	11.2629	10.4821	10.4197	10.4987	10.4765	10.3303	10.334	10.4899	11.462	11.6366
SAOUHSC_00452	NA	NA	456714	457043	1	13.816	13.5004	13.3563	13.962	13.8427	13.8779	13.4346	13.6905	13.5361	14.1803	14.1212	14.1402	14.3082	14.1435	13.9204	13.8808	14.2503	13.9993	13.8867	14.3438	14.0052	14.1875	14.5738	13.6417	13.581	14.1569	13.9063	13.5692	14.1468	13.6548	13.9204	14.2333	14.32	13.8074	14.4646	13.9532	13.7241	13.6624	14.1071	14.1977	14.1212	14.5353	14.2014	13.7961
new_457044_457343_1	S148	intra	457044	457343	1	12.7127	12.8676	12.5752	12.7439	12.6313	12.6831	12.4418	12.3606	12.5522	12.7555	12.8413	12.7439	12.9734	12.871	12.7515	12.7976	12.6847	12.9687	12.9401	13.0354	13.2261	13.3029	13.2747	12.3735	12.4115	12.3266	12.3621	12.1902	12.2533	11.8442	12.2533	12.5039	13.3052	13.1805	12.9854	13.145	12.8342	12.6879	12.9514	13.2873	13.1621	13.396	12.34	12.4593
SAOUHSC_00453	NA	NA	457162	457338	-1	7.5106	8.6702	9.1463	8.1084	8.9276	9.1544	7.6975	7.5863	7.4706	8.0814	7.8412	8.8939	8.2891	8.9167	7.5465	7.634	7.4831	8.2935	7.689	7.6673	7.7165	8.0085	7.5946	7.4174	7.5548	7.3645	7.7592	7.6975	7.7216	7.5162	7.4531	9.2532	7.7239	7.8344	7.7568	7.9209	8.1183	7.9789	8.1898	8.6939	8.1072	8.4984	7.5341	7.3408
SAOUHSC_00454	holB	NA	457344	458183	1	12.8798	12.9641	12.9453	13.1168	13.1315	13.0497	12.8377	12.8044	12.7746	12.7268	12.6957	12.8543	12.7778	12.8413	13.3157	13.1945	13.0973	13.1194	12.9982	13.1796	13.3371	13.3011	13.2337	12.7103	12.8428	12.6595	11.8328	11.4957	11.6309	11.3766	11.3984	12.2068	13.6113	13.3074	13.139	13.0867	12.9181	12.9625	12.8575	13.3646	13.2301	13.1848	12.6218	12.9016
SAOUHSC_00455	NA	NA	458184	458987	1	12.8461	12.6912	12.5333	12.9213	13.0625	12.8178	12.7778	12.4876	12.7439	12.8798	12.9329	12.9147	13.1145	12.9804	13.2454	13.2811	13.1604	12.7764	12.7664	12.8229	13.1471	13.1774	13.1719	12.563	12.4876	12.1469	11.5732	11.0854	11.2941	11.2052	11.091	12.372	13.1	13.2375	13.1866	13.5993	13.5314	13.5497	13.5337	14.1178	13.9409	14.1071	12.4979	12.2275
SAOUHSC_00456	NA	NA	459034	459351	1	12.1728	11.8983	11.4406	12.1684	12.2337	12.1902	12.0726	11.9154	11.947	12.3748	12.4506	12.4071	12.4027	12.4129	12.26	12.2448	12.0753	11.6799	11.7214	11.7527	12.4452	12.3877	12.2199	11.666	11.5723	11.3585	10.767	10.2595	10.342	10.4243	10.3116	11.4606	11.9298	12.3649	12.4439	13.0956	13.1081	13.0903	13.3563	13.5665	13.5293	13.8921	12.041	11.6339
new_459352_459624_1	S149	intra	459352	459624	1	11.2737	11.669	10.3321	11.7098	11.7228	11.72	11.5027	11.215	11.6237	10.6284	10.6986	10.7419	10.6365	10.7229	11.3505	11.5405	11.3224	11.0434	11.0229	11.0977	11.2544	11.1287	11.3766	10.644	10.7578	10.5882	10.5486	10.418	10.2496	10.3635	10.3769	10.1604	11.5679	11.5666	11.3839	11.321	11.1378	11.2226	11.1528	11.3997	11.3434	11.4717	10.7136	10.8708
SAOUHSC_00457	NA	NA	459625	460350	1	10.9789	11.0715	9.5749	11.3129	11.0434	11.1438	11.0884	10.9345	11.12	10.1969	10.1192	10.0304	10.2529	9.9616	10.8515	10.8115	10.9789	10.423	10.5176	10.7277	10.558	10.5049	10.6972	10.4103	10.4995	10.4855	10.0411	10.0687	10.0209	9.8246	10.0171	9.5671	10.8774	10.8636	10.7244	10.644	10.641	10.5244	10.37	10.7261	10.6267	10.5094	10.5094	10.3651
SAOUHSC_00458	NA	NA	460343	460591	1	11.5552	11.7142	10.6624	11.7365	11.6761	11.6281	11.735	11.8123	11.808	10.4916	10.5982	10.6078	10.5448	10.5982	11.7842	11.5938	11.87	11.1974	11.2286	11.4406	11.12	11.1603	11.2082	11.0971	10.9863	11.3625	10.3359	10.5966	10.5111	10.521	10.5193	10.0285	11.4635	11.2165	11.2414	10.9891	10.6426	10.8376	10.5696	10.8852	10.6896	10.7387	11.3129	10.8986
SAOUHSC_00459	rsmI	NA	460593	461432	1	11.8574	11.8589	10.9833	11.7321	11.6448	11.797	11.8472	11.8501	11.8459	10.2555	10.3098	10.3511	10.1822	9.8734	11.8769	11.694	11.7815	11.3129	11.165	11.335	11.0715	11.2356	11.2616	11.4519	11.5895	11.6096	10.3667	10.4088	10.2775	10.2578	10.0722	10.3619	11.2664	11.2095	11.1982	10.4871	10.2783	10.3853	10.2291	10.4526	10.4947	10.4391	11.442	11.5013
new_461433_461716_1	S150	intra	461433	461716	1	12.3074	12.3296	11.9795	12.1425	12.1928	12.0953	12.5163	12.5215	12.4666	10.6426	10.5244	10.4559	10.1517	10.1931	12.4363	12.3353	12.4605	12.0726	11.7185	11.7692	11.4985	11.5164	11.6123	12.0039	12.0699	12.3635	10.5898	10.552	10.5389	10.5922	10.2783	11.1287	11.7142	11.7912	11.3929	10.0921	10.4782	10.3462	10.2364	10.4559	10.4391	10.2291	11.9787	12.3649
SAOUHSC_00460	NA	NA	461457	461612	-1	7.8864	9.4884	10.8267	8.6896	9.5919	10.0938	8.5713	8.2629	8.3384	7.9899	7.601	7.7638	7.3524	7.699	8.1172	8.1988	7.9588	8.7786	8.0196	8.3312	7.9162	7.8145	7.8054	8.0446	8.2104	7.6398	7.5725	7.6424	7.317	7.4106	7.273	9.1442	9.3429	8.6656	8.5181	7.3567	7.634	7.4214	7.5837	7.5863	7.7735	7.3998	7.6176	7.6066
SAOUHSC_00461	metS	NA	461717	463690	1	12.8396	12.7599	13.145	12.8781	12.9926	13.0833	13.5959	13.5546	13.5619	11.4205	11.5171	11.2721	11.3796	11.171	13.5692	13.6137	13.9964	12.773	12.8625	12.9574	12.2337	12.2912	12.4027	13.3856	13.2647	13.4768	11.7609	11.4218	11.6754	11.5213	11.3505	11.9039	13.0151	12.9147	13	11.427	11.3839	11.3114	11.2531	11.4746	11.442	11.5881	13.6726	13.5497
SAOUHSC_00462	NA	NA	463721	464494	1	12.6148	12.6887	12.8659	12.6782	12.7159	12.8368	13.2	13.2832	13.3608	11.6237	11.6295	11.4277	11.479	11.3534	13.3563	13.35	13.3252	12.3161	12.3748	12.3385	12.0753	12.1785	12.0522	13.2281	13.0036	13.1315	11.8742	11.5112	11.84	11.669	11.4834	11.6635	12.9591	12.9608	13.3982	11.4688	11.356	11.4025	11.5867	11.5226	11.3605	11.8272	13.629	13.2176
new_464505_464660_1	S151	inter	464505	464660	1	10.1332	10.8384	10.617	10.3444	10.5261	10.9176	10.3427	10.4003	10.3918	9.056	9.1422	9.5231	9.3069	9.8469	10.5641	10.7469	11.2052	9.9288	9.5611	9.764	9.6437	9.9227	9.9081	10.3285	10.6236	10.3834	9.3952	9.6882	9.2235	9.0136	8.9681	8.8068	10.691	10.7501	10.5997	9.4905	9.4411	8.3569	9.3282	8.1574	8.1409	8.5481	10.7003	10.764
SAOUHSC_00463	rnmV	NA	464661	465197	1	11.9406	11.8066	12.0911	11.8797	11.986	11.9571	11.9327	12.0039	12.041	10.8437	10.862	10.9033	10.6926	10.669	12.6686	12.7239	12.928	11.1751	11.328	11.5432	11.4464	11.5567	11.6828	11.7651	11.9803	11.9456	11.1559	10.9503	11.0643	10.7855	10.8362	10.2274	12.1246	11.5694	11.8342	10.6284	10.5587	10.7244	10.3987	10.9486	10.686	10.9503	12.0217	11.8969
SAOUHSC_00464	ksgA	NA	465208	466101	1	12.3475	12.2448	12.3793	12.4276	12.3835	12.4142	12.3161	12.1828	12.2995	10.7437	10.7931	10.862	10.4724	10.5664	13.0273	12.9098	12.9522	11.4561	11.5337	11.6786	11.694	11.6423	11.7294	11.9327	11.9571	12.1569	11.1499	11.1068	11.1737	10.7624	10.7731	10.5472	12.3251	12.2216	12.2653	10.5865	10.3659	10.4103	10.3181	10.4838	10.3376	10.4838	12.0776	12.0924
new_466102_466173_1	S152	s-inter	466102	466173	1	12.6894	12.507	12.4095	12.5447	12.6297	12.5192	12.4593	12.4403	12.5364	10.6986	10.7578	10.8806	10.4425	10.5356	13.2493	12.9382	12.9417	11.5952	11.5419	11.4561	11.7471	11.8108	11.7584	12.0067	11.9971	12.0783	11.1053	11.1665	11.1302	10.8986	10.8484	10.467	12.28	12.667	12.5613	10.2563	10.3903	10.3817	10.4653	10.464	10.4491	10.474	12.0365	12.5568
SAOUHSC_00465	veg	NA	466201	466464	1	15.4049	15.4049	16.0747	15.2173	15.0783	15.0541	14.2825	13.822	14.1468	15.2173	15.1516	15.2692	14.6426	14.6527	15.3298	15.2603	14.5232	16.05	16.0175	15.7056	16.0262	16.0175	16.0262	14.8676	15.21	14.9494	16.0747	16.0912	16.229	16.0912	16.1593	15.8721	15.6009	16.1593	16.1681	14.488	14.5952	14.4683	14.7895	13.968	14.257	14.2333	15.0843	14.9972
new_466540_466773_1	S153	inter	466540	466773	1	14.0207	14.355	14.9031	14.1603	13.9472	13.8673	12.7456	12.6202	12.7001	10.9329	10.9191	11.1766	10.7357	11.1213	13.8921	13.5383	13.2832	12.6281	12.1959	12.4334	12.6248	12.4229	12.471	12.883	13.372	12.34	12.7615	13.0973	13.0699	13.2337	12.7348	12.4726	14.6136	14.979	14.3894	11.6858	11.8428	11.6533	11.5839	11.5013	11.3573	11.1867	12.9329	13.2854
SAOUHSC_00466	ipk	NA	466774	467622	1	13.3938	13.816	14.1107	13.3982	13.3731	13.5404	12.9329	12.7348	12.8659	11.1165	11.0715	11.1665	10.9251	10.9095	13.623	13.4745	13.6574	12.5268	12.5537	12.7861	12.3353	12.4186	12.4726	13.0017	13.2261	12.9845	12.7679	12.7049	12.8609	12.9196	12.5829	13.3137	14.4169	14.1803	14.1435	11.5213	11.321	11.2721	11.3796	10.819	10.8708	10.8649	13.0867	12.9163
SAOUHSC_00467	purR	NA	467636	468460	1	13.8367	13.7718	14.2503	13.8294	13.8701	13.7961	13.4324	13.4931	13.3731	11.652	11.6983	11.6799	11.3852	11.3921	13.8074	13.6574	13.8131	12.7127	12.8187	12.8915	12.6329	12.6686	12.5889	13.4906	13.5642	13.5361	13.1062	12.9082	12.8495	13.1238	12.7569	13.9063	14.1041	14.1875	13.9063	11.8516	11.8299	11.8713	11.6747	11.8428	11.7555	11.8957	13.2769	13.1584
SAOUHSC_00468	yabJ	NA	468477	468857	1	14.5014	15.2925	15.7056	14.9374	14.9849	15.0413	14.2367	14.3275	14.2119	16.1327	16.2377	16.1681	16.0747	16.1073	15.1891	15.0601	15.9776	15.8448	15.8113	16.1451	16.0832	16.1073	16.2118	14.9209	14.9154	15.1249	16.0096	15.9996	16.1401	15.2692	15.7056	15.1954	16.0175	16.0262	15.8202	16.2762	16.1847	16.3623	16.3391	16.05	16.0336	16.3391	13.9964	14.1071
new_468858_468928_1	S154	s-intra	468858	468928	1	14.4836	15.3458	15.9479	15.0097	15.0727	15.0286	14.565	14.44	14.5693	16.1765	16.1249	16.1249	16.1501	16.1151	15.2245	15.4459	14.9675	15.907	15.8283	15.4677	16.1073	16.0912	16.1151	15.1672	15.0286	14.9732	15.9736	16.05	16.05	15.4793	15.7485	15.3229	15.7748	16.0175	16.0175	16.2377	16.1249	16.1943	16.3502	15.9996	16.041	16.2869	14.4605	14.2397
SAOUHSC_00469	spoVG	NA	468929	469231	1	13.3844	14.1071	13.4091	13.8836	13.5758	13.8046	12.5722	12.5545	12.7395	15.8814	15.8113	15.8538	15.9736	15.907	13.8018	13.6243	13.1924	14.2333	14.3516	14.2186	15.5938	15.5121	15.2528	13.5833	13.5474	13.2261	15.0971	15.2173	15.7232	14.085	14.4965	13.4265	14.6479	14.8797	15.2173	15.7232	15.8905	15.9996	16.1943	15.7578	15.7834	15.8371	13.3213	13.0739
new_469303_469420_1	S155	s-inter	469303	469420	1	10.3046	11.8285	10.135	10.1732	9.9714	9.7773	9.9382	9.9267	9.785	10.4621	10.4838	10.3427	10.2007	10.1911	9.756	9.6982	9.7497	10.3082	9.9714	10.3236	11.5257	11.3929	11.3357	9.6355	10.0117	9.4803	10.0083	9.8603	10.0793	9.5348	9.2217	8.3983	11.7926	11.5625	11.1996	12.1909	12.1034	12.0053	11.6123	10.683	11.3714	10.7151	9.0278	8.9919
SAOUHSC_00470	NA	NA	469421	469552	1	10.3734	11.8108	10.137	10.0209	10.0171	9.8188	9.9944	9.8951	9.8107	10.4774	10.5323	10.2888	10.2343	9.9005	9.8436	9.7497	9.7226	10.3285	10.043	10.3485	11.5994	11.4606	11.6648	9.7736	10.0022	9.5709	10.1028	9.9991	10.1211	9.5855	9.2694	8.3917	11.7983	11.5053	11.2737	12.2247	12.1104	12.1089	11.7419	10.8592	11.3181	10.7826	8.9448	9.2684
SAOUHSC_00471	glmU	NA	469575	470927	1	12.6233	12.9417	11.9111	13.139	13.2811	13.2454	13.0533	13.2098	13.1024	12.6831	12.6508	12.4576	12.4613	12.429	13.1866	13.1719	13.1839	12.8114	13.0441	13.0381	12.5904	12.8326	12.7017	13.0441	13.1565	13.3617	13.3371	13.2474	13.396	13.0833	13.0716	12.0373	12.6861	12.7298	12.8543	13.2	13.0441	13.1185	12.9112	13.2375	13.1866	13.1964	13.3074	12.8895
new_470928_471073_1	S156	s-intra	470928	471073	1	13.1024	13.4883	12.4593	13.4745	13.6243	13.6028	13.6314	13.7108	13.5068	13.0516	13.0419	13.0362	12.9401	12.741	13.7774	13.4697	13.1491	13.4745	13.183	13.3646	13.0291	13.1204	13.3157	13.5738	13.5115	13.7636	13.6469	13.6113	13.6191	13.5004	13.4285	12.5699	13.4979	13.0776	12.8229	13.4245	13.3074	13.2514	13.0922	13.407	13.4835	13.3731	13.2629	13.581
SAOUHSC_00472	prs	NA	471074	472039	1	13.7005	13.6017	12.6704	14.085	14.1943	14.3357	14.0082	14.0052	14.0082	13.022	13.0716	13.0553	12.7348	12.8609	13.9034	14.1532	14.1468	13.6469	13.6799	13.9409	13.2514	13.299	13.3479	13.9092	13.9174	13.9504	13.745	13.5497	13.7503	13.581	13.3833	12.5814	13.8046	13.7288	13.7395	13.4394	13.3029	13.2319	13.1109	13.4245	13.4285	13.407	13.7214	13.8244
new_472040_472188_1	S157	s-intra	472040	472188	1	15.3965	14.9849	14.1569	15.3155	15.7319	15.2173	15.4459	15.4459	15.2318	13.0993	13.0833	13.1333	12.8625	12.8798	14.7681	15.3298	14.5485	14.131	14.3165	14.3236	13.297	13.0599	13.2156	15.3744	15.367	15.1377	14.167	14.1706	15.4638	15.1183	14.5819	14.3951	14.4683	14.7093	14.5531	13.2873	13.2931	13.2394	13.1333	13.4721	13.4049	13.4484	14.8676	14.7439
SAOUHSC_00473	NA	NA	472097	472207	-1	7.432	6.9547	8.0746	7.161	7.7111	7.4248	7.3761	7.0105	7.3078	9.1343	8.4839	8.7743	7.4891	7.9671	7.5697	7.4891	7.0105	8.4234	7.8652	7.3078	8.0883	8.8346	7.3366	7.1788	7.3567	7.1788	8.5481	8.6815	7.3725	8.8624	9.0026	8.6748	7.0428	8.0637	7.361	7.634	9.6097	8.5554	9.5709	9.0465	7.7543	8.7222	8.4308	7.719
SAOUHSC_00474	rplY	NA	472189	472842	1	15.3886	14.6571	12.7314	15.0413	15.1595	15.1595	15.2528	15.3005	15.3005	12.4756	12.4681	12.5737	12.3763	12.4467	14.2262	14.2864	14.5102	13.1024	13.2729	13.1528	12.2055	12.3965	12.4115	15.1458	14.8845	15.9736	13.6163	13.1945	13.6749	14.2747	13.6163	13.4024	13.9049	14.1041	14.705	12.711	12.6967	12.5537	13.2366	13.0993	12.8949	13.5141	15.3595	15.2393
new_472941_473152_1	S158	5'	472941	473152	1	11.0957	11.0213	12.1368	11.3114	11.1144	11.2109	10.5275	11.0273	10.753	9.0118	9.2431	9.8985	8.8674	10.0876	10.5323	10.2943	11.9846	9.6625	9.6255	10.6972	9.4135	9.4135	10.8362	11.0069	10.5555	12.051	9.5529	9.7143	10.5292	10.6426	10.1388	12.2416	11.2473	10.4003	10.7419	8.9017	8.4133	8.925	8.2257	8.6467	8.8346	8.668	11.2616	11.171
SAOUHSC_00475	pth	NA	473153	473725	1	11.5351	11.5284	12.6313	11.7214	11.87	11.8486	11.8755	11.9355	11.8983	10.6736	10.6534	10.7701	10.8923	10.961	12.094	11.9599	12.2027	10.8821	11.1394	10.9455	10.8562	10.8331	10.7991	12.0254	11.8545	11.8574	10.8084	10.7794	10.8331	11.1006	10.9206	11.8205	11.321	11.5926	11.6576	11.1751	11.1287	11.2708	11.1996	11.8192	11.6436	11.8917	12.0838	11.7705
SAOUHSC_00477	mfd	NA	473725	477231	1	11.5179	11.618	12.7223	11.9456	12.0768	11.9671	11.9628	11.9485	11.986	10.3667	10.5111	10.4653	10.6138	10.5625	12.2416	12.4726	12.5053	10.8864	11.001	11.1528	10.9535	10.9137	11.0084	11.8012	11.6786	11.7214	10.3565	10.1517	10.3303	10.4574	10.1019	10.897	12.2254	12.2014	12.359	11.7308	11.8027	11.8027	11.6281	12.4499	12.2709	12.3576	12.1569	11.9944
SAOUHSC_00479	NA	NA	477221	478747	1	11.7395	12.0396	12.6752	12.0053	12.0197	11.986	12.1262	12.094	12.1928	11.0149	11.0516	10.767	11.335	11.0362	12.4733	12.7795	12.495	11.0052	11.1996	11.2839	11.3943	11.2646	11.2429	11.7451	11.8769	11.6592	10.5865	10.1122	10.5781	10.5528	10.2024	10.2291	12.535	12.359	12.5447	11.9747	11.9687	11.9671	11.7983	12.5447	12.3353	12.4795	12.5053	12.0337
SAOUHSC_00480	NA	NA	478747	479940	1	12.1714	12.3692	13.0083	12.3996	12.3191	12.2939	12.6297	12.6248	12.4439	11.4675	11.5639	11.4847	11.8472	11.652	13.1062	13.1333	13.1024	11.6761	11.8285	11.9916	11.914	12.0564	11.9929	12.5889	12.3906	12.4863	11.3706	11.2997	11.4338	11.147	11.2385	10.9891	12.9247	12.6329	12.8609	12.3996	12.2275	12.3353	12.094	12.6125	12.4411	12.641	12.7632	12.3548
SAOUHSC_00481	NA	NA	479937	480200	1	13.2747	12.8558	13.5314	13.1866	13.0739	13.151	13.3117	13.2553	13.0665	12.2807	12.2607	12.3628	12.4834	12.5752	13.8103	13.8018	13.609	12.1799	12.5493	12.5039	12.53	12.5333	12.7695	13.1719	13.1491	13.1273	12.4756	12.4027	12.3445	12.4276	12.3576	12.9016	13.5785	13.6191	13.6648	13.0017	12.9716	13.0833	13.0116	13.3351	13.2081	13.2882	13.0051	13.3029
SAOUHSC_00482	NA	NA	480218	480610	1	13.0797	12.6982	13.1662	12.9677	12.9196	12.8591	13.0645	12.9972	12.8428	12.0441	12.0797	12.1159	12.4863	12.4681	13.7005	13.3709	13.8616	12.0761	12.3266	12.2199	12.3191	12.4576	12.5239	12.871	12.817	12.9574	12.2792	12.2055	12.1836	12.3503	12.1203	12.7159	13.1848	13.3291	13.7083	12.9787	12.8081	12.8261	13.0867	13.2357	13.1683	13.3412	13.1471	13
SAOUHSC_00483	NA	NA	480715	481116	1	13.1153	12.6686	12.7908	13.4201	13.5293	13.5665	13.451	13.5004	13.5185	11.9641	11.8849	11.9759	12.1123	12.1639	13.396	13.4438	13.1905	11.6497	11.9875	11.8516	11.9831	11.7083	11.8516	13.3272	13.2843	13.0903	13.0051	13.0309	12.7632	12.9033	12.9514	13.2629	12.7679	12.8495	12.9982	12.3862	12.5007	12.3576	12.6861	12.5904	12.5133	12.9787	13.7313	13.6137
new_481117_481229_1	S159	s-3'	481117	481229	1	12.8863	12.4638	11.9227	13.2922	13.0459	13.0273	13.022	12.9608	13.0309	11.574	11.3573	11.7718	11.8904	11.6339	13.1719	12.6737	12.2519	10.9624	10.9817	10.664	11.1053	10.9935	10.8636	12.3074	12.4593	11.9513	12.1943	12.6425	11.8299	12.2695	12.3891	12.0469	11.6423	12.4726	12.133	11.5552	12.2822	11.6872	12.5401	12.4772	12.3848	12.4261	13.2301	13.4979
SAOUHSC_00484	tilS	NA	481296	482591	1	10.9906	11.0585	9.8373	11.3548	11.5457	11.4311	12.21	12.303	12.322	8.1443	8.2955	8.027	8.0471	8.0655	11.0777	11.057	11.1635	9.8246	9.8107	9.8676	9.3387	9.3306	9.3806	10.8159	11.0333	11.042	9.4671	8.925	8.9833	9.0571	8.5963	8.4234	10.1711	9.9245	9.984	8.5021	8.6835	8.4674	8.5401	8.1921	8.3001	8.2501	11.0613	11.0777
SAOUHSC_00485	hpt	NA	482596	483135	1	13.7313	13.7368	13.2769	13.78	13.6266	13.822	14.1738	14.1838	14.2825	11.2137	11.3156	11.3239	10.967	10.8677	13.1153	13.1785	13.0625	13.3813	13.2433	13.2553	13.3667	13.3052	13.2261	13.6673	13.7241	13.2961	11.5226	11.4547	11.3651	11.808	11.3379	11.2314	13.3176	13.3052	13.0345	10.8282	10.8562	10.9833	10.6798	10.6566	10.7166	10.6518	13.5497	13.6441
new_483136_483224_1	S160	s-inter	483136	483224	1	13.6113	13.8191	13.5185	14.057	13.9204	13.8499	14.1435	14.3007	14.3708	11.4218	11.3984	11.2679	11.1084	10.9503	13.059	13.396	12.9181	13.339	13.3029	13.3894	13.396	13.1813	13.3176	13.8352	13.9834	14.0052	11.5485	11.4834	11.4297	11.8589	11.2721	11.5125	13.581	13.6548	13.2118	11.0149	10.9891	11.0539	10.753	10.7136	10.8578	10.7746	13.7423	13.9771
new_483226_483391_1	S161	5'	483226	483391	1	15.1377	14.6759	16.1151	15.0286	15.1183	15.0601	15.3458	15.4541	15.4378	13.1119	12.9247	13.2832	12.7555	12.708	16.0832	15.6089	15.6616	15.0783	14.6621	14.8111	14.4757	14.2605	14.6274	15.4883	15.9479	16.0046	13.6857	13.6905	13.6469	13.4179	13.0993	13.2301	15.7232	14.2155	14.7948	12.0739	11.6423	11.9584	11.9998	11.5582	11.4231	11.5097	15.5205	16.0096
SAOUHSC_00486	ftsH	NA	483392	485485	1	15.0727	14.9556	16.1501	14.9732	15.0843	15.1377	15.5849	15.5455	15.6351	13.2913	13.2811	13.2018	12.8044	12.7239	15.7834	15.7925	15.8016	15.1891	15.0667	15.7578	14.5909	14.6571	14.6331	15.9817	15.7232	15.7485	14.1071	13.6574	13.8893	14.072	13.6673	13.6342	15.5291	15.1954	15.337	12.8012	12.6186	12.6264	12.5493	12.4605	12.4425	12.5431	15.9899	15.8371
new_485515_485713_1	S162	5'	485515	485713	1	11.0141	11.4957	11.6024	11.1309	11.4534	10.8376	11.7705	11.9227	11.8969	11.5351	11.486	11.3534	12.2367	12.0396	11.0347	11.3434	11.5499	10.5228	10.5664	10.7931	10.613	10.7945	10.9251	11.3867	11.5824	11.6082	11.2855	11.5881	11.6407	11.171	11.4025	11.335	11.7011	11.2693	11.1378	10.5664	10.4871	10.5536	10.6292	11.5524	11.1635	11.3224	10.9906	10.8954
SAOUHSC_00487	hslO	NA	485714	486595	1	12.7456	12.3503	12.5904	12.6233	12.8081	12.5814	13.4835	13.5361	13.4835	11.6648	11.7262	11.7255	12.0811	12.0522	13.4601	13.4553	13.5879	11.2772	11.442	11.5226	11.275	11.3027	11.4377	12.5981	12.708	12.5904	11.6052	11.3809	11.5392	11.5445	11.4392	11.11	12.6281	12.5461	12.5645	11.2679	11.2581	11.2646	11.073	11.8285	11.6648	11.717	12.4027	12.2499
new_486645_486773_1	S163	s-5'	486645	486773	1	13.1273	12.7366	12.9907	12.9147	13.1119	13.4114	13.8951	13.5485	13.78	15.4378	15.6351	15.5205	15.4305	15.4962	13.4721	13.7849	13.8701	15.3298	14.586	13.8893	15.2692	15.2528	15.2603	13.9147	13.3351	13.4857	14.7948	14.5952	14.9154	13.5293	13.9329	13.4906	14.0979	14.1569	14.2155	15.381	15.1595	15.2036	15.2925	14.6909	14.9209	14.7279	12.7877	13.0273
SAOUHSC_00488	cysK	NA	486774	487706	1	13.7053	13.143	14.0207	13.7005	13.693	13.938	14.8552	14.8495	14.7332	15.1823	15.2843	15.3298	15.3529	15.3229	14.7439	14.5102	15.0727	14.7741	14.7137	14.605	14.7332	15.1516	15.0473	13.8951	13.8383	13.8754	14.3741	14.1212	14.3165	13.1905	13.6394	13.0516	13.7608	13.938	14.3007	15.7407	14.9972	15.1744	15.1672	14.5399	14.7381	14.7231	14.2119	13.8413
SAOUHSC_00489	folP	NA	487922	488725	1	10.6926	10.5157	10.5609	10.644	10.718	10.5424	11.1257	11.1812	11.0392	9.8046	9.8469	9.6097	9.7516	9.0356	11.1242	11.2721	11.349	10.6879	10.8677	11.0318	10.3987	10.3817	10.5389	10.8207	11.0854	11.1573	9.8544	9.8929	10.0411	9.7457	9.527	9.4239	10.4899	10.0809	10.4408	10.2122	9.8696	9.9438	9.8495	9.7143	9.5509	9.8206	11.0671	10.8454
SAOUHSC_00490	folB	NA	488703	489068	1	11.7011	11.8904	11.1477	11.5366	11.6968	11.6899	12.0011	12.0247	11.7761	10.521	10.5389	10.2923	10.4574	9.8772	11.9998	11.9052	12.1476	11.2855	11.4688	11.52	10.8423	11.1257	10.9313	11.8904	11.8233	12.1159	10.7716	10.7018	10.6078	10.5649	10.4526	10.2233	11.2679	11.0585	11.4635	10.6594	10.5649	10.6032	10.3734	10.4277	10.4606	10.5228	11.7419	11.4999
SAOUHSC_00491	folK	NA	489065	489541	1	12.1396	12.3074	12.0601	12.3131	12.4787	12.3445	12.5737	12.7032	12.5798	10.9017	10.8021	10.7469	10.8021	10.6837	12.5918	12.7143	12.6075	11.5652	11.6641	11.7142	11.0318	11.2052	11.12	12.4363	12.2116	12.2852	11.4972	11.7842	11.8545	12.2563	11.9319	11.652	11.9671	11.7855	11.822	10.9266	10.874	10.9486	10.6579	11.1316	10.8183	10.9455	12.5101	11.9985
new_489542_489934_1	S164	intra	489542	489934	1	14.3007	14.4567	14.0052	14.6479	14.605	14.4088	14.6859	14.6331	14.7681	11.7054	11.6561	11.6281	11.5582	11.6734	14.2899	14.6759	15.2884	13.3117	13.2534	13.3117	12.3862	12.2709	12.2462	14.3394	14.3007	14.1803	12.9312	12.9751	13.0609	13.4002	12.8591	13.4415	14.2262	14.134	13.7989	11.4108	11.5867	11.5257	11.2954	11.6635	11.4577	11.5309	13.557	14.1041
SAOUHSC_00492	NA	NA	489935	490027	1	14.5909	14.4524	14.06	14.6136	14.6527	14.4739	14.705	14.6999	14.6571	12.0608	11.9039	11.9718	11.9747	12.0197	14.7093	14.7948	15.8327	13.6368	13.5068	13.6417	12.6586	12.4834	12.535	14.4567	14.4965	14.2262	13.2922	13.1584	13.1886	13.5642	13.1643	13.4497	14.3007	14.085	13.7503	11.856	12.0197	12.024	11.8136	12.3013	12.1785	12.0536	13.8557	14.3357
SAOUHSC_00493	lysS	NA	490080	491567	1	14.1639	13.7849	13.3176	14.0656	14.0456	14.1041	14.3708	14.3123	14.3165	11.947	11.9242	11.8272	11.8963	11.8617	14.1071	14.1603	14.057	13.0381	12.8879	12.9677	12.3621	12.3996	12.3234	14.0631	14.0885	14.1212	12.9196	12.6571	12.8196	13.1471	12.8204	13.4979	13.396	13.6017	13.7188	12.031	11.9759	11.9703	12.0522	12.1993	12.1034	12.2995	14.1212	13.9267
new_491610_491883_1	S165	inter	491610	491883	1	10.8347	10.284	9.6872	10.5771	10.8986	10.4037	11.3897	11.2772	11.2488	7.7239	7.6424	7.771	7.6604	7.7488	10.8879	10.9503	10.7047	8.9039	8.8411	8.9059	8.4308	8.4357	8.4974	9.7945	10.4425	9.7516	8.1921	7.8989	8.0655	8.4488	7.7761	7.8839	10.4003	10.1858	10.1497	7.8296	7.9444	8.0516	7.719	7.6633	7.9539	7.8096	10.1585	10.0594
new_491885_491996_1	S166	s-5'	491885	491996	1	13.0291	12.5645	9.8297	13.8267	13.6455	13.4155	14.7628	14.6621	14.8552	8.1945	8.3448	8.3972	8.7427	8.3608	12.1654	12.3266	11.9298	8.9208	8.9468	8.9534	8.4332	8.3656	8.3384	10.9922	11.2314	11.3521	8.6347	8.7655	8.5686	9.1646	8.8824	8.0838	10.3934	10.1675	10.3359	7.6287	7.9694	7.9012	8.2935	7.9468	8.2282	7.9694	10.664	10.819
new_491998_492098_1	S167	s-5'	491998	492098	1	13.1119	12.8178	9.8603	13.5665	13.3213	13.0203	14.378	14.4127	14.3931	8.4466	8.6614	8.5587	8.9833	9.1332	12.1338	12.0381	11.8824	8.7355	8.6835	8.3507	7.8891	7.9444	7.9418	11.0983	11.3427	11.5567	8.8263	9.4894	9.5369	10.6608	10.1986	10.7196	9.5997	10.1063	10.0083	8.0814	8.0483	7.9562	9.0298	8.1151	8.5674	9.088	11.4999	11.3867
SAOUHSC_00497	NA	NA	498652	500034	-1	8.5576	8.6986	9.1073	8.5985	9.2235	9.088	10.1269	10.1822	10.0209	8.0908	8.0516	8.3896	8.4697	8.6005	9.3366	9.3528	9.5113	8.3815	8.4158	8.4995	8.7222	8.7133	8.8479	8.8582	8.8195	8.8755	7.9296	7.8913	8.0142	7.7944	7.8246	8.3076	9.1901	9.0727	9.0118	10.1278	9.9155	10.1388	9.6608	10.1426	10.0776	9.4845	9.5249	9.5048
SAOUHSC_00499	NA	NA	500138	501025	1	13.8701	13.7053	12.3949	14.3123	14.1738	14.4244	15.2393	15.1249	15.1954	11.3956	11.2997	11.4599	11.5405	11.5366	13.9063	14.0542	14.6711	11.5582	11.7308	11.8328	12.0654	12.041	12.2116	9.5369	9.5249	9.7327	10.2007	10.1139	10.3715	9.5688	9.9935	10.9567	13.5361	13.3371	13.6494	16.0747	15.4131	15.4883	15.2692	15.1043	15.0222	14.9613	13.2261	12.8514
SAOUHSC_00500	NA	NA	501029	501589	1	13.6624	13.4979	11.9527	13.9174	13.7288	13.9532	14.979	14.9374	14.8495	11.2531	11.2399	11.3379	11.5271	11.3706	13.5993	13.4979	13.4791	11.4311	11.2501	11.0926	11.8781	11.8755	11.6621	9.3429	9.3264	9.3995	10.0377	10.2783	10.0955	9.68	10.1244	10.6657	13.0168	13.0273	13.4324	15.6792	15.2925	15.3458	15.2843	14.8676	14.8676	14.9972	13.2319	12.708
SAOUHSC_00501	nupC	NA	501797	503011	-1	13.4346	13.0903	11.6997	12.923	12.947	12.8543	12.4638	12.4576	12.5752	10.1046	9.9616	10.0776	10.0614	10.2578	12.5239	12.7206	12.6737	12.3369	12.2108	12.21	11.419	11.5852	11.5213	12.2116	12.3635	12.2324	11.6899	11.3612	11.3679	11.3781	11.2882	11.5471	11.5081	11.445	11.5226	10.4621	10.3359	10.3098	10.2595	10.8238	10.3742	10.7166	12.6492	12.3058
new_503048_503123_1	S168	s-5'	503048	503123	1	9.5749	11.6761	11.6448	10.2063	11.2343	11.4327	10.2547	10.1139	10.2138	11.797	12.1278	12.051	12.7001	12.6329	10.2432	9.7287	10.2447	10.967	10.7701	10.8159	11.7142	11.3462	11.9213	9.5929	9.1901	9.9119	10.7887	11.3936	10.8084	10.9079	11.6547	10.7286	10.37	9.7004	9.764	12.017	11.2286	12.1584	11.5824	12.4876	12.1425	12.1246	9.1963	9.3058
SAOUHSC_00502	ctsR	NA	503169	503630	1	12.0453	11.7997	12.1887	11.914	11.8755	11.9185	13.1185	12.8529	12.9181	15.7485	15.9385	15.8371	16.1151	16.2466	12.9112	13.2414	13.1565	13.4285	13.7028	13.6191	15.367	15.21	15.1377	12.6425	12.3562	12.3445	13.2337	13.3137	13.2433	13.1982	13.4394	12.4027	11.8532	11.8257	11.9441	15.7925	15.5938	15.4541	15.5121	16.2466	16.05	16.0912	11.7142	11.6448
new_503631_503726_1	S169	s-intra	503631	503726	1	12.1915	12.0081	12.3807	12.0209	12.0824	12.0453	13.2664	13.2591	13.0885	15.7663	16.0336	15.9899	16.2956	16.3063	13.3479	13.5227	13.453	13.7135	13.78	13.847	15.5291	15.367	15.4049	13.0327	12.7828	12.7778	13.4857	13.4697	13.6064	13.3856	13.6954	12.563	12.2969	12.0768	12.2315	16.1401	15.7056	15.7056	15.6704	16.3176	16.1073	16.2466	12.177	12.2216
SAOUHSC_00503	NA	NA	503727	504215	1	12.0824	11.9774	12.3213	11.9929	11.8997	12.031	13.0327	12.9016	12.7959	15.7232	15.8976	16.0096	16.2466	16.2869	13.146	13.183	13.2137	13.4438	13.66	13.7214	15.4049	15.3229	15.2692	12.7283	12.3503	12.6894	13.2357	13.3626	13.3774	13.2062	13.5642	12.34	12.0623	11.7699	11.9733	16.1151	15.6792	15.5765	15.6876	16.2672	16.0747	16.2565	12.1233	12.0713
SAOUHSC_00504	NA	NA	504205	505212	1	12.2216	12.1293	12.3045	11.9831	12.0325	12.0783	13.1924	13.1062	12.9312	15.7578	15.9146	16.05	16.3623	16.2762	13.3351	13.4049	13.5115	13.8018	13.7288	13.7188	15.337	15.4049	15.3155	12.7679	12.719	12.7861	13.3011	13.5004	13.4835	13.1774	13.5727	12.2792	12.1553	12.0011	12.1553	16.22	15.6876	15.5531	15.6616	16.1806	16.1765	16.2717	12.275	12.1368
SAOUHSC_00505	clpC	NA	505226	507682	1	12.9641	12.8081	12.6982	12.9716	12.8061	12.8846	13.6574	13.6243	13.4091	15.8016	15.93	16.0663	16.3063	16.3276	13.7904	13.7474	13.7083	13.8267	13.9563	14.039	15.4459	15.4793	15.3965	13.2811	13.1848	13.1756	13.5249	13.5068	13.5314	13.3097	13.5993	12.7127	12.8445	12.8145	13.0956	16.1723	15.7834	15.653	15.7319	16.2565	16.229	16.2118	12.8114	12.741
SAOUHSC_00506	NA	NA	507610	507768	-1	7.839	9.2816	10.8937	8.4017	9.42	9.7754	7.6734	7.8223	7.8602	9.5571	9.8262	11.0884	9.0813	11.4243	7.9012	7.5222	8.027	9.122	8.1283	8.6024	8.5528	8.3145	8.3168	7.8818	7.7838	7.6475	8.217	8.3885	7.9252	8.4603	8.7048	9.5875	8.2977	8.5261	8.5345	8.621	9.8968	10.4261	9.3264	11.7155	10.2613	9.8227	7.5285	7.9133
new_507717_507908_1	S170	inter	507717	507908	1	8.458	8.2547	9.0972	8.5809	8.4332	8.6478	9.0813	8.8755	8.9575	13.2	13.451	13.7989	14.8495	15.0783	8.8411	8.7848	8.7807	8.3729	8.7516	8.621	11.779	11.3505	11.6108	8.358	8.1898	8.4017	9.5973	9.9804	10.1711	10.7047	11.0671	8.175	7.8344	8.2212	8.0565	10.4689	10.961	10.9113	10.6318	11.6096	11.3665	11.3011	8.2741	8.336
new_507910_508021_1	S171	s-5'	507910	508021	1	10.1046	9.9879	10.5633	9.9288	9.9935	9.8929	10.9095	10.81	10.8879	13.1702	13.4484	13.8267	14.91	15.0913	10.1675	10.4277	10.5193	10.5456	10.7894	10.767	11.9312	11.6858	11.9242	10.7746	10.8864	10.9191	10.3635	10.8159	10.718	10.8871	11.2269	8.2791	10.0634	9.9128	9.8391	10.7419	11.0113	10.8757	10.7341	11.5081	11.3826	11.2399	10.3619	10.5228
new_508023_508196_1	S172	5'	508023	508196	1	10.0722	10.0048	10.6879	9.94	9.9227	9.9364	10.7261	10.5865	10.9251	13.2687	13.4721	13.993	15.0222	15.111	10.1497	10.5004	10.5882	10.5601	10.5424	10.9877	12.1728	12.1048	12.1959	11.0481	11.201	11.2082	11.3321	11.4237	12.0536	11.4135	11.7026	11.5639	10.2914	9.9128	9.6964	11.2602	11.2544	11.4902	11.2429	11.8257	11.5666	11.3196	10.761	10.7594
SAOUHSC_00507	radA	NA	508197	509531	1	12.6075	12.4834	13.1565	11.8272	12.0967	12.0039	12.8461	12.9751	12.8359	13.1813	13.4049	13.7368	14.7486	14.91	11.9384	12.0067	12.1553	11.6352	11.6899	11.7458	12.1668	12.1859	12.1293	13.2664	13.2664	13.1185	12.1482	11.9718	12.1254	12.462	12.359	12.0281	11.8863	11.754	11.8923	11.9052	11.8769	11.9527	11.7115	11.9283	11.8257	11.8233	13.4179	13.183
SAOUHSC_00508	NA	NA	509574	510629	1	12.3206	12.2593	12.667	11.8136	12.0713	11.9456	13.0797	13.0682	13.0707	12.9489	13.1756	13.4049	14.5102	14.5952	11.8545	11.9747	12.0911	11.5485	11.5171	11.349	12.0426	12.0027	11.8629	13.1136	13.0516	12.741	11.8042	11.6872	11.7142	12.1539	11.9641	11.479	11.8969	12.0225	12.1203	11.8192	11.6366	11.7011	11.6366	11.6407	11.6164	11.7926	13.0665	12.9687
new_510630_511036_1	S173	inter	510630	511036	1	12.4499	12.3635	11.5512	12.5476	12.9417	12.5935	13.6799	13.5141	13.7368	13.5453	13.6113	13.6673	14.3044	14.5182	12.0654	12.4962	12.0254	12.7381	12.9453	12.7877	12.7778	12.5086	12.5582	12.3251	13.0849	12.1902	11.5027	11.7395	11.4688	11.4746	11.5081	10.8437	12.1985	12.2924	11.9171	12.6831	12.7584	12.6155	12.7127	12.923	12.8326	12.7539	12.1799	12.8477
new_511038_511185_1	S174	s-5'	511038	511185	1	13.745	13.6113	14.2397	14.1706	14.1875	14.0362	14.3315	14.3357	14.4324	13.4649	13.5854	13.629	14.2969	14.4524	13.822	14.2672	13.66	13.2098	13.1924	13.4265	12.9329	12.7845	12.8396	13.5758	13.6673	13.437	12.2076	11.9628	12.1895	12.711	12.2636	12.5178	14.355	14.2711	13.8294	12.6604	12.8428	12.7049	12.6912	13.0083	12.9382	12.8081	13.2729	13.6749
SAOUHSC_00509	gltX	NA	511186	512640	1	13.5758	13.4812	13.3646	13.7028	13.78	13.8529	14.167	14.167	14.1569	13.5024	13.6191	13.6342	14.2397	14.4366	13.6799	13.6417	13.7582	13.2913	13.3938	13.5185	13.0609	13.1238	13.2769	13.4462	13.451	13.4024	12.1756	11.8328	11.9747	12.3533	12.1654	12.8625	13.7837	13.467	13.5004	13.0362	12.9549	13.0151	12.8114	13.0362	12.928	12.928	13.5046	13.3875
new_512705_512985_1	S175	indep	512705	512985	1	14.057	13.5833	15.1183	13.9532	14.1706	14.1071	14.506	14.6274	14.4206	15.7056	15.6178	15.5683	15.5291	15.4235	14.1875	14.3633	14.2186	14.7332	15.0413	14.7137	14.9556	14.9732	15.2925	15.1377	14.7537	14.1435	15.7925	15.8905	15.9736	15.7056	15.9479	15.4716	14.9319	14.0753	14.3862	14.7486	15.2773	15.2318	15.4541	15.21	15.2692	15.3965	14.15	14.131
new_512987_513062_1	S176	s-inter	512987	513062	1	12.0895	12.2547	12.2593	11.6956	12.0281	12.041	12.1396	12.2778	12.1714	13.1662	13.141	13.0815	13.0665	13.1351	11.717	11.8727	12.3735	12.523	12.672	12.7647	12.5117	12.6377	12.7395	12.34	12.2262	12.7333	13.0381	13.0291	12.9453	12.7828	13.0441	12.2156	11.9111	11.6352	11.7616	12.5553	12.2337	12.2232	12.2912	12.4136	12.495	12.4102	11.0539	11.0069
SAOUHSC_00510	cysE	NA	513063	513710	1	12.322	12.3562	12.3489	12.0637	12.2884	12.2416	12.3475	12.4593	12.3777	13.1848	13.1955	13.1528	13.0849	13.1584	12.098	12.0768	12.4741	12.7555	12.8012	12.9489	12.6571	12.7239	12.8999	12.4741	12.3935	12.7892	13.0309	13.0151	13.1315	12.7714	13.0017	12.2681	12.0852	11.7596	11.9929	12.7615	12.5053	12.5192	12.4395	12.6281	12.641	12.6329	11.622	11.4577
SAOUHSC_00511	cysS	NA	513694	515094	1	12.5252	12.6289	12.8543	12.5514	12.8243	12.7254	12.471	12.53	12.5645	13.0309	13.1683	13.0476	12.9522	13.0327	12.3324	12.4893	12.5209	12.8012	12.8114	13.143	12.9067	12.9417	13.0739	12.6202	12.4756	12.7488	12.8097	12.7174	13.0168	12.4475	12.7599	12.4186	12.5752	12.182	12.2291	12.8359	12.667	12.6655	12.4341	12.7001	12.5522	12.6281	11.9154	11.8355
SAOUHSC_00512	NA	NA	515087	515491	1	13.0756	13.3331	13.1866	12.9435	13.2156	13.0419	13.0625	13.0257	13.1204	13.2414	13.2747	13.2729	13.151	13.1905	13.1024	12.9522	13.3351	13.1604	13.3586	13.4002	13.2913	13.4835	13.4979	13.1185	12.6442	13.2769	12.8798	13.0068	13.2629	12.8162	13.0083	12.3965	12.9312	12.6313	12.8529	13.0833	12.8693	12.9835	12.7049	13.022	12.9401	12.6377	12.3906	12.3177
SAOUHSC_00513	NA	NA	515499	516245	1	13.1254	13.1604	13.0257	12.8798	12.9641	12.977	12.8309	12.7632	12.7892	13.1185	13.1185	13.0017	12.9059	12.9641	12.8396	12.883	12.8514	13.0133	13.0516	13.1905	13.1136	13.1081	13.0238	12.8726	12.9549	12.8846	12.8763	12.7664	12.7925	12.53	12.7298	12.2398	12.5859	12.5364	12.5798	12.7049	12.7632	12.6982	12.4802	12.7607	12.6125	12.7314	12.3416	12.1511
SAOUHSC_00514	NA	NA	516245	516769	1	13.1062	13.3687	12.9163	12.9112	13.0797	13.0238	12.8575	12.8097	12.8693	13.0185	12.9453	12.6297	12.8591	12.7877	12.7001	12.7373	12.7159	12.9889	12.9557	13.1643	13.0309	12.9659	13.0973	12.7877	12.7239	12.8991	12.5178	12.5874	12.6442	12.3303	12.5606	12.1539	12.7049	12.5086	12.6218	12.5874	12.4876	12.5039	12.5149	12.5424	12.4513	12.4962	12.1632	11.9498
new_516770_516849_1	S177	s-intra	516770	516849	1	12.7877	12.5252	11.7268	12.462	12.1059	12.177	12.1785	12.2224	11.9111	12.0995	11.9747	12.5101	11.7485	12.3821	11.8603	11.7705	10.0012	12.3058	10.7078	11.8671	11.073	11.5926	11.7692	11.9012	12.0142	11.6547	11.4732	12.2172	11.7755	11.7609	10.6138	11.5366	12.0183	12.0197	10.9206	11.1228	12.1799	11.9887	11.7155	12.2398	12.1728	11.6858	10.9079	11.7749
SAOUHSC_00515	sigH	NA	516850	517419	1	13.0922	13.3196	12.7647	12.7778	13.0083	12.8754	12.8012	12.8309	13.0185	12.5039	12.4943	12.5023	12.2578	12.2416	12.5814	12.7488	12.8718	12.6474	12.7426	12.8815	12.8243	12.6297	12.7426	12.6075	12.9907	12.6912	12.2622	12.1859	12.1859	11.914	11.9985	11.5295	12.6425	12.3309	12.3763	11.8244	11.9283	11.9427	11.717	11.914	11.8643	11.779	11.9971	12.1254
new_517420_517494_1	S178	s-inter	517420	517494	1	12.9591	13.2729	12.7599	12.7239	13.0507	12.9364	12.6686	12.5706	13.0797	12.4702	12.4962	12.4253	12.1985	12.2129	12.4186	12.6948	13.0563	12.4246	12.7143	13.0257	12.7812	12.6141	12.7206	12.6541	12.7127	12.719	12.1959	12.1129	12.1104	11.8428	11.8671	11.5485	12.8495	12.1338	12.5582	11.8019	11.8727	11.8413	11.1619	11.8944	11.8108	11.6799	12.0381	12.0281
new_517496_517696_1	S179	5'	517496	517696	1	14.7741	14.8336	14.8164	14.8614	14.8895	14.8336	15.0541	14.9732	14.9613	14.0456	13.9964	13.8808	13.5474	13.4553	14.9732	15.0222	14.7439	15.1744	15.3458	14.072	14.7741	14.8552	14.8438	14.979	14.4438	14.9909	14.5571	14.3394	14.2083	14.1107	14.1276	13.7582	14.2969	14.9154	14.8895	13.2454	12.8529	13.0476	13.1043	12.6982	12.5317	12.6768	14.7439	14.397
SAOUHSC_00516	secE	NA	517697	517915	1	14.9319	15.0348	15.1043	14.8056	14.8797	14.9266	14.9613	15.0727	14.9433	14.0266	13.9504	14.0173	13.5383	13.4285	15.0843	14.979	15.8113	15.3155	15.2692	15.0697	14.8164	14.9031	14.8676	15.0971	15.111	15.7578	14.7093	14.4011	14.1569	14.1569	14.1243	13.7932	14.91	14.9319	14.9972	13.1945	13.1273	13.2281	13.1774	12.9574	12.8676	12.8061	14.7231	14.8438
SAOUHSC_00517	nusG	NA	517928	518476	1	15.0097	15.0222	14.979	14.7795	14.8676	14.9494	14.91	14.9972	14.7847	14.0817	13.912	14.0753	13.6017	13.66	15.0783	14.8614	15.0097	15.111	15.1516	16.3276	14.7279	14.6975	14.8001	15.0913	14.91	15.337	14.5952	14.2298	14.1071	14.1139	13.9712	13.7053	14.7741	14.7895	14.8645	13.4114	13.3982	13.451	13.2571	13.2891	13.3731	13.2611	14.7093	14.9732
new_518477_518656_1	S180	intra	518477	518656	1	15.3229	15.0843	14.6136	14.9154	15.016	15.0348	15.0727	15.1823	14.9972	13.8191	13.7904	13.8951	13.3519	13.6137	14.8739	14.6331	14.2014	14.7231	14.7332	16.05	14.378	14.2503	14.06	15.0035	15.246	15.3965	14.4757	14.257	13.9174	14.257	14.039	13.9092	14.5531	14.9266	14.7895	13.2747	13.5337	13.467	13.1964	13.3709	13.4091	13.2319	14.8336	14.6999
SAOUHSC_00518	rplK	NA	518657	519079	1	16.0832	16.041	15.367	15.8371	15.8283	15.7485	16.1151	15.9899	15.8448	13.9802	13.938	13.9147	13.6314	13.6177	16.05	15.8631	15.5121	15.3595	15.4378	14.7439	14.6092	14.8056	14.6809	15.8371	16.1681	15.907	15.1377	15.1458	14.8895	15.6704	15.4716	15.6089	14.8271	15.714	15.5531	13.6884	13.5833	13.5091	13.4721	13.3371	13.4155	13.3563	15.5849	15.3886
new_519080_519286_1	S181	intra	519080	519286	1	16.1073	15.9564	15.4883	15.9479	16.0912	16.1501	16.3391	16.1327	16.3276	14.1912	14.1243	14.0542	13.6039	13.7503	15.8631	16.0663	16.3009	15.4342	15.4305	15.8676	14.8797	14.6159	14.7486	16.2466	16.0912	16.3176	15.2603	15.2318	15.1595	15.6876	15.4131	15.7748	15.8976	15.9385	15.4049	13.7689	13.6243	13.5004	13.5558	13.3982	13.4625	13.4324	15.8721	16.0832
SAOUHSC_00519	rplA	NA	519287	519979	1	15.8721	15.3965	14.0542	15.7663	15.5609	15.6435	15.9899	16.0336	15.7748	13.1774	13.222	13.0625	12.947	12.7764	15.4378	15.0286	16.041	14.3063	14.2435	14.1639	13.5497	13.8352	13.5785	15.4459	15.6616	15.6876	14.1569	13.8529	14.4206	14.8271	14.4757	14.2711	14.359	14.7381	15.111	12.6967	12.6313	12.664	13.1222	12.4056	12.3621	12.8212	15.381	15.2173
new_519980_520054_1	S182	s-inter	519980	520054	1	15.0035	15.1744	13.3412	15.3069	14.7381	14.9433	14.9031	15.3229	15.1516	11.8983	11.7555	12.5935	12.0325	12.5209	14.0237	13.5692	14.2605	12.7017	11.7471	12.2737	11.8285	11.574	11.9154	14.2747	13.9034	14.32	11.9026	13.3052	12.928	13.2232	13.0815	12.8543	13.2039	14.1139	13.297	10.5424	12.2493	11.986	12.0713	12.0824	12.1749	11.4177	13.6799	14.405
new_520056_520250_1	S183	5'	520056	520250	1	16.0175	16.0663	14.6952	16.3623	16.3623	16.3176	16.2956	15.9644	16.3391	12.1278	12.1338	12.359	11.9254	12.471	15.6178	16.1765	16.0579	14.3123	14.7279	15.1595	13.2394	13.0533	12.9067	15.9224	16.1151	16.3276	13.3097	13.2357	13.3213	14.6527	13.3731	12.9751	16.1151	15.9817	15.9224	11.4148	11.6436	11.2488	11.5324	11.5867	11.8589	11.3665	15.9224	15.8283
SAOUHSC_00520	rplJ	NA	520251	520751	1	16.3276	16.1327	14.0514	16.3391	16.2565	16.2672	16.2466	16.2118	16.0985	11.6393	11.6899	11.808	11.9227	12.1741	16.1501	16.1681	16.2118	14.8966	14.6711	15.6089	12.6967	12.8999	12.8659	16.1847	16.2027	16.3063	14.0753	13.8808	14.5139	14.4795	13.5337	12.2983	15.7834	15.2925	15.2393	11.1782	11.0957	11.0983	11.0052	11.1695	11.1484	10.9966	15.4131	15.6963
SAOUHSC_00521	rplL	NA	520794	521162	1	16.4198	15.9996	13.3519	16.1765	16.1112	16.229	15.9564	15.8814	15.8113	11.1695	11.0942	11.3476	11.4803	11.4205	16.1401	16.1593	15.8976	14.03	14.0362	13.8398	12.3309	12.2607	12.2383	15.5765	15.7485	16.0046	13.2707	13.1756	13.5206	14.1011	12.954	11.4847	15.016	14.9849	15.2245	10.5503	10.9191	10.6334	10.9362	10.7303	10.8069	10.6078	15.7834	15.9736
new_521163_521284_1	S184	s-inter	521163	521284	1	14.0817	13.0083	11.1867	13.8585	14.5232	13.6749	14.3516	14.2969	14.4476	10.0704	9.8833	10.3684	10.1244	11.2449	12.3385	12.9625	12.2737	11.1939	11.2269	10.8532	10.3098	9.8391	9.7327	12.7439	12.641	11.8849	10.4204	11.1039	10.5649	11.8532	10.5572	9.8813	12.563	12.8558	12.8895	9.4015	9.9227	10.3802	10.0377	10.6016	10.296	10.5176	12.1902	13.2
SAOUHSC_00523	NA	NA	521337	521945	1	13.8585	13.8729	12.0441	13.8074	13.9409	13.4835	13.8836	14.0456	13.912	12.1714	12.2737	12.3431	12.4129	12.4142	12.6737	12.4863	12.9147	12.2995	12.3131	12.4319	12.0623	12.1539	12.1599	12.5829	12.8543	12.8617	11.6123	11.9369	11.6926	11.5309	11.6504	11.3699	12.9147	12.977	12.8798	12.5039	12.4499	12.4962	12.4726	13	12.8229	12.923	12.6541	12.7314
new_521969_522300_1	S185	5'	521969	522300	1	14.7948	14.9732	15.2773	14.7231	14.8845	14.6952	15.6009	15.4638	15.4716	14.9494	15.0473	14.7332	14.8217	14.6331	15.2036	15.246	15.7578	15.246	15.3529	14.8164	14.5999	14.705	14.4965	15.0222	15.0097	14.8164	14.6952	14.8217	14.8336	14.2262	14.5274	14.072	14.8438	15.0783	15.0913	14.5909	14.5232	14.5102	14.6227	14.3862	14.3123	14.3315	14.5909	14.5232
SAOUHSC_00524	rpoB	NA	522301	525711	1	14.7587	14.6952	14.7137	14.5612	14.6759	14.7279	15.1595	15.1183	15.1744	14.7795	14.7948	14.7486	14.5139	14.3862	14.705	14.8385	14.5909	14.5441	14.7093	14.9319	14.2711	14.3165	14.2333	14.4169	14.5232	14.3438	14.3376	14.2605	14.4836	13.9865	14.2155	14.3823	15.1516	14.8336	14.9849	14.5952	14.5531	14.5014	14.3357	14.3669	14.3236	14.2825	14.9374	14.7795
new_525712_525874_1	S186	intra	525712	525874	1	14.979	14.8895	15.3595	14.8895	14.9209	14.8797	15.1458	15.0878	15.367	14.8797	14.6527	14.8056	14.5952	14.5316	14.9494	15.1516	14.6136	14.9556	14.7439	14.9849	14.3315	14.3516	14.2637	14.5952	14.8111	15.3298	14.7486	14.6527	14.7847	14.359	14.4438	14.4011	16.2762	15.3155	15.5121	14.7137	14.7279	14.6181	14.565	14.506	14.488	14.4366	14.9675	15.7407
SAOUHSC_00525	rpoC	NA	525875	529471	1	15.016	14.8966	15.2692	14.9494	15.0097	14.9556	15.3298	15.246	15.4131	14.8495	14.8895	14.7895	14.586	14.4324	14.91	15.0783	15.2566	14.8614	14.9613	14.9266	14.3823	14.4264	14.2787	14.6999	14.8164	14.5014	14.7381	14.5102	14.7537	14.32	14.4366	14.705	15.8814	15.3965	15.4131	14.7182	14.6711	14.5571	14.4285	14.4366	14.378	14.4011	15.0667	14.9031
SAOUHSC_00526	NA	NA	529608	529862	1	16.2118	16.3623	15.7319	16.3787	16.3787	16.3928	16.3063	16.229	16.3623	14.1373	14.0426	14.2245	13.1796	13.6177	16.1073	16.2869	16.2565	15.5291	15.9817	16.3063	15.4305	14.9849	15.1823	16.1681	16.0747	16.2672	15.6351	15.6792	15.8631	16.05	15.7663	15.2245	16.1681	16.1501	16.2027	13.2729	13.3412	13.1964	12.9181	12.8949	12.7254	12.4756	16.0262	16.1593
new_529863_529959_1	S187	s-intra	529863	529959	1	16.3787	16.3928	16.1847	16.4198	16.3928	16.4198	16.3928	16.3502	16.3928	14.2262	14.378	14.3708	13.7368	13.7161	16.2118	16.3928	16.4198	15.7578	15.8631	16.3502	15.5683	14.9209	15.5121	16.1327	16.2869	16.3928	15.6435	15.6876	16.0832	16.041	15.6351	15.3595	16.3063	16.2027	16.1151	13.4091	13.3938	13.4135	13.139	12.9854	12.9033	12.7127	16.0663	16.3176
SAOUHSC_00527	rpsL	NA	529960	530373	1	16.3623	16.3787	15.5609	16.3502	16.3391	16.3623	16.3502	16.3623	16.2869	14.0915	14.0022	14.2245	13.437	13.5947	16.2762	16.2377	16.3009	15.8371	15.9899	16.2762	15.2036	15.2245	15.4962	16.0262	16.2565	16.3391	15.6876	15.6254	16.0663	15.9385	15.714	15.1595	16.2466	16.0985	16.1073	13.3331	13.299	13.1945	12.977	12.7714	12.7994	12.4849	16.1681	16.1943
SAOUHSC_00528	rpsG	NA	530439	530909	1	15.9644	16.1681	14.8217	16.1593	16.1593	16.1943	15.8631	16.3276	16.2516	14.0237	14.1071	14.072	13.3213	13.3563	16.0985	15.9899	16.1501	15.7056	15.6963	15.5609	15.1823	15.3965	15.4305	15.9899	15.7748	16.229	15.4962	15.4459	15.3744	15.6963	15.6254	14.8164	15.4638	15.9736	15.9479	13.3875	13.151	13.1702	12.7695	12.606	12.5537	12.4694	16.0985	15.6876
new_530910_531031_1	S188	s-intra	530910	531031	1	16.0096	16.2869	14.8056	16.1681	15.9736	16.2118	16.0096	16.3787	16.3502	13.8661	13.8529	13.8836	13.2081	13.3074	16.0175	16.041	16.1681	15.5121	15.8016	16.1943	15.1377	15.2318	15.1744	16.0912	16.1327	16.1073	15.3069	15.2692	15.653	15.7407	15.4378	14.7537	15.1249	16.0096	15.7578	13.2553	12.9963	13.0036	12.7908	12.5101	12.5222	12.1438	15.6792	15.5048
SAOUHSC_00529	fusA	NA	531032	533113	1	16.1681	16.1401	14.6665	16.2466	16.22	16.2027	16.0336	16.1501	16.1327	13.7558	13.7474	13.7341	12.9574	13.0973	16.0912	16.0175	16.1073	15.4131	15.6792	16.0175	15.0222	15.0473	15.1458	15.7748	15.9996	15.8202	15.381	15.3229	15.5121	15.8283	15.3529	14.6426	15.8016	15.8202	15.9644	13.0459	12.9506	12.8609	12.6508	12.359	12.4027	12.1584	16.1151	15.9996
new_533114_533329_1	S189	intra	533114	533329	1	16.3502	16.3502	15.4793	16.3928	16.4198	16.3787	16.4198	16.4198	16.4198	15.1043	15.0222	14.8552	14.3474	14.0915	16.3787	16.4198	16.3391	15.9899	16.1681	16.3391	15.9736	15.6792	15.7663	16.3787	16.3502	16.4198	16.0175	15.8113	16.3176	16.0579	15.6963	15.5205	16.4198	16.1401	16.1401	14.1838	14.1875	14.0426	14.2711	13.3519	13.6137	13.4953	16.2377	16.3928
SAOUHSC_00530	tuf	NA	533330	534514	1	16.3063	16.2956	15.246	16.1847	16.2672	16.1593	16.2377	16.1985	16.2118	15.1744	15.1311	15.0222	14.3862	14.3931	16.3928	16.3623	15.7363	16.0985	16.0262	15.5609	15.8113	15.8814	15.8814	16.2762	16.3391	15.7186	16.041	15.7663	15.9224	15.9899	15.9736	15.2603	15.8721	16.0663	16.05	14.4127	14.472	14.4285	14.3931	13.9472	14.0689	14.0237	16.3623	16.3502
new_534735_534795_-1	S190	s-3'	534735	534795	-1	10.5307	10.3581	11.184	10.7093	10.7945	10.9191	10.3268	10.5323	10.6879	9.5398	9.1709	9.4703	8.9059	9.3419	11.6164	11.3749	10.9847	9.5509	9.3995	9.1159	9.1687	8.9734	8.7655	10.4212	10.3651	10.3477	9.6136	9.4178	8.7889	9.8696	9.5024	10.7003	10.8238	11.3599	11.1924	8.2059	8.4447	8.9651	8.3848	9.1749	8.7201	8.1656	11.2574	11.5295
SAOUHSC_00531	NA	NA	534796	535971	-1	11.2052	10.8238	11.7718	11.486	11.4392	11.7294	11.5659	11.7506	11.6136	9.4845	9.4239	9.2908	8.9919	8.8572	12.53	12.4772	12.719	10.6349	10.5389	10.6365	9.789	10.0048	10.0738	11.7381	11.6194	11.8095	10.5348	9.9493	10.1388	10.4261	10.1497	11.7365	12.0726	11.883	12.1246	8.9429	8.4029	8.4017	8.3507	8.3338	8.4082	8.0109	11.7802	11.6393
SAOUHSC_00532	kbl	NA	536142	537329	1	11.9154	11.7308	11.0747	11.7419	11.7651	11.779	11.3363	11.4464	11.356	13.5758	13.5091	13.5383	13.4285	13.3196	11.9283	11.7584	11.8983	13.8074	13.6884	13.5404	13.5463	13.5738	13.3982	11.8617	11.7898	11.7321	13.7774	13.7474	13.5854	13.3608	13.7135	14.0283	11.5351	11.787	11.6773	13.1848	13.1924	13.2454	13.3731	13.0291	13.0797	13.0327	11.4526	11.1573
SAOUHSC_00533	hchA	NA	537595	538473	1	12.5918	13.2243	13.03	13.557	13.4721	13.968	13.4114	13.4315	13.2913	15.0413	15.0783	15.0727	15.1823	15.1672	14.6331	14.6136	14.8614	13.6827	13.7262	13.8836	14.4919	14.6975	14.8217	13.6979	13.8131	14.247	13.7423	13.8585	14.4757	12.3191	13.3052	12.813	14.3741	14.131	14.2298	15.45	15.1516	15.3155	15.2528	14.7847	14.9556	14.8797	12.965	12.8676
SAOUHSC_00534	araB	NA	538632	540269	1	9.5629	9.0465	8.8367	9.6482	9.4964	9.7388	10.3395	10.4037	10.3684	10.5356	10.5822	10.7032	10.8423	10.9774	10.4916	10.4473	10.6253	11.4177	11.479	11.6415	11.3335	11.349	11.5125	9.3058	9.3328	9.3448	10.862	10.823	10.8347	10.8021	10.7419	10.8893	9.8469	9.8026	9.8676	11.0509	10.8636	11.1484	10.784	11.1782	11.1996	11.0904	9.7108	9.6116
new_540401_540482_1	S191	s-5'	540401	540482	1	11.0099	10.8879	9.9173	10.784	10.9129	10.6456	11.2269	10.9017	11.3599	12.7615	12.6929	12.7056	12.9329	12.5401	11.0839	11.349	11.3063	12.0469	12.2954	12.6492	12.3431	12.3089	12.2983	11.2203	11.1723	11.2954	14.8001	14.6999	15.2393	14.3741	14.7537	15.4235	12.0209	11.9998	11.6997	14.0949	14.3275	14.2227	14.0362	14.4438	14.247	14.4088	10.952	10.6518
SAOUHSC_00535	NA	NA	540483	541448	1	10.9952	10.9455	9.5652	10.6108	10.7328	10.5503	11.2082	11.0606	11.1228	12.5417	12.5417	12.5039	12.6474	12.5568	11.1966	11.0069	11.0185	12.055	12.2416	11.9759	12.2462	12.2547	12.1089	10.691	10.7093	10.764	14.5531	14.5139	14.3633	14.2435	14.4795	15.2843	11.3086	11.5405	11.5027	14.3394	14.3931	14.3741	14.4366	14.586	14.565	14.5232	11.0685	10.9065
new_541513_541650_1	S192	s-inter	541513	541650	1	10.3107	10.5503	9.3016	9.7086	9.6823	9.764	10.296	10.221	10.0894	9.132	9.0239	8.5921	9.1463	8.4332	9.8107	9.9565	9.9245	10.2514	9.8148	9.8641	9.9438	9.8603	9.764	9.6157	9.7791	9.6523	11.717	11.1362	10.8437	11.2399	10.8299	10.7452	10.5536	10.6986	9.94	11.6052	12.1866	11.8328	12.0426	11.8685	11.5694	11.7185	9.4726	9.6862
new_541652_541782_1	S193	s-5'	541652	541782	1	13.2414	13.0327	14.1468	13.6113	13.5947	13.5758	14.3931	14.2825	14.2637	13.4245	13.3709	13.3331	12.9196	12.8968	14.3931	14.7795	14.9154	14.3823	14.32	14.7182	14.1212	13.962	14.0542	14.1532	14.2536	14.1532	14.1943	13.8673	13.912	13.7636	13.7904	13.7718	14.2672	14.2262	13.8441	12.2519	12.3965	12.1844	12.2041	11.9327	11.6258	11.757	13.4577	13.78
SAOUHSC_00536	ilvE	NA	541783	542859	1	12.9128	12.7506	13.8779	12.8326	12.9804	13.0993	13.5404	13.5947	13.5004	13.1604	13.0362	13.0739	12.6704	12.5843	13.962	13.9834	14.3669	13.9563	13.8383	13.8131	13.6394	13.7395	13.5993	13.7474	13.7288	13.8131	13.6417	13.2534	13.2261	13.1756	13.2664	14.9319	14.0052	13.9532	14.1276	11.9656	11.9441	11.889	11.9556	11.4054	11.4547	11.5591	13.407	13.2319
SAOUHSC_00537	NA	NA	542832	543005	1	11.3363	11.5512	13.5619	11.6621	11.7692	11.8532	12.4156	12.2924	12.4142	11.87	11.7083	11.7622	11.2327	11.5284	13.0973	13.1813	12.9804	13.1702	12.905	12.9804	12.8196	12.7861	12.8846	12.6155	12.4102	12.9155	12.0426	12.1828	11.8486	11.4942	11.2679	13.8499	13.5923	13.2197	13.4649	10.8115	10.8677	10.4987	10.6534	10.2595	9.8426	9.8929	12.1584	12.6264
new_543006_543108_1	S194	s-intra	543006	543108	1	11.1573	11.1528	13.3823	11.356	11.5171	11.3774	12.2622	12.1714	12.1396	11.8257	11.5723	11.5309	11.0178	11.133	12.8879	13.0516	12.8477	12.9401	12.6442	12.8983	12.6281	12.6704	12.6831	12.5163	12.233	12.5737	11.8957	11.5405	11.6648	11.2109	11.1378	13.5337	13.5185	13.1719	13.0903	10.7212	10.5292	10.3786	10.2547	9.9438	9.2975	9.8544	12.0536	12.0895
SAOUHSC_00538	NA	NA	543109	543792	1	11.0185	10.9079	12.8145	10.6426	11.0656	11.0539	11.7214	11.8285	11.6997	11.2764	11.5097	11.3692	11.3839	11.0685	12.3104	12.1741	12.1828	12.3935	12.3635	12.2506	12.3013	12.3862	12.2563	11.9787	11.815	11.9584	11.5284	11.0473	11.0406	10.8423	11.001	12.7925	12.4962	12.8445	13.094	10.8037	10.7826	10.8893	11.0229	10.3082	10.1155	10.7632	11.9513	11.7419
SAOUHSC_00539	NA	NA	543908	544570	-1	12.5222	12.2995	12.5417	12.4907	12.3503	12.5133	13.0776	13.3011	13.0553	9.6417	9.7811	9.4239	9.6057	9.2638	12.4215	12.3877	12.5417	11.0038	10.9877	11.0213	10.5472	10.6657	10.7003	13.1264	13.1964	13.0273	10.296	9.8585	10.2308	10.248	10.0101	11.8671	11.4464	11.1825	11.2954	9.9804	9.5408	9.7602	9.905	9.0376	10.0494	9.6944	12.595	12.6622
SAOUHSC_00540	NA	NA	544563	545180	-1	11.6858	11.574	11.7499	11.8957	11.7705	11.9171	12.4876	12.3169	12.813	8.7402	8.8367	8.6478	8.2817	8.3779	11.7458	12.0753	11.7129	10.6534	10.6721	10.6395	10.1623	10.043	10.0048	12.4787	12.4027	12.1246	9.4494	9.2135	9.2049	9.453	9.0356	10.459	10.8391	10.8663	10.7123	7.8719	8.2083	7.9539	8.0959	7.9834	7.9834	8.0726	11.9998	12.3296
new_545181_545760_-1	S195	5'	545181	545760	-1	11.2165	11.0185	11.3392	11.0554	10.8532	11.0839	11.0481	11.2254	11.2708	8.611	8.8732	8.31	8.4196	7.9033	11.091	11.1559	10.9768	10.0136	9.8715	9.8486	9.7602	9.8129	9.7717	11.091	11.4121	11.0671	9.742	9.2345	9.4352	9.5529	9.4703	10.6972	10.2464	10.1658	10.3548	7.8913	7.7748	7.5638	7.9944	7.3645	7.2619	7.4391	11.3929	11.2629
SAOUHSC_00541	tadA	NA	545247	545717	1	10.0136	10.2343	10.8562	10.7578	10.8238	10.9424	10.5407	10.5079	10.3969	10.195	10.2952	10.3667	9.8353	9.4135	10.5641	10.464	10.3427	10.6016	10.6918	10.7563	10.5696	10.5898	10.7196	10.2157	10.2242	10.3511	10.7484	10.9079	10.7047	10.5555	10.6349	10.28	10.5966	10.5696	10.7312	9.5448	9.7164	9.6683	9.4824	8.9723	8.621	9.4034	10.1551	10.2093
new_545752_545863_1	S196	s-5'	545752	545863	1	10.9686	11.3599	12.6218	11.5013	11.2715	11.5952	12.4261	12.7063	12.5149	11.4561	11.4972	11.3969	10.7794	10.8222	12.741	12.6442	12.7976	12.5192	12.4545	12.7506	12.0608	12.1611	12.3891	12.3877	12.2667	13.2562	11.638	11.5309	11.7406	12.1438	11.6983	13.2664	13.7395	13.4114	13.3916	10.5079	10.3064	10.3934	10.3667	9.7206	10.0938	9.8564	13.8191	13.9147
SAOUHSC_00542	NA	NA	545864	546733	1	11.6734	11.6983	12.6474	11.9039	11.865	11.9513	12.6737	12.7159	12.5613	11.6747	11.7365	11.6913	11.1982	10.9551	13.0309	12.9163	13.5271	12.7032	12.6782	12.7348	12.3153	12.3935	12.5178	12.4936	12.5691	13.1774	12.2116	11.9513	11.9612	12.5268	12.0824	13.1924	14.1243	13.5758	13.7135	11.7548	11.2983	11.4094	11.4746	10.9718	11.3144	11.1257	13.9771	14.3394
SAOUHSC_00543	NA	NA	546754	547320	1	11.3019	11.0303	12.055	11.6251	11.7155	11.5582	12.2867	12.3475	12.1697	11.6206	11.6606	11.6786	10.998	10.862	12.42	12.322	12.3649	12.0824	11.9556	11.9958	11.9718	12.0197	11.9298	12.024	12.0225	12.0726	11.6734	11.4256	11.3181	11.986	11.6814	12.5904	13.4155	13.7108	13.847	11.4774	11.4606	11.3548	11.669	10.8347	11.0303	11.0971	13.938	14.0173
SAOUHSC_A00526	NA	NA	547608	547865	-1	7.8412	8.9745	9.6177	8.3076	9.0813	9.2995	7.4831	7.4604	7.6176	7.615	7.432	7.5524	7.3032	7.6037	7.6734	7.6618	7.6919	8.2104	7.5432	7.832	7.6122	7.4458	7.3524	7.2494	7.273	7.2836	7.2291	7.349	7.1289	7.3524	7.4068	8.7606	7.999	7.7513	7.6205	7.2619	7.7319	7.3567	7.4248	7.8602	7.5813	7.4604	7.3366	7.3567
SAOUHSC_00544	sdrC	NA	547751	550738	1	13.0885	12.303	10.3427	11.5796	11.6066	11.419	9.7681	9.8833	9.7403	7.9209	8.0838	7.7944	7.9588	7.812	11.4464	11.0599	11.3943	10.9503	10.984	11.1573	9.8869	9.8929	10.099	9.4552	9.7004	9.9347	9.5652	9.984	10.0652	9.6097	9.9652	10.0785	8.4006	8.5412	8.4864	7.6861	7.7687	7.9683	7.8891	7.8818	7.9922	7.7891	10.7648	10.7701
new_551039_551104_1	S197	s-5'	551039	551104	1	14.7332	14.4169	14.4683	13.7395	13.5206	13.3052	9.8734	10.2595	10.5848	9.0156	9.2472	9.3614	8.9879	9.0259	13.6979	13.9802	14.8164	12.3475	12.6297	13.453	11.5824	11.3796	12.4605	10.4972	10.7151	12.1203	10.5292	10.2326	11.5041	10.9298	11.1758	13.7083	8.0794	7.7433	7.9133	7.9588	8.1774	8.6322	8.1002	8.8642	8.7889	8.3507	13.4415	13.7313
SAOUHSC_00545	sdrD	NA	551105	555154	1	14.4919	14.1738	13.816	13.0017	12.9112	12.8012	9.9059	10.0829	10.0955	9.5601	9.4905	9.6116	9.9982	10.0246	14.06	13.8921	13.9802	12.3949	12.5268	12.7615	11.6251	11.6149	11.8603	10.686	10.9833	11.3809	10.4119	10.423	10.622	10.5323	10.5424	12.5417	8.8642	8.8865	9.0219	10.7261	10.8107	11.0113	10.7018	10.9471	11.147	10.6456	13.5523	13.5594
SAOUHSC_00547	NA	NA	555273	556745	1	10.3918	9.9565	10.8159	10.479	10.5275	10.534	10.4311	10.459	10.4103	10.9129	11.0185	10.9439	11.2488	11.2095	10.2447	10.2432	10.1752	10.3462	10.4103	10.2732	10.4995	10.514	10.4473	10.4459	10.4243	10.4885	11.1911	11.2269	11.168	11.0898	11.2122	12.4334	10.0793	10.2175	10.1986	11.2969	11.3665	11.3706	11.3114	11.5171	11.4054	11.4464	10.5292	10.5747
SAOUHSC_00548	NA	NA	556869	558359	-1	12.0268	12.34	11.6251	11.8997	11.9339	11.9628	10.9378	11.0141	10.9145	13.0151	13.0476	12.9098	13.1945	13.145	11.5824	11.479	11.574	12.6622	12.704	12.6586	13.139	13.1662	13.1848	11.8501	11.8685	11.7731	12.5507	12.5163	12.4102	12.438	12.7223	13.5404	11.335	11.3434	11.2664	13.0776	12.9591	12.9196	12.9401	13.2098	13.222	13.297	11.6635	11.5419
SAOUHSC_00549	folE2	NA	558641	559519	-1	12.2027	12.0924	12.0011	12.4991	12.5053	12.4349	12.687	12.6508	12.5829	10.5323	10.5797	10.5094	10.479	10.2148	12.3996	12.4483	12.3996	11.3809	11.356	11.256	10.8131	10.8315	10.644	12.7017	12.6586	12.4726	12.3996	12.2838	12.1254	12.6442	12.5752	13.1351	11.6858	11.9291	12.0469	9.577	9.6993	9.5793	9.7004	9.1615	9.6285	9.6437	12.5117	12.4694
SAOUHSC_00550	NA	NA	559532	560197	-1	11.9312	11.9671	11.7905	12.2792	12.1728	12.3074	12.3309	12.398	12.3058	10.3802	10.4543	10.4021	10.3046	10.3918	11.9154	11.9542	12.098	11.299	11.3099	11.5839	10.7166	10.7515	10.8021	12.3234	12.3489	12.6125	12.2912	12.1959	12.2912	12.4012	12.3763	13.0203	11.5213	11.4675	11.5257	9.5816	9.1301	8.9208	8.9621	8.7995	8.6591	8.9961	12.372	12.1697
SAOUHSC_00551	NA	NA	560211	560573	-1	12.3692	12.2275	12.1553	12.7795	12.7959	12.7283	12.8625	12.9098	12.8261	10.9378	10.9206	10.9486	10.5696	10.7716	12.5117	12.7632	13.0133	11.9427	11.9902	12.4156	11.4519	11.5309	11.5271	12.7845	12.8243	13.1565	12.8301	12.4893	12.6831	12.8754	12.773	13.2571	12.3533	11.8735	12.0426	9.9765	9.7364	9.7027	9.4432	9.4661	9.7244	9.4703	12.4276	12.2898
SAOUHSC_00552	nagB	NA	560849	561607	1	11.11	11.1273	11.6828	11.5782	11.5309	11.6773	11.8442	11.797	11.7842	12.9296	12.9734	12.9854	13.0083	13.0419	12.1438	12.1599	12.3862	11.8713	12.0289	12.2014	11.9998	12.1262	12.1654	12.0481	11.9641	12.507	12.719	12.5722	12.4834	12.3621	12.7268	11.8849	11.3796	11.2544	11.2927	13.01	12.7795	12.8745	12.7778	12.9926	12.9963	13.0756	12.0183	12.0496
SAOUHSC_00553	hxlA	NA	561684	562316	1	12.9761	12.8781	12.5994	13.6137	13.1945	13.693	14.0207	13.8921	13.968	15.0601	15.1043	15.1516	15.3595	15.381	14.4795	14.4646	14.8001	13.4649	13.5271	13.9532	14.44	14.3474	14.4324	13.938	13.8267	14.3669	13.8754	13.5227	13.938	13.1924	13.4223	12.2838	13.7932	13.5453	13.7595	15.0222	15.0286	15.0097	15.0541	14.9266	14.9319	14.9909	13.396	13.4114
SAOUHSC_00554	hxlB	NA	562363	562866	1	12.8726	13.0151	12.3649	13.2811	12.8815	13.5337	13.6827	13.7932	13.7135	14.9613	15.0286	15.0413	15.4793	15.337	14.5232	14.1738	14.0022	13.4791	13.3813	13.4484	14.0785	14.3862	14.2672	13.8893	13.7462	13.6827	13.7582	13.3272	13.7474	12.9489	13.3235	12.1455	13.557	13.6039	14.0689	14.5778	15.016	14.9675	15.1458	14.8797	14.91	15.0601	13.4114	13.2687
SAOUHSC_00555	NA	NA	562979	563626	1	9.9917	9.4784	9.7066	9.2663	8.9641	9.2975	9.7571	9.742	9.756	7.9162	8.2202	7.9856	8.9596	8.1945	10.3886	10.2447	10.2175	8.7606	8.9347	8.7306	8.7331	8.8119	8.6548	10.1192	9.9191	9.8297	8.5619	8.4466	8.613	8.2501	8.4974	8.5138	8.7306	8.7889	8.85	9.0336	8.8263	9.1138	8.9039	8.1965	8.2804	8.0612	11.2824	11.1185
new_563627_563884_1	S198	3'	563627	563884	1	9.5838	9.4091	9.789	9.0049	8.8346	8.9039	9.2514	9.1858	9.3922	8.2575	8.5202	8.1514	9.0278	8.458	9.9529	9.885	9.3973	8.2575	8.5412	8.3532	8.5554	8.3218	8.2071	9.7184	9.6608	9.2746	8.5202	8.5369	8.4308	8.6069	8.5945	8.2104	8.3338	8.7263	8.4927	8.0516	8.8046	9.7004	9.3952	8.3243	9.2049	9.0615	10.8021	10.8907
new_563888_565658_-1	S199	3'PT	563888	565658	-1	8.5092	8.6389	8.3265	7.9922	8.5048	8.2353	7.6861	7.6398	7.6673	8.8218	8.6772	8.9017	9.0197	9.5379	7.5837	7.6316	7.432	8.2377	7.9108	7.8412	8.2397	8.2127	8.0692	7.6647	7.8412	7.8719	8.8732	9.1138	9.2217	10.874	10.4508	9.68	7.5132	7.9061	7.6861	9.0424	10.1694	9.6057	10.3395	11.0613	10.5456	10.9922	7.6122	7.5896
new_563993_564092_1	S200	s-5'	563993	564092	1	8.8865	9.9831	8.4257	8.6005	8.4308	8.1106	8.368	8.3608	8.5345	12.1866	12.1059	12.3518	12.2792	12.7298	8.7133	9.0424	9.1921	10.3064	10.6948	10.9221	12.5222	11.9327	12.5447	9.9119	9.9327	10.1623	11.1952	11.6082	11.5518	10.5781	10.9113	8.2868	10.9774	10.4344	11.0392	13.4179	13.5692	13.7718	13.5383	13.3793	13.7161	13.0956	8.9961	8.8561
SAOUHSC_00556	proP	NA	564128	565528	1	10.8879	11.11	9.9672	10.3903	10.7062	10.4559	10.1623	10.2364	10.2578	12.6861	12.8558	12.6555	13.0419	12.8445	12.0536	11.7815	12.0768	11.9803	11.9846	12.0426	12.9881	13.2081	13.222	12.4246	12.1034	11.9254	11.5782	11.2385	11.479	11.3267	11.2664	10.6094	13.7188	13.8267	13.6749	14.4567	14.3044	14.3931	14.3236	13.9743	14.072	14.085	10.0614	9.8486
new_565660_565922_-1	S201	indep	565660	565922	-1	15.3458	14.6999	14.134	13.2553	14.6909	12.9016	12.2055	12.2199	12.2337	14.8111	14.6909	14.8001	15.0541	15.2173	11.5445	11.5485	11.4758	13.6494	13.4285	13.2832	13.7053	13.6827	13.6113	14.0785	13.5594	14.6092	16.05	16.0985	15.5765	16.2565	16.2027	15.8065	11.9703	12.0142	11.7288	15.1954	15.5121	15.3229	15.4793	16.0096	16.1151	15.9996	11.6024	12.1111
SAOUHSC_00557	vraA	NA	566072	567448	1	9.3156	9.14	8.4106	9.2847	9.2746	9.0096	9.2975	9.357	9.3264	9.3528	9.5793	9.1442	9.0833	8.8324	9.6275	9.4681	9.5491	8.8346	8.7655	8.9662	9.2027	9.3398	9.3328	10.9535	11.0715	11.0084	9.4743	9.0259	9.2555	9.4352	8.9919	9.0424	9.5408	9.3827	9.4239	8.9302	8.6089	8.3193	8.2353	8.7263	8.5192	8.0494	11.201	10.9129
SAOUHSC_00558	vraB	NA	567450	568589	1	9.6704	9.3973	8.5889	9.7403	9.4766	9.5529	9.9347	9.8715	9.8621	9.743	9.8188	9.4573	9.7717	8.8642	9.9714	10.0012	10.221	9.3933	9.517	9.6625	9.8445	10.0557	10.0829	11.1619	11.3042	11.3722	9.9227	9.4071	9.8107	9.7621	9.422	9.42	9.7388	9.5892	9.8006	9.5709	9.2595	9.5919	9.4304	9.1422	8.8684	9.2472	11.6309	11.2457
new_568427_569190_-1	S202	3'PT	568427	569190	-1	8.8743	8.1331	8.2891	7.7994	8.1898	8.1217	8.0637	7.7344	7.6233	7.3684	7.5608	7.5403	7.5837	7.3998	7.5132	7.6066	7.5548	7.689	7.5254	7.656	7.6176	7.6066	7.7239	7.7969	8.2377	7.8246	9.0219	8.7181	9.2135	10.5948	9.68	8.6521	8.1258	7.8449	7.8506	8.1454	7.9899	7.7005	7.8789	9.7226	9.5875	9.9155	7.8461	7.6948
SAOUHSC_00559	vraC	NA	568564	568929	1	9.8833	9.5892	8.9898	9.7681	9.9672	9.7244	10.0171	10.1842	10.1192	9.4552	9.7717	9.1237	9.2322	8.7516	10.2888	10.1211	10.3098	9.5308	9.5288	9.6823	9.9327	9.8794	10.0634	11.4675	11.6038	11.5979	9.7717	9.3079	9.3747	9.4884	9.128	9.4639	9.9364	9.7908	9.6882	9.4452	9.078	9.2619	9.006	9.1544	9.6088	8.1151	11.4914	11.6352
SAOUHSC_00560	NA	NA	568932	569201	1	9.8813	9.764	9.5671	9.9917	10.2104	9.9917	10.1858	10.2274	10.303	9.5929	9.6542	9.6964	9.386	9.8227	10.2923	10.3268	10.37	9.5652	9.6016	9.8046	10.0323	9.9191	10.1244	11.4392	11.6635	11.7268	9.7908	9.5448	9.7388	9.6982	9.3871	10.2398	10.0847	9.9565	9.9888	9.8833	9.4352	9.356	9.4081	10.4459	9.7612	9.3223	11.9081	11.8516
new_569253_569401_-1	S203	s-3'	569253	569401	-1	14.2119	12.5904	11.9964	11.0777	11.74	10.9624	10.5307	10.5601	10.6471	13.4883	13.3793	13.5716	14.15	14.1373	10.1192	9.8621	9.7945	11.0824	10.6426	10.5261	11.8066	11.9441	11.8285	10.8592	10.6186	12.4349	15.8113	15.9899	14.5232	16.1847	16.0663	15.367	10.1604	10.2663	10.4376	13.2891	13.467	13.2301	13.7395	15.0473	15.0413	15.2318	10.7731	10.9891
SAOUHSC_00561	NA	NA	569402	569569	-1	14.4366	13.407	12.6202	11.754	12.595	11.6926	11.0585	11.0794	10.9345	13.8131	13.7824	13.7582	14.397	14.4285	10.4037	10.3098	10.4119	11.8328	11.6052	11.5309	12.6622	12.4531	12.595	11.618	11.1854	13.5716	15.907	16.0096	15.4131	16.1765	16.1401	15.5531	10.7484	10.8423	11.0185	13.9504	13.7718	13.6701	14.0949	15.2692	15.2036	15.5291	10.964	11.0839
new_569584_570066_1	S204	indep-NT	569584	570066	1	9.7908	10.0323	10.2398	9.5529	10.0867	9.9409	9.9859	9.8086	9.7945	9.4726	9.3223	9.9457	9.4924	10.3511	9.68	9.6482	9.785	9.4015	9.1301	9.2575	9.5348	9.527	9.5727	10.7244	10.9176	10.9863	9.6057	9.6482	9.5389	9.4239	9.1463	10.4653	9.7327	9.5509	9.6683	10.0067	9.4905	9.4145	9.559	10.7701	10.4037	9.7124	10.7945	10.8893
new_570018_570075_-1	S205	s-3'	570018	570075	-1	12.34	11.9298	8.9121	12.5209	12.53	12.6768	12.1943	12.0564	11.9556	8.7872	11.0685	8.9858	9.8752	8.2304	12.5101	12.1985	12.3074	10.1858	10.9805	9.2746	9.8477	10.7594	8.8346	11.2574	11.2327	10.7312	10.5031	7.7891	7.592	8.1151	9.7497	7.9393	9.088	11.1039	9.8951	10.1858	10.1406	9.1901	10.4838	10.1228	10.3444	10.0377	10.5898	10.3427
SAOUHSC_00562	thiD	NA	570076	570906	-1	12.8477	12.3461	11.7445	13.1528	13.0903	13.1905	12.5484	12.7206	12.5382	11.7609	11.8713	11.8501	11.7512	11.5966	13.298	13.2319	13.35	12.3266	12.1584	12.3445	12.1048	12.2448	12.4156	12.286	12.1812	12.5691	11.4025	10.9439	11.2855	11.0244	11.1129	12.0441	12.3807	12.3385	12.5163	11.3541	11.0399	11.1723	11.4957	10.7166	10.764	11.2226	12.2614	12.0911
SAOUHSC_00564	ung	NA	571090	571746	1	11.8904	11.72	10.9033	12.4929	12.2324	12.3848	11.9998	12.1278	11.9628	10.5982	10.6657	10.5503	10.1211	9.8407	11.694	11.7129	11.9392	11.797	12.0011	12.2519	11.7294	11.8997	11.9628	11.8055	11.757	12.0522	11.1854	10.9329	11.1013	11.0643	10.9033	10.6284	11.9413	11.8066	11.8532	9.9119	9.6215	9.7255	9.7476	9.1576	9.3025	9.6016	11.6705	11.3897
SAOUHSC_00565	NA	NA	571747	572127	1	12.1812	12.0739	11.1695	12.7994	12.3996	12.5178	12.1553	12.3283	12.0868	10.6879	10.9595	10.753	10.5555	10.4425	12.1008	11.9283	12.3131	12.2563	12.0838	12.4849	11.9339	11.9671	12.1741	12.0753	12.017	12.4395	11.2385	11.147	11.3363	11.3295	11.0481	10.6814	12.2254	12.1455	12.0033	10.8315	10.2732	10.691	10.3769	10.0101	10.5536	10.3715	12.3777	12.0739
new_572128_572259_1	S206	s-intra	572128	572259	1	12.283	12.0441	11.2457	12.7671	12.5417	12.5678	12.4726	12.4261	12.3898	11.0229	11.0516	10.9266	10.7484	10.5781	12.1714	12.1352	12.2969	12.3206	12.2723	12.3663	12.0967	12.1625	12.2172	12.2353	12.0543	12.2275	11.3883	11.1551	11.2655	11.3809	10.961	10.8649	12.4027	12.2912	12.1785	10.8469	10.8207	10.8084	10.8076	10.5503	10.8757	10.7032	12.0811	12.1144
SAOUHSC_00567	NA	NA	572260	572628	1	12.0027	11.6968	10.8724	12.2232	12.0811	12.0543	12.1584	12.2563	12.2007	10.9847	11.0052	10.8347	10.8821	10.6798	11.7912	11.5694	11.5295	12.1943	11.9213	11.7636	11.9703	12.0852	11.4985	12.0881	11.9556	11.7664	11.2764	10.8107	10.6972	11.3969	10.7594	10.2044	11.8657	12.2383	12.2448	10.8748	10.9362	10.9935	11.2516	10.8484	10.9	10.9017	11.754	11.5053
new_572629_572714_1	S207	s-3'	572629	572714	1	10.8176	10.415	9.6215	11.3913	11.3651	11.6675	11.2516	11.3722	11.5679	10.2398	10.052	9.6944	9.6882	9.2827	10.6094	10.8183	10.9161	10.8267	11.2194	11.1499	11.237	11.1543	10.9176	11.0084	11.168	10.7328	10.1211	10.0209	10.0012	10.1675	9.6437	9.4573	11.0942	10.9789	11.4352	10.2242	10.0867	9.7066	10.1585	9.7985	9.8968	10.099	11.1302	10.7731
SAOUHSC_00569	NA	NA	572749	574233	1	12.9608	14.0542	13.0036	13.4768	13.8867	13.8294	13.1024	13.1185	13.2243	12.2519	12.2695	12.2027	12.8261	12.7063	13.3608	13.2863	13.6342	12.1469	11.9584	12.1338	12.0536	12.3445	12.4681	13.6827	13.7622	13.6342	13.2747	12.6043	13.745	12.8609	13.0291	11.4148	14.488	14.3823	14.32	11.8371	11.3943	11.6561	11.5552	10.7123	11.1185	11.1287	12.3489	11.797
new_574271_574374_-1	S208	s-3'	574271	574374	-1	10.5649	10.4072	11.0289	10.7901	10.6579	11.11	10.784	10.6941	10.8376	11.3181	11.3929	11.4758	12.0946	12.1684	10.9408	10.9221	10.6888	9.5727	9.6585	9.3016	10.2414	10.1585	9.9765	10.4774	10.493	10.2447	10.4567	10.2308	10.4774	9.8621	9.9364	9.896	10.418	10.9624	11.232	11.2912	11.787	11.7584	12.0067	11.1825	11.2729	11.2544	10.683	10.459
SAOUHSC_00571	NA	NA	574375	574827	-1	10.8362	10.3635	11.0084	10.7716	10.85	11.0715	10.9966	11.1996	11.1453	11.8516	11.9171	11.6828	12.3678	12.2185	11.1543	11.2809	11.4847	10.1822	10.1858	10.284	10.5503	10.7328	10.7887	10.8636	11.0069	10.9624	10.8115	10.3098	10.8663	10.0209	10.2923	10.641	10.928	10.8692	11.335	12.0536	11.9527	12.0209	12.0142	11.2574	11.6024	11.7011	11.0884	10.5966
SAOUHSC_00572	NA	NA	574840	575490	-1	10.4947	9.9457	10.4899	10.7078	10.6138	10.7295	10.7563	10.7047	10.7093	11.6786	11.7321	11.6635	12.3161	12.1203	10.9065	10.97	11.1185	9.94	9.8026	9.8898	10.1139	10.3268	10.3312	10.5307	10.4294	10.6502	10.5664	10.1278	10.7032	9.8985	10.0903	10.4821	10.6814	10.3359	10.622	11.9542	11.8178	11.8923	11.7406	11.2016	11.5512	11.4074	10.7244	10.418
new_575491_575867_-1	S209	5'	575491	575867	-1	9.3528	10.4508	11.2241	10.2194	10.415	10.7778	10.2194	10.284	10.4261	12.0396	12.0623	12.1902	12.5252	12.7925	9.7226	10.1175	10.0219	9.9804	9.9307	10.0265	10.3715	10.3303	10.6138	10.2529	10.2749	10.2563	10.8986	11.0156	11.4489	10.2819	10.5729	11.577	10.5064	10.4053	10.4491	11.8876	11.9369	11.7933	12.0536	11.6773	11.8545	11.3625	9.7476	9.9633
new_575825_575970_1	S210	s-indep	575825	575970	1	12.4439	13.7161	13.4846	14.0817	14.6999	13.7558	13.7718	13.3412	13.8701	15.8283	15.6704	15.5849	15.3744	15.4305	13.139	13.8413	13.5337	15.7232	15.9224	13.8585	15.8721	15.653	15.6089	14.2899	14.167	13.4201	15.8202	15.9385	15.8976	15.7834	15.8721	15.1458	13.7746	13.7961	14.1706	14.9849	15.9224	15.8538	15.7578	15.7748	15.8113	15.7663	13.2562	12.5053
new_575972_576116_1	S211	s-indep	575972	576116	1	12.1539	13.5271	13.0903	13.5361	13.6218	13.396	12.2891	12.4741	12.5767	15.7834	15.5765	15.5291	15.111	15.1595	12.2744	11.9687	11.6858	14.1212	13.9441	13.6469	15.2245	14.8739	14.4683	13.4953	13.2243	13.3029	15.7485	15.9224	15.8283	15.21	15.8202	14.7795	12.5598	13.1315	12.7488	13.993	14.3862	14.1435	14.4919	13.6314	13.8244	13.7214	11.669	11.7802
SAOUHSC_00573	ywfI	NA	576153	576905	-1	12.4172	12.2116	11.9687	12.6264	12.5447	12.6075	13.0993	13.139	13.0017	12.8326	12.8212	12.7314	12.4613	12.3763	13.2118	13.0497	13.2854	13.6218	13.3793	13.2039	12.9042	13.1351	13.0257	12.7695	12.8029	12.9155	12.4115	12.3074	12.2674	12.0739	12.3074	12.0811	12.1159	12.1352	12.4395	11.717	11.4942	11.5457	11.8755	11.7241	11.8244	11.9413	12.8931	12.8915
SAOUHSC_00574	eutD	NA	577073	578059	1	13.5642	13.6494	12.8029	14.1071	14.1977	14.1468	13.8978	13.7961	13.6673	12.7664	12.7615	12.719	12.4056	12.3074	14.3708	14.2083	14.2933	13.93	13.9834	14.0885	12.9804	13.1584	12.9963	13.8557	13.8729	13.8557	13.5704	13.3667	13.2301	13.4024	13.4346	13.0756	13.629	13.6266	13.3331	12.6622	12.6425	12.6492	12.5691	12.5652	12.6458	12.6011	13.816	13.6113
new_578060_578133_1	S212	s-intra	578060	578133	1	13.2931	13.1702	12.2247	13.6827	13.5068	13.753	13.3052	13.2137	13.3011	12.3309	12.5333	12.3965	12.0911	12.0852	13.7083	13.6701	13.5785	13.7395	13.4577	13.4245	12.6218	13.0017	12.6782	13.5249	13.5738	13.5474	13.297	12.9945	13.141	12.8097	12.9641	13.0151	13.0516	12.9659	13.2243	12.4756	12.3807	12.2763	12.2533	12.2636	12.3562	12.2448	13.5453	13.0665
SAOUHSC_00575	NA	NA	578134	578898	1	13.6417	13.6137	12.9417	14.0885	14.03	14.1532	14.0332	13.7989	13.8557	12.8359	12.8178	12.664	12.3862	12.3705	14.0915	14.1468	13.9592	13.847	13.968	13.9504	13.3243	13.1315	12.8162	13.9743	13.9563	13.6749	13.6218	13.4721	13.3608	13.451	13.396	13.3074	13.2543	13.6749	13.6799	12.6377	12.7722	12.7283	12.7795	12.6929	12.708	12.8591	13.888	13.86
new_578936_579087_1	S213	5'	578936	579087	1	10.3181	10.5948	9.5892	11.1129	11.4406	11.1885	11.1939	11.3665	11.3434	8.5686	8.5226	8.173	7.9694	8.8174	10.6844	10.7761	10.9	10.479	10.2432	10.3926	10.0067	9.9782	10.1533	9.9493	10.3786	9.9327	8.8174	8.8303	8.7872	9.1301	8.6961	8.3338	10.9095	10.8207	10.3918	9.0004	10.2514	9.1877	9.3881	9.6097	9.5997	9.2158	9.8908	10.1101
new_579089_579484_1	S214	5'	579089	579484	1	12.7569	13.4697	10.5125	13.0083	12.9557	12.6655	12.5192	12.5364	12.6879	11.6899	11.5142	11.7419	10.7078	10.9072	11.8944	12.2547	12.2852	12.6704	12.7223	12.954	13.4114	13.1008	13.4625	12.067	12.1075	12.3821	11.7214	11.8532	11.9556	11.0024	10.874	10.1842	12.3416	12.0838	11.8671	10.8592	10.8076	10.9206	10.9266	10.2381	10.3131	9.9582	11.2954	11.6066
SAOUHSC_00577	mvaK1	NA	579485	580405	1	12.5342	13.1304	8.8664	12.1525	12.2129	12.3705	12.5874	12.6737	12.6026	11.5694	11.5666	11.5852	11.0024	10.7563	11.6309	11.6828	11.9971	12.5163	12.4156	12.6035	12.9181	13.0309	13.2062	11.9584	12.1584	12.141	11.3462	11.1512	11.3781	10.753	10.4053	8.5653	11.2457	11.1394	11.3011	11.9399	11.6727	12.0522	11.8199	11.0069	11.1528	11.2442	11.694	11.2211
SAOUHSC_00578	mvaD	NA	580410	581393	1	12.6622	13.139	9.2956	12.3145	12.3663	12.4319	12.7908	12.7239	12.7261	11.7069	11.9298	11.6038	11.3004	10.9747	12.0119	12.0852	12.1943	12.6075	12.5178	12.8178	13.2062	13.3213	13.4601	12.0911	12.2142	12.3161	11.6281	11.2868	11.7283	11.0671	10.683	9.3135	11.278	11.7241	11.9958	12.3445	12.1469	12.3045	12.024	11.2501	11.6373	11.4489	11.8997	11.4218
SAOUHSC_00579	mvaK2	NA	581406	582482	1	12.7584	13.2319	9.4071	12.4012	12.5911	12.5782	12.9296	12.9264	12.8895	12.4425	12.4849	12.3821	12.6362	12.3649	12.3489	12.2142	12.3324	12.4102	12.3562	12.4834	13.2493	13.2769	13.297	12.1104	12.4605	12.3606	11.4914	11.3997	11.7555	10.9624	10.718	9.0219	12.372	12.3089	12.4467	13.141	13.0625	13.2664	13.1565	12.6894	12.8815	12.9163	11.7679	11.4847
new_582581_582658_1	S215	s-5'	582581	582658	1	12.2232	11.4436	12.127	11.8811	11.6309	11.5881	12.5782	12.3518	12.4962	9.6215	9.6743	9.6564	9.6982	9.8317	11.618	12.0838	11.8055	10.2496	10.28	10.5389	10.8331	10.6204	10.7945	11.1665	11.1796	11.0747	10.6284	10.3802	10.7976	11.6237	10.998	12.1887	11.8904	11.7091	11.5241	10.8145	10.7916	10.8879	10.7901	10.3531	10.5865	10.7341	11.3321	11.3599
SAOUHSC_00580	NA	NA	582659	583000	1	12.4334	12.0783	12.0067	11.9111	11.694	11.8299	12.6155	12.5461	12.4215	9.6335	9.7327	9.6723	9.6842	9.8373	11.8957	11.7692	11.8143	10.3969	10.4221	10.558	10.7855	10.7624	10.9732	11.3406	11.442	11.1982	10.7136	10.514	10.7341	11.5419	10.9847	12.1496	11.8136	12.1022	11.9498	11.0289	10.8923	11.0192	10.9145	10.3098	10.6972	10.479	11.5112	11.4081
SAOUHSC_00581	NA	NA	583052	584374	-1	8.9059	8.5138	8.5787	8.6856	8.5092	8.3826	10.5261	10.5572	10.5456	10.1858	10.0538	9.8426	10.7136	10.3148	9.6564	9.6625	9.8336	8.4651	8.6322	8.7402	9.1555	9.1858	9.0771	9.3097	9.2684	9.3117	9.4156	9.4512	9.422	9.3223	9.5838	10.1694	9.4389	9.4864	9.4352	8.8951	8.7786	8.7655	9.0845	9.1199	9.4924	9.7046	9.5211	9.3707
SAOUHSC_00582	NA	NA	584361	584777	-1	8.8263	8.3243	8.1421	8.6347	8.3483	8.1464	10.5696	10.7032	10.5882	8.9489	9.0156	8.3779	8.9788	8.532	9.5211	9.5909	9.7754	8.1988	8.4697	8.6256	8.4056	8.3939	8.611	9.0268	9.1301	9.2934	8.7564	8.6568	8.8273	8.9144	8.7786	10.1297	8.5202	8.4357	8.3848	8.7181	7.9468	8.4196	8.264	8.896	8.9176	9.0156	9.1382	9.088
SAOUHSC_00583	NA	NA	584859	584960	1	7.4948	7.5077	7.6398	7.4106	7.4359	7.2991	7.853	8.0706	7.9209	7.3842	7.7866	7.1954	7.4174	7.1154	7.3408	7.3887	7.6452	7.4068	7.2619	7.361	7.3684	7.3761	7.2424	7.1509	7.1509	7.2945	7.2678	7.2494	7.0876	7.4561	7.2359	7.7005	7.6734	7.4031	7.4359	7.4784	7.3998	7.273	7.4706	7.3567	7.5162	7.6531	7.1698	7.161
new_585246_585425_1	S216	5'	585246	585425	1	9.0219	9.0639	9.1687	9.3398	9.3346	9.2555	9.9209	9.9155	9.9582	11.3638	11.218	11.3027	11.4311	11.5952	9.4472	9.8794	9.8968	10.5696	10.952	10.7419	10.6016	10.4621	10.4821	10.8238	10.1822	11.1453	11.3505	11.5839	11.7705	11.5824	11.8136	13.0051	10.0557	9.8129	9.8888	10.9486	10.6896	10.6972	10.5997	11.2882	11.0251	11.3027	9.8206	10.0067
SAOUHSC_00584	NA	NA	585426	586835	1	9.2888	9.1687	9.1301	9.2785	9.411	9.2575	9.766	9.9972	9.7963	11.349	11.3448	11.4311	11.3321	11.3599	9.8246	9.8344	10.0486	11.165	11.574	11.5179	11.4081	11.2327	11.6096	10.764	10.4838	11.0762	11.3826	11.342	11.4999	11.5112	11.7445	13.1528	9.9804	10.3013	10.2217	11.2839	11.2211	11.2997	11.1885	11.6786	11.5789	11.5552	10.1082	10.1046
new_586836_586907_1	S217	s-intra	586836	586907	1	9.2765	9.5048	9.3282	9.7773	9.9119	9.5952	10.2447	10.1623	10.2472	11.1273	11.1453	11.1528	11.1068	10.686	10.3166	10.6379	10.5601	11.7083	11.6476	11.6547	12.0081	11.947	11.8371	10.9176	10.8539	10.9906	11.0898	10.9966	10.7261	11.11	11.1723	12.1714	10.9966	11.1129	10.9595	10.7701	10.9551	10.8267	11.1346	11.3692	11.2356	11.1635	10.2291	10.1623
SAOUHSC_00585	NA	NA	586908	587465	1	9.5091	9.9382	9.7476	9.9155	9.9972	9.9173	10.2595	10.2681	10.3082	11.1053	11.1619	11.1158	10.9761	11.0413	10.5004	10.8649	10.6657	11.7609	11.7381	11.8066	11.8983	11.7761	11.7255	10.9345	10.9952	10.952	11.0129	10.9025	10.8469	11.0378	11.0129	12.2852	11.356	11.0129	11.1185	10.952	11.1528	11.0069	11.017	11.321	11.133	11.3055	10.1842	10.2888
new_587466_587590_1	S218	s-intra	587466	587590	1	9.6842	9.9765	9.9917	10.2122	10.288	9.9879	10.3359	10.3359	10.387	11.1528	11.2137	11.2629	10.9471	11.0347	10.7151	10.9789	10.3934	11.7485	11.7636	11.9839	11.9171	11.6533	11.8299	10.9486	11.0643	10.9877	11.173	11.0213	11.0599	11.0777	11.0244	12.3576	11.4489	11.1911	11.4392	10.9863	11.2679	11.1939	11.0884	11.4338	11.2226	11.4218	10.534	10.6253
SAOUHSC_00586	NA	NA	587591	588232	1	9.6157	9.8869	9.8888	9.9693	10.0209	9.9307	10.3684	10.2242	10.3477	10.8692	10.9817	10.7136	10.6078	10.622	10.3589	10.9191	10.7746	11.5041	11.5485	11.5112	11.8459	11.5824	11.4957	10.8021	10.8347	10.7047	10.8907	10.4838	10.7778	10.7403	10.593	11.8824	11.3129	10.9543	11.1695	10.9	10.8585	10.8222	10.6204	10.7794	10.9221	11.0824	10.2578	10.135
new_588233_588391_1	S219	intra	588233	588391	1	9.7945	10.0136	10.0101	10.0885	10.2904	10.0012	10.4261	10.3565	10.4408	10.8677	10.9251	10.7794	10.521	10.6814	10.6964	11.0466	10.3651	11.5142	11.6206	11.5938	11.8629	11.6008	11.5284	11.0628	10.9455	10.7379	10.897	10.5672	10.7761	10.7826	10.7794	11.9641	11.1854	11.2708	11.4365	10.7855	11.0333	11.0045	10.8708	11.1982	11.0099	11.0794	10.5633	10.4899
SAOUHSC_00587	NA	NA	588392	588937	1	9.7412	10.0809	9.742	9.9327	9.9447	9.9267	10.2819	10.2291	10.1517	10.6108	10.4855	10.156	10.2398	9.8188	10.6486	10.7578	10.5064	11.4067	11.3573	11.4108	11.5524	11.5966	11.2839	10.8454	10.9191	10.6657	10.7855	10.4491	10.5633	10.5729	10.459	11.278	11.128	10.9266	11.2855	10.5439	10.303	10.2595	10.5439	10.514	10.5729	10.622	10.2529	10.2819
SAOUHSC_00588	NA	NA	589012	589641	1	9.6923	10.0031	9.5952	9.9582	10.0075	9.9633	10.1694	10.1585	10.1969	10.3236	10.2749	9.8676	9.9005	9.5308	10.5111	10.8145	10.534	11.0599	11.0273	11.0084	11.3651	11.12	10.9988	10.5094	10.5898	10.4136	10.3853	9.8888	10.1806	10.2063	9.8929	10.9017	10.9503	10.8879	10.967	10.1046	10.3285	10.1842	10.3219	10.1046	10.4765	10.4995	10.0304	10.0152
SAOUHSC_00589	NA	NA	589698	589814	1	10.0669	10.2364	10.2364	10.3853	10.3236	10.5193	10.5094	10.5125	10.4797	10.5439	10.4774	10.6986	10.2308	10.4689	11.1013	11.256	10.767	11.3573	11.4406	11.4702	11.6734	11.5271	11.5041	10.683	11.0244	10.8677	10.6624	10.3952	10.4653	10.7701	10.3131	11.1185	11.4277	11.4198	11.2997	10.593	11.1068	10.8131	10.7277	10.9455	10.8299	10.784	10.6094	10.4863
SAOUHSC_00591	NA	NA	589837	590430	1	9.8676	10.0885	10.0809	10.1551	10.0486	10.1028	10.4705	10.3219	10.3386	10.1517	10.2563	9.8929	9.6355	9.3107	10.7277	10.9817	10.6204	10.8663	11.0539	11.0722	11.335	10.8562	10.8692	10.4526	10.4606	10.4689	10.1604	9.6663	9.9599	9.9935	9.5909	10.8774	11.0715	11.1453	10.8636	10.3359	10.0912	10.1797	10.0486	9.8353	9.7829	10.0447	9.94	10.1752
SAOUHSC_00592	NA	NA	590589	591230	1	10.0758	10.2225	9.8426	10.1244	10.2308	10.1732	10.2308	10.2923	10.2749	10.1931	10.1082	9.9804	9.8888	9.6683	10.9817	10.8893	10.5703	11.0678	10.8347	11.0392	11.2629	11.1158	10.9774	10.5292	10.5797	10.5176	10.1551	9.8118	9.9227	10.0885	9.5671	10.7998	11.12	11.1242	10.9551	10.1569	10.1969	10.2274	10.2308	10.0323	9.8929	10.1463	10.1639	10.099
SAOUHSC_00593	NA	NA	591277	591744	1	9.8006	9.8107	9.6723	9.8505	9.8794	9.885	9.8353	9.9546	9.984	9.6542	9.7046	9.3046	9.0671	8.5713	10.6721	10.5494	10.5013	10.459	10.5157	10.3659	10.7295	10.8006	10.474	10.1155	10.2681	10.0903	9.6285	9.3686	9.2746	9.4864	9.2694	9.8168	10.375	10.2613	10.2923	9.3156	9.4053	9.3995	9.2411	9.118	9.122	9.3346	9.8929	9.6964
SAOUHSC_00595	NA	NA	591777	591905	1	9.7717	9.8391	9.7516	9.766	9.7046	9.7908	9.9476	9.785	9.8908	9.5288	9.3786	9.3724	9.0789	8.5829	10.5292	10.4543	10.3139	10.3987	10.3253	10.2547	10.5747	10.5618	10.3477	10.1211	10.1675	9.8985	9.4239	9.2502	9.1361	9.132	8.9534	9.7244	10.2732	10.28	10.137	9.0516	9.422	8.9228	9.1522	9.209	8.7233	8.5457	9.7066	9.8544
SAOUHSC_00596	NA	NA	592358	592987	1	9.6964	9.7124	9.4845	9.5629	9.7027	9.6852	9.6683	9.6823	9.7267	9.1116	9.1646	8.2843	8.9681	8.114	10.3635	10.3413	10.0614	10.2381	10.0229	9.9633	10.2595	10.1911	9.9191	10.0189	10.0304	9.7621	9.1606	8.4955	8.747	8.7872	8.5391	9.099	9.91	9.9935	9.9059	9.1667	8.6568	8.9458	9.1877	9.1237	8.458	9.1921	9.9582	9.8621
SAOUHSC_00598	NA	NA	593183	593752	1	10.1986	10.334	10.5356	10.5601	10.5356	10.4979	10.2343	10.195	10.3609	9.7086	9.5491	9.4671	9.2431	9.4352	10.8006	10.9079	10.7018	10.4543	10.4459	10.3285	10.6334	10.4261	10.2464	10.2578	10.4443	10.0867	9.4884	9.2297	9.2514	9.7027	9.1442	10.0938	10.1842	10.4376	10.2732	9.4091	10.2122	9.9119	9.8086	9.94	9.9607	9.8046	10.3903	10.3817
SAOUHSC_00599	NA	NA	593789	594424	1	10.4606	10.3886	10.3802	10.5079	10.5687	10.5456	10.63	10.4526	10.6236	9.5875	9.7754	9.4178	9.2235	9.0465	11.0392	11.0999	10.8115	10.6956	10.7809	10.6138	10.874	10.8547	10.5594	10.6204	10.5915	10.28	9.8603	9.4552	9.6564	9.8148	9.2491	10.2631	10.3181	10.2871	10.3098	10.1788	10.1426	10.1797	9.9529	9.5804	10.135	9.9484	10.7452	10.552
SAOUHSC_00600	NA	NA	594375	594635	1	10.7769	10.5086	10.415	10.7229	10.7341	10.6154	10.7062	10.6879	10.5572	9.6564	9.8168	9.7602	9.3528	9.1361	11.3997	11.2385	11.0084	10.8347	10.7991	10.8282	11.1257	11.0229	10.6665	10.5649	10.6063	10.5982	9.9081	9.6564	9.6683	9.9672	9.517	10.137	10.303	10.4425	10.4473	10.2663	10.4128	10.493	9.984	9.8391	9.9556	10.2258	11.1025	10.7078
SAOUHSC_00602	NA	NA	594659	595285	1	10.7501	10.5618	10.6318	10.4459	10.5031	10.5633	10.6078	10.622	10.6608	9.7717	9.8246	9.1606	9.5448	8.5161	11.1782	11.1484	11.1559	10.7018	10.613	10.6549	10.8515	10.8037	10.6047	10.4344	10.5456	10.6334	9.7184	9.3973	9.6762	9.7124	9.3509	10.2157	10.4964	10.3444	10.2326	10.2766	10.1101	10.2194	10.1569	9.6564	10.1082	10.0411	10.5228	10.6986
SAOUHSC_00603	NA	NA	595555	596493	1	10.8821	10.6674	10.4311	10.8006	10.8021	10.8409	10.9221	11.0024	10.9237	10.2715	10.3253	10.37	10.0793	10.043	11.1911	11.2194	11.486	11.0129	11.171	11.2481	11.0481	11.1952	11.0999	10.5407	10.5013	10.7685	9.8317	9.5288	9.7621	9.9288	9.6224	9.678	10.7229	10.7277	10.7872	11.3809	11.3796	11.4477	11.1039	11.3612	11.3943	11.4231	11.0554	10.718
new_596494_596703_1	S220	intra	596494	596703	1	11.1766	10.8757	10.7018	10.9206	10.8454	11.0362	10.9362	11.0777	11.1019	10.3539	10.2054	10.418	10.1876	10.2024	11.5618	11.2664	11.6407	11.1627	11.0141	11.2708	11.0084	11.2693	11.4534	10.5997	10.6534	10.8437	9.9119	9.6982	9.6116	9.4946	9.5727	9.6437	11.1116	10.8454	10.81	11.4648	11.3231	11.3651	11.3071	11.3809	11.5567	11.3144	10.8532	10.9551
SAOUHSC_00604	NA	NA	596704	597240	1	11.6814	11.2655	11.1911	11.6066	11.5351	11.638	11.5625	11.6251	11.5782	10.9805	11.0636	10.9718	10.5997	10.7151	11.9774	11.8685	11.7343	12.4893	12.5431	12.4142	11.9513	12.0268	11.7596	11.0585	10.9935	11.1158	10.5814	10.4021	10.2291	10.6486	10.3598	10.0189	11.5271	11.6547	11.6038	11.6747	11.7458	11.694	11.7011	11.7255	11.7214	11.7761	11.5359	11.3071
SAOUHSC_00605	NA	NA	597409	597885	1	12.0469	12.0067	13.1238	12.2324	12.2939	12.3877	12.6912	12.7908	12.6799	10.4653	10.4947	10.6123	10.493	10.2529	13.35	13.3813	13.6278	11.9039	12.0797	12.0254	11.0141	11.0451	11.0971	12.6929	12.813	12.7283	10.7387	10.3427	10.4103	10.4443	10.2819	11.4212	11.9868	11.8957	11.7308	9.7497	9.9917	9.8631	9.5231	8.9489	9.6437	9.0901	12.5133	12.7223
SAOUHSC_00606	NA	NA	597925	599220	1	12.3763	12.2462	13.4484	12.5053	12.5401	12.6458	12.8968	13.0327	12.8529	11.0685	11.0898	10.9551	11.0977	10.964	13.5972	13.6774	13.9563	12.3821	12.4229	12.462	11.7629	11.8233	11.8969	12.9591	13.0133	12.8879	11.1939	10.7887	10.9581	10.9221	10.767	11.947	12.2995	12.1873	12.1639	11.3679	11.237	11.3181	11.1423	11.3181	11.404	11.3984	13.2832	13.0419
SAOUHSC_00607	NA	NA	599248	599769	1	13.1293	12.4741	13.6191	12.9835	12.8413	12.9181	13.0922	12.9549	12.9264	11.2664	11.0884	11.4205	11.3196	11.057	13.9802	13.8673	13.5972	12.5967	12.2068	12.1728	11.6461	11.8983	11.8856	12.8879	13.109	12.8991	11.4067	11.168	11.2327	11.2646	11.017	11.9542	12.4499	12.6586	12.563	11.275	11.5392	11.4688	11.3692	11.7664	11.3462	11.5213	12.9348	13.2414
new_599987_600267_1	S221	5'	599987	600267	1	11.4561	12.4303	9.9005	12.8196	13.1982	12.4334	9.68	9.5973	9.6057	8.5878	8.2665	8.7109	8.3705	8.7974	10.3082	10.4103	10.2083	8.5401	8.617	8.7655	8.4745	8.4745	8.4651	9.3871	9.5067	9.4091	8.802	8.9553	8.6874	8.9745	8.6614	9.0901	9.5909	9.4986	9.3933	8.1151	8.3507	8.2148	8.368	7.7969	8.3028	8.0917	9.5327	9.756
SAOUHSC_00608	adh	NA	600268	601278	1	10.8238	11.4561	8.6702	11.4148	11.8983	11.5309	9.1858	9.099	9.1361	8.0153	8.2817	7.7994	8.2856	7.4689	9.8985	9.6255	9.7206	8.0494	8.3076	8.1682	7.9494	8.2148	8.0949	9.122	9.0702	8.9723	8.6413	8.4488	8.4406	8.7493	8.6234	8.1965	8.6189	8.7527	9.2387	7.9468	7.4561	7.6531	7.853	7.5933	7.4706	7.9588	9.5571	9.2158
SAOUHSC_00609	NA	NA	601353	601460	1	7.7994	8.1965	7.9876	7.9468	8.0196	8.0132	7.6784	7.676	7.7461	7.1389	7.2619	7.3262	7.4391	7.6066	7.5946	7.5725	7.5254	7.2788	7.2524	7.1954	7.1389	7.1698	7.1154	7.6821	7.5192	7.6037	7.349	7.6647	7.5524	7.4891	7.7405	7.6122	7.5374	7.4948	7.4286	7.1509	7.486	7.3101	7.7031	7.6705	8.2629	7.4214	7.4141	7.6398
new_601505_601585_1	S222	s-5'	601505	601585	1	12.7348	12.9098	13.609	13.0833	13.2375	13.2664	13.2811	13.3731	13.2873	10.0447	10.7655	10.8131	10.4964	10.1768	13.298	13.2474	13.451	12.7569	12.9112	12.947	12.2983	12.2367	12.4979	12.8651	12.6967	12.4962	11.8136	11.6504	11.5599	12.7127	11.9355	12.3117	13.467	13.9563	13.9865	9.6057	10.2343	10.3651	10.3098	10.5031	10.135	10.1891	13.3833	12.9945
SAOUHSC_00610	NA	NA	601586	601969	1	12.5798	12.4666	12.8693	12.7456	12.563	12.8428	12.7877	12.8413	12.9067	11.5112	11.6886	11.3144	11.6339	11.6016	12.9348	12.8081	13.0716	12.4741	12.7314	12.8558	12.2961	12.3324	12.4576	12.5507	12.4363	12.6948	12.0325	11.6436	11.6872	12.2478	11.9718	12.1233	13.3458	13.2913	13.0327	11.3379	11.3826	11.5053	11.2796	12.0081	11.8342	12.0481	12.6474	12.4936
SAOUHSC_00611	argS	NA	601966	603627	1	12.8976	12.6782	12.8575	12.6686	12.55	12.7664	12.9945	13.1024	12.9873	11.4256	11.4606	11.4477	11.4818	11.4365	12.9889	12.9147	13.0833	12.6847	12.6508	12.6202	12.2416	12.3891	12.3266	12.773	12.8229	12.6264	11.7584	11.4661	11.5625	12.0225	11.6251	12.1741	13.4223	13.2854	13.3291	11.4635	11.486	11.5027	11.3809	12.1117	11.9485	12.0388	12.8543	12.9489
SAOUHSC_00612	NA	NA	604016	604651	1	9.1687	9.2847	9.4661	9.1646	9.0833	9.1463	9.4071	9.3528	9.4015	9.6375	9.6882	9.6811	9.4352	9.2532	9.5369	9.453	9.4703	10.1028	10.0829	10.1752	10.4871	10.3462	10.3064	9.3135	9.2367	9.0813	9.0702	8.7283	8.6497	8.9575	8.6312	8.9059	10.8937	10.9378	10.7901	10.1211	10.2432	10.1278	10.1278	10.6395	10.5882	10.5292	9.0026	8.9723
new_604728_605089_1	S223	5'	604728	605089	1	11.3321	11.0038	11.5723	11.1084	11.1825	11.356	11.278	11.2737	11.2095	9.6882	9.6233	9.785	9.6862	9.4156	11.3638	11.4547	11.4108	10.7701	10.9863	11.042	10.7151	10.6579	10.6426	11.3997	11.3692	11.3599	10.0447	9.9059	10.0466	10.4459	9.9327	10.8176	11.0355	11.1257	11.1665	9.9896	10.3131	10.1101	9.8262	10.375	9.4432	10.4653	11.5652	11.9039
SAOUHSC_00613	NA	NA	605090	605917	1	11.3573	11.0318	11.3679	11.0868	10.6721	10.9789	11.1499	11.2616	11.0466	10.375	10.1842	10.2943	10.617	10.3844	11.2764	11.237	11.2796	11.0531	10.8724	10.9095	10.7078	10.8391	10.8469	11.3434	11.4464	11.404	10.7452	10.5555	10.5679	10.8115	10.7196	11.0942	10.9221	10.9345	10.8282	10.6094	10.3253	10.5356	10.3918	10.8907	10.8315	10.8757	11.4081	11.5679
SAOUHSC_00614	NA	NA	606065	607015	1	9.9991	9.8985	10.0067	10.5997	10.5618	10.7229	10.6566	10.7277	10.7047	9.5327	9.6723	9.1646	9.1983	8.6189	10.3934	10.6253	10.675	10.1063	10.1569	10.3462	10.0955	10.1658	10.1497	10.4653	10.3548	10.5013	10.1101	9.766	9.8486	9.8564	9.6625	10.5486	10.4311	10.2595	10.2464	8.6874	8.6856	8.6772	8.6234	8.0153	7.812	8.1898	10.7212	10.4119
SAOUHSC_00615	NA	NA	607070	607789	1	10.6395	10.6579	10.7809	11.3167	11.1867	11.335	11.4121	11.4847	11.5027	12.0881	12.0581	12.1144	12.1697	12.1728	11.1899	11.2941	11.2481	11.3363	11.4746	11.4392	11.5241	11.52	11.5392	11.5041	11.3883	11.5679	11.889	11.8849	11.8095	11.6997	11.7142	12.4246	11.0273	10.998	10.8692	12.1188	12.1887	12.0536	11.9081	12.0895	12.1246	12.0343	11.3548	11.4121
SAOUHSC_00616	NA	NA	607773	608573	1	10.8649	10.6657	10.7685	11.2067	11.1766	11.3167	11.4803	11.4972	11.5796	12.1022	12.0481	12.0995	12.1144	12.1175	11.201	11.3969	11.3749	11.3335	11.4121	11.4606	11.6858	11.5938	11.6407	11.574	11.5432	11.5895	11.7499	11.5545	11.6956	11.5611	11.5723	12.3309	11.0613	10.9065	11.0099	12.1785	12.1117	12.1396	11.9774	12.0811	12.1129	12.0623	11.6149	11.3809
SAOUHSC_00617	NA	NA	608709	609215	1	14.0949	13.7824	13.3137	14.3082	14.0689	14.0082	12.6425	12.5737	12.7261	15.1672	15.246	15.4131	16.0985	15.9224	13.3282	13.0833	12.7828	14.6181	14.4795	14.1803	15.9644	15.8905	15.8371	13.0776	12.8196	13.2791	15.0783	15.21	15.1672	14.6621	15.3595	14.8438	13.141	13.2611	13.5383	15.7485	16.2377	16.2762	16.2159	16.229	16.2118	16.1073	13.4091	13.5383
new_609298_609376_1	S224	s-5'	609298	609376	1	12.6458	13.2118	13.2647	13.1565	12.9889	12.9382	13.094	13.151	13.1008	12.7764	12.8745	12.8178	13.7582	13.847	12.7861	12.8514	12.8294	11.622	11.7069	11.666	12.8012	12.6887	12.5814	12.1812	12.0895	12.0895	11.8413	12.1075	11.8755	11.8233	11.9052	11.7069	12.438	12.5192	12.1096	13.8585	13.9267	13.9441	13.8324	13.7423	13.8413	13.6726	11.7228	12.1059
SAOUHSC_00618	NA	NA	609377	610093	1	12.7049	12.9945	13.0116	12.9506	12.7632	12.8309	12.9787	13.0309	12.9819	12.7943	12.8815	12.7539	13.8294	13.8557	12.8081	12.8212	12.8162	11.7622	11.6956	11.7155	12.7306	12.6948	12.5994	12.0838	12.0713	12.0654	11.822	12.0126	11.8342	11.7997	11.9612	11.6476	12.4802	12.4756	12.0684	13.8701	13.8352	13.8779	13.816	13.6726	13.8191	13.6979	11.6206	11.7255
SAOUHSC_00619	NA	NA	610262	611050	1	11.2286	12.5582	13.1	12.1219	12.4102	12.3191	10.1244	10.0955	10.2308	14.3931	14.4476	14.4646	15.1377	15.0601	12.1129	12.3206	12.0924	13.1774	13.1905	12.9819	14.5014	14.5531	14.565	12.3013	12.1828	11.8178	13.1222	13.2629	13.4979	12.2792	12.7539	11.1782	11.5499	11.6008	11.5539	14.6759	14.7681	14.7847	14.7681	14.6759	14.7587	14.7182	10.8362	10.8923
new_611051_611555_1	S225	3'PT	611051	611555	1	7.601	8.9703	9.0336	8.4887	9.2555	9.2746	8.4406	7.8565	8.3168	10.8376	9.8734	9.9953	10.928	10.0304	8.2282	8.621	8.4625	9.4905	9.0639	8.9879	10.1228	10.3477	8.7109	8.1945	8.7516	7.8438	9.4784	9.7108	8.5787	9.1237	9.5688	9.3035	7.9876	8.2753	8.0771	10.4136	11.5966	10.514	11.6858	11.5351	10.8006	11.9154	8.264	8.2547
new_611136_611266_-1	S226	s-3'	611136	611266	-1	10.5882	10.8606	10.0758	10.6123	10.8677	10.6094	11.3071	11.2082	11.3027	11.1316	10.9581	11.4392	11.754	11.9733	9.2555	9.1646	8.8367	9.3489	8.7427	8.7889	8.8603	8.8324	8.8884	9.2866	9.4681	9.3636	9.6663	10.135	10.571	9.547	10.3098	8.3753	9.8281	9.9633	9.8236	10.5762	11.0273	10.9471	11.1408	11.2095	11.0206	10.6896	9.5553	9.8353
SAOUHSC_00620	sarA	NA	611301	611675	-1	14.8217	15.0473	14.7279	14.9909	14.9556	14.8676	15.2692	15.1744	15.2528	15.8113	15.7232	15.9224	16.2762	15.9479	14.7587	14.8552	14.0817	15.3229	14.9374	14.8056	15.5121	15.5048	15.3005	14.7628	14.4795	14.7587	14.5909	14.9494	15.6876	14.5232	14.7231	13.3813	16.3391	16.2466	16.22	16.4063	16.1593	16.2118	16.4198	15.9817	16.0832	16.3928	14.1803	15.0843
new_611676_612105_-1	S227	5'	611676	612105	-1	14.4683	15.0667	15.6178	14.9556	14.9319	14.8217	14.8271	14.9066	15.1823	15.9736	16.041	16.0579	16.2377	16.2118	13.8779	14.1356	14.0052	15.6351	15.5683	16.2672	15.9996	15.8283	15.9736	14.7795	14.5485	15.1954	15.3155	15.5455	15.93	15.016	15.21	14.1435	16.3623	16.3391	16.1249	16.3502	16.1151	16.2027	16.3928	16.0336	16.1249	16.3502	13.5785	14.2899
new_612107_612394_-1	S228	5'	612107	612394	-1	13.753	13.5361	11.1287	14.359	14.5274	14.1738	14.5571	14.5102	14.6909	10.0152	10.0295	10.043	10.3181	10.2044	12.4513	12.8243	12.6815	10.7452	10.5831	10.6456	10.1101	9.8641	9.984	12.2822	12.3996	12.3296	9.42	9.7497	9.5553	10.4916	9.769	9.5629	11.2122	11.0495	10.8331	8.9121	9.1565	9.2532	8.9898	8.9429	9.0398	9.1483	11.8136	12.8968
new_612396_612570_-1	S229	5'	612396	612570	-1	10.7166	10.5125	9.0526	10.3219	10.5307	10.1675	12.0496	11.9656	12.0995	8.201	8.7449	7.8937	8.5528	9.0593	9.8641	10.3734	9.9493	8.1035	8.31	8.5369	8.6024	7.8198	8.2104	10.284	10.1211	9.8227	7.8818	7.6122	7.8577	8.1014	7.6094	7.5432	9.6642	9.7226	9.524	8.3532	8.2547	8.0589	7.5725	8.746	8.9971	7.4735	8.8324	8.7889
SAOUHSC_00621	NA	NA	612623	613516	-1	9.5231	9.5491	9.7347	9.7164	9.8603	9.6585	9.6036	9.5688	9.6417	10.4053	10.3148	10.0687	10.073	9.8206	9.7602	9.7791	9.764	9.9599	9.9652	9.8505	10.2681	10.2063	10.1623	9.5221	9.5288	9.7206	9.6585	9.7027	9.2866	9.6417	9.8869	9.6608	9.6723	9.7287	9.6057	10.7295	10.8282	10.7003	10.7093	11.0303	11.0392	11.1506	9.1606	8.925
SAOUHSC_00622	NA	NA	613747	614088	-1	8.3028	8.6939	9.5571	8.3848	9.0424	8.9368	8.4382	8.4927	8.5138	9.4452	9.4053	9.4494	9.5231	9.3528	8.6856	8.5554	8.5138	8.7974	8.4722	8.6478	8.9429	8.8284	8.9408	8.4382	8.2945	8.312	8.4234	8.432	8.4056	8.4625	8.4427	8.5202	9.3707	9.1237	9.1237	10.8837	10.8145	11.017	10.6933	11.3665	11.3011	10.8663	8.3384	8.4887
new_614279_614349_1	S230	s-5'	614279	614349	1	11.2588	13.4394	12.4229	9.6233	13.1213	12.2867	10.195	10.7991	11.1484	12.3621	12.7828	12.5767	12.977	12.6394	12.1352	11.3706	11.9944	12.672	12.7584	12.7254	14.039	14.1803	14.5999	11.4148	11.5125	11.5524	11.7815	12.1785	11.0824	11.6654	12.2084	8.4427	11.9641	11.3114	10.185	13.2514	11.342	13.4265	13.0362	12.6026	11.9902	12.4042	10.4197	10.6267
SAOUHSC_00624	NA	NA	614350	614910	1	11.6705	13.4265	12.3862	12.3431	12.8309	12.5798	10.6471	10.7334	10.7976	13.3774	13.3608	13.5474	14.0995	14.1139	11.7026	11.7829	11.577	12.7695	12.8071	12.8377	14.4524	14.2747	14.5353	11.3521	11.5142	11.3462	11.8797	12.3576	12.4425	11.8849	12.2983	10.617	12.1511	12.0699	11.7185	14.2729	14.2014	14.15	14.15	14.0052	13.9865	13.9204	10.796	10.691
SAOUHSC_00625	mnhA	NA	614929	617331	1	11.2796	12.9574	12.3906	12.0011	12.5889	12.4666	10.8923	10.9329	11.0522	14.5014	14.5952	14.5014	14.9556	14.8895	11.8442	12.0134	11.6968	12.9264	13.0017	12.7976	14.705	14.6859	14.5139	11.299	11.4942	11.1876	11.8095	12.0111	12.1048	11.349	11.7761	9.7457	12.4215	12.2142	12.3131	14.9675	14.8797	14.8845	14.6136	14.7537	14.7486	14.6227	11.0999	10.7093
SAOUHSC_00626	mnhB	NA	617318	617743	1	11.0333	12.4694	12.4907	11.9081	12.5706	12.4764	11.11	11.1025	11.2109	14.7537	14.8001	14.6571	14.9972	15.0348	11.6761	12.3058	11.743	13.0083	13.0645	12.8763	14.8056	14.5014	14.378	11.3809	11.669	11.0434	12.0081	11.9998	12.2216	11.4108	11.7155	9.6255	12.8229	12.5926	12.6474	14.8797	14.8217	14.7332	14.5274	14.6571	14.6274	14.586	11.1911	10.7469
SAOUHSC_00627	mnhC	NA	617740	618084	1	10.8053	12.2924	12.4513	11.8313	12.5317	12.4726	10.8562	10.8331	11.1885	14.6711	14.7279	14.6711	15.0097	15.0097	11.7185	12.0469	11.6754	12.7908	12.8863	12.6967	14.638	14.5612	14.3394	11.2442	11.3427	11.0509	11.9759	11.9185	12.0838	11.3071	11.7308	9.6079	12.5461	12.5889	12.5967	14.6665	14.7537	14.705	14.4605	14.6181	14.5531	14.472	11.2067	10.5176
SAOUHSC_00628	mnhD	NA	618074	619570	1	10.8069	11.8545	12.3877	11.7527	12.606	12.4979	11.0539	10.998	11.1171	14.8217	14.8676	14.8271	15.0913	15.0541	11.8849	12.0739	11.6675	12.8871	12.9382	12.6815	14.7381	14.7231	14.4206	11.3462	11.3852	11.0585	11.8643	11.9096	12.0481	11.3086	11.6926	9.1463	12.5798	12.6202	12.5981	14.8056	14.8739	14.8676	14.5909	14.6665	14.6181	14.5531	11.171	10.6941
SAOUHSC_00629	mnhE	NA	619571	620053	1	10.757	11.9703	12.7283	11.947	12.7539	12.7206	11.1635	11.1559	11.4283	14.9319	14.979	14.8966	15.1595	15.1311	12.1159	12.1697	11.8371	13.0609	12.9889	12.7395	14.91	14.8336	14.4646	11.5539	11.4547	11.3267	12.1438	12.1425	12.2547	11.6734	11.9774	9.742	12.905	13.0354	12.8781	15.0473	15.0783	14.9556	14.9972	14.9433	14.979	14.8495	11.0585	11.0495
SAOUHSC_00630	NA	NA	620013	620339	-1	7.5933	8.6434	9.14	8.0726	8.6835	8.8582	7.7603	7.6784	7.7405	9.7046	8.9228	9.7164	9.7457	10.2631	7.9133	7.7177	7.5162	8.4488	8.346	8.2477	8.4511	8.7089	8.156	7.6438	7.5785	7.6424	8.4722	8.3803	8.4332	8.201	8.217	7.923	7.8891	8.1695	7.8963	9.9191	11.0926	10.6736	11.0024	11.2286	10.7419	10.9952	7.7944	7.8553
new_620054_620305_1	S231	intra	620054	620305	1	10.5814	11.6149	12.2493	11.7671	12.7063	12.5737	11.0839	10.9833	11.2429	14.9703	14.9613	14.8797	15.1516	15.0843	11.8589	12.0426	11.757	12.9155	13.0051	12.7959	14.7795	14.8271	14.4366	11.1528	11.3071	11.2983	12.024	11.8755	12.2607	11.3573	11.7731	9.6683	12.7812	12.7426	12.9181	15.8448	15.1043	15.111	15.111	15.0128	14.9433	15.0541	11.1039	10.5572
SAOUHSC_00632	mnhG	NA	620306	620764	1	10.3531	11.2882	11.8233	11.1499	12.141	12.0811	10.862	10.8376	11.0052	14.8385	14.8552	14.7279	15.0348	14.9266	11.3665	11.5611	11.6149	12.6861	12.6622	12.5117	14.4088	14.6527	14.257	10.9191	11.0229	11.073	11.6265	11.5324	12.0924	11.1394	11.5909	9.2908	12.5843	12.2622	12.8029	15.0097	15.0601	14.8739	15.0783	14.8438	14.7795	15.111	10.9732	10.534
new_620943_621142_1	S232	5'	620943	621142	1	11.1273	11.5439	12.2462	11.2574	11.7622	11.4648	11.9671	11.794	11.8617	13.2474	13.1565	13.1136	13.1204	13.0497	10.9718	11.5539	11.4464	12.2792	12.2055	12.0768	12.5053	12.4726	12.4893	11.4025	11.3809	11.6576	12.6525	12.9963	12.9557	12.8243	13.0133	12.5722	11.0884	10.9176	10.9153	12.9128	12.9147	12.8863	12.7268	12.7679	12.6737	12.6831	11.6576	11.6786
SAOUHSC_00633	NA	NA	621143	623146	1	10.8515	10.9049	11.7155	10.8532	11.3253	11.0333	11.6533	11.5952	11.5994	13.0533	13.059	12.7908	12.9787	12.9417	11.0156	11.1804	11.0747	11.815	11.9339	11.9312	12.3606	12.3385	12.2898	10.998	11.0628	11.1782	12.1278	12.4334	12.3848	12.1159	12.4863	12.0197	10.9113	10.7312	10.8037	12.641	12.6155	12.5417	12.5981	12.5568	12.4834	12.4985	11.6407	11.335
new_623187_623355_-1	S233	3'PT	623187	623355	-1	11.7054	11.7241	11.6423	10.2888	10.0048	10.1694	9.5491	9.4824	9.5973	9.789	9.5308	9.951	9.2575	10.5439	7.9899	7.6205	7.7031	9.0505	7.7433	7.7513	8.1217	8.027	7.5045	11.5284	12.2	10.8907	10.6456	9.7681	10.3853	10.7872	9.6882	9.8544	9.32	9.1301	8.5663	9.0118	9.7267	9.784	9.3806	10.7563	10.1019	9.3366	11.6719	11.5776
new_623357_624469_-1	S234	indep	623357	624469	-1	16.2869	16.2565	16.4198	14.2899	13.822	14.3894	13.5993	13.543	13.6137	15.6178	15.3069	15.4235	14.6092	14.4169	10.7452	10.7731	10.6426	10.195	9.9917	10.0829	10.3413	10.5157	10.4294	16.3928	16.3928	16.0175	16.3063	16.1401	16.3276	16.0832	15.9564	16.3176	11.8042	12.0426	12.1584	10.3715	10.6267	10.3359	10.9424	11.0599	10.7469	11.1924	16.3276	16.3623
SAOUHSC_00634	mntC	NA	624572	625510	-1	16.3176	16.229	16.3787	14.8336	14.5353	14.91	13.8324	14.0542	13.8808	14.2747	14.1603	14.4169	13.7558	13.8951	11.5952	11.2531	11.3867	9.6743	9.7086	9.6057	9.1555	9.0927	9.1858	16.3063	16.2956	15.8371	15.5609	15.0541	15.1043	15.2036	14.7681	15.9736	11.6281	11.6309	11.419	9.7124	10.2308	10.052	10.1082	10.9439	11.0585	10.8937	16.3787	16.3787
SAOUHSC_00636	mntB	NA	625507	626343	-1	15.714	15.7232	16.3063	14.506	14.3275	14.7137	13.6624	13.7053	13.6827	13.968	13.9409	13.78	13.4857	13.3992	11.1603	11.1228	11.091	9.5491	9.5652	9.5348	8.8239	8.8218	8.8801	16.2118	16.2118	15.9385	15.4638	14.8336	14.979	14.91	14.4206	15.6435	11.4547	11.3679	11.1053	9.2866	9.2532	9.2235	9.4617	10.052	10.2855	10.1986	16.2956	16.2027
SAOUHSC_00637	mntA	NA	626337	627080	-1	15.93	15.7748	16.3623	14.7279	14.5182	14.8164	13.7558	13.9504	13.7824	14.1011	14.0656	13.9472	13.5314	13.4201	11.9427	11.4887	11.8501	9.8469	9.7244	9.7754	9.2004	9.3509	9.1792	16.2869	16.3063	15.7363	15.5683	15.1043	15.0413	15.1595	15.016	15.7319	11.7842	11.6621	11.5679	9.0486	8.8129	9.1587	8.9833	9.1877	9.4845	9.4552	16.4198	16.2672
SAOUHSC_00638	mntR	NA	627202	627846	1	13.8729	13.581	13.7188	13.5546	13.5383	13.2375	12.8591	12.7861	12.7764	14.0483	13.9802	14.1373	14.1107	14.0753	13.2747	13.0257	12.4834	13.1471	12.9659	12.6248	13.3856	13.2873	12.7976	13.139	13.4649	12.2563	14.2637	14.5182	13.9092	14.0082	14.4683	13.8441	13.4415	13.993	13.5404	13.581	13.8103	13.8131	13.8294	13.7341	13.8046	13.7636	12.8514	13.0083
new_627875_628913_1	S235	inter	627875	628913	1	10.2343	10.0776	10.2847	9.9457	10.0634	10.0031	9.9652	9.7945	9.94	9.1533	9.2411	9.1877	8.8674	8.7133	9.6335	9.6501	9.7811	9.0197	9.2847	9.3891	9.3097	9.1921	9.3766	9.8148	9.8066	9.8086	9.2277	8.9919	9.1792	9.0813	8.9155	8.9081	9.8353	9.7985	9.8813	9.5327	9.4924	9.5529	9.422	9.4053	9.4034	9.3126	9.9953	9.9267
SAOUHSC_00639	NA	NA	627926	628678	-1	9.7305	9.5855	10.2343	9.6982	9.9493	9.7355	10.2104	10.0048	10.0722	10.8774	10.8362	10.6972	11.0839	10.8852	9.4239	9.4726	9.4452	9.4327	9.3264	9.2217	9.6097	9.5855	9.3178	9.8373	9.8086	9.8659	10.7809	10.8852	10.5997	12.006	11.7555	11.147	9.5288	9.7708	9.5571	9.8951	10.018	9.742	10.194	10.2855	10.4689	10.5536	9.6355	9.5973
SAOUHSC_00640	tagA	NA	628914	629678	1	11.9846	11.638	12.098	11.6407	11.6366	11.7308	11.5324	11.622	11.7129	10.3462	10.3581	10.3903	10.1278	10.0101	11.4717	11.321	11.2954	10.3918	10.4376	10.2308	10.1551	10.3166	10.2696	11.7214	11.6705	11.3224	11.0613	10.9161	10.5176	10.862	10.8774	11.5324	10.9017	10.9455	10.9922	10.0083	9.6872	9.6564	10.0885	9.8603	10.0323	9.9457	11.8983	11.9787
SAOUHSC_00641	tagH	NA	629739	630533	-1	13.5523	13.2281	13.6417	13.5497	13.5923	13.7108	14.2711	14.355	14.1373	13.0419	12.9982	12.9417	12.8815	12.7474	14.1706	14.085	14.0207	13.5523	13.5738	13.0973	13.0993	13.1982	13.0516	13.968	14.0207	13.8779	13.5704	13.4324	13.0419	13.3833	13.2707	12.5163	13.0203	13.2156	13.2629	12.4907	12.4834	12.5767	12.5706	12.5859	12.6799	12.7695	13.8131	13.6673
new_630534_630825_-1	S236	5'	630534	630825	-1	11.618	11.8328	11.7829	11.8413	12.0469	11.9599	11.743	11.6828	11.7026	12.4042	12.3877	12.4531	12.4012	12.5829	11.256	11.2983	11.5324	11.6265	11.349	11.5694	11.2501	11.0599	11.3679	11.3055	11.3781	11.4108	12.6425	12.7314	12.641	12.5163	12.6704	12.5598	11.5567	11.1812	11.0628	11.5809	11.694	11.5142	11.6635	11.7815	11.7983	11.6747	10.9581	11.4902
new_630614_630733_1	S237	s-5'	630614	630733	1	13.2514	12.4467	12.9329	13.4002	13.0572	13.3437	13.1315	12.871	13.4346	9.8869	9.91	9.8486	9.2663	9.5929	12.5053	12.5981	12.0522	10.3853	10.2547	10.5356	10.3359	10.0209	9.8353	12.8798	12.6912	12.4694	10.8222	10.9624	10.9145	11.8371	10.7746	11.1528	11.342	11.6886	11.3239	8.525	8.5481	8.1514	8.5761	9.4282	9.2921	9.0771	11.7609	11.9111
new_630735_630879_1	S238	s-5'	630735	630879	1	13.3117	12.8196	13.2039	13.3752	13.2952	13.2854	13.3029	13.3626	13.5947	12.5285	12.5117	12.3685	12.0097	11.8713	12.7714	12.7456	12.7877	11.9571	12.098	12.035	11.8574	11.7255	11.7953	13.3542	13.03	12.8037	13.4265	13.2156	13.1683	13.5497	13.4201	12.8477	12.0081	12.3117	12.1352	11.6814	11.7241	11.6926	11.9803	11.986	11.6844	12.1728	12.3562	12.1308
SAOUHSC_00642	tagG	NA	630880	631692	1	13.143	12.6329	12.6442	12.9907	12.8625	13.1796	13.2454	13.1924	13.3074	12.2898	12.2416	12.1438	11.8371	11.5611	12.6604	12.741	12.7381	11.9096	11.7365	11.6082	11.4717	11.5723	11.299	13.2647	13.1756	12.8949	13.2	12.9453	12.9698	13.1222	13.0833	12.3877	11.9312	12.0156	12.2	11.5881	11.5013	11.427	11.8944	11.6533	11.5539	12.1338	12.6704	12.3988
SAOUHSC_00643	tagB	NA	631791	632894	1	10.9935	11.1587	11.0531	11.4803	11.3766	11.5796	11.1854	11.2912	11.2067	12.7283	12.7584	12.7812	13.0867	13.1254	11.1394	11.0777	11.2574	12.0297	11.9929	11.8957	12.1828	12.2939	12.462	11.4074	11.4635	11.5782	12.0953	12.1684	12.2462	11.8516	12.2737	12.1902	10.9624	10.7716	10.9221	13.3412	13.3916	13.3752	13.1756	13.9355	13.7028	13.7241	11.2855	11.1543
SAOUHSC_00644	tagX	NA	632891	633952	1	11.2824	11.8876	11.618	11.9413	11.8385	11.9985	11.6773	11.7718	11.7512	12.9163	13.0309	12.8676	13.1168	13.1621	11.6096	11.6734	11.9327	12.2898	12.2448	12.595	12.6815	12.6831	12.9247	11.893	11.9154	12.1668	12.2593	12.2493	12.34	12.0365	12.2838	12.4545	11.649	11.4338	11.5754	13.693	13.5206	13.4745	13.3667	14.0332	13.9233	13.8808	11.8123	11.62
SAOUHSC_00645	tagD	NA	634015	634413	1	12.0838	12.1873	12.4666	12.6313	12.6555	12.4129	12.4102	12.322	12.1812	13.0553	13.0572	13.0497	13.3097	13.2747	12.5192	12.392	12.7497	12.5613	12.6225	12.6768	12.8461	12.8983	13.1683	12.4772	12.3177	12.773	12.5333	12.5178	12.6525	12.5401	12.5447	12.7994	12.2898	12.2084	12.1985	13.8267	13.7423	13.6243	13.629	14.1838	13.9896	14.177	12.1756	12.017
SAOUHSC_00646	pbp4	NA	634530	635825	-1	12.9716	12.8236	12.9854	12.6362	12.6107	12.7845	13.0273	13.3029	13.1643	9.68	9.5688	9.8445	9.3223	9.9155	13.4223	13.145	13.4415	10.8852	10.6896	10.8246	10.0738	10.1313	10.2529	11.735	11.9012	11.8428	10.2904	10.2819	10.1891	10.8649	10.4072	10.4311	12.7976	12.6799	12.5859	9.754	9.4263	9.8056	9.0727	10.148	9.8525	8.6048	11.6858	11.704
new_635826_636047_-1	S239	5'	635826	636047	-1	12.9506	12.8846	13.5738	12.8445	12.8196	13.0699	13.0497	13.0291	13.2281	10.334	10.1028	11.4054	9.9582	11.5405	13.2832	13.467	13.3833	10.9966	10.7229	10.9655	10.2398	10.1175	10.1891	11.8957	11.8486	11.8123	10.4838	10.5013	10.3952	10.998	10.3046	11.9271	12.9608	12.8342	12.6003	10.6154	10.1332	10.7229	9.9236	11.8371	10.8246	9.7927	11.4504	11.5625
new_635993_636245_1	S240	5'	635993	636245	1	12.3503	12.7555	13.0625	12.9751	12.9787	12.8879	12.9016	13.0625	13.0168	15.4049	15.3298	15.1377	14.7895	14.7137	13.1043	13.1945	13.4091	15.1249	15.1311	14.5612	15.1744	15.1891	15.1043	14.0207	13.8244	14.8552	15.7407	15.9479	15.3229	15.8016	16.0096	15.5609	14.5738	14.4324	14.5485	15.5291	15.3458	15.3005	15.2603	15.5683	15.4716	15.4049	11.7692	11.9687
SAOUHSC_00647	abcA	NA	636246	637973	1	12.1943	12.1338	12.1697	12.6075	12.7049	12.6525	12.8277	12.6982	12.7097	15.1183	15.0097	14.9319	14.5778	14.4605	12.711	12.6026	12.7143	14.4646	14.5102	14.8676	14.605	14.6621	14.5399	13.5879	13.4462	13.9189	15.6963	15.6351	15.9385	15.3744	15.8016	15.6351	14.167	14.1212	14.1373	15.5205	15.1744	15.1672	15.0413	15.4459	15.3155	15.3529	12.4411	12.2499
new_637974_638071_1	S241	s-3'	637974	638071	1	11.3267	11.0289	10.8708	10.879	11.2414	10.8532	11.4011	11.3766	11.3196	13.8794	13.7636	13.8244	13.3117	13.1293	11.3156	11.2109	10.683	13.0487	12.6091	11.6096	13.137	13.0083	11.3905	11.8863	12.1496	11.0794	14.6665	14.705	13.5175	14.3823	14.7182	12.6281	11.4534	12.535	11.986	12.9401	14.3516	14.072	14.0785	14.5014	14.3708	14.1603	11.1144	11.2588
new_638164_638331_1	S242	5'	638164	638331	1	13.0609	13.2647	12.9787	13.4394	13.6381	13.1185	13.0885	13.0402	13.0572	10.3862	10.479	10.5307	10.2175	10.1722	13.2281	13.5972	13.5293	12.7439	12.6425	12.6011	12.098	12.2	12.1928	13.3315	13.4324	13.7503	12.1928	12.0156	12.0911	12.0197	12.0209	12.6347	13.1964	12.7877	12.6967	10.3436	10.9337	10.0921	10.7563	10.1711	9.9137	10.7855	13	12.9608
SAOUHSC_00648	NA	NA	638332	639561	1	12.6744	12.2216	11.9887	12.6967	12.7892	12.5268	12.2792	12.2533	12.2667	11.0522	11.0289	10.9251	10.8376	10.4606	12.5133	12.5023	12.7032	12.098	11.9818	12.0067	11.7419	11.9012	11.669	12.7063	12.6982	12.5417	12.1338	11.8066	11.9312	12.0608	12.0183	12.5678	12.1219	12.2462	12.4545	11.9513	11.7365	11.6576	11.9039	11.8178	11.7268	12.0067	12.8294	12.4863
new_639727_639872_-1	S243	s-indep	639727	639872	-1	11.5295	11.6621	16.2672	11.4972	11.7596	11.4661	9.678	9.9565	10.0921	15.8448	15.8016	15.8202	15.0843	15.2773	10.7887	10.7855	10.593	15.5205	15.016	14.8614	15.9817	15.6089	15.9385	11.6547	11.8066	12.0753	15.6792	15.907	16.0336	14.7486	15.3965	16.041	15.4962	16.1249	16.0579	15.2318	15.2843	15.1311	15.4638	14.9613	15.1744	15.0667	12.322	12.5752
SAOUHSC_00650	NA	NA	639816	639908	1	9.3747	9.4596	7.4068	9.5909	9.9245	9.2367	9.2387	9.1624	9.1667	9.0049	9.0949	10.1332	9.8026	10.1278	9.4946	9.2995	9.0857	9.0424	8.7283	7.6233	8.8824	8.4887	7.7891	8.7995	9.1095	8.5899	8.8068	9.1667	8.4722	8.9641	9.0505	7.719	7.8412	9.5133	7.9343	8.027	10.1139	10.1463	9.6585	10.4376	9.7871	9.3766	8.9408	9.3242
SAOUHSC_00651	NA	NA	640086	640919	1	11.7485	11.3809	12.303	11.3839	11.2286	11.4081	11.8428	11.8876	11.694	12.0027	12.1859	11.9958	12.1965	12.1553	11.7997	11.7885	12.0852	11.7815	11.7584	11.9887	11.5081	11.779	11.6899	11.5952	11.6393	11.6635	11.3548	11.4477	11.3766	11.3144	11.3267	11.2646	11.8671	11.8192	11.8983	12.1887	11.9227	11.9298	11.947	12.3052	12.1844	12.2763	11.5895	11.4277
new_641088_641200_1	S244	s-5'	641088	641200	1	12.773	12.0156	13.7662	11.8486	11.8459	11.7419	12.0713	12.1175	12.3606	11.7241	11.8413	11.4648	11.9199	11.8742	11.9628	12.471	12.9213	10.6624	10.9891	10.9805	10.2914	10.1623	10.3565	12.6377	12.3145	11.1346	11.72	12.6125	12.7722	12.1034	12.5737	12.5209	12.8413	12.8162	12.6948	11.3521	11.3883	11.2574	11.5405	11.3363	11.1171	11.5471	13.4745	13.4223
SAOUHSC_00652	fhuA	NA	641201	641998	1	13.9147	12.6752	14.5399	12.4395	12.3251	12.2792	12.5023	12.5117	12.3635	12.3296	12.4363	12.3663	12.2898	12.2737	13.0516	12.8772	13.2098	11.8413	11.8797	11.893	11.4231	11.7241	11.7499	12.9082	12.9659	11.7308	12.8693	12.9926	13.1604	12.7861	13.0036	13.0068	13.6574	13.3982	13.222	12.8726	12.6233	12.6141	12.6686	12.6492	12.8114	12.7268	14.4836	14.378
SAOUHSC_00653	fhuB	NA	642034	643038	1	12.6831	11.4887	13.5404	11.057	11.1129	10.9329	11.5392	11.5337	11.5625	10.221	10.195	9.9565	9.91	9.5091	11.5257	11.5867	11.6096	9.9953	10.0304	10.1658	9.7963	9.9633	9.9005	11.5067	11.7983	10.534	10.7916	10.7515	10.9952	10.7062	10.6941	10.8347	11.9846	11.699	12.1008	10.5193	10.2083	10.3485	10.4327	9.9672	10.3589	10.3802	13.4002	13.1222
SAOUHSC_00654	fhuG	NA	643035	644051	1	12.9196	11.7268	13.5068	11.4392	11.4758	11.1512	11.8532	11.7885	11.8178	10.423	10.3802	10.2326	10.2783	9.7004	11.8623	11.8849	11.9787	10.1639	10.1063	10.3064	9.904	10.1788	10.0323	11.6814	11.7926	10.9	10.9017	10.9455	10.9863	10.9191	10.8907	10.8021	12.2519	12.0067	12.1611	10.4995	10.4574	10.4408	10.7151	10.2364	10.4443	10.7716	13.2591	12.7632
SAOUHSC_00655	NA	NA	644285	645253	1	9.4371	8.8994	9.2367	8.9429	8.8387	8.8387	9.6982	9.6743	9.5727	13.2261	13.1119	13.1621	13.0776	13.0116	9.5194	9.5929	9.8046	13.8413	13.8779	13.9147	13.222	13.4305	13.407	9.3223	9.4371	9.7027	12.4395	12.429	12.4802	12.1233	12.3461	11.5666	9.4494	9.2619	9.4743	13.5115	13.4024	13.4906	13.222	13.7005	13.5497	13.5833	9.3636	9.1792
SAOUHSC_00656	NA	NA	645295	645879	1	9.559	9.078	9.176	9.0398	9.0571	9.0336	9.6437	9.68	9.6275	13.0903	13.0739	13.1185	12.8342	12.8949	9.6585	9.5838	9.6315	13.5091	13.5716	13.7028	13.4135	13.3646	13.5619	9.2663	9.2431	9.6215	12.2199	11.9339	12.2884	11.9012	11.9242	11.2194	9.5529	9.527	9.6375	13.5523	13.4415	13.4931	13.3196	13.6954	13.5164	13.6827	9.2765	9.1422
SAOUHSC_00658	NA	NA	645872	646234	1	9.4512	8.9621	9.0593	9.2866	9.2004	9.2847	9.8317	9.766	9.7811	12.8558	12.9591	12.7679	12.7828	12.6347	9.4282	9.4617	9.5855	13.2301	13.2931	13.3458	13.1643	13.1848	13.094	9.2595	9.2452	9.3686	11.808	11.6387	11.8957	11.4725	11.5112	10.7998	9.4905	9.5973	9.7347	13.3894	13.3667	13.3856	13.2729	13.4324	13.339	13.5899	9.1749	8.9703
SAOUHSC_00659	NA	NA	646350	646847	1	13.7288	13.6954	13.8103	14.3669	14.2367	14.0656	14.0113	13.9865	14.03	14.0173	13.9834	14.0022	13.6177	13.5004	14.0514	14.2747	14.15	14.5102	14.403	14.5182	14.2969	14.5232	14.4476	13.7746	13.7622	13.8046	13.6954	13.5716	14.0022	13.8921	13.7288	13.8754	14.8495	14.2899	14.1803	13.7989	13.7395	13.7689	13.8103	13.6064	13.4577	13.822	13.4135	13.2891
new_646848_647302_1	S245	intra	646848	647302	1	12.4802	12.5737	12.9716	12.8693	12.9608	12.8983	12.7127	12.7584	12.8575	12.3058	12.398	12.4129	12.0995	12.2199	12.7555	12.8575	12.813	12.6394	12.6604	12.5431	12.8693	12.672	12.7474	12.495	12.5382	12.0254	12.1985	12.0365	11.9227	12.7032	12.1262	12.2622	13.437	13.5727	13.2261	12.8162	12.8301	12.8196	12.711	12.7254	12.6982	12.495	11.8472	12.0881
SAOUHSC_00660	NA	NA	647303	648370	1	13.4245	12.8949	13.0476	13.2729	13.2243	13.3856	13.993	14.0689	14.0144	12.4876	12.3705	12.3606	12.2345	12.1048	13.1848	13.1584	13.2913	13.0185	12.8591	12.7599	12.6313	12.7812	12.6737	13.7689	13.6394	13.4265	12.1569	11.9283	11.9818	12.7373	12.1584	11.9096	13.4906	13.5383	13.4625	12.8044	12.7985	12.7366	12.7934	12.5553	12.7474	12.6686	12.6879	12.2416
new_648432_648520_1	S246	s-5'	648432	648520	1	11.9944	11.8742	14.9433	11.7228	11.5909	11.6983	12.9213	12.8983	13.0533	8.4793	8.9858	9.0549	9.0435	9.4845	13.6548	13.9896	14.072	11.0289	10.9251	11.3441	10.4408	10.5125	10.514	13.8324	13.4484	13.7395	9.9652	9.8353	9.6743	9.8525	9.1728	9.8585	13.693	12.8676	12.7778	8.6614	8.8928	8.4603	8.9961	8.7827	9.0318	8.4511	12.6313	13.141
SAOUHSC_00661	NA	NA	648521	649564	1	11.5611	11.0509	13.3029	11.2588	11.0685	11.158	12.1728	12.1539	12.094	8.1656	8.1921	8.132	8.3265	7.8652	12.4499	12.4395	12.4042	10.2563	10.2157	10.3708	9.94	10.0067	9.8129	12.311	12.2448	12.1322	9.2638	8.9651	8.9368	9.4178	8.8335	9.2956	12.0572	12.3045	12.1262	8.7676	8.6456	8.5436	8.3826	8.2083	8.6389	8.1786	12.063	12.3503
new_649565_649805_1	S247	inter	649565	649805	1	11.797	11.4732	13.35	11.4231	11.3034	11.2414	12.4246	12.4172	12.3763	9.5601	9.77	9.2934	9.8469	9.2565	12.5007	12.5039	12.1697	10.4964	10.1931	10.0669	9.8317	9.8715	9.6233	12.4979	12.2398	11.8516	10.5966	10.7991	9.8148	11.0318	11.0509	10.3769	12.0496	12.3576	12.3161	9.0318	9.14	9.0949	9.1544	9.1422	9.2387	9.1503	12.1668	12.4056
SAOUHSC_A00635	NA	NA	649729	649917	-1	7.8602	8.9553	9.1259	8.1331	8.6322	8.9302	8.9347	8.3729	8.5985	8.668	8.7587	9.0049	8.4106	8.8994	8.3753	8.8387	8.1283	8.8856	8.4029	8.5181	8.7355	8.5369	8.4282	8.027	8.3312	7.5785	8.1035	8.0132	7.5837	8.0435	8.0637	9.0927	8.8284	9.0615	8.7402	8.1988	8.9808	8.4864	8.5021	9.1846	8.6656	8.2741	7.827	7.8789
new_649807_649892_1	S248	s-5'	649807	649892	1	12.0739	11.7609	13.5594	11.5405	11.479	11.3011	12.4071	12.3169	12.0581	12.6458	12.7395	12.8122	13.0625	13.0203	12.6831	12.1805	12.1104	11.3224	11.3308	10.9567	11.3011	11.5485	11.3867	12.359	12.177	11.9951	13.1168	13.5314	13.0036	13.6774	13.9771	13.9425	12.0469	12.4818	12.1599	10.8893	11.3181	11.2269	11.168	11.5485	11.2254	11.6547	12.4802	12.507
SAOUHSC_00662	NA	NA	649893	650321	1	12.6394	12.2822	13.9034	11.717	11.6265	11.6123	12.5461	12.5133	12.4772	12.7877	12.7861	12.8461	13.1528	13.0739	13.1621	12.7884	12.2629	11.9556	11.5909	11.3969	11.6096	11.7419	11.445	12.9506	12.9401	12.2156	13.1565	13.5091	13.0257	13.6417	13.962	13.9532	12.4395	12.8428	12.5222	11.3692	11.4732	11.3737	11.6547	11.7499	11.8671	11.8413	12.4652	12.9098
new_650371_650529_-1	S249	3'	650371	650529	-1	11.5053	11.7419	12.0881	12.0838	12.1352	12.1625	12.1668	12.0753	12.177	13.7005	13.6342	13.5854	13.3371	13.2571	12.6894	12.8114	11.9818	13.4049	13.1756	12.5401	13.2534	13.0345	12.6879	12.5285	12.2306	12.0142	13.2375	13.0756	12.7599	13.0381	13.1471	12.6571	12.0953	12.4593	12.0081	12.0209	12.4599	12.1985	12.6125	11.3476	11.8735	11.6066	11.4406	11.4108
new_650523_651082_1	S250	5'	650523	651082	1	9.8752	10.0847	10.6844	9.9935	10.1122	10.2715	10.0704	10.1244	10.0394	11.073	10.967	11.0636	10.9966	10.9906	9.7754	9.6417	9.5211	10.1911	10.1969	9.9896	10.4473	10.4425	10.3462	9.8752	10.0101	9.4494	10.7437	10.675	10.4136	10.7484	10.8606	11.3224	10.1444	10.2063	10.2104	9.9823	9.8544	9.6862	9.9896	9.2595	8.8801	9.6036	10.4606	10.2258
SAOUHSC_00663	NA	NA	650530	651036	-1	11.4774	11.754	11.4972	12.0895	11.9584	12.1322	11.8811	11.9971	11.9875	13.6624	13.6441	13.5738	13.3252	13.2832	12.5364	12.4876	12.5268	13.142	13.1361	12.8162	12.7877	12.9608	12.905	12.1455	11.974	12.3663	13.2281	13.0476	13.1204	12.813	13.1905	12.5645	11.618	12.1008	11.9254	12.42	12.2519	12.275	12.664	11.3196	11.622	11.7129	11.2764	11.2399
new_651084_651148_1	S251	s-5'	651084	651148	1	11.2082	11.3883	12.641	12.0587	12.1022	11.8233	12.0623	11.9052	11.9399	12.8863	12.7439	12.7795	12.8999	12.7268	12.5553	12.8931	12.3835	12.9804	13.0849	12.9196	12.7017	12.595	12.6525	12.526	12.4652	12.21	12.9751	12.954	13.1153	13.0553	12.9677	13.3196	12.8461	12.4108	12.2667	11.574	11.6265	11.6324	11.4283	11.7926	11.3129	11.6983	11.7829	11.8459
SAOUHSC_00664	graX	NA	651149	652072	1	11.1723	11.2737	11.8413	11.4561	11.4635	11.6366	11.618	11.6747	11.622	12.7174	12.7159	12.6141	12.6737	12.6982	11.9612	11.9096	11.9641	12.4475	12.4907	12.5382	12.5178	12.5149	12.5268	11.9185	11.9271	11.9671	12.6815	12.5046	12.4876	12.5239	12.6155	12.6622	12.0396	11.9427	11.8574	11.6592	11.6052	11.6448	11.5524	11.6366	11.5309	11.6295	11.6295	11.6423
SAOUHSC_00665	graR	NA	652088	652762	1	11.1438	11.0762	11.822	11.3573	11.3997	11.4256	11.6082	11.5611	11.5809	12.5904	12.6622	12.4876	12.5706	12.5967	11.7731	11.7953	11.5809	12.1496	12.1438	12.1599	12.438	12.42	12.3104	11.7664	11.8378	11.6423	12.5023	12.303	12.1308	12.3748	12.3663	12.5192	11.7283	11.8413	11.8944	12.0911	11.9612	11.947	11.8603	12.024	12.0297	11.9747	11.6844	11.6229
SAOUHSC_00666	graS	NA	652755	653795	1	11.2531	11.2588	11.9171	11.5839	11.5392	11.6436	11.6761	11.694	11.7083	12.6377	12.679	12.6571	12.6394	12.6894	11.9081	11.9406	11.9687	12.1137	12.1144	12.2622	12.4726	12.4936	12.6233	11.6886	11.9052	11.8299	12.5007	12.3678	12.3145	12.3663	12.42	12.6929	12.051	12.0623	11.9527	12.2983	12.1915	12.1812	12.1785	12.2519	12.2156	12.1175	11.7842	11.8012
new_653796_653938_1	S252	s-intra	653796	653938	1	11.1302	10.4197	11.4283	11.275	11.2715	10.961	11.4584	11.3956	11.3521	11.1587	11.0024	11.1287	10.683	10.7047	11.8824	12.3104	11.9703	11.9355	11.0434	11.5445	10.9551	11.4377	11.6956	11.3897	11.638	11.7185	11.2686	10.8267	10.2819	11.2385	11.2137	10.5649	12.5814	11.4243	11.7268	10.4459	10.8837	10.7093	10.5389	10.862	10.6986	10.3969	11.4283	11.6533
SAOUHSC_00667	vraF	NA	653939	654700	1	11.0213	10.8837	11.3505	11.1213	10.8084	11.0185	11.4504	11.3651	11.5351	11.0671	11.1295	11.0699	10.7437	10.7632	11.735	11.8233	11.7283	11.4902	11.6082	11.6108	11.5386	11.4162	11.3612	11.5471	11.4717	11.5652	11.1013	10.7931	10.7594	11.2588	10.8663	10.9995	12.2185	12.3104	12.2432	10.6471	10.9877	10.9567	10.686	10.9009	10.8539	10.6426	11.5097	11.4231
SAOUHSC_00668	vraG	NA	654690	656579	1	11.3042	11.1766	11.6265	11.1587	11.0699	11.2764	11.694	11.7337	11.8066	11.2286	11.2314	11.349	11.1287	11.1766	11.9413	12.1175	11.9026	11.7283	11.6265	11.6844	11.5366	11.4682	11.442	11.7718	11.9384	11.6913	11.2875	11.1242	11.1751	11.4094	11.23	11.4519	12.5568	12.4907	12.5874	11.1484	11.0809	11.1019	11.2165	11.2531	11.3156	11.3253	11.4902	11.779
new_656830_657303_1	S253	5'	656830	657303	1	12.0441	12.4156	11.7905	12.4071	12.5215	12.5007	11.808	11.9033	12.1684	12.4991	12.4893	12.3748	12.3692	12.3807	11.8164	12.1048	12.2629	12.0564	12.141	12.0699	12.0838	11.9656	12.1985	12.1008	11.8849	11.9185	12.7283	12.8396	12.871	12.6604	12.9264	12.5843	11.754	11.622	11.7534	12.2737	12.1844	12.1943	12.1308	12.1203	12.0081	11.9887	11.618	11.515
SAOUHSC_00669	NA	NA	657304	657921	1	13.3137	13.3774	11.8769	13.2873	13.1168	13.5024	13.139	13.2474	13.2591	12.1584	12.1539	12.0967	12.0126	12.031	12.606	12.5737	12.6831	12.7456	12.6768	12.566	12.2398	12.2822	12.2478	13.0459	13.03	13.145	12.6218	12.7426	12.563	13.143	12.8445	12.6815	12.2983	12.4936	12.4012	12.0197	12.0046	11.9227	12.0797	11.7445	11.9111	11.8371	12.8693	13.0476
SAOUHSC_00670	NA	NA	657937	658944	1	12.5613	12.322	10.5848	12.6483	12.4334	12.7143	12.5417	12.4334	12.6831	11.5782	11.6008	11.4327	11.4847	11.2899	11.8027	11.8797	11.5852	11.8371	11.8371	11.7912	11.6606	11.7228	11.3548	12.1233	12.3234	11.9441	11.7692	11.8123	11.7011	12.2216	12.0067	11.4914	11.349	11.6773	11.9818	11.2531	11.4547	11.2693	11.4635	11.042	10.8937	11.3839	12.708	12.1684
new_659278_660399_1	S254	5'	659278	660399	1	10.6253	10.8636	9.7908	11.6561	12.1246	11.6448	10.4838	10.2258	10.4916	11.8769	11.8108	11.7636	11.7069	11.4853	10.85	10.8864	10.6078	10.0972	9.7945	9.5855	10.9761	11.0038	10.8069	8.7402	9.1237	8.3558	11.0199	10.8021	10.683	9.3509	10.796	10.0829	8.9429	9.6501	9.2345	11.3984	11.3956	11.256	11.3011	10.8663	11.0983	11.2708	10.5696	9.8505
SAOUHSC_00671	NA	NA	659532	660329	-1	13.3412	12.4349	13.9134	12.4095	12.0149	13.0516	11.8299	12.1599	12.0713	11.6436	11.8012	11.8342	11.3295	11.2327	13.3793	12.7584	12.9835	14.0332	14.0631	14.0022	13.2433	13.6884	13.5068	14.5232	14.1875	14.6909	12.6704	11.7485	12.9147	14.488	12.9016	14.8797	13.9504	14.2227	14.397	10.4838	9.8908	9.7174	10.5536	9.8696	10.1305	10.4473	14.2637	14.0753
new_660330_660425_-1	S255	s-5'	660330	660425	-1	13.7188	13.0533	14.4285	13.3011	12.8575	13.407	12.5889	12.9033	12.9625	11.9584	12.2792	12.1959	11.0876	11.4121	12.8012	12.5537	13.7904	12.9296	14.4244	14.9613	13.6266	13.8383	13.938	14.586	14.2262	13.5024	12.9506	10.8282	12.7283	14.4088	13.0229	14.7279	13.4745	14.565	14.2435	9.2411	9.4156	9.3346	9.7327	9.9059	9.9917	9.5709	13.93	13.3938
new_660401_660689_1	S256	5'	660401	660689	1	11.9369	12.1668	13.1604	12.9453	12.8676	12.6555	11.6899	11.4635	11.6561	12.0713	12.0496	11.9733	11.808	11.7255	12.5461	12.8044	12.2493	11.7731	11.4205	11.3722	12.0768	11.8313	11.5324	11.4352	11.6872	11.0113	11.0052	11.2809	11.278	10.8299	10.8532	12.017	12.1293	12.051	11.9052	11.2824	11.4702	11.4358	11.2385	11.2194	11.2293	11.4406	12.535	12.2593
SAOUHSC_00672	NA	NA	660690	661334	1	11.479	11.4914	12.3891	12.2845	12.3821	12.1308	11.5979	11.4648	11.5824	11.9846	11.8957	11.6461	11.6675	11.4803	12.1022	12.3431	11.8836	11.3749	11.3826	11.0794	11.815	11.5582	11.1346	11.356	11.3585	10.7887	10.8523	11.0434	10.7419	10.4838	10.8893	10.4408	11.2927	11.779	11.3679	10.9847	11.2602	11.2839	11.2442	11.1453	11.1751	11.3239	12.0881	11.6956
new_661335_662030_1	S257	intra	661335	662030	1	11.147	11.3392	12.3013	12.1455	12.067	11.7997	11.0957	11.0156	11.1354	11.201	11.0546	11.3612	10.9129	11.147	11.6968	11.8589	11.4406	10.7196	10.6534	10.5079	11.1982	10.7303	10.5966	10.7794	10.9298	10.2696	10.2715	10.6456	10.2732	10.0411	10.2647	10.2233	10.9595	11.462	11.0983	10.2595	11.1242	10.9995	11.0273	10.8923	10.9877	10.857	11.7636	12.0797
SAOUHSC_00673	NA	NA	662031	664181	1	10.8299	10.9191	11.7098	11.1257	11.2269	11.0347	10.9535	10.9298	10.9718	9.6704	9.5123	9.7036	9.5036	9.4472	11.5852	11.7033	11.3997	10.1211	10.0867	10.0614	10.4774	10.3853	10.303	10.5031	10.4855	10.1426	8.9167	8.9608	8.8969	8.8444	8.7201	8.6301	10.3494	10.641	10.4212	9.6982	9.9005	9.8426	9.6723	9.7046	9.8066	9.515	11.2588	11.479
new_664182_664260_1	S258	s-inter	664182	664260	1	11.2211	11.133	12.0381	11.4162	11.669	11.4283	11.168	11.2137	11.1129	9.2462	9.422	9.5855	9.5727	9.3242	12.055	11.9199	12.0496	10.052	9.951	10.1211	10.296	10.0972	10.415	10.5261	10.514	10.4344	8.6656	8.6634	8.8847	8.8195	8.5161	9.1159	10.8469	10.6896	10.464	10.3064	10.2888	10.2819	10.5299	10.4212	10.3013	10.644	11.1394	11.4606
SAOUHSC_00674	sarX	NA	664261	664686	1	11.0755	10.7976	11.2385	12.3461	11.9019	11.8917	10.4003	10.3413	10.4021	9.1361	9.2866	9.357	9.5389	9.4824	11.757	11.7054	11.8643	9.7457	9.6523	9.8129	9.7086	9.6982	9.9749	10.0972	10.1175	10.1569	8.5181	8.5345	8.532	8.738	8.4308	8.4282	9.785	10.1806	10.1788	10.1297	10.3046	10.2104	10.718	10.4391	10.1517	10.9906	10.8469	11.2023
SAOUHSC_00675	NA	NA	664876	665592	1	13.7083	13.1204	12.3461	13.8701	13.8754	13.8836	13.5879	13.4812	13.2156	12.741	12.8229	12.7001	12.4261	12.3266	13.407	13.2707	13.6163	13.3982	13.3235	13.3731	12.4666	12.7599	12.9163	13.1584	13.0973	13.4305	13.3401	12.947	13.2062	13.1604	13.2738	13.3176	12.8863	12.6704	13.022	12.6425	12.4531	12.4467	12.5814	12.3234	12.2185	12.4922	13.3752	12.9889
SAOUHSC_00676	NA	NA	665592	666065	1	12.9574	12.4411	11.5979	13.0682	13.1351	13.0747	12.7366	12.5613	12.6202	12.2737	12.1828	12.1482	11.8863	11.6281	12.6248	12.5007	12.3785	12.4936	12.3518	12.334	12.1117	12.1129	12.0536	12.4907	12.1455	12.2867	12.6686	12.4042	12.4172	12.6586	12.6202	12.5007	11.8603	12.2533	12.5752	11.9958	12.1203	11.9787	12.4142	11.6997	11.8532	12.2709	12.8261	12.6533
SAOUHSC_00677	NA	NA	666157	666273	1	11.1924	11.2567	9.6663	11.4717	11.4135	11.3055	10.8484	10.874	10.8347	8.0989	7.7735	8.6856	7.7891	8.1283	10.7685	10.6674	10.6395	9.2441	8.8174	9.0176	9.0318	8.8377	8.8824	9.5194	9.7244	9.3603	8.0612	7.9296	7.9108	8.7587	7.5785	7.9856	10.0652	9.7754	9.4263	8.5528	8.0039	8.127	8.1106	8.5819	8.0446	7.689	9.2387	9.4156
new_666312_666417_1	S259	s-5'	666312	666417	1	11.3692	11.5439	12.3548	12.2055	12.0441	12.0924	11.7783	11.2574	12.0126	12.5981	12.5752	12.8781	12.8514	13.222	11.3448	11.6052	12.0594	9.9749	11.5709	11.3441	11.5171	10.691	11.7445	12.0811	10.4705	12.2367	12.4056	12.6967	12.9196	12.3835	12.5317	13.3575	11.2544	11.9171	10.8578	12.3621	12.4411	12.1887	12.1639	12.1469	11.7926	12.2156	11.4067	11.87
SAOUHSC_00678	NA	NA	666418	667062	1	12.1654	12.5101	12.8495	12.7488	12.8044	12.8461	12.5767	12.5149	12.606	13.4415	13.4394	13.5024	13.4484	13.543	12.6571	12.5935	12.8114	13.1621	13.2913	13.4091	13.4002	13.3196	13.6039	13.1544	12.7764	13.0609	13.2769	13.2433	13.297	13.1204	13.0402	13.9034	12.8326	12.7714	12.606	13.4857	13.4438	13.5046	13.3646	13.4265	13.4883	13.2454	12.4666	12.9453
new_667063_667177_1	S260	s-intra	667063	667177	1	12.641	12.7764	12.977	13.2474	13.0885	13.1737	12.6233	12.7664	12.782	13.5654	13.5665	13.7395	13.5271	13.6884	12.9716	12.8609	13.0497	13.5665	13.5474	13.5785	13.7608	13.6191	14.0266	13.2553	13.1982	13.581	13.437	13.3542	13.4697	13.0609	13.1333	14.0237	13.0833	13.0354	12.6686	13.6905	13.6774	13.6218	13.5899	13.6979	13.6884	13.4883	12.7049	13.4002
SAOUHSC_00679	NA	NA	667178	668044	1	12.3177	12.4319	12.4363	12.7143	12.8514	12.8486	12.8097	12.8726	12.7348	13.2769	13.2854	13.2281	13.2176	13.2791	12.5981	12.5752	12.7118	13.2062	13.3315	13.3916	13.5738	13.6905	13.5091	12.8763	12.9698	12.8642	12.9608	12.7506	12.8413	12.6297	12.6604	12.9033	12.6847	12.5904	12.495	13.5004	13.396	13.4394	13.3586	13.2514	13.2156	13.143	12.6929	12.5522
SAOUHSC_00680	NA	NA	668104	668199	1	12.1799	12.1928	11.8685	12.6807	12.813	12.7381	12.6948	12.7017	12.0081	13.1043	13.0273	13.0833	13.0133	13.01	12.4756	12.4186	12.5935	13.2039	12.7976	13.0903	12.9435	13.3856	13.3196	12.2593	12.7523	12.5382	12.4741	12.5239	12.5101	12.2262	12.275	11.9846	12.5252	12.3606	12.2547	13.2301	13.2243	13.222	12.9787	13.0739	12.8445	12.8798	12.398	11.9916
SAOUHSC_00681	NA	NA	668245	669465	1	11.8472	11.5134	10.8907	11.7283	11.8501	11.8876	12.6091	12.5678	12.6043	12.5889	12.6171	12.2912	12.4499	12.1246	11.8272	12.0489	12.0797	12.4439	12.3324	12.1959	12.6879	12.8676	12.5874	12.2983	12.429	12.1625	11.797	11.4688	11.6448	11.2602	11.3086	10.669	11.6997	11.6281	11.7406	12.6281	12.3996	12.4229	12.4605	11.9846	12.0881	12.2884	12.2563	11.5979
SAOUHSC_00682	NA	NA	669462	669950	1	11.7651	11.4972	11.0613	11.6423	11.8192	11.9413	12.5829	12.5086	12.6329	12.595	12.5537	12.2533	12.2563	11.9774	11.7228	12.1455	12.0418	11.8917	12.3385	12.0581	12.711	12.7481	12.4936	12.2667	12.3807	12.0557	11.8363	11.4464	11.5824	11.2194	11.3335	10.6236	11.808	11.6719	12.1799	12.4276	12.4363	12.3835	12.4411	11.9527	11.9039	12.3606	12.3663	11.6913
SAOUHSC_00683	NA	NA	670049	670738	-1	10.7594	10.8315	10.9065	10.7166	10.7578	10.6379	10.8437	10.9922	10.9922	9.9288	9.8046	9.6743	9.6088	9.3489	10.7976	10.753	10.4294	10.3181	10.0687	9.8254	9.785	9.8107	9.2995	11.5499	11.349	10.7991	10.7731	10.5814	9.7516	10.8852	10.5486	10.4037	10.7062	10.9774	10.6956	8.4769	8.0334	8.1128	8.3939	8.0577	8.4158	7.6784	10.8649	11.0229
new_670739_670812_-1	S261	s-5'	670739	670812	-1	11.0522	9.5067	9.2785	10.8864	9.7791	9.3328	10.8692	11.0585	10.8484	8.8732	9.756	8.4082	9.5182	8.4651	11.0069	10.8716	11.0884	10.4311	10.334	10.4359	8.5853	9.885	9.7945	11.4874	11.4148	11.7983	10.8821	10.7003	10.7357	10.9774	11.0113	8.329	10.5948	10.5898	10.6814	8.0838	8.0726	7.9979	8.0814	8.346	8.3994	7.853	10.6318	8.1237
SAOUHSC_00684	NA	NA	670865	671308	1	9.5491	9.4905	9.32	9.5793	9.547	9.6335	9.8859	9.8445	9.8574	10.3834	10.3635	10.3148	10.5948	10.4821	10.0101	9.9382	9.9633	9.4845	9.7027	9.6842	9.8603	9.766	10.0209	9.9059	9.9982	10.0885	10.0101	10.0377	9.8641	9.5133	9.7124	9.2235	10.2888	10.0486	10.0002	10.6844	10.5601	10.9	10.5633	10.2514	10.761	10.3082	9.2785	9.5875
SAOUHSC_00685	NA	NA	671375	671770	1	14.1243	14.2298	13.396	14.6759	14.4476	14.6527	13.7288	13.8131	13.6884	12.7395	12.708	12.9907	12.5476	12.9435	14.6092	14.2262	14.8217	13.0257	13.0776	13.1145	12.6752	12.7395	12.9873	13.9802	13.6137	14.4438	13.4346	13.5594	13.6494	13.3519	13.3793	13.2319	13.8893	13.7161	13.6827	12.53	12.4863	12.7679	12.6075	12.3935	12.6861	12.4303	13.6469	14.1532
new_671824_671907_1	S262	s-5'	671824	671907	1	13.7718	13.8441	13.2514	14.2605	14.0514	14.1706	13.3752	13.5899	13.3157	13.8529	13.8822	13.543	13.7662	13.745	13.9964	13.7028	14.1178	12.8543	13.2337	13.2611	13.6519	13.7474	13.8441	13.5716	13.407	13.9834	13.3117	13.2891	13.3097	13.0956	13.1612	12.6686	13.4883	13.5046	13.5091	13.66	13.3272	13.8413	14.0753	12.6218	13.1333	13.0203	13.3479	13.222
SAOUHSC_00686	NA	NA	671908	672207	1	13.0553	13.3731	12.0852	13.2647	13.1719	13.4049	12.7892	12.8495	12.7599	13.6905	13.629	13.4906	13.6469	13.4394	13.0257	12.719	13.0257	12.6967	12.9687	12.7539	13.437	13.6701	13.757	12.9213	12.7206	13.0497	12.9181	12.8145	13.0441	12.2416	12.7097	11.9339	13.0419	13.0572	13.5716	13.629	13.557	13.6979	13.9834	12.7892	13.1273	13.2197	12.7892	12.1496
new_672208_672286_1	S263	s-intra	672208	672286	1	11.5366	11.7365	10.2994	11.5419	11.4675	11.666	11.8501	11.7705	11.7492	11.8055	11.5867	11.8617	11.3913	11.4392	11.5295	11.3781	11.342	11.5271	11.4162	11.356	12.1293	12.0995	12.2055	11.479	11.5639	11.3181	11.6599	11.6273	11.5582	10.7444	10.9251	9.6097	11.3042	11.3071	11.0141	12.2478	12.0838	12.3649	12.21	11.7898	12.0895	11.8066	10.8821	11.3363
SAOUHSC_00687	NA	NA	672287	672829	1	10.8937	11.165	10.1806	11.0685	10.9237	11.0199	11.445	11.4283	11.3321	10.9	10.764	11.2137	10.8871	10.6138	11.1068	10.7166	10.7229	11.0621	10.8578	10.7403	11.7381	11.8442	11.797	10.9161	11.2137	10.7809	10.613	10.8362	10.7945	9.8445	10.248	8.6702	10.2563	10.6766	11.0466	11.5485	11.3638	11.5295	11.9125	10.9686	11.2671	11.3181	10.9535	10.8347
SAOUHSC_00688	NA	NA	672925	673491	-1	11.6393	12.6799	11.486	12.0403	11.865	12.2884	11.6373	11.8629	11.8811	13.0327	12.9417	12.9364	13.2062	13.1024	11.5142	11.7395	11.7679	11.7214	11.7129	11.7776	12.3153	12.4349	12.5829	12.1599	12.0209	12.2055	13.1886	12.8798	13.4049	12.0097	12.4936	10.7655	12.2653	12.1625	12.6171	13.7005	13.5642	13.7368	13.7503	12.8846	13.1222	13.0867	11.9096	11.7512
SAOUHSC_00689	NA	NA	673493	673951	-1	11.8012	13.0833	11.4177	12.0608	11.7054	12.2912	12.017	12.2156	12.0684	12.7994	12.8659	12.8261	13.0168	12.9835	11.5324	11.6886	11.9456	11.9916	12.1117	12.1383	12.5814	12.6474	12.8536	12.6402	12.6571	12.8081	13.2137	12.9417	13.4812	12.0623	12.4261	10.8852	12.0824	11.87	12.0797	13.7718	13.4906	13.5361	13.5404	12.7426	13.0776	13.0017	12.1278	11.9327
SAOUHSC_00690	NA	NA	673954	674637	-1	12.7366	14.131	13.1756	12.9506	12.3748	12.8968	12.6655	13.0441	12.7584	14.5182	14.5316	14.8614	14.9613	15.0971	12.923	12.6982	13.137	13.5959	13.7341	13.5716	14.06	14.131	14.6204	14.03	13.9802	14.4169	14.2787	14.3931	14.6331	13.3626	13.7053	13.2156	13.3992	13.2553	13.5833	14.7795	14.9613	15.0222	15.1744	14.638	15.0971	14.638	12.9889	13.5206
SAOUHSC_00691	uppP	NA	674809	675684	-1	11.9067	11.6899	11.2165	11.6761	11.6858	11.8328	12.3793	12.2983	12.3649	10.3862	10.4003	10.148	10.3598	10.0594	11.4732	11.6872	11.779	10.9995	10.9221	11.0977	10.2148	10.3834	10.3098	12.6264	12.5981	12.7223	11.0213	10.5649	10.8649	11.2488	10.9833	10.6253	11.6149	11.6592	11.7083	9.6265	9.3097	9.2004	9.6823	9.0424	8.5878	9.7487	12.0699	11.7268
SAOUHSC_00692	NA	NA	675903	677534	1	10.2063	10.3565	10.713	10.7484	10.7166	10.691	10.3987	10.4088	10.37	10.0885	10.1639	9.8525	10.4088	10.1551	10.1551	10.1313	10.135	9.3661	9.3806	9.4156	9.5892	9.6275	9.6585	10.1122	10.1028	10.1228	9.7004	9.8046	9.7871	10.2414	10.2578	9.9391	10.5679	10.4543	10.5618	10.2976	10.2613	10.303	10.1533	10.8954	10.7501	10.952	10.1858	9.9191
SAOUHSC_00693	NA	NA	677531	679204	1	10.3684	10.87	11.0585	11.218	11.1039	11.147	10.6534	10.6502	10.678	10.3376	10.3131	10.1822	10.5094	10.6063	10.1806	10.3219	10.4197	9.4411	9.5113	9.6295	9.8107	9.9457	9.8929	10.2715	10.2464	10.1517	9.7226	9.6275	9.764	10.1517	10.284	9.8869	10.7794	10.7563	10.8649	10.4774	10.5456	10.5424	10.4482	11.0628	11.017	11.0762	10.467	10.1842
new_679227_679330_-1	S264	s-3'	679227	679330	-1	13.7214	13.3916	14.9732	13.7341	13.3833	13.3074	13.5293	13.3856	13.5665	11.4648	11.3129	11.3434	10.6766	10.3477	13.0645	12.9734	12.3621	11.757	11.717	11.3196	12.1592	11.649	11.4311	13.2197	13.151	12.5606	13.0168	13.151	12.9382	14.131	13.4179	14.0885	13.5453	14.6571	14.8845	10.3181	10.571	10.9017	11.5264	10.664	10.2547	11.0192	13.437	14.4646
new_679234_680000_1	S265	inter	679234	680000	1	8.9167	9.8246	7.4948	10.0809	10.5865	10.6486	9.0549	8.9429	9.1983	11.9271	11.9355	11.986	12.2533	12.2172	8.8454	9.1565	8.9833	10.7062	10.5356	10.534	11.1287	11.2824	11.0406	9.1116	9.2663	9.1008	10.9551	11.1867	11.0585	10.2994	11.0199	10.6729	8.1106	8.5644	8.1151	11.3766	11.4774	11.2664	11.3548	11.8603	11.6828	11.8589	8.9898	8.7995
SAOUHSC_00694	mgrA	NA	679331	679774	-1	13.9472	13.6243	15.0035	13.8191	13.5103	13.3519	13.3371	13.437	13.407	11.2602	11.1723	11.462	10.7212	10.9221	13.2769	12.9112	12.563	11.7997	11.6872	11.4047	11.9485	11.7842	11.4942	13.0625	13.2394	12.7063	12.9453	13.1185	12.9873	13.7423	13.5271	13.9896	13.6469	14.6527	14.6999	10.3494	10.8986	10.7295	11.3867	10.5618	10.6941	10.9432	13.9592	14.1402
new_679775_680094_-1	S266	5'	679775	680094	-1	14.8739	14.6859	16.1401	14.9433	14.9494	14.7741	14.9972	14.9556	15.0727	12.0768	11.9271	12.0453	11.6461	11.9759	14.5274	14.6227	14.3082	13.3315	13.1333	12.8999	12.2563	12.2667	11.808	14.4476	14.6227	13.9063	13.9865	14.0753	13.8648	14.7231	14.1468	14.8217	16.1847	16.0579	15.5205	10.9663	11.4094	10.7855	11.0678	11.5097	11.3852	11.0413	13.9532	14.2536
SAOUHSC_00695	NA	NA	680001	680927	1	10.9471	11.2165	10.8765	11.6008	11.6149	11.5284	10.641	10.7312	10.7244	11.8313	11.8272	11.8459	11.87	11.84	10.7093	10.5439	10.5456	11.2868	11.1158	11.0777	11.7651	11.6956	11.6886	10.8437	10.7761	10.9017	11.5041	11.479	11.3521	11.0451	11.2997	10.8131	10.622	10.5064	10.617	11.4081	11.4847	11.3984	11.4999	11.6576	11.4834	11.7255	10.7761	10.6078
new_680928_681029_1	S267	s-intra	680928	681029	1	12.024	12.1828	12.0895	12.4605	12.5039	12.4012	12.094	12.1859	12.3191	12.4261	12.4545	12.2614	12.141	12.0684	12.3266	12.5447	12.3606	12.0868	12.4363	12.5722	12.6019	12.4979	12.6202	12.5613	12.2807	12.2695	12.1293	11.8516	11.9584	11.7365	11.8685	11.3086	12.024	11.8178	11.7373	11.8123	11.8983	11.7898	11.8042	11.7512	11.5351	12.0111	11.893	12.0111
SAOUHSC_00696	NA	NA	681030	681938	1	12.2398	12.2709	12.0183	12.5678	12.4962	12.621	12.067	12.1293	12.1322	12.1008	12.1959	11.9263	12.0039	11.9656	12.1553	12.1469	12.359	12.3309	12.2129	12.2852	12.4115	12.5268	12.4991	12.3807	12.2506	12.3891	11.7555	11.4902	11.6497	11.3167	11.3809	11.2286	11.9154	12.1246	11.8818	11.7802	11.5782	11.622	11.6082	11.7718	11.6621	11.9171	12.2055	12.0039
SAOUHSC_00697	NA	NA	681973	682260	1	11.427	11.5881	11.1408	11.6206	11.4358	11.6393	11.3224	11.1499	11.3852	11.5539	11.4591	11.2983	11.4297	11.1867	11.2927	11.2211	11.0156	11.4352	11.1945	10.8893	11.692	11.7679	11.2023	11.5582	11.5867	11.2211	10.8606	10.732	10.6326	10.5424	10.4979	10.1388	11.0084	11.4283	11.427	11.3929	11.7815	11.4746	12.0684	11.7337	11.7308	12.1943	11.7664	11.4406
SAOUHSC_00698	NA	NA	682543	684096	1	10.1192	10.4947	9.766	10.2749	10.0938	10.1497	9.8794	9.8168	9.7829	11.4094	11.538	11.2824	11.6561	11.5625	9.8564	9.9823	9.9953	11.218	11.278	11.3055	11.7596	11.9803	11.9498	10.2563	10.2157	10.4391	10.928	11.091	11.042	10.8409	11.1573	11.0699	9.6823	9.5838	9.8236	11.5652	11.3984	11.4985	11.1952	11.5909	11.5097	11.5591	10.521	10.0476
new_684097_684181_1	S268	s-intra	684097	684181	1	10.5848	11.042	10.8879	10.8893	10.8299	10.7685	10.6721	10.669	10.5831	12.8229	12.9264	12.6492	13.3176	13.2414	10.3589	10.5848	10.7357	11.6008	11.8769	12.2291	12.7994	12.4605	12.6929	11.0156	10.8469	10.9408	11.7855	11.8385	11.8257	11.4534	11.6324	11.3406	11.0229	10.5997	10.7976	13.3252	13.1774	13.1471	12.947	13.2081	13.2197	13.2261	11.2194	10.6541
SAOUHSC_00699	NA	NA	684182	685555	1	10.675	11.2194	11.057	11.1484	10.8837	11.1273	10.6502	10.6534	10.6115	12.9963	13.0665	13.0291	13.5716	13.5293	10.6318	10.6108	10.6502	11.704	11.8781	11.9556	12.8529	12.9067	12.8863	11.0099	10.8539	11.1228	11.8257	11.9641	12.0447	11.5351	11.856	11.5824	10.8677	10.8978	10.8207	13.7961	13.5899	13.6137	13.5642	13.757	13.8648	13.7161	10.9966	10.796
new_685556_685638_1	S269	s-3'ND	685556	685638	1	10.4344	10.8547	10.81	10.4899	10.195	10.4838	10.1406	10.1931	10.2194	12.5843	12.6458	12.7506	13.2747	13.1924	10.3903	10.1911	10.1969	11.2052	11.0289	10.9789	12.4215	12.2838	12.4545	10.4899	10.3667	10.3321	11.001	11.4067	11.3144	11.1025	11.3167	10.5456	10.7976	10.7212	10.9805	13.0309	13.3519	13.3646	13.5594	13.4179	13.6979	13.609	10.8254	10.7901
SAOUHSC_00700	NA	NA	685710	686057	-1	10.7452	10.5176	11.6621	10.5486	10.6608	10.613	10.89	10.8391	11.0495	10.0323	9.8585	10.2138	9.94	9.8696	11.1185	11.3541	10.8254	10.3834	10.2994	10.2258	10.1313	10.0117	9.7871	11.0378	10.7624	10.6926	9.8525	9.5211	9.6723	10.2563	9.9859	10.8708	9.9991	10.7545	10.8084	8.8433	9.2746	9.3135	9.5529	9.6057	8.9324	9.118	10.8806	10.7931
SAOUHSC_00701	NA	NA	685991	686608	-1	11.2912	11.3224	12.5039	11.1603	11.2824	11.1603	11.7026	11.7268	11.8299	10.7303	10.6608	10.4732	10.4103	10.0722	11.84	12.0183	12.2	11.4392	11.3692	11.3321	10.8592	11.0613	10.7277	11.8567	11.7283	11.7651	10.675	10.2888	10.4885	10.9686	10.6896	11.6561	11.5445	11.4519	11.3997	9.8344	9.3035	9.3942	9.8469	8.6301	8.6614	9.1877	11.2356	10.9863
new_686609_686793_-1	S270	intra	686609	686793	-1	10.8663	10.8053	12.4215	10.7341	10.8852	10.8864	11.5081	11.4067	11.5067	10.7003	10.6078	10.3619	10.3321	9.6233	11.3737	11.6461	11.4818	11.2629	11.1316	11.0762	10.7107	10.8159	10.3817	11.7069	11.4256	11.3826	10.4621	10.221	10.2547	10.6941	10.4543	11.5582	11.1812	11.1665	11.11	9.2746	9.4452	9.0752	9.5962	8.3507	8.8129	8.5853	10.8423	10.7107
SAOUHSC_00702	NA	NA	686794	687216	-1	10.6284	10.6078	10.9655	10.6228	10.7093	10.8437	10.4376	10.375	10.5587	10.3539	10.4391	10.4003	9.8391	10.195	11.1438	11.0289	11.2082	10.7403	10.8649	11.1013	10.3619	10.6016	10.4164	10.4995	10.3769	10.7151	10.248	10.0012	10.2007	10.5132	10.3987	11.2679	10.4212	10.5814	10.4774	9.1587	8.9703	9.0486	9.2619	8.4006	8.4184	8.4208	10.6549	10.474
new_687073_687424_1	S271	5'	687073	687424	1	10.0634	10.5848	10.6766	10.9543	10.81	10.784	10.2514	10.296	10.6502	11.3122	11.335	11.0562	11.7365	11.7445	10.334	10.3659	10.3802	10.8159	10.6814	10.418	11.6872	11.5782	11.3476	10.1658	9.8426	9.4924	9.9457	10.1313	9.8006	10.0502	9.8544	9.2934	10.686	10.5424	10.7663	10.9191	11.0135	10.8821	10.9065	10.967	10.7685	10.7371	10.0847	9.9519
SAOUHSC_00703	norA	NA	687425	688591	1	11.1512	11.3144	13.4049	11.6872	11.8095	11.7776	12.3748	12.2912	12.3957	12.3606	12.3461	12.0699	13.0833	12.9213	13.2791	13.5833	13.8191	11.6773	11.9096	11.9339	12.5447	12.641	12.7097	11.5013	11.2095	11.1924	10.3817	10.0447	10.3786	10.2529	10.4277	10.0171	11.4067	11.0024	11.4011	12.2027	11.9929	12.0797	11.8442	11.6237	11.4497	11.7596	11.5485	11.1257
new_688592_688842_1	S272	inter	688592	688842	1	11.042	11.2226	13.222	11.8904	11.5582	11.6237	11.6786	11.8459	12.031	11.1242	11.0318	11.7129	11.5213	12.1034	12.7182	12.9417	12.9382	10.961	10.8331	11.0839	11.6799	11.3406	11.2809	10.9424	10.819	10.4164	9.7963	10.2496	10.1822	9.8086	9.4784	10.0972	11.5284	11.6407	11.1068	11.5952	12.0581	11.7512	11.5909	11.5432	11.3644	11.2796	10.5157	10.9378
SAOUHSC_00704	NA	NA	688884	689336	1	13.0257	12.0197	14.3236	12.773	12.4513	12.8294	12.0581	12.0739	12.1338	12.5149	12.5086	12.641	12.3058	12.398	13.8701	13.543	13.1796	12.9435	12.9147	12.3735	12.9574	12.9945	12.8642	13.6519	13.141	12.7695	12.6281	12.2939	13.2474	14.2605	13.01	15.4638	13.2118	13.6441	13.5361	11.2629	11.5625	11.4392	11.8997	11.2314	11.3196	11.5081	13.0849	13.5716
SAOUHSC_00705	ybaK	NA	689510	689992	1	9.8281	9.766	10.2447	10.3359	10.2432	10.2175	10.1986	10.2766	10.2157	9.9438	9.8317	9.8752	10.052	9.9774	10.0394	10.0538	10.2138	9.9059	9.9173	9.9476	9.7829	9.8659	9.8336	9.9565	10.034	10.2291	10.3548	10.6236	10.5797	10.3444	10.5781	11.091	9.9972	10.0447	9.951	10.9079	10.6534	10.8852	10.6896	10.7093	10.6706	10.8469	9.8046	9.8772
SAOUHSC_00706	fruR	NA	690242	691006	1	10.0538	11.0392	8.7283	12.9033	13.0273	12.9787	12.5317	12.5101	12.4425	10.28	10.534	10.3886	10.9774	11.0824	10.5696	10.7419	11.0957	9.0298	9.2217	9.3871	10.1406	10.1082	10.3413	9.6396	9.7164	9.8752	11.1825	11.2327	11.3943	11.4327	11.754	11.618	9.2004	9.0949	9.2027	12.4726	12.3649	12.4531	12.2636	13.2913	13.2018	13.2039	10.459	10.4003
SAOUHSC_00707	fruB	NA	691003	691923	1	10.4491	11.3956	8.9681	13.2	13.4649	13.3646	12.7828	12.6678	12.6433	10.761	10.8469	10.6138	11.3883	11.3267	10.9774	11.0199	11.2905	9.2965	9.4617	9.6036	10.6063	10.7078	10.897	9.9582	9.9953	10.2381	11.3867	11.4297	11.7098	11.5938	11.9026	11.6983	9.3973	9.4573	9.577	12.9677	12.8781	12.8114	12.7306	13.5716	13.3709	13.6368	10.862	10.5244
SAOUHSC_00708	fruA	NA	691929	693887	1	10.8437	11.9081	9.4452	13.8441	14.1071	14.2155	13.059	13.0993	12.8277	11.2254	11.3379	11.2109	12.017	11.9831	11.2082	11.215	11.6592	9.7124	9.7773	9.9005	11.0762	11.073	11.4477	10.1969	10.3046	10.5094	11.5909	11.5679	11.6828	11.5709	11.8969	11.9787	10.0502	10.0687	10.3684	13.3213	13.1351	13.0797	13.1866	13.8585	13.6673	13.9532	11.037	10.5797
new_693888_694018_1	S273	s-3'	693888	694018	1	9.3306	9.5909	8.4793	11.9298	12.4172	12.2822	11.1207	10.9065	11.1982	10.784	10.819	10.9345	11.5041	11.4177	9.6542	9.8168	9.355	8.6726	8.8684	8.5114	10.1732	9.8951	9.8246	9.2387	9.0901	8.8603	10.7341	10.7778	10.479	10.8159	10.9345	10.8299	8.8664	9.2595	9.3489	12.0924	12.5507	12.34	12.6442	13.2261	12.9819	13.2394	9.9419	10.0557
SAOUHSC_00709	NA	NA	693941	694114	-1	7.5132	9.2746	9.5529	8.532	9.5288	9.9672	7.6424	7.5758	7.9012	7.7319	7.9343	7.9418	7.4636	8.0677	7.7005	7.5813	7.9969	8.4357	7.812	8.0771	7.7543	7.3887	7.7687	7.9061	7.9343	7.874	7.3408	7.4604	7.3927	7.4531	7.6369	8.9102	8.312	8.2715	8.2423	7.5132	7.9562	8.0706	7.6369	8.4907	8.5238	8.0637	7.592	7.5725
SAOUHSC_00710	nagA	NA	694195	695376	1	10.7968	10.6814	10.1533	10.8774	10.9805	11.0099	10.9789	11.1084	11.001	9.4452	9.6862	9.2724	8.8561	8.2059	10.8331	10.9065	11.0685	10.7312	10.767	11.0942	10.1009	10.2217	10.2819	11.3363	11.4135	11.6324	10.0793	9.9859	10.1911	9.9438	9.764	9.1522	10.3511	10.2496	10.3802	10.2083	9.8188	9.9582	9.6923	9.6954	9.8544	10.1497	11.4377	11.11
new_695377_695452_1	S274	s-inter	695377	695452	1	11.1535	11.1573	10.9551	11.315	11.5142	11.4834	11.4688	11.6082	11.72	10.0394	10.221	9.7985	9.4661	8.9553	11.1499	11.3239	11.4957	11.1885	11.2226	11.4489	10.7047	10.6032	10.8238	11.7083	11.7768	12.0557	10.6267	10.4473	10.6365	10.3886	10.1732	9.984	11.2137	11.0303	10.8954	10.8649	10.8692	10.6594	10.5193	10.6379	10.767	10.8037	11.7185	11.9456
new_695454_695596_1	S275	s-5'	695454	695596	1	13.8808	13.8867	14.1706	13.7746	14.0266	13.8893	13.7083	13.7028	13.7214	12.8676	12.8396	12.5889	12.6442	12.5994	14.2637	14.2536	14.0514	13.3667	13.5046	13.4979	13.5546	13.4857	13.6394	13.8754	13.7904	13.4906	13.7636	13.5115	13.2729	13.7608	13.6017	14.8966	14.3082	14.397	14.2672	13.3117	12.9364	13.1254	12.8863	12.7755	12.6894	12.6967	13.581	13.396
SAOUHSC_00711	NA	NA	695597	696946	1	13.5024	13.4024	13.4953	13.3479	13.3412	13.467	13.1081	12.9873	13.1737	12.438	12.4818	12.3763	12.2939	12.3117	13.6749	13.5206	13.467	13.0516	13.0203	13.1062	13.0133	13.0625	13.0345	13.4223	13.3608	13.3752	13.3687	13.0362	13.2553	13.3458	13.0345	14.8495	14.1639	14.0656	13.93	12.8413	12.6442	12.6737	12.6815	12.2969	12.4004	12.3191	13.5185	13.6218
SAOUHSC_00712	NA	NA	697168	698007	1	10.5439	11.5324	11.2764	10.764	10.9825	11.0084	11.4283	11.5271	11.4025	13.5004	13.5068	13.5068	13.4415	13.396	11.6747	11.8108	11.8342	12.8659	12.7714	12.8693	13.8441	13.847	14.134	11.7471	11.7228	11.87	12.0027	12.1338	12.1756	11.1408	11.5471	11.0244	12.0225	11.8136	11.8272	13.9063	13.6574	13.8383	13.5185	13.4577	13.6441	13.3458	10.9329	10.967
new_698008_698138_1	S276	s-intra	698008	698138	1	10.7794	11.6194	11.622	11.0378	11.1408	11.1346	11.3817	11.4352	11.4464	13.7961	13.7368	13.7201	13.8701	13.8808	11.754	11.8629	11.8727	12.9082	12.8029	12.9264	13.9441	13.9865	14.1875	11.6872	11.6956	11.8328	12.2995	12.3385	12.7348	11.5324	11.9081	11.5979	12.4303	12.3821	12.1308	14.3894	14.2367	14.397	14.2298	14.0144	14.1706	14.0082	10.9129	11.1302
SAOUHSC_00713	csbB	NA	698139	699122	1	10.6608	11.3943	11.4717	10.8469	11.1273	11.042	11.3534	11.2997	11.3969	13.8585	13.8867	13.8131	14.0753	13.9063	11.6352	11.7471	11.7069	12.5843	12.704	12.5522	13.9147	14.0426	13.9648	11.6844	11.6483	11.7283	12.5582	12.4483	12.6508	11.5625	12.1887	11.2629	12.3296	12.2432	12.566	14.134	14.1011	14.247	14.2186	13.9174	13.9329	14.1276	11.1766	11.0406
SAOUHSC_00714	saeS	NA	699194	700249	-1	13.5249	13.7608	13.3752	13.3608	13.2433	13.3833	14.1569	14.2047	14.0753	12.6492	12.6555	12.4681	12.2027	12.3576	13.5314	13.3646	13.9204	13.78	13.7474	13.5361	12.9364	13.0168	13.2	13.1774	13.5164	13.8383	12.6125	12.5645	12.664	13.0572	12.9098	13.8585	14.2637	13.9964	13.8754	12.3104	12.0281	11.9571	12.1144	11.9571	12.098	11.883	14.7895	15.0222
SAOUHSC_00715	saeR	NA	700249	700935	-1	12.7959	13.0645	12.8105	12.7426	12.6225	12.7049	13.5692	13.693	13.4812	12.2653	12.1928	12.2084	11.7555	11.9584	12.7206	12.7925	12.883	12.9751	13.1024	13.222	12.3533	12.3748	12.4439	12.6458	12.7488	12.8591	12.0496	12.0608	12.1383	12.5918	12.4229	13.1774	13.2832	13.2108	13.2611	11.7679	11.6705	11.6635	11.5938	11.6828	11.5652	11.5366	14.3669	14.586
SAOUHSC_00716	saeQ	NA	700910	701383	-1	11.7885	12.1117	11.201	11.0406	11.1899	11.0884	12.8514	12.5431	12.3309	11.3651	11.4732	11.1273	10.6706	10.7123	10.052	10.3619	10.3013	12.1322	12.1539	12.3475	11.3379	11.3692	11.2664	10.7945	11.6983	11.2693	11.0685	10.37	10.9471	11.8917	11.7129	12.7943	12.7488	12.2763	12.4483	11.1053	10.7107	10.6948	10.8037	10.1122	10.3098	10.4119	14.1011	13.8867
new_701384_701582_-1	S277	5'	701384	701582	-1	11.6793	12.2695	11.2679	11.0999	11.2137	11.1228	12.2337	12.3489	12.2792	11.3196	11.3706	11.1129	10.6549	10.7295	9.9355	10.1228	10.3303	11.8055	12.0852	12.3862	11.2023	11.3534	11.5994	10.7545	11.4504	11.2574	10.9266	10.3131	10.961	11.717	11.6844	12.3891	12.6171	11.9803	12.4562	10.9833	10.722	10.6047	10.8315	10.0557	10.3116	10.3598	13.9743	13.6979
new_701584_701724_-1	S278	s-inter	701584	701724	-1	9.9714	10.1388	10.3987	9.5288	9.6275	9.4091	12.2533	12.2681	11.8904	11.3826	11.5796	11.0868	10.9486	10.8069	8.9408	9.0071	8.9144	11.638	11.3852	11.5457	10.5049	10.5848	10.3886	10.8222	11.1484	11.1213	10.7826	10.5439	10.8315	12.0895	11.8413	12.8162	11.52	11.3308	11.2602	10.5118	10.7151	10.5814	10.9345	10.2007	10.4574	10.5594	13.9712	13.7608
SAOUHSC_00717	saeP	NA	701725	702165	-1	10.7357	10.7578	11.2516	10.0466	10.1101	10.1768	13.2028	13.2156	12.8781	12.1455	12.2027	12.0713	11.7185	11.6828	9.6625	9.5727	9.6523	12.2737	12.6525	12.2867	11.5309	11.7365	11.6504	11.6258	12.0469	11.9125	11.9774	11.7718	11.9339	13.3774	13.1584	13.6469	12.0297	12.2232	12.3793	11.6799	11.8472	11.6799	12.0995	11.4135	11.6123	11.6872	14.9613	14.9909
SAOUHSC_00718	NA	NA	702445	703029	-1	12.7298	12.5417	12.4276	12.8879	12.8763	12.9881	13.7636	13.7214	13.8046	13.4931	13.4883	13.5046	13.6726	13.609	12.2792	12.4638	12.1592	12.5904	12.1915	12.0503	12.7001	12.6338	12.429	13.3176	13.5068	13.2811	12.8781	13.0533	12.9926	13.3709	13.2913	12.0783	12.667	13.0533	12.6107	13.5785	13.7824	13.6884	13.6749	13.543	13.6494	13.5692	12.7584	13.0381
SAOUHSC_00719	queE	NA	703128	703841	-1	10.9595	10.5373	9.7829	10.9581	11.3011	11.2679	11.3737	11.442	11.2997	12.0089	12.2353	12.1188	12.8879	12.8359	10.4072	10.3969	10.8649	9.9119	9.9227	10.1101	11.0273	11.256	11.4519	12.4605	12.6425	12.947	10.5915	10.5865	10.9747	10.0704	10.2514	9.8426	11.3392	11.0628	11.3897	13.557	13.4324	13.5923	13.3371	13.137	13.2913	13.1774	12.6912	12.283
SAOUHSC_00720	queD	NA	703845	704264	-1	10.4916	10.2766	9.4905	10.5966	10.9595	10.6108	11.0671	11.23	11.057	11.7155	11.7664	11.72	12.6879	12.5461	10.1211	10.0776	10.2923	9.5892	9.744	9.8254	10.5814	10.6896	10.8347	12.1322	12.1799	12.6622	10.4053	10.3619	10.7826	9.8188	9.9972	9.5749	10.9176	10.5865	10.8053	13.4305	13.1702	13.3011	12.8983	12.9348	13.1662	12.9608	12.4694	11.9671
SAOUHSC_00721	queC	NA	704266	704934	-1	10.3667	9.8525	9.0661	10.3834	10.7701	10.6365	11.0347	11.1408	10.97	8.2477	8.1025	7.7165	8.4532	7.8676	9.8317	9.904	10.1175	8.1921	8.5598	8.5481	7.9539	8.0949	8.2033	12.0973	12.094	12.3503	8.7222	8.3532	8.7953	8.9368	8.3939	8.5878	10.2819	10.3131	10.4979	8.7985	8.5878	8.5149	8.5447	8.054	8.1151	8.7564	12.1175	11.8027
new_704935_705180_-1	S279	5'	704935	705180	-1	10.9049	10.9551	10.3853	11.3335	11.5959	11.3737	11.8657	11.6799	11.6339	7.9922	7.9012	7.827	8.0677	8.1644	10.6986	10.6798	10.5292	8.7933	8.9534	8.9641	8.0646	8.0313	8.0655	12.813	12.9033	12.8495	9.0593	8.8046	9.14	9.42	8.7551	9.1835	11.1084	10.7403	10.9362	7.3124	7.6948	7.7289	7.827	7.5667	7.7817	7.9608	12.334	12.094
SAOUHSC_00722	pabA	NA	705285	705878	1	9.4472	9.2198	9.0176	9.5004	9.5249	9.5679	10.0574	10.0722	10.0776	8.4839	8.6795	7.9683	8.5619	8.0248	9.7963	9.8564	10.0687	9.0465	9.2345	9.357	8.7263	9.0136	9.0949	9.8407	9.8317	10.0614	9.0661	8.7089	8.9389	8.9879	8.9185	8.9641	9.2827	9.0972	9.2411	9.6663	8.9429	9.1963	9.3661	9.1667	9.1483	9.6116	10.3531	9.8148
SAOUHSC_00723	NA	NA	705862	707013	1	9.9804	9.7143	9.7388	10.0847	10.099	10.0486	10.464	10.5193	10.4359	9.3995	9.5327	9.3282	9.4726	9.2934	10.3098	10.2904	10.3952	9.5611	9.6482	9.8188	9.6116	9.6177	9.7027	10.1497	10.3148	10.467	9.5408	9.3016	9.6255	9.5709	9.4091	10.5193	9.7206	9.6335	9.7364	10.0738	10.0067	10.0829	9.9364	10.1569	10.2406	10.1778	10.8176	10.617
SAOUHSC_00724	NA	NA	707013	707621	1	10.0955	10.2063	10.4136	10.4838	10.4855	10.4621	10.701	10.8454	10.7469	9.5816	9.6097	9.1116	9.7066	9.411	10.7826	10.617	11.0069	9.8659	9.9155	10.0687	9.8833	9.9529	9.8227	10.5157	10.4979	10.8562	9.6823	9.5919	9.8046	9.9347	9.6723	10.6063	10.3581	10.2398	10.3413	10.2904	10.1891	10.4508	9.973	10.2571	10.4838	10.2464	10.998	10.874
SAOUHSC_00725	NA	NA	707687	707893	1	11.3295	11.7596	11.9922	12.0522	11.7842	11.8997	11.8685	11.7596	11.9787	10.6972	10.5696	10.4443	10.6318	10.5292	12.024	12.3045	12.3117	11.5471	11.5125	11.794	11.2839	11.3679	11.3638	11.652	11.8824	11.9355	11.342	11.2629	11.5226	11.3943	11.3534	11.9571	12.1438	11.6324	11.5582	11.0406	11.1053	10.9161	10.8254	11.1854	11.1499	11.2211	11.7294	11.8904
new_707894_707980_1	S280	s-intra	707894	707980	1	11.6569	11.9846	12.3089	12.2014	12.1075	12.0396	12.1278	12.1741	12.1902	10.7716	10.8484	10.7107	10.6486	10.6253	12.3656	12.3296	12.595	11.6576	11.7294	11.9413	11.5013	11.5539	11.5067	11.9384	12.0623	12.1089	11.5824	11.3573	11.5809	11.638	11.4985	11.9671	12.1599	11.7294	11.8818	11.335	11.2343	11.3505	11.2664	11.3743	11.4311	11.3612	12.2462	12.141
SAOUHSC_00726	NA	NA	707981	708691	1	11.7129	11.9571	12.1584	12.0713	11.9985	12.0469	12.1022	12.2247	12.0797	10.675	10.7437	10.6154	10.63	10.4508	12.3562	12.177	12.6043	11.7155	11.6237	11.7228	11.3706	11.4874	11.4999	11.9498	12.0426	12.0453	11.3448	11.2314	11.4635	11.5257	11.3011	11.9887	12.1117	11.7651	11.8178	11.3328	11.0971	11.1782	11.1484	11.2544	11.3883	11.3308	12.1943	12.1111
SAOUHSC_00727	NA	NA	708675	709679	1	11.5709	11.6793	12.1159	11.8836	11.8413	11.9718	12.0543	12.1129	12.1159	10.4885	10.6418	10.5193	10.3477	10.3131	12.3445	12.2208	12.3453	11.1627	11.3599	11.5125	11.2721	11.2137	11.3239	11.9283	11.8742	12.024	11.091	10.8347	11.1257	11.1378	10.8267	11.9599	11.9052	11.7997	11.9971	11.2023	11.171	11.2286	11.0554	11.1573	11.0999	11.0554	12.3117	12.1322
new_709680_709732_1	S281	s-inter	709680	709732	1	11.3224	11.8969	12.0581	11.9067	11.815	12.3266	12.1293	12.1425	12.3296	10.4899	10.5882	10.6108	10.3413	10.135	12.5086	12.4922	12.5613	10.9049	11.3086	11.2855	11.2679	11.218	11.2824	11.9759	12.0053	11.4311	10.8282	10.7151	11.0362	11.1528	10.641	11.7912	12.0426	11.8735	12.3576	11.1952	11.1635	11.2809	11.184	11.1751	11.1854	10.8282	12.3763	12.2716
new_709734_710152_1	S282	5'	709734	710152	1	14.1875	14.605	14.7895	14.5232	14.3741	14.4206	14.4127	14.4206	14.5612	13.693	13.7041	13.6799	13.3856	13.581	14.0631	14.1402	14.0656	14.7137	14.5441	15.6178	14.4127	14.2435	14.2435	14.6356	14.6809	14.8385	14.4285	14.6711	14.5399	14.6092	14.2747	13.8103	15.7485	14.8385	14.4011	13.5453	13.6417	13.4577	13.4835	13.581	13.693	13.2571	14.1178	14.359
SAOUHSC_00728	ltaS	NA	710153	712093	1	14.5778	14.488	14.5531	14.167	14.1838	14.3044	14.5999	14.5999	14.5353	13.7503	13.7774	13.6624	13.4812	13.4883	14.1838	14.15	14.1838	14.6621	14.5182	15.6792	14.3123	14.3823	14.1977	14.7847	14.9266	15.8976	14.705	14.4646	14.5485	14.4605	14.3438	13.9964	14.9494	14.7537	14.7332	13.9648	13.8701	13.8232	13.8754	13.9006	13.9648	13.9563	14.7137	14.8845
SAOUHSC_A00703	NA	NA	712235	712393	-1	7.9393	9.756	11.2269	8.5021	9.6057	9.8544	7.3032	7.2232	7.317	8.4887	7.874	8.8529	7.666	9.2268	8.1195	7.4831	8.2596	8.8088	7.5697	8.3705	7.9083	7.6948	7.9631	7.6475	7.7891	7.5758	7.8652	7.9922	7.6784	7.3366	7.4672	9.9391	9.646	8.6024	8.7642	8.3412	8.6312	8.4257	7.7891	9.1687	8.4955	7.9517	7.103	7.0105
SAOUHSC_00729	NA	NA	712364	714247	1	11.7596	12.1352	13.0707	11.6136	11.5337	11.6913	11.1171	11.3071	11.3585	9.9209	9.9347	10.0285	10.2282	10.4136	12.0481	11.8027	12.0895	10.2855	10.3148	10.3598	10.2547	10.3886	10.4119	11.1213	11.12	11.1825	11.0069	10.879	11.0258	11.5432	11.1924	11.8272	12.5493	12.2416	12.1425	10.4311	10.3166	10.4473	10.2496	10.2994	10.4359	10.2414	11.6082	11.4256
SAOUHSC_00730	recQ	NA	714259	716040	1	12.0134	11.8272	13.0133	11.5552	11.5666	11.6621	11.7381	11.7584	11.7054	10.81	10.7419	10.8061	11.0824	11.1587	12.2695	12.1188	12.0067	10.4871	10.4197	10.4804	10.6267	10.5966	10.6814	11.3839	11.4081	11.2137	11.3071	11.3476	11.299	11.822	11.3852	12.0684	12.4666	12.4049	12.4513	11.5782	11.4162	11.6968	11.6799	11.5309	11.7829	11.797	11.7337	11.9271
SAOUHSC_00731	NA	NA	716262	717239	1	11.6149	12.051	12.273	11.9542	12.0838	11.9327	12.6847	12.7755	12.782	12.398	12.507	12.4499	12.5782	12.6704	12.7664	12.7063	13.0318	11.6136	11.7802	11.8944	12.2375	12.2681	12.4261	12.3324	12.2533	12.5981	11.6576	11.5241	11.8385	10.7078	11.171	11.1068	12.4261	12.2172	12.3177	12.3877	12.2041	12.471	12.1539	11.6136	11.8735	11.6621	12.6125	12.3131
SAOUHSC_00732	opuBB	NA	717232	718746	1	11.9081	12.1322	12.7381	12.2969	12.5252	12.3161	13.2493	13.137	13.1168	12.7456	12.7426	12.6686	12.7695	12.7426	13.0572	13.2729	13.0699	11.8472	11.9185	12.0111	12.5086	12.4694	12.4499	12.6799	12.7647	12.667	12.0824	11.8233	11.8285	11.3114	11.3573	11.3129	12.8575	12.8609	12.6775	12.5678	12.5417	12.7239	12.2324	11.9399	12.1308	11.9242	12.7959	12.672
SAOUHSC_00733	hisC	NA	718986	720044	1	9.9565	9.7963	11.7705	9.5553	9.527	9.5327	10.2647	10.2308	10.1551	10.4344	10.3987	10.2175	10.0246	9.8641	10.7545	10.7594	10.9503	9.8715	9.9288	10.0083	10.423	10.4855	10.521	9.5973	9.7773	9.6136	9.9382	9.7621	9.8888	9.3346	9.5793	12.8196	11.1438	10.7794	11.0199	9.973	9.4178	9.7621	9.453	8.5181	8.6702	8.5576	10.0265	9.8968
new_720045_720394_1	S283	intra	720045	720394	1	11.3706	10.8423	13.1136	11.0747	10.761	11.0406	10.9805	10.8347	10.967	12.7159	12.6347	12.7959	13.2	13.1848	11.8095	11.779	11.5552	11.2772	11.0113	11.2693	11.8713	11.8027	11.8501	10.593	10.5356	10.3427	11.8657	11.8095	12.0337	11.3196	11.0794	13.962	12.4129	11.9327	12.086	13.297	13.2394	13.2931	13.0133	12.563	12.7771	12.7647	10.3934	10.8238
SAOUHSC_00734	NA	NA	720395	720937	1	11.7381	11.3129	13.1081	11.315	11.2044	11.2796	11.4243	11.4377	11.5142	12.2939	12.3161	12.4222	12.8745	12.8745	12.0381	11.9067	11.8545	10.97	10.8954	10.9266	11.5552	11.5979	11.5599	11.5241	11.3239	11.3505	11.5097	11.3956	11.6096	11.3321	11.1899	13.3687	12.1943	12.4467	12.53	12.8529	12.7908	12.8529	12.9264	12.2306	12.5192	12.4129	11.3737	11.2679
new_720938_721049_1	S284	s-intra	720938	721049	1	11.4957	10.8562	12.8558	11.1408	11.1257	11.1499	11.0038	11.1423	11.3086	12.2055	12.1668	12.3283	12.6264	12.5859	11.7406	11.7083	11.6066	10.7093	10.4499	10.7371	11.3181	11.2211	11.3846	11.218	10.9237	11.1996	11.2082	11.0884	11.4094	11.2629	11.0185	13.1008	12.0572	11.9656	12.1654	12.6586	12.8061	12.7828	12.9382	12.177	12.42	12.4229	11.7207	11.6024
new_721149_721319_1	S285	3'	721149	721319	1	9.1199	9.9209	10.4916	9.3707	9.357	9.7621	9.3661	9.0356	9.3593	9.7516	9.789	10.423	10.1228	11.4081	9.1615	9.3135	8.8387	8.5945	8.3983	8.3558	9.0752	8.5202	8.5114	9.132	8.6234	8.7331	9.9364	8.9703	8.1587	9.2387	9.3747	9.547	9.4726	10.4482	10.6572	9.5571	10.5664	10.7328	11.0466	10.5125	10.3413	10.4979	9.7985	9.2908
new_721239_721411_-1	S286	3'PT	721239	721411	-1	8.6748	9.3661	10.0012	8.5787	8.7629	8.8129	8.2212	8.31	8.1172	9.7066	9.6437	9.6355	10.0867	10.5157	9.0639	8.7089	8.6918	8.8195	8.5369	8.0883	9.0833	9.1159	9.0336	8.5619	8.7109	8.4887	8.7243	9.411	9.2198	8.4697	8.7402	9.2663	9.6901	10.4327	9.9917	10.0867	11.2882	11.1158	10.9221	10.5797	10.8115	10.6674	7.9799	8.6614
new_721413_721560_-1	S287	s-3'	721413	721560	-1	10.5601	11.9687	11.2616	10.5797	10.4526	10.6063	10.1313	9.8066	10.1297	14.0631	14.2333	14.3394	14.5738	14.6759	10.4197	10.7371	10.1768	11.7912	11.5309	11.1346	12.9082	12.7206	12.5117	11.4011	11.1766	10.5696	12.9329	12.7828	12.5522	12.1278	12.6218	11.5782	12.7239	12.8659	12.7206	13.8951	14.2672	14.1402	14.2787	13.6673	13.993	13.6494	9.9991	10.0377
SAOUHSC_00736	NA	NA	721561	722478	-1	10.9266	12.6525	11.3027	11.1917	10.9581	10.8893	10.2044	10.2871	10.3548	14.5441	14.5441	14.5531	14.8676	14.7847	11.2737	11.1899	11.0539	12.1584	12.2519	12.024	13.5947	13.4721	13.4857	11.7115	11.6423	11.5591	13.4114	13.3252	13.5091	12.7206	13.0625	12.1059	12.9907	13.2261	13.1796	14.2503	14.32	14.359	14.3394	13.7313	14.06	13.8648	10.2225	10.2007
SAOUHSC_00737	NA	NA	722569	722670	1	8.6322	9.9493	10.6534	9.0219	9.6743	9.8006	8.9121	8.7995	9.1382	9.8752	9.4766	10.8362	9.8158	11.479	9.0424	9.1728	9.0901	9.1008	8.4955	8.7538	8.8346	8.5713	8.8324	8.5686	8.6591	8.1398	8.8088	9.1963	8.6456	8.5554	8.4382	9.6036	10.334	10.0394	10.0377	11.2516	10.4212	10.28	9.4178	10.4344	9.6375	8.6702	8.3917	8.346
SAOUHSC_00738	NA	NA	722748	724253	-1	13.6218	13.7904	12.1383	14.2367	14.1468	14.1943	12.8359	12.7615	12.8012	9.5211	9.5211	9.0446	9.5892	9.1503	14.6227	14.7093	15.0667	12.0039	11.9985	11.9527	10.0189	10.1569	10.0171	13.93	13.912	13.8413	12.3949	12.041	12.0783	12.0469	11.652	11.9612	12.3234	12.3621	12.3606	8.1945	8.3181	7.9608	8.6149	8.0637	7.7918	8.4257	13.7961	13.3793
new_724254_724413_-1	S288	5'	724254	724413	-1	14.2605	14.5485	12.9812	14.7587	14.8614	14.7628	13.9532	13.8103	13.9441	10.283	9.9529	9.7782	10.4119	10.1969	15.4638	15.5938	15.1516	13.0833	13.0739	12.9147	10.5079	10.6267	10.6032	14.8001	14.7231	14.6665	13.4324	12.905	12.9751	13	12.6492	12.7908	13.4091	12.8261	12.7167	8.9185	8.8152	8.7243	8.7974	8.7191	9.0549	8.8884	13.9092	14.247
SAOUHSC_00739	queF	NA	724594	725094	-1	12.5209	12.0522	12.0453	12.2939	12.2448	12.2954	12.6377	12.6782	12.7426	10.1658	10.0439	10.0466	9.785	9.0526	11.7926	11.8066	11.6366	10.998	10.8376	10.7746	10.4443	10.4003	10.3548	12.3161	12.535	12.1985	11.2629	11.0613	11.0038	11.9111	11.1812	11.3766	11.4688	11.7343	11.5041	9.9327	10.1768	9.9804	10.1986	9.3995	9.8236	9.8715	12.0156	12.2737
SAOUHSC_00740	NA	NA	725114	725848	-1	12.2337	11.9171	11.7069	12.0337	11.9154	12.0699	12.5918	12.4129	12.595	10.0748	10.0083	9.559	9.7985	9.2135	11.5782	11.6956	11.7527	11.0099	10.9424	10.9017	10.2613	10.3769	10.2308	12.2291	12.2822	12.2262	11.3392	11.0333	10.9805	11.7321	11.0273	10.9718	11.538	11.218	11.2399	10.0358	9.6608	9.6625	9.6097	9.4432	9.8353	9.5389	11.9875	11.7321
new_725849_726018_-1	S289	5'	725849	726018	-1	12.9659	13.1491	12.5476	12.7223	12.6329	12.8625	13.5959	13.6017	13.4883	10.0652	10.2578	9.4472	10.1463	9.8486	12.4102	12.4849	12.6782	11.5445	11.4957	11.6237	10.4899	10.2529	10.3987	13.4601	13.2843	12.9506	12.1654	11.7214	11.7679	12.6492	11.822	11.9052	12.4593	12.4979	12.1928	9.9173	9.2684	9.3097	9.4905	9.209	9.3636	9.7143	12.5493	12.1873
new_726071_726375_1	S290	5'	726071	726375	1	12.1117	13.137	11.7802	12.4694	12.0881	12.2027	11.7548	11.2516	11.4477	11.0333	10.8732	11.2882	11.1053	11.3796	12.6297	12.9401	12.1632	11.2693	10.8053	10.8547	11.0378	10.8145	10.8084	11.2899	12.3038	10.686	10.9966	11.84	11.3167	10.9863	11.147	11.0392	13.0083	13.3856	12.7456	10.4376	10.7371	10.5494	10.6706	10.7229	10.9017	10.9833	10.3635	10.9362
new_726377_726637_1	S291	5'	726377	726637	1	13.1584	13.6701	13.8413	13.993	13.478	13.2791	13.1945	12.928	13.1719	11.3055	11.4205	11.618	11.1825	11.4927	13.7161	13.9964	13.6519	11.9641	12.1008	12.3635	11.8004	11.6066	11.5632	13.4114	13.2514	13.7368	13.9355	14.1435	13.6574	13.9409	13.3916	14.2747	14.9909	14.8552	14.4605	10.6379	11.0671	10.7778	10.9995	10.8115	11.0777	11.0942	12.5722	12.6967
new_726639_726780_1	S292	s-5'	726639	726780	1	14.1803	14.638	16.2565	14.5014	14.4285	14.32	14.5441	14.3218	14.3376	13.4438	13.396	13.2854	13.022	13.0699	15.1823	15.381	14.7332	14.3894	14.5274	14.167	14.0483	13.753	13.6673	15.6009	15.6792	14.6809	15.5455	15.653	15.6616	15.4677	14.6621	15.8631	14.979	15.8371	15.0473	12.5461	12.641	12.6555	12.5447	12.3965	12.4681	12.4027	14.8412	15.0541
SAOUHSC_00741	nrdI	NA	726781	727179	1	14.1943	14.4965	15.8976	14.472	14.0173	13.9743	14.1706	14.2119	14.2047	13.0441	13.0381	13.1964	12.8693	12.9677	15.1954	14.9374	15.93	14.167	14.2605	15.1007	13.5463	13.7227	13.6342	15.4049	15.1311	15.2692	15.4716	15.4235	15.5291	15.0601	14.6999	15.9899	15.2773	15.3069	14.9209	12.4638	12.4599	12.4818	12.2838	12.2563	12.34	12.1396	14.7681	14.5441
SAOUHSC_00742	nrdE	NA	727082	729247	1	14.0514	14.32	15.9224	13.9771	13.9329	13.9834	14.3633	14.3708	14.3516	12.6752	12.6879	12.6264	12.311	12.3309	14.8217	14.8217	14.979	14.2227	14.1738	14.6909	13.8779	13.9034	13.7932	15.5455	15.2603	16.079	15.3886	14.9613	14.8739	14.8336	14.1875	16.1249	15.5765	15.3005	15.1823	12.0838	12.0156	12.0268	11.8012	11.6149	11.6886	11.7424	15.0035	15.0913
new_729248_729364_1	S293	s-intra	729248	729364	1	14.1107	14.4088	15.9564	13.9865	13.7108	14.0426	14.2864	14.1373	13.8893	12.1928	12.0967	12.4666	12.1482	12.2547	14.8614	14.5531	14.6426	14.039	13.7188	13.3752	13.0756	13.2832	13.2243	15.2318	15.3458	15.6351	15.0601	14.91	14.4438	14.5316	13.8754	14.7741	15.93	15.5205	14.8385	11.5909	11.6648	11.7321	11.4847	11.419	11.5625	11.2269	14.2672	15.2773
SAOUHSC_00743	nrdF	NA	729365	730336	1	14.3394	14.5014	16.0579	14.355	14.2933	14.4324	14.8739	14.705	14.8385	12.5645	12.4907	12.5333	12.1159	12.2232	15.337	15.2925	15.0473	14.3063	14.2186	14.1243	14.1071	13.9147	13.8836	15.8721	15.93	15.8283	15.4049	14.9209	14.3862	14.7795	13.8978	15.0601	15.2843	15.7834	15.5938	11.6968	11.5909	11.6082	11.5309	11.2809	11.538	11.3897	15.2925	15.4459
SAOUHSC_00745	NA	NA	730850	731005	1	8.0771	8.7133	9.5231	8.175	8.4745	8.7721	8.5369	8.5114	8.2477	8.1374	7.9608	8.6069	8.1464	9.0823	8.1921	7.9742	7.923	8.2765	7.5976	7.7289	7.7405	7.6604	7.8483	8.1309	8.4006	7.9162	7.9012	7.9631	7.659	7.615	7.7662	8.507	9.068	8.6874	8.6322	7.9742	8.264	8.201	7.8198	8.6656	8.6835	7.5222	8.1217	8.2148
SAOUHSC_00746	sstA	NA	731044	732015	1	12.4979	10.6318	9.9804	10.952	10.5633	10.5389	9.5892	9.6057	9.6501	7.9834	7.9651	7.9505	7.6094	7.6233	9.3707	9.4552	9.4282	8.1633	8.4427	8.4082	7.7139	7.8864	7.7994	8.9788	9.209	8.2547	9.0526	9.3636	9.3707	9.2995	9.6982	9.0336	9.0239	9.0118	9.132	7.6948	7.7592	7.5697	7.6647	7.771	7.7592	7.8652	11.638	11.2082
SAOUHSC_00747	sstB	NA	732002	732958	1	12.4056	10.8993	9.5133	11.0229	10.7277	10.4995	9.5793	9.6177	9.7497	7.7944	7.9264	7.5863	7.8839	7.273	9.4135	9.6743	9.4371	8.1059	8.3939	8.2868	7.8695	8.0494	7.8096	8.9017	9.1812	8.264	8.6322	9.0136	8.9276	9.1138	9.5249	8.4864	9.0071	8.8206	9.0949	7.659	7.5799	7.5285	7.5524	7.6424	7.5374	7.6961	11.4874	11.2983
SAOUHSC_00748	NA	NA	732955	733716	1	12.8495	11.4591	9.9059	11.4256	11.0024	10.9581	9.9227	9.9693	10.0067	8.507	8.3001	8.4466	8.738	8.4839	9.9382	9.973	10.0722	8.1374	8.5202	8.5272	8.0989	8.1656	8.3265	9.1921	9.3952	8.6591	8.6874	9.0593	9.099	9.2049	9.5629	9.1382	9.118	9.2888	9.3178	8.4697	8.4488	8.6896	8.0565	8.0771	7.9588	8.4029	11.6393	11.4377
new_733717_733834_1	S294	s-intra	733717	733834	1	15.0667	14.3823	11.9254	13.9063	13.2769	13.6905	12.3369	12.4276	12.4088	10.0486	10.1244	9.9173	10.3903	10.879	12.3206	12.6011	12.3234	10.2613	10.4715	10.5797	10.2994	10.0704	10.28	11.1885	11.3196	10.5424	9.7754	10.4383	10.4526	11.0038	11.0156	10.6926	10.669	11.0099	10.9863	9.8118	9.8505	10.0738	9.8407	9.7364	9.9288	9.764	13.9329	13.8673
SAOUHSC_00749	NA	NA	733835	734863	1	14.8676	14.1373	11.0983	13.299	12.9873	12.9591	11.9154	11.8603	11.8486	9.9722	9.9662	10.2681	10.5013	10.6456	11.9929	12.067	11.8781	10.0885	10.0502	9.9616	9.951	9.9307	9.8086	10.7062	10.85	9.973	9.559	10.2923	10.1569	10.6284	10.9535	10.5679	10.4757	10.5747	10.6063	9.756	10.0377	10.0476	10.0903	10.1406	10.2888	10.1406	13.5594	14.0022
new_734943_735179_-1	S295	3'	734943	735179	-1	12.5317	12.6186	12.7206	12.8243	12.8342	13.2638	12.9819	13.0051	13.1702	12.6799	12.5391	12.5874	12.2324	12.2478	12.4088	12.6768	12.6091	12.7828	12.4395	12.7577	12.5967	12.6516	12.9835	13.0051	13.01	13.0068	12.2048	12.3177	12.6586	12.1104	12.0081	12.5752	12.7908	12.7812	12.9435	12.9033	12.7695	12.6768	12.9417	12.9312	12.8495	13.01	13.0699	13.3458
SAOUHSC_00751	NA	NA	735180	735494	-1	12.1828	12.1741	12.1668	12.4129	12.5752	12.7432	12.8676	12.7845	12.7632	12.3576	12.4122	12.2519	12.1553	11.9971	12.3621	12.4208	12.5163	12.6362	12.4088	12.6075	12.3692	12.5967	12.6991	12.9435	12.8931	12.9625	12.1915	12.0441	12.0739	11.8055	11.8944	11.9355	12.3821	12.2737	12.3705	12.6508	12.4056	12.4681	12.5023	12.5678	12.6091	12.6571	12.8591	12.7892
SAOUHSC_00752	murB	NA	735512	736435	-1	11.9687	12.0713	11.9283	12.2027	12.3649	12.5691	12.7097	12.7474	12.7664	12.2398	12.2822	12.0753	12.031	11.8516	12.1812	12.3013	12.4936	12.3445	12.53	12.4979	12.3251	12.4142	12.5149	12.8651	12.7314	12.7569	12.031	11.9081	11.9513	11.7842	11.8108	11.6913	12.0097	11.6423	12.0126	12.3807	12.2156	12.3431	12.2763	12.4303	12.4149	12.4531	12.8196	12.7032
new_736526_737170_1	S296	5'	736526	737170	1	11.0318	11.1506	12.0225	11.1695	11.1559	11.2544	11.292	11.342	11.4135	9.904	9.9493	9.8505	9.7327	9.4955	11.2574	11.4818	11.2501	11.0156	10.9354	11.0434	10.7312	10.7018	10.675	12.1175	11.7855	11.5471	10.4021	10.0502	10.3268	10.761	10.3285	11.0229	11.4942	11.3534	11.3253	9.1728	8.8779	8.621	8.8779	8.8905	8.7909	8.2575	11.1825	11.3585
SAOUHSC_00753	NA	NA	736562	737080	-1	9.951	9.94	9.4864	10.4653	10.3202	10.6579	10.7403	10.819	10.8907	8.1283	8.175	8.0726	7.9866	7.981	9.5288	9.5211	9.4263	8.85	8.6048	8.7155	8.2547	8.2257	8.3656	9.2575	9.2975	9.1901	8.6005	8.6591	8.6656	8.8582	8.5725	8.8847	9.2638	9.2724	9.0857	7.8789	8.0553	7.8902	7.7513	8.0908	7.9405	7.8186	9.4239	9.6295
SAOUHSC_00754	NA	NA	737200	738078	1	12.2462	12.0496	12.8625	12.3678	12.1972	12.3685	12.4922	12.4962	12.4303	11.4774	11.4311	11.6237	11.4642	11.6052	12.6768	12.3468	12.4349	12.5417	12.4276	12.2432	12.041	11.8532	12.1104	13.2098	13.0903	13.2647	12.7555	13.1119	12.8105	13.4155	13.2591	13.0497	12.359	12.3877	12.2416	10.7229	10.9528	11.1378	10.9206	11.0318	11.1129	10.9761	12.5691	13.0459
new_738079_738231_1	S297	intra	738079	738231	1	12.8976	13.0973	13.2	12.7314	12.3533	12.5476	12.7599	13.0476	12.8999	13.3479	13.2611	13.437	13.7718	13.753	12.8342	12.6894	12.5461	12.8212	12.641	12.535	12.7861	12.6861	12.7679	13.5497	13.4721	13.3213	13.4979	13.5972	13.6137	13.4835	13.6574	12.9787	13.0133	12.9067	12.9163	13.3542	13.3563	13.3667	13.4979	13.8616	13.7989	14.0113	12.3353	12.8575
SAOUHSC_00755	NA	NA	738232	738552	1	13.396	13.3381	13.4721	13.1273	12.8529	13.0747	13.2514	13.4415	13.4697	13.3563	13.3542	13.5164	13.78	13.8131	13.1796	13.0083	13.0797	12.7395	12.7174	12.8243	12.9016	12.977	12.9522	13.822	13.5046	13.5619	13.5972	13.6266	13.6726	13.4931	13.6314	12.9854	13.0903	13.3117	13.5046	13.7262	13.5164	13.4953	13.6519	14.039	13.8616	14.1838	12.7764	12.7097
new_738583_738717_1	S298	s-inter	738583	738717	1	11.1833	11.7395	10.6986	11.165	11.1665	11.2927	11.5188	11.2983	11.5171	10.1228	10.1768	9.7736	10.1911	10.2663	11.0244	11.0038	11.073	9.9991	9.9765	10.0758	10.2715	10.2364	10.3926	10.8613	11.0539	10.6486	9.754	9.8505	9.5749	9.8206	9.6036	9.0486	11.1603	11.0229	10.819	10.5781	10.7047	10.8578	10.7357	10.6284	10.3684	10.7123	10.4311	10.3769
new_738719_738976_1	S299	5'	738719	738976	1	12.2912	12.4562	11.9846	12.6704	12.6091	12.5582	13.2729	13.3213	13.1945	12.621	12.6141	12.7943	12.5101	12.5101	12.3251	12.4826	12.6508	12.5046	12.5333	12.2983	12.1383	12.1308	12.3461	12.9835	12.9982	13.0973	12.1368	12.471	12.1338	12.0254	12.0581	11.0038	11.9427	11.6747	11.486	11.6324	11.5639	11.5425	11.538	11.6956	11.8769	11.349	11.8957	12.4962
SAOUHSC_00756	NA	NA	738977	740101	1	12.576	12.2778	11.9513	12.3161	12.6394	12.7017	13.437	13.3938	13.2629	12.8983	12.9659	12.8968	12.4772	12.4645	12.5514	12.5222	12.8029	12.8781	12.9196	12.9016	12.8642	12.8915	13.0459	12.9945	12.9016	13.0043	12.1117	12.0081	11.9612	11.7584	11.7679	11.1438	11.9929	12.0496	12.0924	12.5889	12.4439	12.5645	12.429	12.2737	12.1684	12.2216	12.4341	12.4772
new_740102_740222_1	S300	s-3'	740102	740222	1	12.1438	12.2398	11.9399	12.1539	12.3206	12.1741	12.8294	12.6948	12.7695	12.871	12.6737	12.7632	12.3735	12.359	12.3763	12.21	11.2211	12.5714	12.1352	11.6806	13.1491	12.7268	12.2493	12.4326	12.6171	11.7241	11.6968	11.7499	11.0289	11.4803	11.4927	10.6204	11.4992	12.2478	12.094	11.9271	12.3058	12.3621	12.563	12.0496	12.024	12.0967	12.4115	12.3678
SAOUHSC_00757	pepT	NA	740290	741516	-1	11.4902	11.6096	11.4887	11.7395	11.7185	11.8205	11.7651	11.815	11.7997	13.2018	13.1848	13.0238	13.2394	13.0797	11.7898	11.7499	11.5679	12.0713	11.9498	11.9991	12.2142	12.3642	12.2924	12.031	12.0067	11.9527	12.2519	12.1921	12.1425	12.2014	12.6442	12.5889	11.6038	11.6497	11.7718	12.3965	12.4349	12.372	12.4513	12.4726	12.4741	12.6752	12.408	12.0481
SAOUHSC_00758	NA	NA	741530	742024	-1	10.4782	10.4261	10.5587	10.6674	10.6379	10.8037	11.3335	11.4606	11.3406	10.8469	10.8821	10.5966	10.6123	10.4344	10.8347	10.964	11.0983	10.952	10.6674	10.9161	10.6814	10.8115	10.7655	11.2616	11.2473	11.462	10.1082	9.7327	10.073	9.7945	9.8391	10.6267	10.571	10.3511	10.5157	10.6253	10.3734	10.4037	10.521	10.3802	10.5292	10.5618	11.5027	11.1825
SAOUHSC_00759	NA	NA	742042	742803	-1	10.1009	10.0189	10.0323	10.126	10.0704	10.2194	10.9581	11.0854	10.9567	9.5855	9.4864	9.1709	9.2847	8.9276	10.28	10.4261	10.5049	10.2783	10.3236	10.3427	10.0466	10.1388	10.148	10.8547	10.862	10.7855	9.1877	8.9144	9.0004	8.9468	8.8755	8.4556	9.9652	9.7829	10.0171	10.0323	9.7583	9.6233	9.7754	9.786	9.865	9.9565	10.9551	10.7403
SAOUHSC_00760	NA	NA	742999	744069	-1	11.7829	11.2211	10.3918	11.4661	11.3665	11.486	12.2129	12.1943	12.2306	11.0024	10.952	10.7887	10.8515	10.6486	10.3376	10.2888	10.3462	11.1484	10.9551	10.874	10.7794	10.8267	10.622	11.1316	11.1423	11.0926	11.3156	11.404	11.2052	12.1959	11.922	11.4311	10.0921	10.1842	10.3219	10.2696	10.0634	9.9652	10.194	10.1876	10.2994	10.6154	11.0135	10.8837
new_744189_744386_1	S301	5'	744189	744386	1	12.3385	12.3748	12.6586	12.3942	12.4452	12.1928	11.889	11.9427	12.0325	10.3786	10.3715	10.2291	10.4408	10.3903	12.0797	12.1972	12.1972	10.493	10.6094	10.7594	10.7437	10.4582	10.6721	11.8713	11.808	11.5499	10.6204	10.6657	10.641	10.9455	10.84	10.5261	11.4504	11.7308	11.3781	9.8544	10.1063	10.0758	10.0127	10.2157	10.1814	10.1752	11.6561	11.6265
SAOUHSC_00762	llm	NA	744387	745442	1	12.3705	12.1059	12.0337	11.9355	12.0594	12.1196	12.1048	12.2055	12.2954	10.8986	10.9298	10.6395	10.9551	10.7761	12.1756	12.2129	12.4156	11.1235	10.9129	11.0613	10.8907	11.0466	10.9805	11.9774	12.031	11.7761	10.8837	10.7632	11.0509	11.0747	11.1116	11.1484	11.5392	11.404	11.3521	10.6078	10.4689	10.4053	10.5831	10.479	10.5948	10.6941	11.8178	11.4067
SAOUHSC_00763	NA	NA	745612	746253	-1	10.284	10.0955	10.2414	10.4724	10.5687	10.5865	10.8238	10.85	10.7563	10.8006	10.7945	10.8636	11.0178	10.8037	10.6594	10.622	10.4947	9.9672	9.9972	9.8373	9.7124	9.7829	9.7004	10.7901	10.7003	10.7594	11.0273	10.9817	10.9017	10.9424	10.9891	11.2574	10.0136	10.1623	10.3013	9.4371	9.3625	9.422	9.6663	8.8387	9.1921	9.3614	10.6204	10.6964
SAOUHSC_00764	NA	NA	746397	746780	1	12.7223	12.0608	10.897	12.8863	12.5333	12.6155	12.5252	12.3621	12.4452	11.5213	11.256	11.5097	11.1453	11.1952	12.0453	11.9985	11.8233	11.7705	11.6773	11.5639	11.6052	11.5257	11.5723	12.2324	12.2912	12.1972	12.4673	12.7143	12.5163	12.8294	12.6171	12.0097	11.4477	11.6828	12.0183	11.3239	11.481	11.3129	11.8486	11.3295	11.2997	11.5994	12.3821	12.5417
SAOUHSC_00765	comFA	NA	747288	748226	1	8.7168	8.368	7.6066	8.7493	8.4184	8.2452	9.14	8.8152	8.8303	8.5963	8.6149	8.346	8.4887	7.9539	8.3939	8.3064	8.3076	8.3917	8.621	8.7222	8.6702	8.6835	8.747	8.1035	8.4511	8.1488	8.4427	8.1237	8.2501	8.3471	8.1656	7.2555	8.5226	8.3896	8.4406	8.9919	8.4974	8.4332	8.5619	8.4556	8.6189	8.6986	8.0949	8.1587
SAOUHSC_00766	comFC	NA	748219	748893	1	8.3145	7.9393	8.0655	8.2397	8.1945	7.9683	8.2935	8.0248	7.9319	9.6743	9.7963	9.5611	10.195	10.0323	8.1608	8.2083	8.2477	8.4184	8.5829	8.6005	8.9941	8.9919	9.0927	8.0612	7.9296	8.0061	8.9941	8.7721	8.8779	8.8108	8.7676	7.7433	8.7402	8.7493	8.7306	9.9236	9.8659	9.8391	9.756	9.4494	9.577	9.5571	7.7344	7.6531
SAOUHSC_00767	NA	NA	748954	749526	1	13.6673	13.9409	14.4206	13.3157	13.8294	13.4201	11.057	10.9408	10.9424	15.8371	15.7925	15.8113	15.9224	15.7834	13.4812	12.9329	12.6799	14.7439	14.6571	14.7948	14.4438	14.4524	14.4795	13.467	13.3272	13.3479	15.5531	15.9564	16.1073	15.1458	15.6876	15.5724	13.2729	13.7341	13.745	15.45	15.4235	15.367	15.7232	15.6351	15.5765	15.6704	12.8915	12.8029
new_749556_749644_1	S302	s-inter	749556	749644	1	10.8554	11.5852	11.8285	10.8907	11.2764	11.133	9.1835	9.1646	9.1095	12.9778	12.7746	13.1565	13.3011	13.3542	10.3684	10.1752	10.1876	10.9	10.4614	10.7515	11.3867	11.1228	11.3722	9.7267	9.8724	9.3724	11.1603	11.5097	12.0268	11.538	11.3943	10.5633	11.666	11.5432	11.1144	12.6799	12.7439	12.6394	12.4876	12.954	12.5806	12.7239	9.3135	9.7108
new_749646_749939_1	S303	5'	749646	749939	1	12.9264	13.0497	13.4394	12.8061	12.8949	12.7333	12.7615	12.8659	13.0068	13.1905	13.1081	13.2039	13.396	13.4223	13.2891	13.2081	13.4697	11.7381	11.5824	11.6295	12.0325	11.9242	12.1022	12.3828	12.2383	11.856	11.8727	11.9687	12.1836	12.4922	12.4334	11.5694	13.0885	12.8931	12.8413	12.8145	12.7985	12.7664	12.6982	12.9128	12.53	12.5522	11.84	12.2383
SAOUHSC_00769	secA	NA	749940	752471	1	13.0051	13.0797	13.2791	12.4349	12.6425	12.6948	12.7275	12.719	12.8413	12.9889	12.977	13.0858	13.2791	13.2591	13.0665	12.9348	12.9734	12.0594	12.0289	12.0654	12.0156	12.1233	12.1144	12.5767	12.6202	12.4303	12.2416	12.1728	12.392	12.4936	12.641	12.392	12.6011	12.6474	12.6508	11.794	11.8532	11.9556	11.7054	11.7527	11.5895	11.6309	12.9819	12.7959
SAOUHSC_00770	NA	NA	752513	752617	1	10.2274	10.3952	10.4037	9.8086	9.9005	9.8621	10.2381	10.2456	10.2595	9.9616	10.0189	9.8951	9.9347	9.4596	10.4212	10.7078	10.3667	8.7743	8.7222	8.8284	8.8951	8.8905	8.6939	9.7066	9.8407	9.4263	9.6982	9.3891	9.4681	9.1749	9.3891	8.336	9.9327	9.8246	9.8641	8.2501	8.4839	8.0908	7.9444	7.9944	8.9788	7.7513	9.7497	9.904
new_752727_753020_1	S304	5'	752727	753020	1	11.9498	11.3107	12.782	11.8657	11.8727	11.7214	11.9958	11.9527	11.8742	10.5389	10.418	10.7452	10.2631	10.0687	12.7298	12.5209	12.672	10.3548	10.4653	10.4995	9.7908	9.7717	9.94	11.8657	11.7749	12.0274	11.0392	11.0983	11.1039	11.1939	11.0715	12.1799	11.2588	11.1528	11.0434	9.3306	9.4071	9.5389	9.2069	9.3891	9.766	8.7721	11.7997	12.1002
SAOUHSC_00771	prfB	NA	753021	753896	1	11.5994	10.87	11.9998	11.4635	11.3796	11.4526	11.5723	11.6194	11.52	10.4269	10.3903	10.3303	10.3961	10.1891	11.9369	12.0441	12.3089	10.2595	10.3477	10.5094	9.8353	9.8469	9.9991	11.5112	11.4874	11.5909	11.0585	10.678	10.9237	10.9161	10.8084	11.9747	11.0296	10.952	11.0084	9.6417	9.4304	9.517	9.5838	8.8603	8.8905	9.6136	11.7596	11.4834
SAOUHSC_00772	NA	NA	754050	754157	1	8.5457	8.0039	9.1565	8.4417	8.2843	8.1172	8.7211	8.7355	8.6456	7.4802	7.7944	7.6066	7.6861	8.1217	8.6189	8.8314	8.8755	7.4496	7.615	7.5077	7.6398	7.3032	7.2894	8.4447	8.2257	8.3001	8.0085	7.923	7.9083	8.2191	7.9431	8.6389	8.4308	8.346	8.329	7.4286	7.853	7.5608	7.5465	7.8145	8.0612	7.3567	8.3193	8.2618
SAOUHSC_00773	NA	NA	754305	755144	1	9.4964	8.5114	9.355	8.9808	8.8582	8.7516	8.9534	8.9662	8.9489	7.7761	7.8839	7.6037	7.7375	7.5725	9.3747	9.2112	9.3636	7.9022	8.2257	8.2596	7.5976	7.8913	7.9922	8.6478	8.6069	8.8905	8.4257	7.9944	8.4625	8.7516	8.6036	9.8391	8.7848	8.8303	8.7676	7.4735	7.5147	7.5132	7.486	7.4031	7.4831	7.5045	9.1646	9.2555
SAOUHSC_00774	NA	NA	755318	755968	1	11.4033	11.3042	12.8863	11.2708	11.1228	11.2664	11.4902	11.4688	11.3253	10.4526	10.5898	10.514	10.2855	10.2775	11.9271	11.9656	11.9171	11.3027	11.2764	11.0289	10.7545	10.8454	10.753	12.2	11.9687	11.9312	11.1213	11.0656	10.874	11.2574	11.218	12.2723	11.0024	11.1213	11.0213	9.4327	9.453	9.4304	9.5727	9.2877	9.6375	9.6255	12.1632	12.6752
SAOUHSC_00775	NA	NA	755965	756201	1	11.3462	11.0957	12.579	10.9891	10.937	11.1378	11.3706	11.4121	11.2602	10.3219	10.2766	10.1192	9.9546	9.7226	11.8713	11.889	11.6533	11.0777	11.1737	10.8376	10.6594	10.7151	10.552	12.0142	11.8876	11.6407	10.9313	10.5915	10.4508	10.8954	10.7887	11.8355	11.0434	11.0156	11.1782	8.8865	8.9941	8.8303	9.1565	8.9144	9.0356	8.9681	12.2034	12.4922
new_756202_756324_1	S305	s-3'	756202	756324	1	11.2122	10.8299	12.1741	10.6395	10.6047	10.8131	10.7212	10.6357	10.7196	9.8715	9.8281	9.6315	9.4845	9.3058	11.4205	11.2855	10.8376	10.4443	10.4838	10.0652	10.2291	10.1101	10.0767	11.5081	11.4675	10.8006	10.3802	10.1569	10.2381	10.423	10.2888	11.3826	10.5831	10.9543	10.8469	8.4532	9.4671	8.6413	9.088	8.738	8.6467	8.9289	11.4162	12.3533
new_756388_756469_1	S306	s-5'	756388	756469	1	12.0868	12.2607	12.6107	12.8012	12.3283	12.5493	11.7255	11.5895	11.6705	13.6064	13.6648	13.4394	13.5523	13.6774	12.2324	12.2939	12.6458	12.6586	13.0665	13.2118	13.1584	12.7254	12.8377	11.9271	11.6886	12.3949	13.5337	13.6039	13.5046	13.453	13.2873	13.5271	11.8545	11.6956	11.7926	13.109	13.2137	13.0257	13.1204	13.5383	13.4745	13.6857	12.0953	11.9733
SAOUHSC_00776	uvrB	NA	756470	757501	1	11.5666	11.6082	11.3905	11.7294	11.5926	11.6461	11.4225	11.3541	11.184	13.4577	13.4942	13.3117	13.6137	13.4697	11.806	11.6858	11.7692	12.9196	12.977	13.0553	12.7366	12.7925	12.7778	11.4985	11.6592	11.5666	12.813	13.2197	13.139	12.8495	13.1491	13.0402	11.3585	11.0406	11.1257	12.9945	12.8895	12.9659	12.7632	13.3458	13.2769	13.2591	11.8574	11.6008
new_757485_758564_-1	S307	3'NT	757485	758564	-1	7.1698	7.2945	11.5053	12.2247	11.3321	11.1528	9.2908	7.3664	9.4905	7.6747	7.6821	13.1153	7.771	8.1719	7.0876	9.6901	7.103	7.6398	8.5761	7.6948	9.8168	7.4496	7.3262	7.9789	7.2161	8.054	7.2836	7.3567	11.3253	7.0105	8.7953	12.0564	8.0926	12.0081	9.2908	7.771	8.1656	7.5896	11.704	7.0105	7.8018	11.4162	7.8602	11.4365
SAOUHSC_00778	NA	NA	757511	758527	1	7.1788	7.2894	11.5451	12.1611	11.3679	11.2399	9.3849	7.3998	9.5448	11.3308	9.9633	13.1351	7.5313	8.1874	7.161	9.7681	7.0693	7.5548	9.2452	7.9694	9.8929	7.3794	7.3032	8.3779	9.0833	8.2501	7.2894	7.3524	11.4067	12.4027	9.9476	12.1518	8.1774	12.0783	9.2684	9.1921	8.6702	12.7877	9.6944	7.0428	7.7675	11.4927	8.2059	11.5081
new_758528_758666_1	S308	s-inter	758528	758666	1	7.1886	7.3032	11.717	12.1262	11.5284	11.1737	9.4053	8.1283	9.5709	11.3099	10.0829	13.1924	7.9444	9.2297	7.2092	9.7754	7.0428	7.9922	9.3528	8.0015	10.0801	7.812	7.2494	8.4907	9.0239	8.156	7.6094	7.361	11.3548	12.4319	9.9419	12.1203	7.9468	12.017	8.9908	8.9389	12.6171	12.7632	12.0967	7.3124	7.7994	11.479	8.5272	11.6229
SAOUHSC_A00747	NA	NA	758565	758723	-1	7.1509	7.3366	11.5582	12.2526	10.8267	9.9896	7.5863	7.273	9.5838	8.0085	7.7687	13.0885	7.5162	8.1719	7.1954	9.0004	7.1289	7.832	7.719	7.2991	9.355	7.5813	7.3408	7.1954	7.2555	7.2161	7.3725	7.4286	7.689	7.103	7.9562	12.0594	7.689	11.2531	8.9039	7.5285	8.1608	7.5524	9.1772	7.0693	7.8175	11.2501	7.5837	11.2226
SAOUHSC_00779	uvrB2	NA	758680	759654	1	11.5582	11.7485	11.808	11.9271	11.9384	11.9641	11.5881	11.5652	11.6675	13.5923	13.6469	13.7262	13.7214	13.6701	11.7255	11.8313	11.9039	13.4179	13.5004	13.7503	13.4768	13.5141	13.467	11.8603	11.9248	11.7855	13.0756	13.3011	13.3667	12.8575	13.1293	13.5619	11.7499	11.4561	11.6705	13.2375	13.2493	13.2581	12.9098	13.6441	13.3793	13.5748	12.2448	12.1338
SAOUHSC_00780	uvrA	NA	759662	762508	1	11.7083	11.6052	11.4752	11.743	11.7983	11.8123	11.5839	11.5485	11.5419	13.8661	13.9865	13.9063	14.2227	14.2435	11.5398	11.5966	11.6309	12.8726	12.9489	12.9181	13.4835	13.4697	13.4745	11.6828	11.7664	11.5694	12.8543	12.923	12.905	12.3862	12.6752	12.8514	11.6082	11.5994	11.8123	13.9563	13.9233	14.0173	13.7849	14.03	14.03	14.0785	12.2353	11.8849
SAOUHSC_00781	hprK	NA	763170	764102	1	11.9355	11.9985	12.3445	12.055	12.1625	12.0797	11.7679	11.9291	11.8349	12.2345	12.1972	12.1828	12.1741	12.0053	12.2262	12.1203	12.4876	12.2291	12.3145	12.4936	12.3649	12.4756	12.6768	12.21	12.2493	12.5678	12.4467	12.4172	12.4666	12.3013	12.5782	12.398	12.4088	12.1553	12.1293	11.6956	11.5164	11.5895	11.4818	11.6913	11.7294	11.7011	12.3621	12.2185
SAOUHSC_00782	lgt	NA	764108	764947	1	11.7731	11.8769	12.2519	11.9312	12.0126	12.0254	11.9556	11.947	11.9916	11.9513	12.0247	11.8136	11.7395	11.7636	11.8904	12.2172	12.1902	11.9052	12.1728	12.2695	12.3234	12.372	12.3692	12.1293	12.0396	12.1389	12.1584	11.8824	11.9542	11.7596	11.9556	11.5188	12.3692	12.3461	12.2068	11.4591	11.4148	11.4338	11.3781	11.4155	11.5809	11.404	12.2667	11.8501
SAOUHSC_00783	NA	NA	764955	765440	1	12.0811	12.1175	12.2614	12.1129	12.3177	12.2499	12.1425	12.0608	12.1844	11.9033	11.9096	11.8876	11.6497	11.5188	12.0995	12.2055	12.2867	12.0011	12.0924	12.0953	12.2939	12.3283	12.3206	12.1639	12.1654	12.0581	12.0868	11.6547	11.6968	11.7283	11.7098	11.3335	12.5782	12.3562	12.5918	11.5852	11.4392	11.5157	11.5471	11.6352	11.4635	11.7294	12.5086	12.4531
SAOUHSC_00784	NA	NA	765448	766887	1	11.5909	11.8472	11.4067	11.8545	11.8442	11.7953	11.8066	11.8545	11.9227	11.4914	11.4256	11.3852	11.5097	11.2868	11.7294	11.7664	11.6606	11.3722	11.2796	11.4464	11.754	11.7283	11.7083	11.5694	11.5747	11.6172	11.042	11.0229	11.171	10.9929	10.8837	9.9327	11.6606	11.7395	11.8355	11.0466	11.0185	11.0585	11.1171	11.1587	11.2882	11.201	11.9283	11.8244
SAOUHSC_00785	trxB	NA	766954	767889	1	13.35	12.9247	13.1621	13.0885	13.1333	13.139	13.8244	13.9233	13.6774	12.7426	12.679	12.7223	12.8294	12.7024	14.257	14.0949	14.2825	13.3437	13.2319	13.3029	13.2301	13.3894	13.5024	12.8968	13.1351	13.2832	12.2709	12.1352	12.2041	11.8603	12.0713	10.8222	13.0849	12.7254	13.0625	12.1646	11.9039	12.0768	11.9703	11.6194	11.84	11.8108	13.297	13.0291
new_767890_768017_1	S309	s-3'	767890	768017	1	12.2014	11.889	12.0261	11.6906	11.4972	11.5125	12.398	12.2969	12.2737	11.8836	11.7054	12.0953	11.8328	11.7026	12.6939	12.2723	11.7761	11.8589	11.4218	11.0854	12.2156	11.9774	11.5632	11.6858	11.8727	10.961	10.9191	11.0378	10.6426	10.6766	10.5261	9.8486	11.4702	11.7953	11.6968	10.8578	11.2708	11.0192	11.5053	11.1242	11.0762	10.8532	11.9599	12.5461
new_768350_768981_1	S310	5'	768350	768981	1	11.8164	11.7129	11.6844	12.1859	12.0797	12.0496	11.8042	11.4675	11.8413	11.9339	12.0895	12.0039	11.52	11.9059	11.7596	11.9612	11.5938	11.8836	12.0911	12.0564	12.2607	12.1812	12.2578	11.9818	11.7636	12.0911	13.0203	12.7959	13.0553	12.9264	12.7426	12.7206	12.098	11.9718	11.8328	11.0747	10.9805	10.8923	10.4482	10.7501	10.5049	9.9953	11.704	11.7926
SAOUHSC_00787	NA	NA	768982	769794	1	11.9327	11.7679	12.1104	12.1569	12.2432	11.9971	11.8486	11.6913	11.7255	12.1293	12.1188	12.1096	11.5895	11.7776	12.0396	12.2345	11.9902	12.1203	12.2493	12.4467	12.4042	12.2526	12.3748	11.8983	11.8781	12.2493	13.1544	12.9296	13.1333	12.9213	12.8745	12.8294	12.094	11.7445	11.87	11.0038	11.0069	11.2399	10.7863	10.5448	10.644	10.2496	11.8501	11.8685
SAOUHSC_00788	NA	NA	769791	770786	1	12.0183	12.9364	12.8642	12.595	12.719	12.65	11.7512	11.7609	11.8027	15.5849	15.653	15.653	15.7056	15.8113	12.322	12.3821	12.5023	14.072	13.9993	14.6527	15.3595	15.3595	15.2843	13.0068	12.9945	12.7764	15.1595	15.0667	15.0601	14.2933	14.6426	13.3052	14.0483	13.9006	14.0144	16.054	15.6704	15.714	15.5765	15.6435	15.6792	15.6254	12.2367	12.0453
new_770787_770895_1	S311	s-intra	770787	770895	1	12.5133	13.0516	12.9945	12.9936	13.0185	12.9819	12.5981	12.8745	12.773	15.5765	15.5455	15.6704	15.7663	15.8016	12.4172	12.5461	12.2367	13.9233	13.822	14.1041	15.3155	15.2843	15.2393	12.9819	12.9489	12.7426	14.9237	15.0222	15.5683	14.247	14.5182	13.2811	14.0885	14.0817	13.8648	15.653	15.6616	15.7319	15.5609	15.6963	15.6876	15.4962	12.3735	12.3475
SAOUHSC_00789	whiA	NA	770896	771840	1	12.7764	13.0203	12.8229	12.9982	13.0441	13.0309	12.4681	12.5401	12.4562	15.5291	15.5609	15.6616	15.8631	15.7925	12.4936	12.4261	12.5582	13.8648	13.847	14.0949	15.0667	15.1744	15.1672	12.9698	12.9734	13.0476	15.0097	14.8797	15.1458	14.1943	14.472	13.4601	14.0207	13.9063	14.1402	15.6089	15.6178	15.6616	15.5938	15.653	15.653	15.7232	12.3562	12.2055
new_771863_772275_1	S312	inter	771863	772275	1	10.464	10.7357	9.3995	10.2663	10.288	10.5031	10.1046	10.1788	10.2681	12.4088	12.5222	12.6281	13.0238	13.2433	9.6523	9.7388	9.5749	10.2923	10.3368	10.3987	11.5979	11.4635	11.5457	9.6195	9.6079	9.766	10.9718	11.3321	11.1952	10.5389	10.7976	8.4082	9.8794	9.9364	9.8407	12.7861	12.8445	12.9401	12.7764	12.8895	12.8983	12.8428	9.5067	9.6396
SAOUHSC_T0005	NA	NA	772155	772226	-1	8.9596	9.8951	10.3769	9.4845	9.8505	10.148	9.7226	9.547	9.6634	10.0265	9.5448	10.4136	10.0265	11.2414	8.9745	9.1901	8.85	9.2785	8.7721	8.8708	9.3223	9.1008	8.621	9.4178	9.32	9.0972	8.9102	8.7155	8.5296	8.8664	8.8642	8.9919	9.984	10.0574	10.5432	9.3871	10.7452	10.2943	11.4834	10.9567	9.9164	12.0163	10.3817	8.8324
new_772277_772377_1	S313	s-5'	772277	772377	1	11.4675	11.5966	11.6533	11.9958	11.7855	11.649	12.2448	12.1104	12.0426	12.7032	12.8591	12.9382	13.2098	13.299	12.1539	12.1654	12.2695	12.3074	11.7885	11.7815	12.3104	12.1902	12.0268	12.1887	12.0608	12.1048	11.794	12.3606	11.865	11.7643	11.779	10.8606	11.4094	11.8278	11.4648	12.7695	13	13.0291	12.8396	12.9889	12.9489	12.7959	11.7011	12.5023
SAOUHSC_00790	clpP	NA	772413	773000	1	13.5227	13.0345	12.3606	13.4324	13.0922	13.2281	13.9329	13.9092	13.7341	14.4169	14.6479	14.7948	15.0727	14.9613	13.8499	13.7005	13.7746	13.1536	12.9945	12.8428	13.2931	13.7005	13.3542	13.0516	13.143	12.782	12.3385	12.359	12.4156	11.8643	12.4584	11.3997	12.2912	12.6233	12.8212	13.8867	13.8951	13.8529	14.3044	13.8648	14.131	14.405	13.0993	12.9854
new_772830_773141_-1	S314	3'PT	772830	773141	-1	9.9476	10.9952	9.9227	10.2696	10.2732	10.4947	9.7036	9.5327	9.6608	10.9624	10.7003	11.0303	11.1559	11.3692	9.8129	9.8977	9.5429	10.7166	10.2766	10.3268	10.9922	11.0585	10.5503	9.9364	10.0152	9.8317	10.4473	10.4003	10.5013	10.0652	10.2242	9.754	11.232	11.5257	11.5512	11.2457	11.3706	11.218	11.4606	10.7244	10.669	11.0809	9.7287	9.4432
new_773143_773242_-1	S315	s-3'	773143	773242	-1	10.3934	11.1213	11.0273	10.7403	10.6852	10.7341	9.9419	10.0101	9.9327	13.7083	13.6417	13.847	14.0631	14.1178	10.3494	10.2343	10.0955	11.3541	11.0671	11.1116	12.4467	12.4893	12.5926	11.4377	11.218	10.784	12.7223	12.7024	12.579	12.3177	12.6186	12.4834	11.7026	11.7555	11.6926	13.6017	13.9409	13.9034	13.9771	13.4835	13.5185	13.3667	10.5057	10.678
SAOUHSC_00792	NA	NA	773243	774145	-1	10.5781	11.2796	11.1129	10.8923	10.8469	10.9145	10.2696	10.37	10.4459	13.6774	13.7188	13.6494	14.0995	13.9802	10.7357	10.63	10.7419	11.7445	11.6096	11.7596	12.563	12.5117	12.6555	11.7749	11.7241	11.6533	13.0151	12.7298	12.9213	12.3821	12.7695	12.7348	11.9133	11.9875	12.0536	13.8324	13.7746	13.8267	13.753	13.2664	13.4135	13.3176	10.9768	10.8115
new_774146_774310_-1	S316	5'	774146	774310	-1	10.753	11.6844	11.4018	11.2082	10.9747	11.0229	10.5125	10.6204	10.5633	13.2514	13.3519	13.137	13.6701	13.8267	10.8806	10.9581	11.1039	11.5392	11.3462	11.5213	11.8769	11.8192	12.2216	11.9985	11.7445	11.9787	12.9972	12.9617	13.1565	12.5874	12.8999	12.8591	12.2353	11.9271	11.5599	12.7664	12.4071	12.5859	12.5782	12.3671	12.7647	12.3296	10.4885	10.4543
new_774283_774396_1	S317	s-indep	774283	774396	1	9.6862	9.5408	9.6608	11.5041	11.7527	10.5664	9.9529	10.0847	9.9119	12.0156	12.1785	12.2983	12.1293	12.0995	9.6642	9.1382	8.9347	9.9209	9.902	9.7583	10.5125	10.4473	10.1876	8.9059	8.8905	8.9788	11.4957	12.051	11.2194	11.7898	12.2954	11.5241	9.0857	9.4371	8.9368	11.5188	11.4985	11.4504	11.8589	11.7761	11.7596	11.7098	9.1792	9.3306
new_774312_774434_-1	S318	s-5'	774312	774434	-1	10.8315	11.4365	11.2095	11.1635	10.7872	11.0747	10.5244	10.644	10.5307	12.0797	12.9296	12.9625	13.3074	13.7689	10.7916	10.3635	11.0229	9.7945	11.2241	11.4818	11.2616	11.4243	11.6761	11.8545	11.5188	11.9563	12.8815	12.8543	12.9608	12.4531	12.719	12.3518	11.0926	11.8532	11.8836	12.2822	12.0924	12.3678	12.3191	12.1859	12.0564	12.2324	10.5307	10.2093
new_774645_774847_1	S319	5'	774645	774847	1	13.5879	13.6519	14.4244	13.7108	13.9006	13.9964	13.5619	13.1565	13.3844	14.3474	13.9233	14.4088	14.1373	14.1107	13.938	14.247	14.085	13.8867	14.0144	13.6954	14.3082	14.155	14.7381	13.6648	13.3687	13.4883	13.9993	13.9409	13.7961	13.6163	13.6342	13.5993	15.381	14.7847	15.2603	14.5738	14.4683	14.5778	14.3082	14.2435	14.32	14.1178	12.5706	13.2118
SAOUHSC_00793	NA	NA	774848	775477	1	14.134	14.1912	14.4524	14.0347	13.8383	14.0915	13.0682	13.1813	12.9348	14.167	14.1011	14.3651	14.177	14.2711	14.5014	13.8836	14.397	13.8585	13.8441	14.1532	14.1402	14.5102	14.8495	13.4155	13.6624	14.4476	14.1243	13.8921	14.0426	13.1964	13.6113	13.0665	15.4793	14.9209	14.9319	14.8552	14.7137	14.8111	14.7439	14.3007	14.705	14.359	13.5361	13.6774
new_775515_775877_1	S320	inter	775515	775877	1	9.3079	9.4824	9.3528	9.357	9.3766	9.0833	9.4015	9.2934	9.2322	8.7807	8.2843	9.0026	8.9468	9.4864	9.7206	9.6564	9.7773	8.8951	8.747	8.8664	8.8399	8.7953	8.8755	8.8994	9.0278	8.7676	8.5644	8.3168	8.3168	8.3803	8.1059	8.6189	10.7826	10.3934	10.2122	9.7403	9.3786	9.4845	9.3016	9.3346	8.6413	9.1749	8.7743	8.7606
new_775879_776010_1	S321	s-5'	775879	776010	1	10.415	12.7001	11.9671	11.1242	11.0199	10.8606	9.7791	10.1388	10.4425	11.6614	11.757	12.0067	11.9052	11.8824	10.6016	11.2241	11.3063	10.5013	10.7166	11.1084	11.7255	11.4025	12.3131	11.3027	11.6317	11.2385	12.1233	11.8917	12.1278	10.5679	10.7277	10.1517	13.2474	12.5325	13.0238	11.3897	11.2954	11.5271	11.2855	11.0643	10.9567	10.6063	10.4838	10.5781
new_776012_776118_1	S322	s-5'	776012	776118	1	15.4638	15.5455	14.3741	15.7319	15.7407	15.8371	14.9494	15.2843	15.0097	12.6555	12.923	12.3935	12.8029	13.139	15.4883	15.4378	15.1891	12.5023	12.6655	12.9067	12.595	12.8387	13.1886	14.8552	15.4049	14.4366	12.5553	12.4387	12.6377	12.595	12.0536	11.4577	14.8676	15.1458	15.3744	12.2275	11.9298	12.2055	11.9818	11.7885	11.6956	11.4504	15.4378	15.2692
SAOUHSC_00794	gapR	NA	776119	777132	1	15.5531	15.8721	14.2298	15.8113	15.9644	15.8976	15.381	15.4049	15.3529	12.9213	12.947	13.0572	13.0682	13.2197	15.9385	15.8371	16.0985	12.8445	12.7828	12.8879	12.9854	13.0849	13.3097	15.0667	15.4378	14.8739	12.954	12.7063	13.0716	12.6171	12.4999	11.7337	15.5938	15.1823	15.0413	12.4893	12.4122	12.5918	12.2939	11.9227	12.1714	11.8178	15.9479	15.8721
SAOUHSC_00795	gapA	NA	777185	778195	1	15.7925	15.9146	14.4836	16.2027	16.1401	16.1681	15.7056	15.5205	15.5609	13.8867	13.9147	13.9034	13.7932	13.7904	16.1847	15.9817	15.8676	13.9504	13.9204	13.8951	14.2367	14.3894	14.4285	15.8976	16.041	15.7056	13.6039	13.1621	13.5293	13.1491	13.1008	12.0011	15.7056	15.8976	15.9736	13.3833	13.094	13.3833	13.2243	12.4027	12.6555	12.4834	16.2762	16.2466
new_778196_778333_1	S323	s-intra	778196	778333	1	15.3529	15.7485	13.4002	15.93	15.8767	16.0912	15.0971	15.1311	15.0843	13.6243	13.557	13.7474	13.5453	13.6394	15.5938	15.3744	14.257	13.139	13.3875	13.1621	13.9802	13.8191	13.8673	15.5379	15.4541	14.8056	12.4936	12.7333	12.9574	12.5461	12.495	11.2809	15.6254	15.3744	15.381	12.8983	13.0273	13.139	12.9873	12.3533	12.4818	12.2737	15.4962	16.0262
SAOUHSC_00796	pgk	NA	778334	779524	1	15.0601	15.4962	13.2534	15.8538	15.6178	15.7056	14.9732	14.8797	14.9909	13.7188	13.6673	13.7662	13.5899	13.5993	15.381	15.4049	15.8676	13.0699	13.3063	13.4462	13.9743	14.0173	14.057	15.1311	15.0727	14.5353	13.0185	12.6347	12.9181	12.535	12.4818	11.0762	15.3155	15.0971	15.1311	12.9264	12.8726	13.1024	12.7174	12.2383	12.3045	12.1059	15.8016	15.8202
new_779525_779645_1	S324	s-intra	779525	779645	1	15.0222	15.2528	13.0815	15.6089	15.6616	15.8202	15.0035	14.8895	14.9675	13.753	13.8557	13.7746	13.4883	13.6827	15.2393	15.3458	16.0299	13.1194	13.4883	13.7341	14.0237	14.1041	14.3044	14.6759	15.4305	15.3886	13.299	12.8229	13.183	12.6982	12.5537	11.1982	15.1634	14.9909	15.1891	13.3272	13.1062	13.2747	12.9147	12.4102	12.5582	12.3705	15.6963	15.714
[truncated: 2,967 more rows]
[truncated: 112 more columns]

## Sheet: Table S1.B
Table S1.B Non-normalized data
[truncated: 4,029 more rows]
[truncated: 112 more columns]

## Sheet: legend
Locustag	Locus tag as in Genbank file CP000253.1 or unique identifier (new_...) for new RNAs not annotated in the Genbank file.
Name	Common gene name when it exists. Sxxx for unannotated RNAs.
[truncated: 5 more rows]
