# Supplementary material for: Staphylococcus aureus Transcriptome Architecture: From Laboratory to Infection-Mimicking Conditions
Source: PLoS Genet. 2016 Apr 1;12(4):e1005962. doi: 10.1371/journal.pgen.1005962 (PMC4818034; doi:10.1371/journal.pgen.1005962)
Supplement: S2 Table — (XLSX) [file pgen.1005962.s004.xlsx]

## Sheet: TableS2.A
Table S2.A Genes never expressed (above cut-off 5x chromosome median)
Locustag	Name	Start	End	Strand	Max_expr	SeedAnnot
SAOUHSC_00026	NA	33555	34034	-1	0.91	NA
SAOUHSC_00028	NA	34375	34509	-1	0.769	NA
SAOUHSC_00038	NA	42281	42382	-1	1.81	NA
SAOUHSC_00043	NA	45809	46360	-1	1.38	NA
SAOUHSC_00052	NA	55462	56232	1	1.63	NA
SAOUHSC_00053	NA	56284	57054	1	1.95	NA
SAOUHSC_00054	NA	57118	57888	1	2.29	NA
SAOUHSC_00055	NA	57955	58722	1	1.9	NA
SAOUHSC_00062	NA	68201	69073	-1	-0.172	RNA Metabolism>RNA processing and modification>Queuosine-Archaeosine Biosynthesis>Permease of the drug/metabolite transporter (DMT) superfamily;Virulence, Disease and Defense>Resistance to antibiotics and toxic compounds>Cobalt-zinc-cadmium resistance>Permease of the drug/metabolite transporter (DMT) superfamily
SAOUHSC_00064	norG	69186	70583	1	1.82	Amino Acids and Derivatives>Glutamine, glutamate, aspartate, asparagine; ammonia assimilation>Glutamine, Glutamate, Aspartate and Asparagine Biosynthesis>Aspartate aminotransferase (EC 2.6.1.1);Amino Acids and Derivatives>Lysine, threonine, methionine, and cysteine>Threonine and Homoserine Biosynthesis>Aspartate aminotransferase (EC 2.6.1.1);Amino Acids and Derivatives>Proline and 4-hydroxyprolin…
SAOUHSC_00087	NA	93378	93500	1	0.543	NA
SAOUHSC_00088	NA	93570	94550	1	0.657	Carbohydrates>Di- and oligosaccharides>Lactose and Galactose Uptake and Utilization>UDP-glucose 4-epimerase (EC 5.1.3.2)
SAOUHSC_00089	NA	94513	95205	1	0.281	NA
SAOUHSC_00090	NA	95415	96581	1	0.367	Cell Wall and Capsule>Capsular and extracellular polysacchrides>Exopolysaccharide Biosynthesis>Exopolysaccharide biosynthesis glycosyltransferase EpsF (EC 2.4.1.-)
SAOUHSC_00091	NA	96562	97800	1	0.769	NA
SAOUHSC_00097	deoD	102361	103068	1	1.66	Carbohydrates>Monosaccharides>Deoxyribose and Deoxynucleoside Catabolism>Purine nucleoside phosphorylase (EC 2.4.2.1);Nucleosides and Nucleotides>Purines>Purine conversions>Purine nucleoside phosphorylase (EC 2.4.2.1);Nucleosides and Nucleotides>Pyrimidines>pyrimidine conversions>Purine nucleoside phosphorylase (EC 2.4.2.1)
SAOUHSC_00102	phnE	106507	107322	-1	0.469	Membrane Transport>ABC transporters>ABC transporter alkylphosphonate (TC 3.A.1.9.1)>Phosphonate ABC transporter permease protein phnE1 (TC 3.A.1.9.1)
SAOUHSC_00103	phnE	107319	108119	-1	0.54	Membrane Transport>ABC transporters>ABC transporter alkylphosphonate (TC 3.A.1.9.1)>Phosphonate ABC transporter permease protein phnE2 (TC 3.A.1.9.1)
SAOUHSC_00104	phnC	108121	108894	-1	0.689	Membrane Transport>ABC transporters>ABC transporter alkylphosphonate (TC 3.A.1.9.1)>Phosphonate ABC transporter ATP-binding protein (TC 3.A.1.9.1)
SAOUHSC_00105	phnD	109108	110064	-1	1.92	Membrane Transport>ABC transporters>ABC transporter alkylphosphonate (TC 3.A.1.9.1)>Phosphonate ABC transporter phosphate-binding periplasmic component (TC 3.A.1.9.1)
SAOUHSC_00106	NA	110293	111837	1	1.21	NA
SAOUHSC_00108	NA	113507	113710	1	0.47	NA
SAOUHSC_00109	NA	114083	114568	1	0.968	Phages, Prophages, Transposable elements, Plasmids>Plasmid related functions>Rolling-circle replication>Replication initiation protein, topisomerase
SAOUHSC_00110	NA	114553	114843	1	1.12	Phages, Prophages, Transposable elements, Plasmids>Plasmid related functions>Rolling-circle replication>Replication initiation protein, topisomerase
SAOUHSC_00147	argB	157954	158718	-1	2.08	Amino Acids and Derivatives>Arginine; urea cycle, polyamines>Arginine Biosynthesis extended>Acetylglutamate kinase (EC 2.7.2.8);Amino Acids and Derivatives>Proline and 4-hydroxyproline>Evolution of Proline Biosynthesis (for review by Fichman et al)>Acetylglutamate kinase (EC 2.7.2.8)
SAOUHSC_00148	argJ	158734	159975	-1	1.95	Amino Acids and Derivatives>Arginine; urea cycle, polyamines>Arginine Biosynthesis extended>Glutamate N-acetyltransferase (EC 2.3.1.35);Amino Acids and Derivatives>Arginine; urea cycle, polyamines>Arginine Biosynthesis extended>N-acetylglutamate synthase (EC 2.3.1.1);Amino Acids and Derivatives>Proline and 4-hydroxyproline>Evolution of Proline Biosynthesis (for review by Fichman et al)>N-acetylgl…
SAOUHSC_00149	argC	159987	161018	-1	2.08	Amino Acids and Derivatives>Arginine; urea cycle, polyamines>Arginine Biosynthesis extended>N-acetyl-gamma-glutamyl-phosphate reductase (EC 1.2.1.38);Amino Acids and Derivatives>Proline and 4-hydroxyproline>Evolution of Proline Biosynthesis (for review by Fichman et al)>N-acetyl-gamma-glutamyl-phosphate reductase (EC 1.2.1.38)
SAOUHSC_00150	argD	161057	162241	-1	1.26	Amino Acids and Derivatives>Arginine; urea cycle, polyamines>Arginine Biosynthesis extended>Acetylornithine aminotransferase 1 (EC 2.6.1.11)
SAOUHSC_00154	NA	166583	166684	1	0.714	NA
SAOUHSC_00172	NA	188732	189505	-1	2.29	NA
SAOUHSC_00189	NA	209039	209233	1	2.12	NA
SAOUHSC_00205	NA	227920	228027	1	2.16	NA
SAOUHSC_00209	NA	229611	231140	-1	1.88	Carbohydrates>Di- and oligosaccharides>Maltose and Maltodextrin Utilization>PTS system, maltose and glucose-specific IIB component (EC 2.7.1.69);Carbohydrates>Di- and oligosaccharides>Maltose and Maltodextrin Utilization>PTS system, maltose and glucose-specific IIC component (EC 2.7.1.69)
SAOUHSC_00213	NA	232776	234872	1	-0.102	Carbohydrates>Monosaccharides>D-Tagatose and Galactitol Utilization>Predicted galactitol operon regulator (Transcriptional antiterminator), BglG family
SAOUHSC_00214	NA	234857	235324	1	-0.117	Carbohydrates>Monosaccharides>D-Tagatose and Galactitol Utilization>PTS system, galactitol-specific IIA component (EC 2.7.1.69)
SAOUHSC_00215	gatB	235347	235625	1	0.372	Carbohydrates>Monosaccharides>D-Tagatose and Galactitol Utilization>PTS system, galactitol-specific IIB component (EC 2.7.1.69)
SAOUHSC_00216	gatC	235852	237111	1	0.324	Carbohydrates>Monosaccharides>D-Tagatose and Galactitol Utilization>PTS system, galactitol-specific IIC component (EC 2.7.1.69)
SAOUHSC_00217	gutB	237129	238184	1	0.658	Carbohydrates>Monosaccharides>D-Tagatose and Galactitol Utilization>Galactitol-1-phosphate 5-dehydrogenase (EC 1.1.1.251)
SAOUHSC_00218	NA	238186	238332	1	0.995	NA
SAOUHSC_00219	NA	238356	239399	1	1.61	NA
SAOUHSC_00238	NA	259676	259810	1	0.147	NA
SAOUHSC_00243	NA	263531	263710	1	0.321	NA
SAOUHSC_00245	NA	264380	264784	1	0.753	NA
SAOUHSC_00249	NA	268755	269414	-1	1.96	NA
SAOUHSC_00250	NA	269428	270348	-1	2.27	NA
SAOUHSC_00251	NA	270345	271511	-1	1.82	NA
SAOUHSC_00259	essA	279337	279795	1	1.7	Membrane Transport>Protein secretion system, Type VII>ESAT-6 proteins secretion system in Firmicutes>Putative secretion system component EssA
SAOUHSC_00260	esaB	279728	280009	1	1.68	Membrane Transport>Protein secretion system, Type VII>ESAT-6 proteins secretion system in Firmicutes>Putative secretion accessory protein EsaB/YukD
SAOUHSC_00261	essB	280022	281356	1	1.78	Membrane Transport>Protein secretion system, Type VII>ESAT-6 proteins secretion system in Firmicutes>Putative secretion system component EssB/YukC
SAOUHSC_00262	essC	281378	285817	1	2	Membrane Transport>Protein secretion system, Type VII>ESAT-6 proteins secretion system in Firmicutes>FtsK/SpoIIIE family protein, putative EssC component of Type VII secretion system
SAOUHSC_00266	NA	286569	287243	1	2.28	Membrane Transport>Protein secretion system, Type VII>ESAT-6 proteins secretion system in Firmicutes>SAV0291 homolog within ESAT-6 gene cluster
SAOUHSC_00289	NA	302336	302476	-1	0.958	NA
SAOUHSC_00291	NA	303759	304877	1	0.722	Nucleosides and Nucleotides>Nucleosides and Nucleotides - no subcategory>Pseudouridine Metabolism>Pseudouridine kinase (EC 2.7.1.83)
SAOUHSC_00292	psuG	304852	305775	1	0.749	Nucleosides and Nucleotides>Nucleosides and Nucleotides - no subcategory>Pseudouridine Metabolism>Pseudouridine 5'-phosphate glycosidase
SAOUHSC_00293	NA	305786	307006	1	0.567	Nucleosides and Nucleotides>Nucleosides and Nucleotides - no subcategory>Pseudouridine Metabolism>Probable pyrimidine nucleoside transport protein associated with pseudouridine catabolism
SAOUHSC_00294	NA	307111	308643	-1	2.02	Cell Wall and Capsule>Capsular and extracellular polysacchrides>Sialic Acid Metabolism>Predicted sialic acid transporter
SAOUHSC_00295	nanA	308683	309564	-1	1.98	Cell Wall and Capsule>Capsular and extracellular polysacchrides>Sialic Acid Metabolism>N-acetylneuraminate lyase (EC 4.1.3.3)
SAOUHSC_00296	NA	309722	310582	1	2.32	Cell Wall and Capsule>Capsular and extracellular polysacchrides>Sialic Acid Metabolism>N-acetylmannosamine kinase (EC 2.7.1.60)
SAOUHSC_00303	NA	318835	318927	1	1.2	NA
SAOUHSC_00316	NA	330823	331263	1	2.23	NA
SAOUHSC_00317	glpT	331346	332704	-1	2.32	Carbohydrates>Sugar alcohols>Glycerol and Glycerol-3-phosphate Uptake and Utilization>Glycerol-3-phosphate transporter
SAOUHSC_00323	NA	336647	337054	1	0.694	NA
SAOUHSC_00327	NA	339971	341653	1	1.99	Iron acquisition and metabolism>Iron acquisition and metabolism - no subcategory>Ferrous iron transporter EfeUOB, low-pH-induced>Ferrous iron transport permease EfeU
SAOUHSC_00351	NA	362010	362948	-1	2.19	NA
SAOUHSC_00352	NA	362987	363298	-1	1.31	NA
SAOUHSC_00353	NA	363376	363534	-1	1.74	Phages, Prophages, Transposable elements, Plasmids>Pathogenicity islands>Staphylococcal pathogenicity islands SaPI>Integrase, superantigen-encoding pathogenicity islands SaPI
SAOUHSC_00355	NA	364874	365242	1	0.724	NA
SAOUHSC_00368	NA	374638	374739	1	0.782	NA
SAOUHSC_00377	NA	384287	384991	-1	1.53	NA
SAOUHSC_00378	NA	385390	385662	-1	1.64	NA
SAOUHSC_00380	NA	385933	386193	1	1.79	NA
SAOUHSC_00384	set7	389260	389955	1	1.19	NA
SAOUHSC_00386	set8	390246	391316	1	0.549	NA
SAOUHSC_00387	NA	391435	391572	1	-0.118	NA
SAOUHSC_00389	set9	391681	392607	1	-0.112	NA
SAOUHSC_00390	set10	392971	393675	1	0.301	NA
SAOUHSC_00391	NA	394121	394816	1	1.25	NA
SAOUHSC_00393	set12	396276	396974	1	1.31	NA
SAOUHSC_00394	set13	397354	398052	1	1.23	NA
SAOUHSC_00396	NA	399186	399287	-1	0.73	NA
SAOUHSC_00402	NA	405465	406283	1	2.14	NA
SAOUHSC_00434	gltC	432267	433151	-1	2.23	Regulation and Cell signaling>Regulation and Cell signaling - no subcategory>DNA-binding regulatory proteins, strays>GltC, transcription activator of glutamate synthase operon
SAOUHSC_00438	treC	441635	443275	1	2.01	Carbohydrates>Di- and oligosaccharides>Trehalose Uptake and Utilization>Trehalose-6-phosphate hydrolase (EC 3.2.1.93)
SAOUHSC_00453	NA	457162	457338	-1	0.0777	NA
SAOUHSC_00460	NA	461457	461612	-1	1.11	NA
SAOUHSC_00497	NA	498652	500034	-1	2.17	Cofactors, Vitamins, Prosthetic Groups, Pigments>Pyridoxine>Pyridoxin (Vitamin B6) Biosynthesis>Predicted transcriptional regulator of pyridoxine metabolism
SAOUHSC_00506	NA	507610	507768	-1	1.71	NA
SAOUHSC_00583	NA	584859	584960	1	0.224	NA
SAOUHSC_00622	NA	613747	614088	-1	1.51	NA
SAOUHSC_00709	NA	693941	694114	-1	0.775	NA
SAOUHSC_00737	NA	722569	722670	1	2.08	NA
SAOUHSC_00745	NA	730850	731005	1	0.318	NA
SAOUHSC_00765	comFA	747288	748226	1	1.05	DNA Metabolism>DNA uptake, competence>Gram Positive Competence>ComF operon protein A, DNA transporter ATPase;DNA Metabolism>DNA uptake, competence>Late competence>ComF operon protein A, DNA transporter ATPase;Miscellaneous>Plant-Prokaryote comparative genomics>At4g38090>ComF operon protein A, DNA transporter ATPase
SAOUHSC_00766	comFC	748219	748893	1	1.7	DNA Metabolism>DNA uptake, competence>Gram Positive Competence>ComF operon protein C;DNA Metabolism>DNA uptake, competence>Late competence>ComF operon protein C;Miscellaneous>Plant-Prokaryote comparative genomics>At4g38090>Competence protein F homolog, phosphoribosyltransferase domain; protein YhgH required for utilization of DNA as sole source of carbon and energy
SAOUHSC_00772	NA	754050	754157	1	1.81	NA
SAOUHSC_00773	NA	754305	755144	1	1.93	NA
SAOUHSC_00805	NA	788981	789262	1	1.01	NA
SAOUHSC_00809	NA	791370	791525	1	0.00083	NA
SAOUHSC_00913	NA	885304	886173	-1	1.43	NA
SAOUHSC_00914	NA	886283	887428	1	1.1	NA
SAOUHSC_00915	NA	887412	888053	1	0.886	RNA Metabolism>RNA processing and modification>tRNA modification Archaea>TsaC protein (YrdC domain) required for threonylcarbamoyladenosine t(6)A37 modification in tRNA;RNA Metabolism>RNA processing and modification>YrdC-YciO-Sua5 and associated protein families>TsaC protein (YrdC domain) required for threonylcarbamoyladenosine t(6)A37 modification in tRNA;RNA Metabolism>RNA processing and modifi…
SAOUHSC_00928	appA	899923	901638	1	1.9	Membrane Transport>ABC transporters>ABC transporter oligopeptide (TC 3.A.1.5.1)>Oligopeptide ABC transporter, periplasmic oligopeptide-binding protein OppA (TC 3.A.1.5.1);Regulation and Cell signaling>Regulation and Cell signaling - no subcategory>Sex pheromones in Enterococcus faecalis and other Firmicutes>Oligopeptide ABC transporter, periplasmic oligopeptide-binding protein OppA (TC 3.A.1.5.1)
SAOUHSC_00929	appD	901689	902675	1	0.908	Membrane Transport>ABC transporters>ABC transporter oligopeptide (TC 3.A.1.5.1)>Oligopeptide transport ATP-binding protein OppD (TC 3.A.1.5.1)
SAOUHSC_00930	appF	902678	903658	1	1.07	Membrane Transport>ABC transporters>ABC transporter oligopeptide (TC 3.A.1.5.1)>Oligopeptide transport ATP-binding protein OppF (TC 3.A.1.5.1)
SAOUHSC_00931	appB	903651	904613	1	0.921	Membrane Transport>ABC transporters>ABC transporter oligopeptide (TC 3.A.1.5.1)>Oligopeptide transport system permease protein OppB (TC 3.A.1.5.1)
SAOUHSC_00932	appC	904625	905506	1	1.8	Membrane Transport>ABC transporters>ABC transporter oligopeptide (TC 3.A.1.5.1)>Oligopeptide transport system permease protein OppC (TC 3.A.1.5.1)
SAOUHSC_00936	NA	908438	909424	1	0.639	DNA Metabolism>DNA uptake, competence>Gram Positive Competence>Competence protein CoiA
SAOUHSC_00967	NA	942903	943004	1	0.207	NA
SAOUHSC_00988	sspA	959416	960426	-1	2.1	Protein Metabolism>Protein degradation>EC 3.4.21.- Serine endopeptidase>Glutamyl endopeptidase precursor (EC 3.4.21.19), serine proteinase SspA
SAOUHSC_00993	NA	963913	964023	1	1.94	NA
SAOUHSC_01003	NA	976868	976990	1	1.18	NA
SAOUHSC_01023	NA	993974	994093	1	0.241	NA
SAOUHSC_01057	NA	1023313	1023600	1	2.3	NA
SAOUHSC_01101	NA	1062304	1062399	-1	0.66	NA
SAOUHSC_01109	NA	1070176	1070343	1	2.29	NA
SAOUHSC_01111	NA	1071183	1071275	-1	0.651	NA
SAOUHSC_01124	NA	1078816	1079532	-1	0.682	NA
SAOUHSC_01125	NA	1079640	1080365	-1	1.33	NA
SAOUHSC_01127	NA	1080460	1081185	-1	2.12	NA
SAOUHSC_01128	argF	1081623	1082624	1	2.18	Amino Acids and Derivatives>Arginine; urea cycle, polyamines>Arginine and Ornithine Degradation>Ornithine carbamoyltransferase (EC 2.1.3.3);Amino Acids and Derivatives>Arginine; urea cycle, polyamines>Arginine Biosynthesis extended>Ornithine carbamoyltransferase (EC 2.1.3.3);Amino Acids and Derivatives>Arginine; urea cycle, polyamines>Arginine Deiminase Pathway>Ornithine carbamoyltransferase (EC …
SAOUHSC_01140	NA	1090500	1090661	-1	0.987	NA
SAOUHSC_01200	NA	1151425	1151523	-1	2.12	NA
SAOUHSC_01212	NA	1162045	1162206	1	0.241	NA
SAOUHSC_01219	lytN	1169209	1170327	1	2.21	NA
SAOUHSC_01220	fmhC	1170355	1171599	1	2.29	Virulence, Disease and Defense>Resistance to antibiotics and toxic compounds>Methicillin resistance in Staphylococci>FmhC protein of FemAB family
SAOUHSC_01221	dprA	1171904	1172644	1	1.96	RNA Metabolism>RNA processing and modification>YrdC-YciO-Sua5 and associated protein families>Rossmann fold nucleotide-binding protein Smf possibly involved in DNA uptake
SAOUHSC_01289	NA	1245527	1245751	1	1.47	NA
SAOUHSC_01293	NA	1248187	1248291	1	1.37	NA
SAOUHSC_01294	NA	1248246	1248419	1	1.27	NA
SAOUHSC_01295	NA	1248420	1248671	1	2.31	NA
SAOUHSC_01296	NA	1248717	1249301	1	1.14	NA
SAOUHSC_01299	NA	1249800	1249901	1	1.11	NA
SAOUHSC_01300	NA	1249947	1250213	1	1.12	NA
SAOUHSC_01309	NA	1253699	1254025	-1	1.14	NA
SAOUHSC_01311	NA	1255614	1256522	1	0.412	NA
SAOUHSC_01312	NA	1256491	1257222	1	0.951	NA
SAOUHSC_01344	NA	1284016	1284504	1	0.394	NA
SAOUHSC_01353	NA	1296727	1296825	-1	1.73	NA
SAOUHSC_01366	trpE	1310437	1311843	1	1.93	Amino Acids and Derivatives>Aromatic amino acids and derivatives>Tryptophan synthesis>Anthranilate synthase, aminase component (EC 4.1.3.27)
SAOUHSC_01367	trpG	1311840	1312406	1	2.08	Amino Acids and Derivatives>Aromatic amino acids and derivatives>Tryptophan synthesis>Anthranilate synthase, amidotransferase component (EC 4.1.3.27)
SAOUHSC_01368	trpD	1312412	1313410	1	1.76	Amino Acids and Derivatives>Aromatic amino acids and derivatives>Tryptophan synthesis>Anthranilate phosphoribosyltransferase (EC 2.4.2.18)
SAOUHSC_01369	trpC	1313412	1314194	1	2	Amino Acids and Derivatives>Aromatic amino acids and derivatives>Tryptophan synthesis>Indole-3-glycerol phosphate synthase (EC 4.1.1.48)
SAOUHSC_01370	trpF	1314194	1314826	1	1.73	Amino Acids and Derivatives>Aromatic amino acids and derivatives>Tryptophan synthesis>Phosphoribosylanthranilate isomerase (EC 5.3.1.24);Cofactors, Vitamins, Prosthetic Groups, Pigments>Folate and pterines>Folate Biosynthesis>Phosphoribosylanthranilate isomerase (EC 5.3.1.24)
SAOUHSC_01371	trpB	1314819	1316033	1	2.05	Amino Acids and Derivatives>Aromatic amino acids and derivatives>Tryptophan synthesis>Tryptophan synthase beta chain (EC 4.2.1.20)
SAOUHSC_01381	NA	1325145	1325330	-1	1.44	NA
SAOUHSC_01404	NA	1346152	1346340	1	1.37	NA
SAOUHSC_01410	NA	1349111	1349503	-1	1.31	NA
SAOUHSC_01428	NA	1367130	1367285	1	0.588	NA
SAOUHSC_01442	NA	1375528	1375701	-1	-0.134	NA
SAOUHSC_01458	NA	1416796	1416948	1	0.313	NA
SAOUHSC_01465	NA	1420444	1420620	-1	0.957	NA
SAOUHSC_01484	NA	1441962	1442162	-1	1.71	NA
SAOUHSC_01489	NA	1445100	1445414	1	1.37	NA
SAOUHSC_01494	NA	1450171	1450308	1	1.2	NA
SAOUHSC_01495	NA	1450334	1450450	-1	2.17	NA
SAOUHSC_01511	NA	1460355	1461245	-1	2.29	NA
SAOUHSC_01512	NA	1461363	1462280	-1	0.236	NA
SAOUHSC_01513	NA	1462371	1462718	-1	-0.119	NA
SAOUHSC_01544	NA	1490813	1490917	1	0.0938	NA
SAOUHSC_01603	NA	1528896	1529150	-1	1.68	NA
SAOUHSC_01608	NA	1532809	1532901	1	1.88	NA
SAOUHSC_01636	NA	1556581	1556727	-1	1.39	NA
SAOUHSC_01637	comGF	1556824	1557198	-1	0.814	DNA Metabolism>DNA uptake, competence>Late competence>Late competence protein ComGF, access of DNA to ComEA, FIG017774
SAOUHSC_01638	comGE	1557239	1557559	-1	0.849	DNA Metabolism>DNA uptake, competence>Late competence>Late competence protein ComGE, FIG018915
SAOUHSC_01639	comGD	1557525	1557971	-1	0.182	DNA Metabolism>DNA uptake, competence>Late competence>Late competence protein ComGD, access of DNA to ComEA, FIG012777
SAOUHSC_01640	comGC	1557949	1558260	-1	0.191	DNA Metabolism>DNA uptake, competence>Late competence>Late competence protein ComGC, access of DNA to ComEA, FIG007487
SAOUHSC_01641	comGB	1558274	1559194	-1	0.542	DNA Metabolism>DNA uptake, competence>Gram Positive Competence>Late competence protein ComGB, access of DNA to ComEA;DNA Metabolism>DNA uptake, competence>Late competence>Late competence protein ComGB, access of DNA to ComEA
SAOUHSC_01643	comGA	1559316	1560290	-1	1.55	DNA Metabolism>DNA uptake, competence>Gram Positive Competence>Late competence protein ComGA, access of DNA to ComEA;DNA Metabolism>DNA uptake, competence>Late competence>Late competence protein ComGA, access of DNA to ComEA
SAOUHSC_01669	NA	1582589	1582765	1	2.07	NA
SAOUHSC_01691	comEC	1601433	1603580	-1	1.93	DNA Metabolism>DNA uptake, competence>Gram Positive Competence>Late competence protein ComEC, DNA transport;DNA Metabolism>DNA uptake, competence>Late competence>Late competence protein ComEC, DNA transport;Predictions based on plant-prokaryote comparative analysis>Predictions based on plant-prokaryote comparative analysis - no subcategory>At4g10620 At3g57180 At3g47450>Late competence protein Com…
SAOUHSC_01703	NA	1610631	1610792	-1	1.77	NA
SAOUHSC_01705	NA	1611370	1612074	-1	2.31	NA
SAOUHSC_01728	NA	1634413	1635426	1	1.11	NA
SAOUHSC_01765	NA	1664224	1664334	1	1	NA
SAOUHSC_01783	NA	1682384	1682485	1	1.45	NA
SAOUHSC_01817	NA	1723311	1723409	-1	1.61	NA
SAOUHSC_01826	NA	1731824	1731964	1	0.605	NA
SAOUHSC_01834	NA	1739623	1739718	1	0.747	NA
SAOUHSC_01841	NA	1747196	1747288	-1	0.234	NA
SAOUHSC_01844	NA	1750105	1750194	1	0.311	NA
SAOUHSC_01873	mrp	1781582	1788142	-1	1.22	Virulence, Disease and Defense>Adhesion>Adhesins in Staphylococcus>Predicted cell-wall-anchored protein SasC (LPXTG motif)
SAOUHSC_01880	NA	1795368	1795592	-1	1.67	NA
SAOUHSC_01924	NA	1831102	1831287	-1	1.76	NA
SAOUHSC_01929	NA	1833027	1833128	1	0.753	NA
SAOUHSC_01933	NA	1840527	1842266	-1	-0.069	DNA Metabolism>DNA Metabolism - no subcategory>Restriction-Modification System>Type I restriction-modification system, DNA-methyltransferase subunit M (EC 2.1.1.72);DNA Metabolism>DNA Metabolism - no subcategory>Type I Restriction-Modification>Type I restriction-modification system, DNA-methyltransferase subunit M (EC 2.1.1.72)
SAOUHSC_01934	NA	1842247	1842381	-1	-0.052	NA
SAOUHSC_01937	NA	1844134	1844241	1	0.625	NA
SAOUHSC_01943	NA	1847797	1848015	-1	0.634	NA
SAOUHSC_01949	epiP	1851533	1852906	-1	1.82	NA
SAOUHSC_01950	epiD	1852916	1853434	-1	1.86	Cofactors, Vitamins, Prosthetic Groups, Pigments>Coenzyme A>Coenzyme A Biosynthesis>Phosphopantothenoylcysteine decarboxylase (EC 4.1.1.36)
SAOUHSC_01951	epiC	1853450	1854694	-1	1.87	NA
SAOUHSC_01952	epiB	1854687	1857680	-1	2.22	NA
SAOUHSC_01955	lukE	1859995	1860900	-1	1.82	Virulence, Disease and Defense>Toxins and superantigens>Staphylococcus Two-component and Pore-forming Cytolysins>Leukotoxin LukE
SAOUHSC_01959	NA	1866174	1866401	1	0.0998	NA
SAOUHSC_01976	NA	1881683	1881781	-1	1.66	NA
SAOUHSC_01985	NA	1889999	1890361	1	-0.0772	NA
SAOUHSC_02007	NA	1917267	1917497	1	0.583	NA
SAOUHSC_02104	NA	1978643	1979056	-1	1.88	NA
SAOUHSC_02105	NA	1979085	1979195	-1	0.378	NA
SAOUHSC_02109	NA	1982201	1982293	-1	1.41	NA
SAOUHSC_02136	NA	2009610	2009717	1	0.325	NA
SAOUHSC_02141	NA	2014701	2014874	-1	0.931	NA
SAOUHSC_02173	ami	2036357	2037112	-1	0.0662	NA
SAOUHSC_02174	NA	2037124	2037378	-1	0.321	NA
SAOUHSC_02175	NA	2037430	2037537	1	1.77	NA
SAOUHSC_02177	NA	2037916	2038212	-1	1.23	NA
SAOUHSC_02178	NA	2038270	2038557	-1	0.746	NA
SAOUHSC_02180	NA	2038746	2042531	-1	1.97	NA
SAOUHSC_02181	NA	2042547	2044037	-1	0.436	NA
SAOUHSC_02182	NA	2044037	2048689	-1	0.964	Phages, Prophages, Transposable elements, Plasmids>Phages, Prophages>Phage tail proteins 2>Phage tail length tape-measure protein
SAOUHSC_02183	NA	2048745	2048867	-1	0.295	NA
SAOUHSC_02184	NA	2048927	2049373	-1	0.57	NA
SAOUHSC_02186	NA	2050392	2050772	-1	1.37	NA
SAOUHSC_02187	NA	2050769	2051146	-1	1.02	NA
SAOUHSC_02188	NA	2051146	2051481	-1	1.16	NA
SAOUHSC_02189	NA	2051468	2051800	-1	0.985	NA
SAOUHSC_02190	NA	2051809	2051967	-1	1.08	NA
SAOUHSC_02191	NA	2052003	2053250	-1	1.04	NA
SAOUHSC_02193	NA	2053338	2053922	-1	0.454	NA
SAOUHSC_02194	NA	2053915	2055105	-1	0.0119	NA
SAOUHSC_02195	NA	2055171	2055410	-1	-0.0311	NA
SAOUHSC_02196	NA	2055385	2057079	-1	-0.107	NA
SAOUHSC_02197	NA	2057082	2057549	-1	-0.00103	Phages, Prophages, Transposable elements>Phages, Prophages>Phage head and packaging>Phage terminase, small subunit
SAOUHSC_02198	NA	2057679	2058023	-1	-0.00153	NA
SAOUHSC_02199	NA	2058039	2058491	-1	-0.0269	NA
SAOUHSC_02252	NA	2086191	2086538	1	0.0606	Phages, Prophages, Transposable elements, Plasmids>Pathogenicity islands>Staphylococcal pathogenicity islands SaPI>Degenerate integrase, superantigen-encoding pathogenicity islands SaPI
SAOUHSC_02275	NA	2106807	2106935	-1	1.55	NA
SAOUHSC_02339	NA	2167009	2167101	-1	1.09	NA
SAOUHSC_02378	NA	2200893	2201021	1	0.359	NA
SAOUHSC_02394	NA	2214325	2214417	1	0.291	NA
SAOUHSC_02411	NA	2238622	2238726	1	0.549	NA
SAOUHSC_02432	NA	2257663	2257788	1	1.32	NA
SAOUHSC_02437	NA	2264437	2265237	1	1.16	NA
SAOUHSC_02449	lacG	2273155	2274567	-1	2.14	Carbohydrates>Di- and oligosaccharides>Lactose and Galactose Uptake and Utilization>6-phospho-beta-galactosidase (EC 3.2.1.85)
SAOUHSC_02451	lacF	2276303	2276614	-1	2.29	Carbohydrates>Di- and oligosaccharides>Lactose and Galactose Uptake and Utilization>PTS system, lactose-specific IIA component (EC 2.7.1.69)
SAOUHSC_02452	lacD	2276636	2277616	-1	1.88	Carbohydrates>Di- and oligosaccharides>Lactose and Galactose Uptake and Utilization>Tagatose 1,6-bisphosphate aldolase (EC 4.1.2.40);Carbohydrates>Monosaccharides>D-Tagatose and Galactitol Utilization>Tagatose 1,6-bisphosphate aldolase (EC 4.1.2.40)
SAOUHSC_02453	lacC	2277620	2278552	-1	2.31	Carbohydrates>Di- and oligosaccharides>Lactose and Galactose Uptake and Utilization>Tagatose-6-phosphate kinase (EC 2.7.1.144);Carbohydrates>Monosaccharides>D-Tagatose and Galactitol Utilization>Tagatose-6-phosphate kinase (EC 2.7.1.144)
SAOUHSC_02454	lacB	2278565	2279080	-1	2.24	Carbohydrates>Di- and oligosaccharides>Lactose and Galactose Uptake and Utilization>Galactose-6-phosphate isomerase, LacB subunit (EC 5.3.1.26)
SAOUHSC_02462	NA	2284713	2284880	1	1.33	NA
SAOUHSC_02463	hysA	2284877	2287300	1	1.19	NA
SAOUHSC_02469	NA	2292961	2293200	1	1.27	NA
SAOUHSC_02521	NA	2324894	2325025	-1	1.72	NA
SAOUHSC_02531	NA	2333690	2334901	1	2.1	NA
SAOUHSC_02533	NA	2335481	2335651	1	0.362	NA
SAOUHSC_02557	NA	2351097	2351987	-1	0.953	Amino Acids and Derivatives>Arginine; urea cycle, polyamines>Urea decomposition>Eukaryotic-type low-affinity urea transporter
SAOUHSC_02559	ureB	2352578	2352988	1	2.15	Amino Acids and Derivatives>Arginine; urea cycle, polyamines>Urea decomposition>Urease beta subunit (EC 3.5.1.5);Amino Acids and Derivatives>Arginine; urea cycle, polyamines>Urease subunits>Urease beta subunit (EC 3.5.1.5)
SAOUHSC_02561	ureC	2352985	2354700	1	2.28	Amino Acids and Derivatives>Arginine; urea cycle, polyamines>Urea decomposition>Urease alpha subunit (EC 3.5.1.5);Amino Acids and Derivatives>Arginine; urea cycle, polyamines>Urease subunits>Urease alpha subunit (EC 3.5.1.5)
SAOUHSC_02567	NA	2358144	2358323	1	1.13	NA
SAOUHSC_02586	NA	2378658	2378972	1	1.43	NA
SAOUHSC_02588	NA	2379510	2380064	1	1.75	NA
SAOUHSC_02602	NA	2391278	2391637	1	1.03	NA
SAOUHSC_02609	fosB	2399531	2399950	1	1.26	Virulence, Disease and Defense>Resistance to antibiotics and toxic compounds>Fosfomycin resistance>Fosfomycin resistance protein FosB
SAOUHSC_02616	NA	2405929	2406114	-1	0.73	NA
SAOUHSC_02634	NA	2421661	2421789	-1	1.41	NA
SAOUHSC_02639	NA	2425635	2425991	1	1.4	NA
SAOUHSC_02655	NA	2440932	2441048	-1	0.716	NA
SAOUHSC_02657	NA	2441636	2441728	1	0.904	NA
SAOUHSC_02658	NA	2441791	2443068	-1	2.26	NA
SAOUHSC_02672	NA	2457007	2457645	1	0.962	NA
SAOUHSC_02673	NA	2457715	2457921	1	1.57	NA
SAOUHSC_02674	NA	2457900	2458640	1	1.69	NA
SAOUHSC_02693	NA	2477863	2477964	-1	0.929	NA
SAOUHSC_02696	fmhA	2479206	2480456	1	1.8	Virulence, Disease and Defense>Resistance to antibiotics and toxic compounds>Methicillin resistance in Staphylococci>FmhA protein of FemAB family
SAOUHSC_02705	NA	2487184	2487288	-1	2.22	NA
SAOUHSC_02707	NA	2488633	2488815	-1	2.02	NA
SAOUHSC_02717	NA	2498230	2498373	-1	0.816	NA
SAOUHSC_02720	NA	2502476	2502583	-1	0.891	NA
SAOUHSC_02728	NA	2508187	2508993	-1	1.83	NA
SAOUHSC_02734	NA	2514968	2515072	-1	2.18	NA
SAOUHSC_02738	NA	2517701	2517898	1	-0.182	NA
SAOUHSC_02745	NA	2524560	2524679	-1	0.325	NA
SAOUHSC_02746	NA	2524759	2524899	-1	0.421	NA
SAOUHSC_02758	NA	2534663	2534857	-1	1.34	NA
SAOUHSC_02782	NA	2556559	2556681	1	2.03	NA
SAOUHSC_02800	sarU	2575879	2576622	1	-0.0263	NA
SAOUHSC_02805	NA	2584573	2584875	-1	0.0624	NA
SAOUHSC_02817	NA	2595946	2596044	-1	0.332	NA
SAOUHSC_02819	NA	2597190	2597648	-1	2.08	NA
SAOUHSC_02824	NA	2603414	2604007	-1	1.59	NA
SAOUHSC_02838	NA	2613927	2614025	-1	0.437	NA
SAOUHSC_02864	feoB	2636191	2638185	-1	2.11	NA
SAOUHSC_02871	NA	2643912	2644511	-1	1.65	Carbohydrates>Di- and oligosaccharides>Maltose and Maltodextrin Utilization>Maltose O-acetyltransferase (EC 2.3.1.79)
SAOUHSC_02889	NA	2663175	2663303	-1	0.329	NA
SAOUHSC_02897	NA	2666990	2667547	1	2.14	NA
SAOUHSC_02898	NA	2667540	2668244	1	1.82	Fatty Acids, Lipids, and Isoprenoids>Fatty acids>Fatty Acid Biosynthesis FASII>3-oxoacyl-[acyl-carrier protein] reductase (EC 1.1.1.100)
SAOUHSC_02914	NA	2680332	2680430	-1	1.13	NA
SAOUHSC_02915	NA	2680487	2682169	1	1.52	NA
SAOUHSC_02939	NA	2705093	2705254	1	1.12	NA
SAOUHSC_02940	NA	2705270	2705380	-1	1.11	NA
SAOUHSC_02948	NA	2712716	2712808	1	0.412	NA
SAOUHSC_02954	NA	2716834	2717589	-1	1.98	Virulence, Disease and Defense>Bacteriocins, ribosomally synthesized antibacterial peptides>Bacitracin Stress Response>ABC transporter ATP-binding protein YvcR
SAOUHSC_02958	phoB	2719684	2721108	1	2.32	Phosphorus Metabolism>Phosphorus Metabolism - no subcategory>Phosphate metabolism>Alkaline phosphatase (EC 3.1.3.1)
SAOUHSC_02960	NA	2721178	2721288	1	1.21	NA
SAOUHSC_02967	arcD	2727712	2729142	-1	1.66	Amino Acids and Derivatives>Arginine; urea cycle, polyamines>Arginine and Ornithine Degradation>Arginine/ornithine antiporter ArcD;Amino Acids and Derivatives>Arginine; urea cycle, polyamines>Arginine Deiminase Pathway>Arginine/ornithine antiporter ArcD;Amino Acids and Derivatives>Arginine; urea cycle, polyamines>Polyamine Metabolism>Arginine/ornithine antiporter ArcD
SAOUHSC_02968	arcB	2729233	2730243	-1	1.84	Amino Acids and Derivatives>Arginine; urea cycle, polyamines>Arginine and Ornithine Degradation>Ornithine carbamoyltransferase (EC 2.1.3.3);Amino Acids and Derivatives>Arginine; urea cycle, polyamines>Arginine Biosynthesis extended>Ornithine carbamoyltransferase (EC 2.1.3.3);Amino Acids and Derivatives>Arginine; urea cycle, polyamines>Arginine Deiminase Pathway>Ornithine carbamoyltransferase (EC …
SAOUHSC_02969	arcA	2730276	2731511	-1	2.16	Amino Acids and Derivatives>Arginine; urea cycle, polyamines>Arginine and Ornithine Degradation>Arginine deiminase (EC 3.5.3.6);Amino Acids and Derivatives>Arginine; urea cycle, polyamines>Arginine Deiminase Pathway>Arginine deiminase (EC 3.5.3.6)
SAOUHSC_02970	NA	2731858	2732307	-1	1.62	Amino Acids and Derivatives>Arginine; urea cycle, polyamines>Arginine and Ornithine Degradation>Arginine pathway regulatory protein ArgR, repressor of arg regulon;Amino Acids and Derivatives>Arginine; urea cycle, polyamines>Arginine Biosynthesis extended>Arginine pathway regulatory protein ArgR, repressor of arg regulon;Amino Acids and Derivatives>Arginine; urea cycle, polyamines>Arginine Deimina…
SAOUHSC_02974	NA	2736110	2737984	1	1.73	Carbohydrates>Monosaccharides>Mannose Metabolism>Activator of the mannose operon (transcriptional antiterminator), BglG family
SAOUHSC_02992	NA	2768247	2768675	1	2.18	NA
SAOUHSC_02996	NA	2770252	2770728	-1	2.28	Protein Metabolism>Protein processing and modification>Peptide methionine sulfoxide reductase>Peptide methionine sulfoxide reductase MsrA (EC 1.8.4.11)
SAOUHSC_02997	NA	2770731	2771231	-1	1.57	NA
SAOUHSC_02998	cap1C	2771466	2772233	-1	1.06	Cell Wall and Capsule>Capsular and extracellular polysacchrides>Exopolysaccharide Biosynthesis>Manganese-dependent protein-tyrosine phosphatase (EC 3.1.3.48);Regulation and Cell signaling>Regulation and Cell signaling - no subcategory>Cell envelope-associated LytR-CpsA-Psr transcriptional attenuators>Manganese-dependent protein-tyrosine phosphatase (EC 3.1.3.48)
SAOUHSC_02999	cap1B	2772230	2772922	-1	1.03	Cell Wall and Capsule>Capsular and extracellular polysacchrides>Exopolysaccharide Biosynthesis>Tyrosine-protein kinase EpsD (EC 2.7.10.2);Regulation and Cell signaling>Regulation and Cell signaling - no subcategory>Cell envelope-associated LytR-CpsA-Psr transcriptional attenuators>Tyrosine-protein kinase EpsD (EC 2.7.10.2)
SAOUHSC_03000	cap1A	2772939	2773601	-1	0.906	Cell Wall and Capsule>Capsular and extracellular polysacchrides>Exopolysaccharide Biosynthesis>Tyrosine-protein kinase transmembrane modulator EpsC
SAOUHSC_03002	icaA	2775174	2776412	1	-0.101	Regulation and Cell signaling>Quorum sensing and biofilm formation>Biofilm formation in Staphylococcus>Polysaccharide intercellular adhesin (PIA) biosynthesis N-glycosyltransferase IcaA (EC 2.4.-.-)
SAOUHSC_03003	icaD	2776376	2776681	1	0.149	Regulation and Cell signaling>Quorum sensing and biofilm formation>Biofilm formation in Staphylococcus>Polysaccharide intercellular adhesin (PIA) biosynthesis protein IcaD
SAOUHSC_03004	icaB	2776678	2777550	1	0.953	Regulation and Cell signaling>Quorum sensing and biofilm formation>Biofilm formation in Staphylococcus>Polysaccharide intercellular adhesin (PIA) biosynthesis deacetylase IcaB (EC 3.-.-.-)
SAOUHSC_03005	icaC	2777537	2778589	1	1.65	Regulation and Cell signaling>Quorum sensing and biofilm formation>Biofilm formation in Staphylococcus>Polysaccharide intercellular adhesin (PIA) biosynthesis protein IcaC
SAOUHSC_03036	vraD	2807988	2808746	1	0.854	Virulence, Disease and Defense>Bacteriocins, ribosomally synthesized antibacterial peptides>Bacitracin Stress Response>Bacitracin export ATP-binding protein BceA
SAOUHSC_03037	vraE	2808736	2810616	1	1.17	Virulence, Disease and Defense>Bacteriocins, ribosomally synthesized antibacterial peptides>Bacitracin Stress Response>Bacitracin export permease protein BceB
SAOUHSC_03038	NA	2810600	2810839	-1	0.459	NA
SAOUHSC_03043	NA	2812354	2812593	-1	0.526	NA

## Sheet: TableS2.B
Table S2.B Genes always expressed in the upper 30% or always found expressed 5x above the chromosome median.
Locustag	Name	Start	End	Strand	AbsExpC	AbsExp	RelExpC	RelExp	IsEssential	SeedAnnot
SAOUHSC_00004	recF	3912	5024	1	+	2.53	-	0.41	No	DNA Metabolism>DNA repair>DNA repair, bacterial RecFOR pathway>DNA recombination and repair protein RecF
SAOUHSC_00005	gyrB	5034	6968	1	+	2.77	-	0.41	Yes	DNA Metabolism>DNA replication>DNA topoisomerases, Type II, ATP-dependent>DNA gyrase subunit B (EC 5.99.1.3);Virulence, Disease and Defense>Resistance to antibiotics and toxic compounds>Resistance to fluoroquinolones>DNA gyrase subunit B (EC 5.99.1.3)
SAOUHSC_00006	gyrA	7005	9668	1	+	2.34	-	0.48	Yes	DNA Metabolism>DNA replication>DNA topoisomerases, Type II, ATP-dependent>DNA gyrase subunit A (EC 5.99.1.3);Virulence, Disease and Defense>Resistance to antibiotics and toxic compounds>Resistance to fluoroquinolones>DNA gyrase subunit A (EC 5.99.1.3)
SAOUHSC_00017	rplI	20282	20734	1	-	1.25	+	0.27	No	Protein Metabolism>Protein biosynthesis>Ribosome LSU bacterial>LSU ribosomal protein L9p
SAOUHSC_00101	deoB	105198	106376	1	+	2.91	-	0.32	No	Carbohydrates>Monosaccharides>Deoxyribose and Deoxynucleoside Catabolism>Phosphopentomutase (EC 5.4.2.7)
SAOUHSC_00358	NA	366696	366947	1	++	3.35	-	0.53	No	NA
SAOUHSC_00364	ahpF	369729	371252	-1	++	3.73	+	0.27	No	Miscellaneous>Miscellaneous - no subcategory>Metabolite repair>Alkyl hydroperoxide reductase protein F (EC 1.6.4.-);Sulfur Metabolism>Sulfur Metabolism - no subcategory>Thioredoxin-disulfide reductase>Alkyl hydroperoxide reductase protein F (EC 1.6.4.-)
SAOUHSC_00365	ahpC	371268	371837	-1	++	4.43	+	0.16	No	Miscellaneous>Miscellaneous - no subcategory>Metabolite repair>Alkyl hydroperoxide reductase protein C (EC 1.6.4.-);Sulfur Metabolism>Sulfur Metabolism - no subcategory>Thioredoxin-disulfide reductase>Alkyl hydroperoxide reductase protein C (EC 1.6.4.-)
SAOUHSC_00444	NA	447047	447364	1	+	2.35	+	0.13	Yes	DNA Metabolism>DNA repair>DNA repair, bacterial RecFOR pathway>FIG000557 hypothetical protein co-occurring with RecR;DNA Metabolism>DNA uptake, competence>DNA processing cluster>FIG000557 hypothetical protein co-occurring with RecR
SAOUHSC_00452	NA	456714	457043	1	+	2.72	+	0.2	No	NA
SAOUHSC_00465	veg	466201	466464	1	-	1.68	+	0.22	No	NA
SAOUHSC_00468	yabJ	468477	468857	1	++	5.17	+	0.11	No	Nucleosides and Nucleotides>Purines>De Novo Purine Biosynthesis>YabJ, a purine regulatory protein and member of the highly conserved YjgF family
SAOUHSC_00469	spoVG	468929	469231	1	++	3.45	-	0.38	No	Dormancy and Sporulation>Dormancy and Sporulation - no subcategory>Sporulation-associated proteins with broader functions>Protein of unknown function identified by role in sporulation (SpoVG)
SAOUHSC_00486	ftsH	483392	485485	1	-	1.46	+	0.3	No	NA
SAOUHSC_00488	cysK	486774	487706	1	++	3.54	+	0.22	No	Amino Acids and Derivatives>Lysine, threonine, methionine, and cysteine>Cysteine Biosynthesis>Cysteine synthase (EC 2.5.1.47);Amino Acids and Derivatives>Lysine, threonine, methionine, and cysteine>Methionine Biosynthesis>Cysteine synthase (EC 2.5.1.47)
SAOUHSC_00516	secE	517697	517915	1	-	1.46	+	0.24	Yes	NA
SAOUHSC_00517	nusG	517928	518476	1	-	1.66	+	0.2	No	RNA Metabolism>Transcription>Transcription factors bacterial>Transcription antitermination protein NusG
SAOUHSC_00518	rplK	518657	519079	1	+	2.7	+	0.17	Yes	Protein Metabolism>Protein biosynthesis>Ribosome LSU bacterial>LSU ribosomal protein L11p (L12e)
SAOUHSC_00524	rpoB	522301	525711	1	+	3.21	+	0.25	Yes	RNA Metabolism>Transcription>RNA polymerase bacterial>DNA-directed RNA polymerase beta subunit (EC 2.7.7.6);Virulence>Virulence - no subcategory>Mycobacterium virulence operon involved in DNA transcription>DNA-directed RNA polymerase beta subunit (EC 2.7.7.6)
SAOUHSC_00525	rpoC	525875	529471	1	++	3.64	+	0.19	Yes	RNA Metabolism>Transcription>RNA polymerase bacterial>DNA-directed RNA polymerase beta' subunit (EC 2.7.7.6);Virulence>Virulence - no subcategory>Mycobacterium virulence operon involved in DNA transcription>DNA-directed RNA polymerase beta' subunit (EC 2.7.7.6)
SAOUHSC_00526	NA	529608	529862	1	-	1.93	+	0.29	No	Protein Metabolism>Protein biosynthesis>Ribosome LSU bacterial>Firmicutes ribosomal L7Ae family protein
SAOUHSC_00527	rpsL	529960	530373	1	-	2.01	+	0.29	Yes	Protein Metabolism>Protein biosynthesis>Ribosome SSU bacterial>SSU ribosomal protein S12p (S23e);Protein Metabolism>Protein processing and modification>Ribosomal protein S12p Asp methylthiotransferase>SSU ribosomal protein S12p (S23e);Virulence>Virulence - no subcategory>Mycobacterium virulence operon involved in protein synthesis (SSU ribosomal proteins)>SSU ribosomal protein S12p (S23e)
SAOUHSC_00528	rpsG	530439	530909	1	-	1.78	+	0.29	Yes	Protein Metabolism>Protein biosynthesis>Ribosome SSU bacterial>SSU ribosomal protein S7p (S5e);Virulence>Virulence - no subcategory>Mycobacterium virulence operon involved in protein synthesis (SSU ribosomal proteins)>SSU ribosomal protein S7p (S5e)
SAOUHSC_00530	tuf	533330	534514	1	++	3.55	+	0.1	Yes	Protein Metabolism>Protein biosynthesis>Translation elongation factors bacterial>Translation elongation factor Tu;Protein Metabolism>Protein biosynthesis>Universal GTPases>Translation elongation factor Tu;Virulence>Virulence - no subcategory>Mycobacterium virulence operon involved in protein synthesis (SSU ribosomal proteins)>Translation elongation factor Tu
SAOUHSC_00553	hxlA	561684	562316	1	+	2.65	-	0.41	No	Carbohydrates>Central carbohydrate metabolism>Pentose phosphate pathway>D-arabino-3-hexulose 6-phosphate formaldehyde-lyase (EC 4.1.2.43);Carbohydrates>One-carbon Metabolism>Formaldehyde assimilation Ribulose monophosphate pathway>D-arabino-3-hexulose 6-phosphate formaldehyde-lyase (EC 4.1.2.43)
SAOUHSC_00554	hxlB	562363	562866	1	+	2.45	-	0.42	No	Carbohydrates>Central carbohydrate metabolism>Pentose phosphate pathway>6-phospho-3-hexuloisomerase (EC 5.3.1.27);Carbohydrates>One-carbon Metabolism>Formaldehyde assimilation Ribulose monophosphate pathway>6-phospho-3-hexuloisomerase;Carbohydrates>One-carbon Metabolism>Formaldehyde assimilation Ribulose monophosphate pathway>6-phospho-3-hexuloisomerase (EC 5.3.1.27)
SAOUHSC_00617	NA	608709	609215	1	++	3.35	-	0.4	No	NA
SAOUHSC_00620	sarA	611301	611675	-1	++	3.9	+	0.29	Yes	Regulation and Cell signaling>Quorum sensing and biofilm formation>Biofilm formation in Staphylococcus>Staphylococcal accessory regulator A (SarA)
SAOUHSC_00641	tagH	629739	630533	-1	-	1.03	+	0.3	Yes	Cell Wall and Capsule>Gram-Positive cell wall components>Teichoic and lipoteichoic acids biosynthesis>Teichoic acid export ATP-binding protein TagH (EC 3.6.3.40)
SAOUHSC_00659	NA	646350	646847	1	-	1.19	+	0.26	No	NA
SAOUHSC_00718	NA	702445	703029	-1	+	2.49	-	0.37	No	NA
SAOUHSC_00755	NA	738232	738552	1	+	2.49	+	0.27	No	NA
SAOUHSC_00793	NA	774848	775477	1	+	2.36	-	0.34	Yes	NA
SAOUHSC_00799	eno	782057	783361	1	++	3.61	+	0.19	Yes	Carbohydrates>Central carbohydrate metabolism>Dehydrogenase complexes>Enolase (EC 4.2.1.11);Carbohydrates>Central carbohydrate metabolism>Glycolysis and Gluconeogenesis>Enolase (EC 4.2.1.11);Carbohydrates>One-carbon Metabolism>Serine-glyoxylate cycle>Enolase (EC 4.2.1.11)
SAOUHSC_00801	secG	784184	784459	1	-	1.62	+	0.29	No	Regulation and Cell signaling>Programmed Cell Death and Toxin-antitoxin Systems>Murein hydrolase regulation and cell death>Preprotein translocase subunit SecG (TC 3.A.5.1.1)
SAOUHSC_00826	NA	804200	804436	-1	+	2.96	-	0.56	No	NA
SAOUHSC_00836	gcvH	810016	810396	1	-	1.25	+	0.28	No	Amino Acids and Derivatives>Alanine, serine, and glycine>Glycine and Serine Utilization>Glycine cleavage system H protein;Amino Acids and Derivatives>Alanine, serine, and glycine>Glycine cleavage system>Glycine cleavage system H protein
SAOUHSC_00845	NA	816026	816220	1	++	4.45	+	0.27	No	NA
SAOUHSC_00849	sufS	819904	821154	1	+	3.07	-	0.46	Yes	Amino Acids and Derivatives>Alanine, serine, and glycine>Alanine biosynthesis>Cysteine desulfurase (EC 2.8.1.7), SufS subfamily;RNA Metabolism>RNA processing and modification>tRNA modification Archaea>Cysteine desulfurase (EC 2.8.1.7), SufS subfamily;Sulfur Metabolism>Organic sulfur assimilation>At5g37530 (CsdL protein family)>Cysteine desulfurase (EC 2.8.1.7), SufS subfamily
SAOUHSC_00850	sufU	821144	821608	1	+	3.1	-	0.44	Yes	NA
SAOUHSC_00851	sufB	821759	823156	1	+	3.11	+	0.24	Yes	Phages, Prophages, Transposable elements, Plasmids>Phages, Prophages>Staphylococcal phi-Mu50B-like prophages>Iron-sulfur cluster assembly protein SufB;Sulfur Metabolism>Organic sulfur assimilation>At5g37530 (CsdL protein family)>Iron-sulfur cluster assembly protein SufB
SAOUHSC_00861	lipA	829617	830534	1	-	2.1	+	0.16	No	Cofactors, Vitamins, Prosthetic Groups, Pigments>Lipoic acid>Lipoic acid metabolism>Lipoate synthase
SAOUHSC_00906	NA	875667	876569	1	-	1.96	+	0.22	No	Metabolism of Aromatic Compounds>Metabolism of Aromatic Compounds - no subcategory>Gentisate degradation>Fumarylacetoacetate hydrolase family protein;Metabolism of Aromatic Compounds>Metabolism of central aromatic intermediates>Salicylate and gentisate catabolism>Fumarylacetoacetate hydrolase family protein
SAOUHSC_00910	NA	879806	880072	1	-	1.74	+	0.2	No	NA
SAOUHSC_00934	spxA	906832	907227	1	++	5.72	++	0.03	Yes	NA
SAOUHSC_00935	mecA2	907598	908317	1	+	2.59	-	0.48	No	DNA Metabolism>DNA uptake, competence>Gram Positive Competence>Negative regulator of genetic competence MecA
SAOUHSC_00938	yjbM	911740	912546	-1	+	2.67	-	0.34	No	Cofactors, Vitamins, Prosthetic Groups, Pigments>Tetrapyrroles>CPO analysis>YjbH-like, GTP pyrophosphokinase domain
SAOUHSC_00939	NA	912569	912886	-1	+	2.41	-	0.39	No	Stress Response>Stress Response - no subcategory>Bacterial hemoglobins>Hemoglobin-like protein HbO
SAOUHSC_00943	ppnK	914833	915642	1	+	2.57	-	0.34	Yes	Cofactors, Vitamins, Prosthetic Groups, Pigments>NAD and NADP>NAD and NADP cofactor biosynthesis global>NAD kinase (EC 2.7.1.23)
SAOUHSC_00994	atl	964093	967863	-1	+	2.5	-	0.35	No	Cell Wall and Capsule>Cell Wall and Capsule - no subcategory>Murein Hydrolases>N-acetylmuramoyl-L-alanine amidase (EC 3.5.1.28);Cell Wall and Capsule>Cell Wall and Capsule - no subcategory>Recycling of Peptidoglycan Amino Acids>N-acetylmuramoyl-L-alanine amidase (EC 3.5.1.28);Regulation and Cell signaling>Quorum sensing and biofilm formation>Biofilm formation in Staphylococcus>Bifunctional autoly…
SAOUHSC_01007	folD	978261	979121	-1	+	2.78	-	0.41	No	Carbohydrates>One-carbon Metabolism>One-carbon metabolism by tetrahydropterines>Methenyltetrahydrofolate cyclohydrolase (EC 3.5.4.9);Carbohydrates>One-carbon Metabolism>One-carbon metabolism by tetrahydropterines>Methylenetetrahydrofolate dehydrogenase (NADP+) (EC 1.5.1.5);Carbohydrates>One-carbon Metabolism>Serine-glyoxylate cycle>Methenyltetrahydrofolate cyclohydrolase (EC 3.5.4.9);Carbohydrate…
SAOUHSC_01028	ptsH	998122	998388	1	++	3.39	++	0.08	Yes	Carbohydrates>Monosaccharides>Fructose utilization>Phosphocarrier protein of PTS system;Carbohydrates>Sugar alcohols>Mannitol Utilization>Phosphocarrier protein of PTS system;Regulation and Cell signaling>Regulation and Cell signaling - no subcategory>HPr catabolite repression system>Phosphocarrier protein of PTS system
SAOUHSC_01029	ptsI	998391	1000109	1	++	3.47	++	0.08	No	Carbohydrates>Monosaccharides>Fructose utilization>Phosphoenolpyruvate-protein phosphotransferase of PTS system (EC 2.7.3.9);Carbohydrates>Sugar alcohols>Mannitol Utilization>Phosphoenolpyruvate-protein phosphotransferase of PTS system (EC 2.7.3.9)
SAOUHSC_01035	rnjA	1004298	1005995	-1	-	1.13	+	0.3	Yes	Miscellaneous>Plant-Prokaryote comparative genomics>At5g63420>Ribonuclease J1 (endonuclease and 5' exonuclease)
SAOUHSC_01036	NA	1005995	1006213	-1	-	1.11	+	0.28	Yes	Miscellaneous>Plant-Prokaryote comparative genomics>At5g63420>Protein of unknown function DUF1447
SAOUHSC_01040	pdhA	1008407	1009519	1	+	2.87	-	0.3	Yes	Carbohydrates>Central carbohydrate metabolism>Dehydrogenase complexes>Pyruvate dehydrogenase E1 component alpha subunit (EC 1.2.4.1);Carbohydrates>Central carbohydrate metabolism>Pyruvate metabolism II acetyl-CoA, acetogenesis from pyruvate>Pyruvate dehydrogenase E1 component alpha subunit (EC 1.2.4.1)
SAOUHSC_01041	pdhB	1009523	1010500	1	+	3.22	+	0.24	No	Carbohydrates>Central carbohydrate metabolism>Dehydrogenase complexes>Pyruvate dehydrogenase E1 component beta subunit (EC 1.2.4.1);Carbohydrates>Central carbohydrate metabolism>Pyruvate metabolism II acetyl-CoA, acetogenesis from pyruvate>Pyruvate dehydrogenase E1 component beta subunit (EC 1.2.4.1)
SAOUHSC_01042	pdhC	1010591	1011883	1	++	3.55	+	0.2	No	Carbohydrates>Central carbohydrate metabolism>Dehydrogenase complexes>Dihydrolipoamide acetyltransferase component of pyruvate dehydrogenase complex (EC 2.3.1.12);Carbohydrates>Central carbohydrate metabolism>Pyruvate metabolism II acetyl-CoA, acetogenesis from pyruvate>Dihydrolipoamide acetyltransferase component of pyruvate dehydrogenase complex (EC 2.3.1.12);Cofactors, Vitamins, Prosthetic Gro…
SAOUHSC_01043	pdhD	1011887	1013293	1	+	3.1	+	0.26	No	Carbohydrates>Central carbohydrate metabolism>Dehydrogenase complexes>Dihydrolipoamide dehydrogenase of pyruvate dehydrogenase complex (EC 1.8.1.4);Carbohydrates>Central carbohydrate metabolism>Pyruvate metabolism II acetyl-CoA, acetogenesis from pyruvate>Dihydrolipoamide dehydrogenase of pyruvate dehydrogenase complex (EC 1.8.1.4);Carbohydrates>Central carbohydrate metabolism>TCA Cycle>Dihydroli…
SAOUHSC_01050	NA	1018278	1019297	1	++	4.84	+	0.11	Yes	NA
SAOUHSC_01069	NA	1035693	1036514	1	-	1.82	+	0.25	No	NA
SAOUHSC_01078	rpmF	1041899	1042030	1	-	2.17	+	0.22	Yes	Protein Metabolism>Protein biosynthesis>Ribosome LSU bacterial>LSU ribosomal protein L32p
SAOUHSC_01100	trxA	1061927	1062241	1	-	1.99	+	0.22	Yes	NA
SAOUHSC_01138	NA	1089696	1090136	-1	+	2.93	-	0.45	No	NA
SAOUHSC_01142	mraZ	1092096	1092527	1	++	3.35	+	0.25	No	Cell Division and Cell Cycle>Cell Division and Cell Cycle - no subcategory>Bacterial Cytoskeleton>Cell division protein MraZ
SAOUHSC_01143	mraW	1092564	1093478	1	++	3.42	+	0.23	No	NA
SAOUHSC_01144	ftsL	1093492	1093893	1	+	3.12	+	0.25	Yes	Cell Division and Cell Cycle>Cell Division and Cell Cycle - no subcategory>Bacterial Cytoskeleton>Cell division protein FtsL
SAOUHSC_01149	ftsA	1100157	1101569	1	+	2.57	-	0.32	Yes	Cell Division and Cell Cycle>Cell Division and Cell Cycle - no subcategory>Bacterial Cytoskeleton>Cell division protein FtsA
SAOUHSC_01150	ftsZ	1101602	1102774	1	+	3.17	+	0.13	Yes	Cell Division and Cell Cycle>Cell Division and Cell Cycle - no subcategory>Bacterial Cytoskeleton>Cell division protein FtsZ (EC 3.4.24.-)
SAOUHSC_01154	sepF	1104514	1105077	1	-	1.27	+	0.28	Yes	NA
SAOUHSC_01158	NA	1106292	1106909	1	-	2.16	+	0.15	No	Cell Division and Cell Cycle>Cell Division and Cell Cycle - no subcategory>Bacterial Cytoskeleton>Cell division initiation protein DivIVA
SAOUHSC_01181	NA	1133137	1133415	-1	++	3.48	-	0.44	No	NA
SAOUHSC_01201	acpP	1151545	1151778	1	-	1.52	+	0.29	Yes	Fatty Acids, Lipids, and Isoprenoids>Fatty acids>Fatty Acid Biosynthesis FASII>Acyl carrier protein;Fatty Acids, Lipids, and Isoprenoids>Phospholipids>Glycerolipid and Glycerophospholipid Metabolism in Bacteria>Acyl carrier protein;Virulence, Disease and Defense>Resistance to antibiotics and toxic compounds>Methicillin resistance in Staphylococci>HmrB protein involved in methicillin resistance
SAOUHSC_01216	sucC	1166886	1168052	1	+	2.72	+	0.26	Yes	Carbohydrates>Central carbohydrate metabolism>Dehydrogenase complexes>Succinyl-CoA ligase [ADP-forming] beta chain (EC 6.2.1.5);Carbohydrates>Central carbohydrate metabolism>TCA Cycle>Succinyl-CoA ligase [ADP-forming] beta chain (EC 6.2.1.5);Carbohydrates>One-carbon Metabolism>Serine-glyoxylate cycle>Succinyl-CoA ligase [ADP-forming] beta chain (EC 6.2.1.5)
SAOUHSC_01218	sucD	1168074	1168982	1	+	2.84	+	0.29	No	Carbohydrates>Central carbohydrate metabolism>Dehydrogenase complexes>Succinyl-CoA ligase [ADP-forming] alpha chain (EC 6.2.1.5);Carbohydrates>Central carbohydrate metabolism>TCA Cycle>Succinyl-CoA ligase [ADP-forming] alpha chain (EC 6.2.1.5);Carbohydrates>One-carbon Metabolism>Serine-glyoxylate cycle>Succinyl-CoA ligase [ADP-forming] alpha chain (EC 6.2.1.5)
SAOUHSC_01232	rpsB	1180857	1181588	1	-	2.22	+	0.24	Yes	Protein Metabolism>Protein biosynthesis>Ribosome SSU bacterial>SSU ribosomal protein S2p (SAe)
SAOUHSC_01234	tsf	1181770	1182651	1	-	2.26	+	0.16	Yes	Protein Metabolism>Protein biosynthesis>Translation elongation factors bacterial>Translation elongation factor Ts
SAOUHSC_01249	ribC	1200366	1201337	1	+	2.61	-	0.31	Yes	Cofactors, Vitamins, Prosthetic Groups, Pigments>Riboflavin, FMN, FAD>Riboflavin, FMN and FAD metabolism Extended>FMN adenylyltransferase (EC 2.7.7.2);Cofactors, Vitamins, Prosthetic Groups, Pigments>Riboflavin, FMN, FAD>Riboflavin, FMN and FAD metabolism Extended>Riboflavin kinase (EC 2.7.1.26);Cofactors, Vitamins, Prosthetic Groups, Pigments>Riboflavin, FMN, FAD>riboflavin to FAD>FMN adenylyltr…
SAOUHSC_01250	rpsO	1201452	1201721	1	+	2.68	+	0.21	Yes	Protein Metabolism>Protein biosynthesis>Ribosome SSU bacterial>SSU ribosomal protein S15p (S13e)
SAOUHSC_01252	rnjB	1204525	1206096	1	-	1.78	+	0.18	Yes	Miscellaneous>Plant-Prokaryote comparative genomics>At5g63420>Ribonuclease J2 (endoribonuclease in RNA processing)
SAOUHSC_01260	pgsA	1214102	1214680	1	-	2.11	+	0.28	Yes	Fatty Acids, Lipids, and Isoprenoids>Phospholipids>Glycerolipid and Glycerophospholipid Metabolism in Bacteria>CDP-diacylglycerol--glycerol-3-phosphate 3-phosphatidyltransferase (EC 2.7.8.5)
SAOUHSC_01262	recA	1216298	1217266	1	-	1.94	+	0.28	No	DNA Metabolism>DNA repair>DNA repair, bacterial>RecA protein;DNA Metabolism>DNA repair>DNA repair, bacterial RecFOR pathway>RecA protein;DNA Metabolism>DNA repair>DNA repair, bacterial UmuCD system>RecA protein;DNA Metabolism>DNA replication>DNA-replication>RecA protein
SAOUHSC_01263	NA	1217620	1219179	1	+	2.65	+	0.21	No	NA
SAOUHSC_01285	glnR	1242421	1242789	1	+	2.82	+	0.19	Yes	Virulence, Disease and Defense>Resistance to antibiotics and toxic compounds>Methicillin resistance in Staphylococci>FemC, factor involved in methicillin resistance
SAOUHSC_01287	glnA	1242808	1244148	1	+	2.71	+	0.2	Yes	Amino Acids and Derivatives>Glutamine, glutamate, aspartate, asparagine; ammonia assimilation>Glutamine, Glutamate, Aspartate and Asparagine Biosynthesis>Glutamine synthetase type I (EC 6.3.1.2);Amino Acids and Derivatives>Glutamine, glutamate, aspartate, asparagine; ammonia assimilation>Glutamine synthetases>Glutamine synthetase type I (EC 6.3.1.2);Cell Wall and Capsule>Cell Wall and Capsule - n…
SAOUHSC_01323	NA	1266740	1267543	1	-	1.04	+	0.29	No	NA
SAOUHSC_01327	katA	1270122	1271543	1	+	3.24	+	0.24	No	Stress Response>Oxidative stress>Oxidative stress>Catalase (EC 1.11.1.6);Stress Response>Oxidative stress>Protection from Reactive Oxygen Species>Catalase (EC 1.11.1.6)
SAOUHSC_01328	rpmG	1271634	1271783	1	++	4.72	+	0.14	No	Protein Metabolism>Protein biosynthesis>Ribosome LSU bacterial>LSU ribosomal protein L33p
SAOUHSC_01333	lexA	1275058	1275681	-1	+	2.65	-	0.39	Yes	DNA Metabolism>DNA repair>DNA repair, bacterial>SOS-response repressor and protease LexA (EC 3.4.21.88);DNA Metabolism>DNA repair>DNA repair, bacterial UmuCD system>SOS-response repressor and protease LexA (EC 3.4.21.88)
SAOUHSC_01337	tkt	1276664	1278541	1	+	3.09	+	0.12	Yes	Carbohydrates>Central carbohydrate metabolism>Pentose phosphate pathway>Transketolase (EC 2.2.1.1)
SAOUHSC_01347	citB	1287161	1289866	1	+	3.1	-	0.39	No	Carbohydrates>Central carbohydrate metabolism>TCA Cycle>Aconitate hydratase (EC 4.2.1.3);Carbohydrates>One-carbon Metabolism>Serine-glyoxylate cycle>Aconitate hydratase (EC 4.2.1.3);Respiration>Respiration - no subcategory>Biogenesis of c-type cytochromes>Aconitate hydratase (EC 4.2.1.3)
SAOUHSC_01414	NA	1354296	1354631	-1	+	3	-	0.48	No	NA
SAOUHSC_01415	NA	1354528	1355337	-1	+	2.96	-	0.47	No	NA
SAOUHSC_01429	NA	1367383	1367604	-1	+	2.81	+	0.18	No	NA
SAOUHSC_01430	crr	1367604	1368104	-1	+	2.82	+	0.18	No	Carbohydrates>Di- and oligosaccharides>Trehalose Uptake and Utilization>PTS system, glucose-specific IIA component
SAOUHSC_01431	msrB	1368116	1368544	-1	+	2.98	+	0.28	No	Protein Metabolism>Protein processing and modification>Peptide methionine sulfoxide reductase>Peptide methionine sulfoxide reductase MsrB (EC 1.8.4.12)
SAOUHSC_01432	msrA2	1368537	1369070	-1	++	3.38	+	0.23	No	Protein Metabolism>Protein processing and modification>Peptide methionine sulfoxide reductase>Peptide methionine sulfoxide reductase MsrA (EC 1.8.4.11)
SAOUHSC_01462	gpsB	1419125	1419469	-1	++	4.33	+	0.16	Yes	Cell Division and Cell Cycle>Cell Division and Cell Cycle - no subcategory>Control of cell elongation - division cycle in Bacilli>Cell division protein GpsB, coordinates the switch between cylindrical and septal cell wall synthesis by re-localization of PBP1
SAOUHSC_01466	recU	1420878	1421555	1	-	1.6	+	0.28	Yes	Cell Division and Cell Cycle>Cell Division and Cell Cycle - no subcategory>Control of cell elongation - division cycle in Bacilli>RecU Holliday junction resolvase
SAOUHSC_01467	pbp2	1421552	1423735	1	-	1.69	+	0.21	Yes	Cell Division and Cell Cycle>Cell Division and Cell Cycle - no subcategory>Control of cell elongation - division cycle in Bacilli>Penicillin-binding protein 1A/1B (PBP1);Cell Wall and Capsule>Cell Wall and Capsule - no subcategory>Peptidoglycan Biosynthesis>Multimodular transpeptidase-transglycosylase (EC 2.4.1.129) (EC 3.4.-.-);Virulence, Disease and Defense>Resistance to antibiotics and toxic c…
SAOUHSC_01477	NA	1434843	1435523	-1	++	4.97	++	0.06	Yes	NA
SAOUHSC_01490	hu	1445604	1445876	-1	+	3.29	+	0.12	Yes	DNA Metabolism>DNA Metabolism - no subcategory>DNA structural proteins, bacterial>DNA-binding protein HBsu
SAOUHSC_01493	rpsA	1448594	1449769	-1	++	3.64	+	0.22	No	Protein Metabolism>Protein biosynthesis>Ribosome SSU bacterial>SSU ribosomal protein S1p
SAOUHSC_01599	zwf	1523548	1525032	1	-	2.25	+	0.29	Yes	Carbohydrates>Central carbohydrate metabolism>Glycolysis and Gluconeogenesis>Glucose-6-phosphate 1-dehydrogenase (EC 1.1.1.49);Carbohydrates>Central carbohydrate metabolism>Pentose phosphate pathway>Glucose-6-phosphate 1-dehydrogenase (EC 1.1.1.49);Carbohydrates>Fermentation>Fermentations Lactate>Glucose-6-phosphate 1-dehydrogenase (EC 1.1.1.49);Carbohydrates>One-carbon Metabolism>Formaldehyde as…
SAOUHSC_01605	gnd	1529679	1531085	-1	++	3.78	+	0.14	Yes	Carbohydrates>Central carbohydrate metabolism>Pentose phosphate pathway>6-phosphogluconate dehydrogenase, decarboxylating (EC 1.1.1.44);Carbohydrates>Monosaccharides>D-gluconate and ketogluconates metabolism>6-phosphogluconate dehydrogenase, decarboxylating (EC 1.1.1.44);Carbohydrates>One-carbon Metabolism>Formaldehyde assimilation Ribulose monophosphate pathway>6-phosphogluconate dehydrogenase, …
SAOUHSC_01653	sodA	1567139	1567738	-1	++	3.54	-	0.34	No	Nitrogen Metabolism>Nitrogen Metabolism - no subcategory>Nitric oxide synthase>Manganese superoxide dismutase (EC 1.15.1.1);Stress Response>Oxidative stress>Oxidative stress>Manganese superoxide dismutase (EC 1.15.1.1);Stress Response>Oxidative stress>Oxidative stress>Superoxide dismutase [Fe] (EC 1.15.1.1);Stress Response>Oxidative stress>Protection from Reactive Oxygen Species>Manganese superox…
SAOUHSC_01683	dnaK	1592613	1594445	-1	+	2.39	-	0.34	Yes	Protein Metabolism>Protein folding>Protein chaperones>Chaperone protein DnaK;Stress Response>Heat shock>Heat shock dnaK gene cluster extended>Chaperone protein DnaK
SAOUHSC_01729	NA	1635663	1635809	-1	++	3.75	+	0.28	No	NA
SAOUHSC_01730	csbD	1635849	1636031	-1	++	3.8	+	0.28	No	NA
SAOUHSC_01755	rpmA	1658571	1658855	-1	-	1.65	+	0.23	Yes	Protein Metabolism>Protein biosynthesis>Ribosome LSU bacterial>LSU ribosomal protein L27p
SAOUHSC_01756	NA	1658867	1659187	-1	-	2.02	+	0.23	Yes	NA
SAOUHSC_01757	rplU	1659193	1659501	-1	-	2.04	+	0.23	Yes	Protein Metabolism>Protein biosynthesis>Ribosome LSU bacterial>LSU ribosomal protein L21p
SAOUHSC_01795	coaE	1692302	1692925	-1	-	1.6	+	0.29	Yes	Cofactors, Vitamins, Prosthetic Groups, Pigments>Coenzyme A>Coenzyme A Biosynthesis>Dephospho-CoA kinase (EC 2.7.1.24)
SAOUHSC_01806	pykA	1707966	1709723	-1	-	1.67	+	0.26	Yes	Carbohydrates>Central carbohydrate metabolism>Glycolysis and Gluconeogenesis>Pyruvate kinase (EC 2.7.1.40);Carbohydrates>Central carbohydrate metabolism>Pyruvate metabolism I anaplerotic reactions, PEP>Pyruvate kinase (EC 2.7.1.40);Carbohydrates>Fermentation>Fermentations Mixed acid>Pyruvate kinase (EC 2.7.1.40);Carbohydrates>Organic acids>Glycerate metabolism>Pyruvate kinase (EC 2.7.1.40)
SAOUHSC_01807	pfkA	1709745	1710668	-1	-	2.16	+	0.25	Yes	Carbohydrates>Central carbohydrate metabolism>Glycolysis and Gluconeogenesis>6-phosphofructokinase (EC 2.7.1.11);Carbohydrates>Monosaccharides>D-Tagatose and Galactitol Utilization>6-phosphofructokinase (EC 2.7.1.11)
SAOUHSC_01814	NA	1720580	1720993	1	+	3.05	-	0.41	No	Stress Response>Stress Response - no subcategory>Universal stress protein family>Universal stress protein family
SAOUHSC_01819	NA	1724792	1725292	1	+	2.34	-	0.54	No	Stress Response>Stress Response - no subcategory>Universal stress protein family>Universal stress protein family
SAOUHSC_01855	NA	1761257	1761748	-1	++	4.75	+	0.18	No	NA
SAOUHSC_01869	NA	1776998	1777420	-1	++	3.62	+	0.21	No	NA
SAOUHSC_01964	TRAP	1870108	1870611	1	++	3.33	+	0.12	No	NA
SAOUHSC_01969	NA	1873389	1873754	1	+	3.05	-	0.41	No	Membrane Transport>Protein translocation across cytoplasmic membrane>EcsAB transporter affecting expression and secretion of secretory preproteins>Hypothetical protein SAV1839;Miscellaneous>Plant-Prokaryote comparative genomics>At5g48545 and At3g56490 At1g31160>Hypothetical protein SAV1839
SAOUHSC_01977	NA	1882164	1882508	-1	-	1.88	+	0.3	No	NA
SAOUHSC_01997	perR	1907224	1907670	-1	++	4.38	+	0.17	No	Stress Response>Oxidative stress>Oxidative stress>Peroxide stress regulator PerR, FUR family
SAOUHSC_02013	NA	1922322	1922837	-1	+	2.89	-	0.38	No	NA
SAOUHSC_02095	ptpA	1970605	1971069	1	++	3.65	-	0.43	No	NA
SAOUHSC_02096	NA	1971076	1971351	1	+	3.11	-	0.37	No	NA
SAOUHSC_02140	ppaC	2013577	2014506	1	+	2.81	+	0.24	Yes	Phosphorus Metabolism>Phosphorus Metabolism - no subcategory>Phosphate metabolism>Manganese-dependent inorganic pyrophosphatase (EC 3.6.1.1)
SAOUHSC_02142	aldH	2014926	2016305	1	-	1.58	+	0.25	No	Carbohydrates>Central carbohydrate metabolism>Methylglyoxal Metabolism>Aldehyde dehydrogenase (EC 1.2.1.3);Carbohydrates>Central carbohydrate metabolism>Pyruvate metabolism II acetyl-CoA, acetogenesis from pyruvate>Aldehyde dehydrogenase (EC 1.2.1.3);Fatty Acids, Lipids, and Isoprenoids>Phospholipids>Glycerolipid and Glycerophospholipid Metabolism in Bacteria>Aldehyde dehydrogenase (EC 1.2.1.3)
SAOUHSC_02145	NA	2018697	2018870	-1	+	3	-	0.51	No	NA
SAOUHSC_02255	groES	2088452	2088736	-1	+	2.64	-	0.43	Yes	Protein Metabolism>Protein folding>GroEL GroES>Heat shock protein 60 family co-chaperone GroES
SAOUHSC_02273	rex	2103846	2104481	-1	-	1.65	+	0.25	No	Stress Response>Oxidative stress>Oxidative stress>Redox-sensitive transcriptional regulator (AT-rich DNA-binding protein)
SAOUHSC_02298	sigB	2131929	2132699	-1	-	2.13	+	0.22	No	Regulation and Cell signaling>Quorum sensing and biofilm formation>Biofilm formation in Staphylococcus>RNA polymerase sigma factor SigB;RNA Metabolism>Transcription>Transcription initiation, bacterial sigma factors>RNA polymerase sigma factor SigB;Stress Response>Stress Response - no subcategory>SigmaB stress responce regulation>RNA polymerase sigma factor SigB;Virulence, Disease and Defense>Resi…
SAOUHSC_02320	NA	2154431	2154568	-1	+	2.54	-	0.51	No	NA
SAOUHSC_02337	murA1	2165268	2166533	-1	+	2.45	+	0.27	Yes	Cell Wall and Capsule>Cell Wall and Capsule - no subcategory>Peptidoglycan Biosynthesis>UDP-N-acetylglucosamine 1-carboxyvinyltransferase (EC 2.5.1.7);Cell Wall and Capsule>Cell Wall and Capsule - no subcategory>UDP-N-acetylmuramate from Fructose-6-phosphate Biosynthesis>UDP-N-acetylglucosamine 1-carboxyvinyltransferase (EC 2.5.1.7)
SAOUHSC_02355	NA	2177579	2178103	-1	-	1.99	+	0.3	No	NA
SAOUHSC_02363	NA	2184537	2185964	-1	+	2.41	-	0.56	No	Carbohydrates>Central carbohydrate metabolism>Methylglyoxal Metabolism>Aldehyde dehydrogenase (EC 1.2.1.3);Carbohydrates>Central carbohydrate metabolism>Pyruvate metabolism II acetyl-CoA, acetogenesis from pyruvate>Aldehyde dehydrogenase (EC 1.2.1.3);Fatty Acids, Lipids, and Isoprenoids>Phospholipids>Glycerolipid and Glycerophospholipid Metabolism in Bacteria>Aldehyde dehydrogenase (EC 1.2.1.3)
SAOUHSC_02364	NA	2186202	2186537	-1	-	1.34	+	0.26	No	NA
SAOUHSC_02366	fbaA	2188351	2189211	-1	++	3.67	++	0.08	Yes	Carbohydrates>Central carbohydrate metabolism>Glycolysis and Gluconeogenesis>Fructose-bisphosphate aldolase class II (EC 4.1.2.13);Carbohydrates>One-carbon Metabolism>Formaldehyde assimilation Ribulose monophosphate pathway>Fructose-bisphosphate aldolase class II (EC 4.1.2.13)
SAOUHSC_02381	dps	2202996	2203439	-1	+	2.94	-	0.45	No	Stress Response>Oxidative stress>Oxidative stress>Ferroxidase (EC 1.16.3.1);Stress Response>Oxidative stress>Oxidative stress>Iron-binding ferritin-like antioxidant protein;Stress Response>Oxidative stress>Oxidative stress>Non-specific DNA-binding protein Dps
SAOUHSC_02441	asp23	2266097	2266606	-1	+	3.28	+	0.25	No	NA
SAOUHSC_02442	NA	2266669	2266908	-1	+	2.77	+	0.3	No	NA
SAOUHSC_02443	NA	2266921	2267457	-1	++	3.42	+	0.27	No	NA
SAOUHSC_02485	rpoA	2304609	2305553	-1	-	2.19	+	0.25	Yes	RNA Metabolism>Transcription>RNA polymerase bacterial>DNA-directed RNA polymerase alpha subunit (EC 2.7.7.6)
SAOUHSC_02486	rpsK	2305628	2306017	-1	-	2.17	+	0.24	Yes	Protein Metabolism>Protein biosynthesis>Ribosome SSU bacterial>SSU ribosomal protein S11p (S14e)
SAOUHSC_02487	rpsM	2306041	2306406	-1	+	2.54	+	0.21	Yes	Protein Metabolism>Protein biosynthesis>Ribosome SSU bacterial>SSU ribosomal protein S13p (S18e)
SAOUHSC_02488	rpmJ	2306429	2306542	-1	+	3.18	+	0.15	Yes	Protein Metabolism>Protein biosynthesis>Ribosome LSU bacterial>LSU ribosomal protein L36p
SAOUHSC_02489	infA	2306574	2306792	-1	+	2.89	+	0.18	Yes	Protein Metabolism>Protein biosynthesis>Translation initiation factors bacterial>Translation initiation factor 1
SAOUHSC_02490	adk	2306985	2307632	-1	+	2.74	+	0.21	Yes	Nucleosides and Nucleotides>Purines>Purine conversions>Adenylate kinase (EC 2.7.4.3)
SAOUHSC_02491	secY	2307649	2308941	-1	+	2.64	+	0.22	Yes	NA
SAOUHSC_02572	NA	2362818	2363060	-1	+	2.82	-	0.6	Yes	NA
SAOUHSC_02600	NA	2389509	2390015	-1	+	2.39	-	0.35	No	NA
SAOUHSC_02926	fdaB	2691655	2692545	1	+	2.97	+	0.26	No	Carbohydrates>Central carbohydrate metabolism>Glycolysis and Gluconeogenesis>Fructose-bisphosphate aldolase class I (EC 4.1.2.13);Carbohydrates>One-carbon Metabolism>Formaldehyde assimilation Ribulose monophosphate pathway>Fructose-bisphosphate aldolase class I (EC 4.1.2.13)
SAOUHSC_02927	mqo2	2692738	2694234	-1	-	2.26	+	0.21	No	Carbohydrates>Central carbohydrate metabolism>TCA Cycle>Malatequinone oxidoreductase (EC 1.1.5.4)
SAOUHSC_02929	NA	2694919	2696517	-1	+	2.44	-	0.36	No	NA
SAOUHSC_02980	NA	2746395	2746955	-1	+	2.56	-	0.33	No	NA
SAOUHSC_03001	icaR	2774450	2775010	-1	-	1.68	+	0.28	No	Regulation and Cell signaling>Quorum sensing and biofilm formation>Biofilm formation in Staphylococcus>Biofilm operon icaABCD HTH-type negative transcriptional regulator IcaR

## Sheet: legend
Locustag	Locus tag as in Genbank file CP000253.1.
Name	Common gene name when it exists.
Start	coordinate on sequence CP000253.1
End	coordinate on sequence CP000253.1
Strand	strand on sequence CP000253.1
SeedAnnot	Gene function as available in SEED database (2015/05/21).
IsEssential	belongs to the set of 351 genes determined as essential for survival and growth in vitro (Chaudhuri et al., 2009)
Max_expr (Table S2.A)	Maximal log2 expression signal (median gene signal/median chromosome signal) detected in the 156 hybridizations; lower than log2(5)=2.321928.
AbsExpC (Table S2.B)	Absolute expression category, “+” indicate genes with expression always higher than 5x the chromosome median, “++” when always above 10x, and “-“, gene in neither of the previous categories.
AbsExp (Table S2.B)	Minimal absolute expression level (log2) (i.e. higher than log2(5)=2.321928 when AbsExpC is "+" or "++", lower than log2(5) otherwise).
RelExpC (Table S2.B)	Relative expression category, “+”, genes always found in the 30% most expressed genes, “++”, gene always in the 10% most expressed genes, and “-“, gene in neither of the previous categories.
RelExp (Table S2.B)	Maximal proportion of genes with higher expression level (i.e. lower than 0.3 when RelExpC is "+" or "++", higher than 0.3 otherwise)
