# Supplementary material for: Staphylococcus aureus Transcriptome Architecture: From Laboratory to Infection-Mimicking Conditions
Source: PLoS Genet. 2016 Apr 1;12(4):e1005962. doi: 10.1371/journal.pgen.1005962 (PMC4818034; doi:10.1371/journal.pgen.1005962)
Supplement: S3 Table — (XLSX) [file pgen.1005962.s005.xlsx]

## Sheet: Table S3
Table S3. Correlation coefficients and loadings associated with PCA axes 1-15.
Locustag	Name	Start	End	Strand	Annot	corPC1	loadPC1	corPC2	loadPC2	corPC3	loadPC3	corPC4	loadPC4	corPC5	loadPC5	corPC6	loadPC6	corPC7	loadPC7	corPC8	loadPC8	corPC9	loadPC9	corPC10	loadPC10	corPC11	loadPC11	corPC12	loadPC12	corPC13	loadPC13	corPC14	loadPC14	corPC15	loadPC15
new_297_516_1	S1	297	516	1	5'	-0.332903370301565	-0.4643300133942	-0.1939716937038	-0.381623604942067	-0.197756994379061	-0.494001284709572	0.0635596845079371	0.173672098919546	0.663081419400782	2.50013233759196	-0.0664949536287354	-0.171232453327274	0.0566761024345329	0.168208825886328	0.103994375432367	0.3088952908314	0.0341339973822449	0.0793698009213867	0.145853821408538	0.459851211136882	-0.0518076154890479	-0.176481298158818	0.09589479924913	0.236863557982292	0.273902887247549	0.765328376260031	0.125365911593438	0.389042718596857	-0.000403335657023555	-0.00142757631040851
SAOUHSC_00001	dnaA	517	1878	1	0	-0.208768895884821	-0.347945278087046	0.0753773801780865	0.177204399062859	-0.239971947305359	-0.716297259262955	0.13734685343449	0.448439255316521	0.797535086002548	3.59320938454856	-0.137806904732484	-0.424038176210641	0.0978742718371091	0.347099457642648	0.15099079207271	0.535905837836038	0.155410558104259	0.431802595418588	0.0728073060018078	0.27429069334715	0.0597837935181029	0.243346521907526	0.148316385610009	0.437752783132623	0.153089460320285	0.511132017381028	-0.00285253056178874	-0.0105775411295197	0.0590917169899379	0.249917065188541
new_1879_2155_1	S2	1879	2155	1	intra	-0.434851449782836	-0.663267343045064	0.0362589037278497	0.0780100702150977	-0.140413785627706	-0.383570414315724	0.0609744595891136	0.182194560948581	0.670360039920549	2.76403402548004	-0.212202927161625	-0.597568766262911	0.0236327113216048	0.0767010802667363	0.18836940426651	0.611858402588457	0.161468001735275	0.41057616946424	0.0537076045593184	0.185171622872212	0.073226745363751	0.272780892240288	0.135245229006001	0.365312283705715	0.154511610277119	0.472118971398811	0.0174958961333519	0.0593735679650497	-0.0662143980594319	-0.256285643056274
SAOUHSC_00002	dnaN	2156	3289	1	0	-0.581315078623733	-0.603564808184159	0.167879826302415	0.245866375949785	-0.035550162180002	-0.0661061049430306	-0.1819162523382	-0.370018618678803	0.450071848154642	1.26322800356955	-0.0788822122522436	-0.151209901439003	-0.0160731981821193	-0.0355103423495763	-0.022176261426781	-0.049033571332738	0.0208761667185917	0.0361345502396321	0.121064671516642	0.2841323656727	0.227834722737697	0.577735102272798	0.146742235783626	0.269812510510925	0.241530788174165	0.502374354590502	0.026134104736009	0.0603711171637997	-0.0314829743589664	-0.0829492048795875
SAOUHSC_00003	NA	3670	3915	1	0	0.761439749022183	1.72428199540681	0.412104500625518	1.3163410162483	-0.0756935943692892	-0.306986684637828	0.0538521301475329	0.238899582847866	-0.0051852774022467	-0.0317418561240258	-0.214367315100479	-0.896231377396878	0.105395699457936	0.507850492292119	0.0564864304381729	0.272401661444954	-0.157276933384587	-0.593741434345377	-0.0342371267181427	-0.17525120677671	-0.0135258761540323	-0.0748056975539265	0.158757118643646	0.636649770624926	0.0431365529726301	0.1956864831327	0.172172718435829	0.867453791395877	-0.00979124425637882	-0.0562645415067521
SAOUHSC_00004	recF	3912	5024	1	0	0.68101132042422	1.50563903960166	0.647868291665345	2.02041957687548	0.0874373174579861	0.346219099078396	0.0983502451774295	0.425972672177452	0.096474315453161	0.576588287173325	-0.11911370100624	-0.486202381426759	0.0659349974430744	0.310186410950064	-0.017773350979734	-0.0836813590571826	-0.115833725298729	-0.426934386155808	-0.00563884376737941	-0.0281804261041963	0.0191196275932419	0.103238690222846	0.120355414855462	0.471223347079066	-0.00264891822629796	-0.0117321532864415	0.052998675857496	0.260699872491785	0.0346034635216659	0.194137868189302
SAOUHSC_00005	gyrB	5034	6968	1	0	0.556893390904295	1.21171605818554	0.736846718166202	2.26148785795593	0.09356528155358	0.36461219430209	0.0943539891420139	0.402187734105496	0.159964774170695	0.940894069684859	-0.137371545782202	-0.551841568964224	0.0607449021566174	0.281241156239952	-0.0204723933467046	-0.0948615657682902	-0.12452783125421	-0.451704897959404	-0.0439534821529042	-0.216178771531985	0.0267625158082404	0.142217243823487	0.146670502004396	0.565153221812298	-0.0253831991804422	-0.110641434656335	0.0411594733863458	0.199254378241891	0.0396295433606221	0.218812444529138
SAOUHSC_00006	gyrA	7005	9668	1	0	0.371983803940906	0.77109738868338	0.812852052037638	2.37675827578629	0.188985223253304	0.701617980355897	0.0714942645660256	0.290332838334892	0.0505904008885417	0.283492057836817	-0.171397814837957	-0.655962947895482	-0.019737845276737	-0.0870613064006385	-0.0247790928499897	-0.109386436900775	-0.200971298320723	-0.694510498166821	-0.0521004345577685	-0.244127950217458	0.0531359504691717	0.269011084860339	0.143383365148051	0.526354814555129	-0.00989252917834838	-0.0410804490588701	0.0808920434274017	0.373078542398785	0.00364000972055386	0.0191474919177964
SAOUHSC_00007	nnrD	9755	10456	-1	0	-0.801567018324319	-2.34469210672866	-0.240186079209765	-0.991019322375672	0.0695826841952007	0.36453129725818	-0.226258897670225	-1.29655637455995	-0.2518603414074	-1.9915597678925	0.089810330123758	0.485021624612384	0.067721012629373	0.42151172915039	0.193192175098246	1.20345092822488	0.16985215927976	0.828278961090055	0.0185609592239558	0.122726219624899	0.0244776533499813	0.174868781398064	0.0961419474912312	0.498027732641441	0.144687067501483	0.84784865974979	-0.0852635431289555	-0.554904979297775	0.0521119540158866	0.386818726256904
new_10457_10702_-1	S3	10457	10702	-1	5'	-0.835035009661362	-2.49777531341415	-0.198068205039033	-0.835702608908692	0.0885011810575128	0.474116874010383	-0.16758248611321	-0.982012620991114	-0.195000108500023	-1.57678003501358	0.168820757155269	0.932316468340669	0.0390477349343114	0.248533404928829	0.245144044678836	1.56157520337114	0.0893838439327229	0.44572530202485	0.0428557595813638	0.289766943443614	-0.07431891818818	-0.542930932502759	-0.00811763497862414	-0.0430004334514933	0.117603319070294	0.70471076377638	-0.0755005233229679	-0.502467423801454	0.0967159942734873	0.734126896979593
SAOUHSC_00008	hutH	10893	12407	1	0	0.888425802011771	3.42921162730148	-0.0936851362860534	-0.510072752563482	0.174117322898757	1.20365705778188	-0.022342747163953	-0.168946598057407	-0.120953183894811	-1.26205419275475	0.128269875368532	0.914085088536563	-0.00855353576616617	-0.0702520559572877	0.187157673652323	1.53841545718402	-0.00446383373945117	-0.0287237217233052	-0.0969889140524279	-0.846225638394719	-0.0676044936581358	-0.637301895652658	-0.000981516426693831	-0.00670911639932471	-0.0470293243146534	-0.363650764564072	-0.119184740342449	-1.02353581318652	0.0231313321481553	0.22656766021924
new_12457_12691_1	S4	12457	12691	1	indep	-0.0385978415684609	-0.0593511992195838	-0.58748449076185	-1.27423987830608	0.159852917775399	0.440225006096715	-0.0425223727218964	-0.128092506761751	-0.218679356460015	-0.908995725429262	0.257163751875985	0.730070936024568	-0.059370820262507	-0.194258381850159	0.106163974797041	0.347645427411016	-0.0757565335401008	-0.194198624270918	0.107164840104731	0.372485831217141	-0.104811429721448	-0.393615005046566	-0.330504090065184	-0.899990546125012	0.124674318058442	0.384048543170978	0.0537213239297133	0.183790242273303	-0.032646647637798	-0.127388205993772
new_12693_12785_1	S5	12693	12785	1	s-inter	-0.516728908710303	-1.1832528764081	0.409359915069362	1.3222343361323	0.340855208716169	1.39788809333058	0.0982134085716709	0.44058057888668	-0.245821420012627	-1.52167570697741	-0.0417271344323427	-0.176409592923249	0.186289585568497	0.907702694462785	-0.0805251736164877	-0.392680514675165	0.104474370311676	0.398826628882863	0.0103244409750946	0.0534407215608853	-0.144362001293365	-0.807354416164901	-0.198318854819326	-0.80421736343794	0.124369640658044	0.570521257234652	0.0700367868276755	0.356820902045534	-0.264269678994176	-1.53562897241944
SAOUHSC_00009	serS	12786	14072	1	0	-0.639088309921753	-1.81278848244998	0.451059532515362	1.80471418672712	0.210221424123378	1.06794993703781	0.0288366581213541	0.160240002790939	-0.181448473031036	-1.3913203964901	0.0158843659701036	0.083184990460745	0.221205216668192	1.33512479880094	-0.317334087709524	-1.91688411136379	0.180246988736143	0.852341929252852	-0.0652162654210913	-0.418151003152085	-0.066843202339683	-0.463062944455699	-0.0275762026642166	-0.138520914974451	0.0657917120558258	0.373852327530696	-0.0394109487224972	-0.248720975894631	-0.0621895392332254	-0.447638827027988
new_14073_14172_1	S6	14073	14172	1	s-3'	-0.583534030175327	-1.66449631319585	0.426934380272265	1.71777424070005	0.265628252177435	1.35699602386389	-0.0899582374339126	-0.502686639658035	-0.203285833869297	-1.56751367925608	0.0141337081019816	0.0744323265860613	0.146480397683712	0.889070905115597	-0.332100420096402	-2.01733928713721	0.135531875086782	0.644492209322531	-0.0273336227040674	-0.17624012929487	-0.23376455285186	-1.62851524292924	0.0207634880655908	0.104884567535227	0.113126669151596	0.646434149291201	0.0221913890480084	0.140834935970081	-0.172906631198966	-1.25156223223247
SAOUHSC_00010	NA	14722	15417	1	0	-0.375205778326706	-1.250248599364	-0.711820227802823	-3.34568840320978	-0.329749187295058	-1.96787837567772	-0.236854062978192	-1.54613514865123	-0.205489018698925	-1.85098564744624	-0.0390043177569348	-0.23995420857774	0.168891489664924	1.19749818321591	-0.196878829465574	-1.39707187288008	-0.0313007850952727	-0.173876810434237	0.0361662340937385	0.272408782691071	-0.00549086858946247	-0.0446852744849216	0.113839837782736	0.671762500229259	-0.0849787618270369	-0.567257045734953	-0.108310547516422	-0.802983966573836	0.0178813230733125	0.151199605783813
SAOUHSC_00012	NA	15414	15743	1	0	-0.195222660511673	-0.61408212176738	-0.767568207426373	-3.40566175058548	-0.339964385540297	-1.91521401240031	-0.224543397555751	-1.38368193773515	-0.222960119788869	-1.89588063243524	-0.0829435564502145	-0.481690084608551	0.156457402229018	1.0472071045042	-0.197025563277573	-1.31981079501372	-0.0243445934959291	-0.127661025635069	0.0353622612339017	0.251435857269728	-0.0334468154892405	-0.2569493493218	0.125159933029782	0.697198073480232	-0.105906336548943	-0.667360984593844	-0.108132874953182	-0.756768837477862	0.0132374774888823	0.105663650665564
new_15785_16105_1	S7	15785	16105	1	5'	0.547841527045145	2.11502692361189	-0.753848665187784	-4.10519156934448	0.0386582108142287	0.267294708922327	-0.219066463664058	-1.65682486691619	-0.101887024610563	-1.06332837985359	0.0494706153678268	0.35261200208518	-0.0552744522157375	-0.454072955899659	-0.0245511830635331	-0.201848835135552	-0.00307436443219872	-0.0197868141036083	-0.0426071858815749	-0.371821723559325	-0.124854222794622	-1.17722833812073	0.0673259668762704	0.460297037540327	-0.0299621369351045	-0.231726859981859	-0.0244077691843474	-0.209651658570676	-0.0427306660778016	-0.418624617615765
SAOUHSC_00013	metX	16106	17074	1	0	0.637914647149872	1.95907097095732	-0.521438231423774	-2.2588051675324	-0.302900755627112	-1.66600236287156	-0.250532998615546	-1.50727427631925	0.107173358517221	0.889737735544265	0.0341424794733608	0.193584900360619	-0.00791634681492143	-0.0517312111002513	0.166520120408948	1.08904840537579	-0.103939009731022	-0.532139804451548	-0.0318045927607431	-0.220784404109566	-0.066809998093907	-0.501101353722906	0.0740247798483765	0.402586631614454	-0.0330084990334249	-0.203074790117157	-0.00149320507312768	-0.0102027281688566	0.065290295796897	0.50881555749464
new_17075_17337_1	S8	17075	17337	1	inter	0.585436511867524	1.7911582662741	-0.518402395214225	-2.23722397011786	-0.351593613542551	-1.92656113956351	-0.205742306443652	-1.23315457036907	0.16571682202897	1.37059242669585	-0.0469381302155482	-0.265136042505224	-0.054536168936486	-0.355041419893379	0.211836313247213	1.38021721048864	-0.0727270161140429	-0.370944983438493	-0.0525867990955766	-0.363682037548012	-0.0951529940894336	-0.711005789119672	0.0819752786662278	0.444152068017685	-0.00420812240281214	-0.0257920084362793	0.0831704087346749	0.566150971356121	-0.0218196836944999	-0.169405208163578
SAOUHSC_00014	NA	17365	18303	1	0	-0.829150446420327	-1.50614249677475	-0.062257395556016	-0.159518838793128	-0.153897789151172	-0.500671379055238	-0.195515358881498	-0.69575023028378	0.259689986641862	1.27519177295618	-0.00220798368839857	-0.00740486953873537	0.0341854449382652	0.132133883320692	0.140533165209816	0.543631262307038	-0.135693875004195	-0.410915519491447	0.000828550619258965	0.00340206594608849	-0.0564691810184546	-0.250519037321964	0.0215536602729753	0.0693343401403129	-0.0424185380291331	-0.154358681858631	0.0729733587292608	0.294921424841027	-0.0389405052283381	-0.179497521374675
SAOUHSC_00015	NA	18318	20285	1	0	-0.770872953662866	-1.44674219686177	-0.0121870750917478	-0.0322623601021374	-0.0475207085555922	-0.159727211035185	-0.150882305474362	-0.554736072112594	0.482743666606002	2.44913372818401	-0.00949816631662482	-0.0329106861587509	-0.00799741678599258	-0.0319373081210183	0.124940671214797	0.499349991388418	-0.120286897125767	-0.376345075624483	-0.0107046671213467	-0.0454121919282498	0.00855127128861784	0.0391954401711616	0.0697994422952095	0.23198233869184	-0.0487099535365113	-0.183133879944893	0.0380712759739568	0.15896994958893	-0.0352714767976195	-0.167979441932691
SAOUHSC_00017	rplI	20282	20734	1	0	-0.8229400077029	-1.64915004492632	-0.0507488499745833	-0.143451966766071	0.0228547952030328	0.0820270304803937	-0.127881878777177	-0.502042817625725	0.433322113337884	2.34741795235778	-0.0693861430060268	-0.256716373155754	-0.0253550412948751	-0.108117639452336	0.114373412710983	0.488101279872496	-0.0996106608444525	-0.332780133429945	0.0162436239768112	0.0735810328912085	0.0465231891678117	0.227697359293273	0.0762312363780941	0.27053258849159	-0.0217182592925669	-0.0871885890639925	0.0506853566122704	0.225987160284058	-0.0809104653671651	-0.411453578677772
SAOUHSC_00018	dnaC	20766	22166	1	0	-0.933913997506047	-2.65871221349023	-0.0258162948762212	-0.103668464538602	0.0305873193347813	0.155952924813436	-0.156166998028348	-0.870950481452537	0.0857674265516139	0.660046298150991	-0.0328348111002125	-0.172578939167569	-0.0468139210693038	-0.283582680199071	-0.0153912966506603	-0.0933109318797485	-0.134154327577781	-0.636690996231939	-0.0490078758016156	-0.315370656853278	0.0191095214069428	0.132865056846926	0.151366704593453	0.763114018553066	-0.085710330402789	-0.4888101963175	0.00468160771956678	0.0296530063344792	0.0109615241209476	0.0791880302177021
SAOUHSC_00019	purA	22444	23727	1	0	-0.771642158574115	-3.76132131613372	0.172951561529051	1.18915175910719	0.245450667507262	2.14277399199399	0.251330614484426	2.39999113002782	-0.105004607322591	-1.38363142640473	0.0379109850009017	0.34117592945836	0.246838512297837	2.56022212589859	-0.079470580897399	-0.824942630930059	0.0106088145478548	0.0862086652683413	-0.142383157945296	-1.56882343015092	-0.0786658663850025	-0.936499046248527	-0.170380570976473	-1.47075111745868	-0.19484435001721	-1.90263265427262	-0.0528954026959467	-0.57365618396757	0.0566414575755626	0.700620852403314
new_24770_24930_1	S9	24770	24930	1	5'	0.254475347228173	0.35978107046183	-0.0516959661792537	-0.103094989263712	0.361089537280105	0.914313557836159	0.145853313559642	0.403969567780904	0.52522623332593	2.00736606473919	-0.0881340353646079	-0.230051503783746	0.123428254555806	0.371319211711416	-0.0675704503036842	-0.203442778739612	-0.360997182014184	-0.850855834665594	-0.0648987519997649	-0.207405322527763	-0.0952281651410362	-0.328817203700287	0.0226573440948233	0.0567278369417596	0.0445275977089042	0.126114348465119	0.23684753450703	0.745024794033481	-0.146141592971392	-0.524312946079167
SAOUHSC_00020	walR	24931	25632	1	0	0.196004235574133	0.220330273386529	0.128329201667334	0.203480369067007	0.45237740749879	0.910746026861327	0.0943275333000661	0.207724130694103	0.58257961881685	1.77031919542779	-0.027946533499977	-0.0579996655736034	0.299889640637855	0.717315836431537	-0.107213661586388	-0.256656174779727	-0.305277655074223	-0.572088620993241	-0.00486373435293011	-0.0123586069830854	0.0383053052574932	0.105163290352943	0.206791834456528	0.411658163805765	-0.0162441092918037	-0.0365802998429465	-0.0260050325797291	-0.0650392287990833	0.119816929005711	0.341783467378496
SAOUHSC_00021	walK	25645	27471	1	0	0.212168079712577	0.26265493391641	0.101508915854651	0.17725480395477	0.218929008115474	0.48539632965804	0.120392295481003	0.291973857921633	0.677745630567969	2.26808756975304	-0.131313849894472	-0.300126869931507	0.287996508212162	0.758635179828561	-0.0300731600585606	-0.0792825217367182	-0.231874246077898	-0.478539297947677	-0.158733634402068	-0.444186582342687	0.016967091640532	0.0512990644024127	0.336745616060144	0.73824769208028	0.001764602240638	0.00437617806800223	0.175171459237985	0.482478682229308	0.0273070175636555	0.085783534759119
SAOUHSC_00022	yycH	27515	28798	1	0	0.0907178416447159	0.102656084233899	0.17377584703773	0.277376527319885	0.11326305959595	0.229545051870046	0.235342334643014	0.521713167933368	0.735852432760035	2.25097302087687	-0.116197749197252	-0.24276078210568	0.145681505396116	0.350781470381812	0.00500877576295069	0.0120702550350918	-0.182218632904038	-0.343751296575844	-0.174318633806239	-0.445888998154654	0.0527192718134598	0.145699449068018	0.292670312308489	0.586496312738672	-0.0524459995074106	-0.118890456098915	0.100220440247185	0.252323415865226	0.0144016451844684	0.0413550207036974
SAOUHSC_00023	yycI	28799	29587	1	0	-0.105642095242773	-0.0900428027891218	-0.0437261157144744	-0.0525703908266516	0.337261549346334	0.514833134941705	0.169518423745131	0.283053585046192	0.38662482262152	0.890818662773396	-0.156913210484889	-0.246922311622812	0.0120873124382374	0.021922091452793	0.16256135295009	0.295068042675295	-0.0494241133152704	-0.0702280259664562	-0.256158689844241	-0.493528287319856	0.0710876498424672	0.147979882043921	0.263204028393172	0.397282248777465	0.0264055002743309	0.045086761311674	0.283885531747289	0.538349757627329	-0.148794129532428	-0.321826606730811
new_29785_29976_1	S10	29785	29976	1	5'	-0.868459118981291	-2.56100733898859	-0.237217492928799	-0.986725750717172	0.0978315207956595	0.516687445309392	0.0370465821878093	0.214017529406881	-0.146205662332768	-1.16550250233037	0.110655909057436	0.602455371139762	-0.0235888265030564	-0.148015779875625	0.117116353314219	0.735481674847959	-0.161317167712824	-0.793051895117081	-0.0123049181665206	-0.0820221465870584	0.0453525641769311	0.326632813061683	-0.147842050977881	-0.772065332082606	-0.00881206086620694	-0.0520572920324118	0.0593852770800641	0.389627403471025	-0.0866643409657967	-0.648523969717748
SAOUHSC_00024	yycJ	29977	30777	1	0	-0.836643054347451	-2.15013836305528	-0.294724409616236	-1.06839196115853	0.0233737624908118	0.107582711432429	-0.000179335625710375	-0.000902885183054226	-0.186241720838806	-1.29387031259267	0.139926903539958	0.66392075997481	-0.00417910290055039	-0.0228533305374805	0.126295798086359	0.691206751512177	-0.139742689158795	-0.598707736328064	-0.0842621143747549	-0.489496407144112	0.124440386550578	0.781059413252931	-0.0887420521945741	-0.403878091623314	0.0295544729941561	0.152157042715332	0.0759103341827712	0.434046606570974	-0.0555397434785396	-0.362204813774497
SAOUHSC_00025	adsA	31005	33323	1	0	-0.533508784283729	-0.942479823506686	-0.252015785434406	-0.627981050128655	0.320650864816349	1.01449652481218	0.0422974543998915	0.146380920423813	-0.00415658077521181	-0.0198497154830746	0.043297667263894	0.141215969754649	0.382253509186681	1.43688564635045	-0.165889870420808	-0.624084256460223	-0.255855017195301	-0.753501290411738	0.037062666992578	0.147998772192746	0.31349772576029	1.35257514666916	0.0864185573060632	0.270353582390116	-0.111650859446541	-0.395125627766607	-0.224646133435628	-0.882955261745842	-0.0379618638408881	-0.170177509889475
SAOUHSC_00026	NA	33555	34034	-1	0	0.228123275004038	0.432294675817949	-0.0763582045262625	-0.20410531027725	-0.00191762923251908	-0.0065082254889488	-0.196389686541155	-0.729069149509955	-0.401830395195743	-2.05845154264184	-0.0339249719619298	-0.118691225318862	-0.0163261565039537	-0.0658316109279677	-0.124549740969022	-0.502627202854609	-0.0476840588726722	-0.150640961853753	-0.139419509074181	-0.59720687128173	-0.17356886211506	-0.803301590010456	0.279404713712383	0.937645443086992	0.190439402294296	0.722952460175133	0.196597080854224	0.8288894609413	-0.0410477717701283	-0.197389490561213
new_33610_33690_1	S11	33610	33690	1	s-5'	0.890983648862661	2.5783396560833	0.0569617304202205	0.232510128185743	0.148206242871738	0.768112005304562	0.0775176536614797	0.439451315337363	0.213535424066987	1.67042853632351	0.0318496325820857	0.170162417888836	0.14329585863233	0.882356870498784	0.0652310081528334	0.401991950484688	-0.0122746694396064	-0.0592160964525784	0.0527884868378459	0.345303170065907	-0.0912094500131831	-0.644624418393214	0.0420387634537603	0.215434353146339	0.0476673593856969	0.276333876610561	-0.10956608555293	-0.705433052120506	0.102600339892565	0.753430754988379
SAOUHSC_00027	orfX	33691	34170	1	0	0.891734421130202	2.49772166981521	0.050130981504363	0.198062850810076	0.174644091497148	0.87609271530196	0.0824293729291446	0.452303827146471	0.269591288588327	2.04127698914848	-0.0243421592725423	-0.125879914025601	0.117902033374908	0.702700146904364	0.098208343054043	0.585800538535592	0.0474275375472563	0.221461717163788	0.0504317604310972	0.319303439821609	-0.0590050708384004	-0.403640158759181	0.0766046943268715	0.379978063073052	0.0668974002404058	0.375370719459202	-0.08144836526873	-0.507574910660112	0.0434249826780552	0.308654288204305
new_34171_34472_1	S12	34171	34472	1	intra	0.652445055136127	1.28826320126861	-0.053708116982239	-0.149585291098932	0.29139069322749	1.03044305183543	0.0836933093815597	0.323736117583031	0.550715544569999	2.93951423111641	-0.153401273746552	-0.559214534094317	-0.0511248929108731	-0.214799520306037	0.0303375519242771	0.127565742760957	-0.00934807589182272	-0.0307710603964238	0.19787598681607	0.883170815115442	-0.162640357707837	-0.784305931863935	-0.0619527764895277	-0.216628734109021	0.0819892087904578	0.324309741632705	-0.0171302171544222	-0.0752545546205922	-0.11615321967546	-0.581990720938059
SAOUHSC_00028	NA	34375	34509	-1	0	0.0661757266173126	0.0691770445275838	-0.211456442139731	-0.311797416859052	0.0289221674772717	0.0541479204957374	-0.327596922290872	-0.670876923636066	-0.272862234149264	-0.771070858916792	-0.148044138711455	-0.28572176857061	-0.245600930400677	-0.546302931473022	-0.0255215352734179	-0.0568149924263299	-0.321805502180866	-0.560810744818973	0.139176788336251	0.328867572968401	-0.250072298107419	-0.638447795144194	0.0337337648568853	0.0624486030817249	0.272025271976139	0.569659283675178	0.13571570485629	0.315647719090339	-0.152487575876147	-0.404503138583019
SAOUHSC_00029	NA	34473	34565	1	0	0.654157083589878	1.29002515095768	-0.021569603120931	-0.0599993562082374	0.28988744835921	1.02384261385427	0.0722926391392668	0.279286513295173	0.519313791647055	2.76843008396322	-0.144349604261075	-0.525557881857115	-0.0891440746332163	-0.374066527825598	0.0501152321692678	0.210464449442409	0.0930085526236392	0.30577261730667	0.199011580770438	0.887126262430727	-0.122664318765334	-0.590786961017838	-0.059000770800332	-0.206048019353961	0.130790353373158	0.516695267139163	-0.0676822611455363	-0.296961571076881	-0.143000477781614	-0.715612252567415
new_34566_34711_1	S13	34566	34711	1	s-intra	0.673070637116602	1.30348483339344	-0.0076035061924004	-0.0207705285750883	0.315259967259718	1.09345729083859	0.058441074894324	0.221719192586875	0.495516922013932	2.5941280060113	-0.139910566147218	-0.500247213902206	-0.0746347920751754	-0.307557911493428	0.0494989676595337	0.204142933367609	0.0917367130699923	0.296174789482014	0.213839044823103	0.936102276195821	-0.106469708121431	-0.503579360957956	-0.0617581863277468	-0.211804167329053	0.103431793402719	0.401274935686807	-0.092464320092984	-0.398408671092414	-0.114292607014765	-0.56167827593873
SAOUHSC_00030	NA	34712	36457	1	0	0.488189896886559	0.829583506188339	0.0339006612089784	0.0812583122060079	0.385440562622713	1.17304966264397	0.107941347648356	0.359334497299491	0.603503897219301	2.77229201948585	-0.229209939697815	-0.719107130734859	-0.0952174464933257	-0.344292918569869	-0.0390527302306848	-0.141323893778921	0.0745814184997025	0.21128153143572	0.2026664002865	0.778473857787051	-0.0339529256227699	-0.140911047965815	-0.0297034408433685	-0.089386660440515	0.109806292426041	0.373801629817551	-0.107606174843582	-0.40683450398331	-0.124442361512657	-0.536616121143526
new_36458_36606_1	S14	36458	36606	1	s-3'ND	-0.127269506814162	-0.217783565993488	0.0107675940949282	0.0259900865846896	0.157714431383165	0.483347903275145	-0.183190383529402	-0.614105760211449	0.316362243731193	1.46343340752186	-0.520074862795095	-1.6430676071756	-0.215051825378537	-0.783040301759823	-0.0375520940954544	-0.136844635108233	-0.280130109969405	-0.79913492422201	0.304518874494461	1.17789320738514	-0.071437143587771	-0.298552935569522	0.230681459076262	0.699049714934353	0.0189645523683722	0.0650108704568688	0.0409405858489756	0.155870547313845	-0.0657133555608908	-0.285350434526898
SAOUHSC_00032	NA	37019	37120	-1	0	0.446951480306521	0.843284987593397	-0.192601348790902	-0.512579957010554	-0.531428811905822	-1.79575360239518	-0.308091932318911	-1.13876489509203	0.058548746797222	0.298620189735587	0.0319779715945493	0.111391929916262	0.227955673741952	0.915176022981529	0.201320121801473	0.808898528419243	0.236211392601808	0.742975348870047	0.0108465564550764	0.0462590625922182	0.130435254152164	0.601042938390193	-0.0469642361652401	-0.156919126518134	0.142433575487256	0.538355317003209	-0.105994733682705	-0.444946239659897	-0.121411230610592	-0.58129555274641
new_37121_37217_-1	S15	37121	37217	-1	s-intra	0.377229761603576	0.71087284785557	-0.205146826817429	-0.545304508319217	-0.565929438769759	-1.91001124503164	-0.324848783235632	-1.19924240668201	0.0542384818441824	0.276300122007656	0.0392052404163042	0.136401430728306	0.246172790439039	0.987111619524014	0.185692653665573	0.745201245016549	0.227361896006641	0.714271357489328	0.0272247787429871	0.115968834921603	0.151332600262942	0.69649017266669	-0.0367965049594625	-0.122796836069928	0.14852093812517	0.560681597831657	-0.0864416210202733	-0.36242499672312	-0.114856709955385	-0.549245489955887
SAOUHSC_00033	NA	37218	37973	-1	0	0.270659075043372	0.520177373657851	-0.167280165320471	-0.453483636399377	-0.582239483106178	-2.00409441599355	-0.403310192050816	-1.51847559773505	0.000374730129624657	0.00194686147838917	0.0998785168586784	0.354396787092572	0.315366488451745	1.28968795840426	0.156391061363239	0.640079124282293	0.11942860486458	0.382645666162797	-0.0308796118771531	-0.134150302164623	0.193077139534948	0.906267157354355	-0.0350708246907374	-0.119362930439024	0.13148346002833	0.506223881766464	-0.0924612471182842	-0.395364685584725	-0.0621471980245955	-0.303092065528602
SAOUHSC_00034	NA	37973	38233	-1	0	-0.0694602097127136	-0.142844531850171	-0.247052177656523	-0.716645739687286	-0.471197956398631	-1.73547590776975	-0.467338181566696	-1.88277554991095	0.149633988423341	0.831850642347082	0.0843810730124963	0.320377051793957	0.308437293811479	1.34969193310791	0.234456199352673	1.02679116313629	-0.0233711244531431	-0.0801247548057516	-0.0365785307794882	-0.170037513381898	0.16700637173257	0.838797431886054	-0.0443377534887761	-0.161471486748288	0.267192168356889	1.1007631834657	0.0191722081837556	0.0877220818385705	-0.149967066646776	-0.782613935696032
SAOUHSC_00035	NA	38370	39437	1	0	0.470709002888885	0.866587529076224	0.567297222687613	1.47319044934183	-0.345156647743098	-1.1380565257154	-0.045901885066036	-0.165550389500584	0.229837539639067	1.14384839857199	0.0532529070467732	0.181005627647764	0.0696526452419515	0.272858685707449	0.0527671370942274	0.2068789645905	0.165124969447852	0.506794923456556	0.0732432529701919	0.304802491315057	-0.0104925828113924	-0.0471779273106834	-0.0964688212544348	-0.314515122324968	0.0714192476997385	0.263401256624807	0.118905112675837	0.487045710411754	-0.0490842363997099	-0.22931165010409
SAOUHSC_00036	NA	39468	40802	1	0	0.696581452603388	1.68628075293678	0.425060555457469	1.45143332079811	-0.378184778092262	-1.63964444480624	0.0823402998887097	0.390490233638579	0.136111406614613	0.890717680426628	0.103774802796821	0.463808517839479	0.158146597857561	0.814625626996998	-0.0205043645633912	-0.105705397386689	0.218500595897713	0.881800169003805	-0.0490052133511931	-0.268158284462528	-0.00791041958794898	-0.0467685621184208	-0.0710560766601265	-0.304616785270199	0.0264756236409694	0.128394617115641	0.0621245566656923	0.334603548821399	-0.00670466093259741	-0.0411868849295772
SAOUHSC_00037	NA	40821	42014	1	0	0.898526125636833	3.85630483120945	-0.145803623498029	-0.882667775483781	-0.303662981536984	-2.334103770129	-0.0364533251566681	-0.306490877307752	-0.0274076347275187	-0.317979981201195	-0.0937868679927266	-0.743141486981884	0.0154692857558852	0.141270391126435	-0.0793200220989504	-0.72496384077315	0.164644028769506	1.17800248713505	0.0543154475840478	0.52693247825279	0.0780603336511222	0.818215254045235	-0.0372618315984287	-0.283204060432811	-0.00392479871562756	-0.0337443197200946	0.0628905384871753	0.600530714280255	-0.0263603972194033	-0.287089129096298
new_42015_42201_1	S16	42015	42201	1	3'	0.82139257433926	3.43558864089368	-0.176275033196687	-1.03999080162384	-0.370549119800635	-2.77577226946387	-0.0375879202810417	-0.307991292609722	-0.168677493456706	-1.90719499787332	-0.0695243259477347	-0.536878484368908	0.0420579863056567	0.374316610285121	-0.0679843642711118	-0.605553193014931	0.086118731322895	0.600492496016985	0.0419826173988302	0.396927194667576	0.0478034101659174	0.488321432806611	-0.0318528428960211	-0.235935458315378	0.0131775116048095	0.110414582441439	0.111258796872871	1.03536626142269	-0.1307832818026	-1.38811921896144
SAOUHSC_00038	NA	42281	42382	-1	0	0.113450041929847	0.235740824500108	0.720205071921572	2.11093383050152	-0.138703234165978	-0.516183818594105	0.0792948467603479	0.32278612419547	-0.560964322240654	-3.15103300763568	-0.0702276929610595	-0.269418470387577	-0.0110846750884539	-0.0490109751297811	-0.0145689768055307	-0.0644691673588607	-0.0175235251122218	-0.0607031444439284	-0.101600900473579	-0.477220017475929	0.0453650811667411	0.230222810292645	0.023502831865047	0.0864858306385542	-0.000514872929575609	-0.00214325002387664	0.0328843591297509	0.152029820847735	-0.131578933145412	-0.693810149180194
new_42383_42680_-1	S17	42383	42680	-1	intra	-0.127615686914131	-0.297193285938238	0.726073203061865	2.38508382534815	0.0340648534490869	0.14207874661186	0.189216353334754	0.863243576164974	-0.539219691810339	-3.39459720739311	0.0140054565622961	0.0602172653840509	-0.031068061472686	-0.153953414478117	-0.113756777686448	-0.56416362973067	0.0838753452610105	0.325633313020939	-0.0673120435002938	-0.354338762827231	-0.00109852895461643	-0.0062480279122019	-0.0942495671306204	-0.388694974247515	-0.0157674483879778	-0.0735595376157802	0.0212113983447548	0.109903999016157	-0.105099297960597	-0.621096235089674
SAOUHSC_00039	dus	42681	43613	-1	0	0.275043591662266	0.662026855365072	0.750402179079316	2.54774800505231	0.0341075327820566	0.147032060241901	0.215840642481307	1.01776393454673	-0.447326624396397	-2.91062596055462	-0.00853039038824398	-0.0379080819088138	0.0137554451817217	0.0704512925269378	-0.107494938638201	-0.551004270115464	0.030771080146442	0.12347424903198	0.0274947455388178	0.14959419429459	0.0500846751457514	0.294425525625314	-0.0703186682555852	-0.299736300973125	-0.122702130925472	-0.591655386568639	-0.0714190052178527	-0.382469789678761	-0.0201721766051012	-0.123211427290884
new_43614_43674_-1	S18	43614	43674	-1	s-5'	0.355768445240056	0.882572485855512	0.676290406293874	2.36648901152563	-0.00187546551703193	-0.008332584045583	0.213485951791687	1.03750934222222	-0.440573515627958	-2.95453350598169	0.0285751416833015	0.130876049638819	0.0664556968181165	0.350796630172703	-0.162603610590492	-0.859025419107561	-0.0474317062891975	-0.19616037451575	0.0531834453883597	0.298229352124818	0.0617941968395824	0.374392527111574	-0.140828704548644	-0.61868384003086	-0.1149640709276	-0.571330926829056	-0.0685438471500547	-0.378321217429126	0.0467796008694573	0.294485299980273
new_43676_43869_-1	S19	43676	43869	-1	5'	-0.448669405756438	-0.85374339468414	0.315171765275835	0.84593406022524	0.455473531455429	1.55221439016438	0.0651552773875978	0.242879160874237	-0.270264850214581	-1.39020242249316	0.339879344764244	1.19402796783926	-0.00194705274190761	-0.00788349604854155	-0.122473459799306	-0.496290267522415	-0.291625960749243	-0.925095691408717	0.139773443399943	0.601196609038562	-0.208952796812714	-0.971058982526905	-0.0128445412222857	-0.0432826782973071	-0.00900005978051461	-0.0343074892164612	-0.0497362703074675	-0.210563639517404	0.0245176596228541	0.118387012669219
SAOUHSC_00040	NA	43976	44179	1	0	0.749546400430887	1.31297808645977	0.416403044386157	1.02887154935882	0.137022151947106	0.429870259707821	0.119476621181872	0.40999790984546	-0.10794300719229	-0.511141381335225	0.0689031620921509	0.222836811089915	0.0795892474454095	0.296656310733596	-0.0871346935015461	-0.325044584470946	-0.162903675821335	-0.475717813935406	0.0860979728131235	0.340912431965132	-0.229541043548782	-0.982009813775288	-0.140738531665459	-0.436582778378878	0.0484100701832565	0.169878066150866	-0.131133261059334	-0.511070814105491	-0.00182046197413994	-0.00809216476793157
SAOUHSC_00041	NA	44228	44524	1	0	0.818923819425889	1.4296507300101	0.417071119949929	1.02703412130993	0.0968344013133133	0.302763683186722	0.0825206828834756	0.282220798243203	-0.136910696596625	-0.646117347703278	-0.0366153998402421	-0.118015501181144	0.137298710107202	0.51002697058657	-0.0269603853770341	-0.100231773484275	-0.168587603778988	-0.490649838803735	-0.0343223112323242	-0.135442178360223	-0.113595296577809	-0.484332171901097	-0.0109309257029779	-0.0337938770161835	0.0617453356738425	0.215940073225851	-0.0519481525263295	-0.201774285408026	-0.0218719178002908	-0.0968941288455154
SAOUHSC_00042	NA	44596	45816	-1	0	0.453342535087333	0.653490800641665	-0.228943893128329	-0.465511463508531	-0.633476003376621	-1.63542577629839	-0.0800680271101188	-0.226105898756055	-0.157933656086196	-0.615425196571034	-0.175010463422928	-0.465763928550619	0.173998833098749	0.533702925571382	-0.0273646208557786	-0.0840031006320383	0.212676284091144	0.511083250973305	-0.0268891952002609	-0.0876156669286355	0.0577502155968828	0.203312059953991	-0.123155599233526	-0.314384988522224	-0.0660385317572813	-0.190701039189377	-0.0922661913111418	-0.29591356002317	-0.0617697722332729	-0.225950423503903
SAOUHSC_00043	NA	45809	46360	-1	0	-0.475978010967499	-0.483008540689423	-0.363132060705204	-0.51978150432397	-0.279229652346755	-0.507477879966119	-0.498131241759441	-0.990265061467919	0.223024592608606	0.611798276879167	-0.0983728425063231	-0.184302814715655	0.102045606155907	0.220344628744547	0.123778890522342	0.267489893495411	-0.0488608125828952	-0.0826586258540266	-0.0385724544933293	-0.088478174478266	0.128812956372845	0.319244915707092	-0.0717815069279985	-0.128995666681248	0.137768966012116	0.280067013625861	-0.191902669417144	-0.433269581922399	0.0385490740869805	0.0992672570828395
SAOUHSC_00044	NA	46473	47333	1	0	0.82302300310554	1.76408275447001	0.0893107603298405	0.270021953266776	-0.286724545505542	-1.10067604498807	0.189518800075524	0.795791020319046	0.0977247295673752	0.566238027429985	0.00415107155799951	0.01642691567089	0.122613200057506	0.559222254576867	0.160616350691165	0.733144543725513	0.151059133822862	0.539775969771888	-0.0650365015770042	-0.315104866340263	-0.0850294943442033	-0.445115890136012	-0.222565360879731	-0.844810268374425	0.125979119224215	0.5409388701595	-0.0692466975149111	-0.330229076889178	-0.0689055515799436	-0.374787712927441
new_47334_47574_1	S20	47334	47574	1	3'	0.822960948942062	1.66680332865945	-0.0331049983937171	-0.0945773213934933	-0.331089570836819	-1.20098696384212	0.111520327241426	0.442485376245174	-0.0161010314358598	-0.0881548891853529	0.0542212871102886	0.202751362406835	0.132357486928359	0.570418867938182	0.129269209377313	0.55756190853017	0.133102023838281	0.449416865211138	-0.0221015291341848	-0.101185530158099	-0.080773100663004	-0.399547490626029	-0.22209369332769	-0.796592086132816	0.135579383048468	0.550099722759741	-0.0503727799892798	-0.226991876354547	-0.121354763609873	-0.623714887539811
new_47596_47688_-1	S21	47596	47688	-1	s-3'MT	-0.101142253521533	-0.182109014230709	-0.574370862162023	-1.45874548527123	-0.597110584737225	-1.92548991596027	-0.203190365808314	-0.716707064881149	-0.0989160067232761	-0.481451969410756	0.0596553912615575	0.198306679737071	0.0289747731476032	0.111009232603608	-0.0797573097800199	-0.305817396250007	0.0432118421675899	0.129706330944148	0.112803634295816	0.459105893167418	-0.104127891887921	-0.45789132435154	-0.285695144811507	-0.910953706772395	0.153762616364535	0.554615776333299	0.0753282807319476	0.301763103011976	-0.0154820475626619	-0.0707377701205149
SAOUHSC_00045	NA	47689	48222	-1	0	0.195215409397849	0.285645522702956	-0.506298376351689	-1.04498045390581	-0.583479188415755	-1.52906643997836	-0.183558328090999	-0.526171322343336	-0.0646197259083142	-0.255603037966482	0.115892743737186	0.313082214579934	0.0544035043263509	0.169387141323942	-0.130993844689835	-0.408185042240386	0.156199972713275	0.381025335853556	0.0538046675545639	0.17796075332797	-0.0888263543298599	-0.317432715631191	-0.31089465586096	-0.805603254148423	0.164683893843264	0.482733116810862	0.168195010403374	0.547565021046385	-0.0304057746962862	-0.11289989778211
SAOUHSC_00046	NA	48313	49056	1	0	-0.264509955147381	-0.319811028572663	-0.334497584253664	-0.570469864101571	-0.392824049236765	-0.850623042878374	0.0584222027282384	0.138378652527846	0.534100228468554	1.74566840828896	0.0847555266129508	0.189194395832128	0.235589194566282	0.60610381833553	0.110498654399996	0.284512450093559	0.115572521351092	0.232951535743726	-0.0354139515038618	-0.0967869401942632	-0.121752364207156	-0.359521890518598	-0.197404053015782	-0.422670667021284	0.341317156181931	0.826708064244774	0.0702886173324516	0.189080036907703	-0.0541759326377333	-0.166219495960445
SAOUHSC_00047	NA	49490	50092	1	0	-0.34474185750223	-0.304536137493829	-0.251914347358738	-0.313896178002578	-0.389515869098856	-0.616250996578645	-0.186495451890436	-0.322740017701996	-0.316597648023524	-0.756031823377313	-0.0269811052060526	-0.0440041240413492	0.175329629071154	0.329564458949639	0.241931212257842	0.455123846606732	-0.010641665990831	-0.015671624495317	-0.0823090028088891	-0.16435507385067	0.136061086492173	0.29354539637614	-0.14086931769223	-0.22037171864923	0.295581608863158	0.523076088898208	-0.262525444359281	-0.515971226956913	0.0465796589856299	0.104415572222782
SAOUHSC_00049	NA	50359	53511	1	0	0.760318966637058	1.66926594123533	-0.301815820133946	-0.934673684551234	0.11739126565327	0.461586558911844	0.150310644156477	0.646486111847202	0.283127557059022	1.68034873790259	-0.151626809058161	-0.614602794327565	0.328487048730195	1.53457527849186	0.104118376185606	0.486799323691112	0.0151050475414214	0.0552855176172537	-0.0665770185086016	-0.330403780778964	-0.0429114823418497	-0.230091060857945	0.0468400885281053	0.1821134597034	-0.0247264481304442	-0.108751206854725	-0.0741016892358056	-0.361965417964296	-0.0747011218487827	-0.416179785793906
SAOUHSC_00050	NA	53568	54050	1	0	0.510317036183049	0.673480428609913	-0.645807069221438	-1.20219803726161	-0.0294435233193304	-0.0695924861647226	0.0343009974315372	0.0886811706274198	0.0407967791436138	0.145545359987041	-0.13636119184833	-0.332249647025097	0.297531292178571	0.835521826330526	0.192765359302564	0.541759800865509	0.0827736805142911	0.182111241372825	-0.0228512297924693	-0.0681687684796018	-0.0182825851191435	-0.0589276386179204	-0.0413293306337867	-0.0965912783972405	0.033416238670277	0.0883456393756959	-0.0830442160774206	-0.243839223345811	-0.108422397797582	-0.363101523131022
SAOUHSC_00051	plc	54255	55241	1	0	-0.42393960370724	-0.948356126521347	-0.573107640779984	-1.80838947375499	0.379013592333537	1.51848291792615	-0.00977505841343555	-0.0428377430547626	-0.0237413963231606	-0.143569205481036	0.0837370034110975	0.345838793102716	0.173912382732919	0.827824371819154	0.129373121419965	0.616317349141486	0.132112372229887	0.492686351033368	0.212065446154308	1.07232969592131	0.302507200902483	1.65272159992042	-0.0246741208059305	-0.0977470774229407	0.103586187263145	0.464207287446304	-0.107956928397805	-0.537312875951722	0.0759747722246664	0.431281691042855
SAOUHSC_00052	NA	55462	56232	1	0	0.403733321722745	0.505681906365661	-0.106505724250912	-0.188167266851441	0.341771427230157	0.766666051144492	0.290313984758848	0.712345248850813	-0.0157898253972164	-0.0534623102290768	-0.263402786026916	-0.609104784421246	0.223632467904748	0.596015994383899	0.482000098487248	1.28565019045215	-0.106541615920698	-0.222464990113289	-0.0223625171730764	-0.0633132291854216	-0.0393964498497724	-0.120513702339264	-0.0725351802823815	-0.160888922876548	0.0979667710171036	0.24581266474959	-0.0653251695128514	-0.182042431989102	0.00737686928154666	0.023446555909438
SAOUHSC_00053	NA	56284	57054	1	0	0.559422779121911	0.793136946530161	-0.0804457486020369	-0.160879030051648	-0.0941800448834904	-0.239141301567039	0.293521415295573	0.815243947092602	0.179115020119938	0.686479567249838	-0.198675149956331	-0.520044384366219	0.258045517550667	0.778474860436833	0.38912312259136	1.17486494249178	0.0306761494425725	0.0725050831560307	-0.00963588985018617	-0.0308809618792278	-0.164755203950462	-0.570484300076873	-0.127765575750588	-0.320786823200771	0.150396020032887	0.427156500035357	0.153980996922235	0.485718254312102	-0.0674014717068894	-0.242494316560118
SAOUHSC_00054	NA	57118	57888	1	0	0.510275975483385	0.73394108460899	0.289722922358458	0.587796833399042	-0.234574612882291	-0.604261253129875	0.303598425477447	0.855451413466171	0.245770857592573	0.955595370469848	-0.25469962238347	-0.676352665347145	0.268568486320906	0.821961294553601	0.389131850707089	1.19191621820967	0.113048871764934	0.271070268361354	-0.0587723102950137	-0.191082008864347	-0.00676159874364602	-0.0237520989442813	-0.0172517984806441	-0.0439425326374339	0.050321461472064	0.144994645573304	0.0697247318177636	0.223127034841527	0.0557919222028881	0.203634590919054
SAOUHSC_00055	NA	57955	58722	1	0	0.552761164078499	0.796866480086284	0.407707899763586	0.829059059974964	-0.232362179573432	-0.599930771903107	0.317285333123378	0.896061439135829	0.190619739245922	0.74285402625457	-0.250455154004687	-0.666602343730548	0.228228857328274	0.700097989029266	0.320491726494582	0.983915337656326	0.115994124216282	0.278768438103895	-0.0752661276668778	-0.245266688049978	-0.0172292580580781	-0.0606612189854752	-0.00195030768371882	-0.00497904208947393	-0.00708705722945528	-0.020467114401123	0.0204567984501417	0.0656137661072283	-0.024492401014177	-0.0895990794800857
new_58617_60971_-1	S22	58617	60971	-1	indep-MT	0.493561800864986	1.24079283966274	-0.333886409454919	-1.18398114827259	-0.429845067610396	-1.93534033095763	-0.317752814440607	-1.56490111488345	-0.256419882197034	-1.74259718919166	-0.256635985940563	-1.19114359349734	-0.0819382019072376	-0.438313054901448	-0.145336337543423	-0.778081021074957	-0.0864202611396237	-0.362187025187985	0.142397926907487	0.809193457889707	0.247022360425377	1.51666801158215	0.146415993657269	0.65183981994925	-0.0845674846350301	-0.425896227171098	0.0701889185875178	0.392586673725768	-0.0203910401741887	-0.130083217117251
new_58776_58854_1	S23	58776	58854	1	s-5'	-0.448355144502109	-0.597020631115559	0.492254800792598	0.924582032453166	-0.0345279722347332	-0.0823428542124488	-0.333972588467132	-0.871199786110735	0.0784859898788047	0.282518503020642	0.193059758817139	0.474621894175726	0.100932058192473	0.285980584611684	-0.160740005624663	-0.455810193203781	-0.338003451173399	-0.750322365704603	0.0433252643765083	0.130406536726133	0.00793498611297191	0.0258053571574989	0.0853056214495876	0.20115899759935	0.0268417602067061	0.0716012848232164	-0.0237119759615132	-0.0702496543605609	-0.0445952203080866	-0.150688339069657
SAOUHSC_00056	NA	58855	61053	1	0	-0.459117194905277	-0.696584169544823	0.660008696055767	1.41249853844109	0.0504617806141029	0.137119832586329	-0.240202838781242	-0.71395022290431	0.0243439841254621	0.0998456785526872	0.0716575846528633	0.200724800352069	0.068191317774414	0.22015034157532	-0.120323328488009	-0.38877000606246	-0.363563936037303	-0.91958189964457	-0.0499947955632517	-0.17146117552111	0.0594476251537081	0.220283046141122	0.15321900967492	0.411677681434509	-0.0713538431819467	-0.216875280106675	-0.165866079333071	-0.559908273854783	0.0354354937598622	0.136430880233047
SAOUHSC_00057	NA	61204	62382	1	0	0.84548421224857	3.68563669588671	0.309484691073002	1.90298120616279	-0.296630493523942	-2.31585026625213	0.078711406502992	0.67217824029126	-0.169022301898105	-1.99176734270169	-0.101885899776339	-0.819992599844366	0.123379665082642	1.14443424874793	-0.108757961882262	-1.00962699284633	-0.00937968363900477	-0.0681639559414241	0.00782925471659362	0.0771468861227814	0.0401297070500537	0.427237663757243	-0.0319809703897872	-0.246884194831433	-0.0547794077946231	-0.478373369583865	-0.0118785190009878	-0.115206924062977	0.0135309116830912	0.149678089300216
SAOUHSC_00058	norC	62384	63772	1	0	0.835947851866684	3.52557121763214	0.235645865471706	1.40183996566568	-0.338271283302758	-2.5550717360233	0.0474119932891724	0.391722281899449	-0.205646583371861	-2.34454935136933	-0.113549406224212	-0.884146028411123	0.139026410259367	1.24763587272801	-0.145793276616034	-1.30942513863611	-0.0321885879665459	-0.226314201398212	0.0165589096215783	0.157860327510945	0.0546678049705324	0.563090841312646	-0.0467358872563013	-0.349056257185692	-0.0707433463551973	-0.597693518694502	-0.00786514142818643	-0.0738016558670982	0.0353701209947124	0.378539323499092
new_63773_63930_1	S24	63773	63930	1	3'	0.834946331950433	3.42343094332259	0.224438418106035	1.29804131852342	-0.346687851074813	-2.54582938315561	0.0326244243867346	0.262050881026319	-0.254885715161921	-2.82511467849646	-0.104774135016692	-0.793132820635022	0.115051722516874	1.00377499810367	-0.127335083155157	-1.11184426126386	0.000954475233130606	0.00652419976076813	-0.00120266921762788	-0.0111465421812992	0.017385973163846	0.174099906118561	-0.0046274222075309	-0.0335998057716822	-0.0487789258714424	-0.400661751026885	0.0180940200959307	0.165062091154018	-0.0227842871723089	-0.237062361767396
new_64185_64264_-1	S25	64185	64264	-1	s-3'	-0.645724889378712	-2.21951882416986	0.423594002525454	2.05375869849431	0.0420553718301176	0.258893081196947	-0.31509852068228	-2.12176570784021	0.0043255516482815	0.0401920707837389	-0.00801170757013889	-0.0508423038963154	-0.119650103127244	-0.875113979886789	-0.264727737135704	-1.93777623512813	0.0512495943845205	0.293671170522468	-0.0328771309705019	-0.255444276166446	0.0680881577504756	0.571583141680083	0.209446914630531	1.27491110213262	0.0310504854781657	0.213807207958805	-0.0153294171799244	-0.117232010587691	-0.0527432396594506	-0.460047058825516
SAOUHSC_00060	NA	64265	65926	-1	0	-0.742727637327983	-2.86620376596122	0.183111725232378	0.99674011975868	0.160819027663201	1.11148235015511	-0.312634271644444	-2.36349026553995	0.107178250132729	1.11807700167367	0.058091192025138	0.413882051381388	-0.15064709832492	-1.23702502925747	-0.211244877182158	-1.73602724023379	0.190341991177737	1.22453629340546	-0.0667102307771404	-0.581916777385064	0.153128144984453	1.44320830875658	0.216799945692502	1.48160104806077	0.0247572358188394	0.191391335302166	0.0408415296423429	0.350662028657368	-0.0755137907874173	-0.739482499353328
SAOUHSC_00061	NA	66252	68027	-1	0	0.810114141998375	2.69931569070817	0.0472398331705963	0.222026149884487	-0.0470660933297123	-0.280868657359798	0.1057360468895	0.690192587469161	-0.247655262271731	-2.23070736137441	-0.357093527593673	-2.19673804274714	0.207334826218825	1.4700088890556	-0.0579233723640991	-0.411011692115674	0.029162054771237	0.161988864989068	0.0669642614153972	0.504361010921353	0.0570977968797173	0.464647214747645	0.0649948645156205	0.383513925645685	0.0268502072332709	0.179224653246706	-0.0267741602011508	-0.198487237347026	0.124979321520535	1.05674397050289
SAOUHSC_00062	NA	68201	69073	-1	0	-0.528854677642406	-0.39020488100187	0.166508931294368	0.173293466072323	-0.163746852706778	-0.216379927031522	-0.307547179682315	-0.444536936200995	-0.335520828860097	-0.669211519417095	0.0982453393956602	0.1338311259891	0.0434323518007829	0.0681883108570393	-0.287906894107906	-0.452377799766023	-0.353044148410969	-0.434255113195261	0.0351890136936916	0.0586886878450884	0.231837228986332	0.417768841905588	0.0828607002921523	0.108267866001075	0.0589816689040123	0.0871798356124794	-0.0945775707220044	-0.155257920927489	0.0203016171071082	0.038011160633822
SAOUHSC_00064	norG	69186	70583	1	0	-0.866571301879421	-1.51153214258314	0.2969339285367	0.730568959235908	-0.0749773998396566	-0.234223852902022	0.119081853971928	0.406910060446928	0.0653208646777868	0.30800132430895	-0.169205395174082	-0.544899134309743	0.0309353339857968	0.114817511991045	0.0018695513894997	0.00694453807934249	-0.0714580389583156	-0.207789574389487	0.0228113694023506	0.0899405211395523	0.165693474950518	0.705854214006843	-0.0362072215290115	-0.11184148202049	-0.0268701332205571	-0.0938913417312273	-0.0677768839542062	-0.263029189342821	-0.0680739716034622	-0.301313315223156
new_70704_70772_1	S26	70704	70772	1	s-5'	0.877277925151164	2.98977398442643	0.105316857083199	0.506276016784083	-0.180775809199632	-1.10339022542684	0.0779983692113712	0.520746590696555	-0.0825840618400287	-0.760825344157578	-0.117698575367723	-0.740561602178109	-0.0179887212292035	-0.130449280190948	-0.227596414437339	-1.65180754279654	0.0146716149389115	0.0833563429929668	0.087642516245696	0.675160386009232	0.148222144539201	1.23370342666797	-0.0309904126826062	-0.187035113028867	-0.078003073193978	-0.532544019558006	0.0933803043292456	0.708052900151049	-0.00636416102174255	-0.0550384844795676
SAOUHSC_00065	NA	70773	71246	1	0	0.919640137266847	3.53904375414823	0.139256160417067	0.755911126959307	-0.139653965753629	-0.962518195602551	0.0847349065641775	0.638807674298233	-0.129661580851012	-1.34886007790532	-0.0757789191597093	-0.538400243941547	0.000167035156125341	0.00136777965648171	-0.195221351357061	-1.59988291628166	0.0412398524123832	0.264572494671843	0.0730540071137826	0.635481650443121	0.0920108443488013	0.864775847821202	-0.0286915752620944	-0.195531637450388	-0.0947645475635705	-0.73056110908752	0.0299003605480393	0.256008098226529	-0.0371581076671839	-0.362865562270781
new_71247_71338_1	S27	71247	71338	1	s-inter	0.903735072548587	3.31168086676305	0.166814890516768	0.862244561918648	-0.152929840504601	-1.00366143870186	0.0928680369370217	0.666673761942307	-0.160651928439581	-1.59140551798206	-0.0708024970648188	-0.47901018055202	-0.0229148753906679	-0.178675530510236	-0.212132372371967	-1.65541605483862	0.0402370143497528	0.245806105233744	0.0693532640443879	0.574467158110099	0.0785200689246735	0.702723594410446	-0.029646738710896	-0.19238840651675	-0.0796766662437259	-0.584899348679981	0.00490722012287195	0.0400084886054918	-0.0503452058257807	-0.468154942819902
new_71340_71507_1	S28	71340	71507	1	5'	0.724982933614911	1.56682277545857	0.0508117808786804	0.154897645505626	-0.0697548954522872	-0.269994206827044	0.145147818744641	0.614528971166622	-0.299056697929232	-1.74716210192925	0.117964370001868	0.470686532547908	0.0712127267479731	0.327483894321263	-0.130009323304223	-0.598355741071658	0.000862072231724544	0.00310595618136461	-0.129573620064307	-0.632994071990903	0.0701069879702102	0.370041065442088	-0.177772023806139	-0.680377806807569	-0.209038266235303	-0.905024900940184	-0.115290217544239	-0.554362462355786	-0.280295866503363	-1.53720906285962
SAOUHSC_00067	lctP1	71508	73100	1	0	0.533411088615982	0.9317220802537	0.0983958153989774	0.242431631559008	-0.121012521998166	-0.378566623121667	0.0536164260710154	0.183468692243696	-0.42810256914247	-2.02143488657081	0.102916732825444	0.331893820028413	0.10619203229527	0.394690359533843	-0.278705018758437	-1.03672127089726	-0.124455784705623	-0.362409030642091	-0.230783228612207	-0.911212252182862	0.215967541779604	0.92131757196154	-0.169707839663301	-0.524953557068169	-0.2644155256551	-0.925239022884521	-0.161824184287245	-0.628893402063562	-0.224049885070804	-0.993100553244724
new_73101_73172_1	S29	73101	73172	1	s-3'	0.599423066168246	1.47895481815335	-0.00173495574135208	-0.00603807027538602	-0.196905504114893	-0.870095600811636	0.0239097639550636	0.1155677079354	-0.478896686452839	-3.19411730913494	-0.0622593360787193	-0.283605577668364	0.20148128163973	1.05778255122352	-0.0683186737330316	-0.358966362660242	-0.0672782619723815	-0.276729714429749	-0.256627495821864	-1.4312503295373	0.030856871617077	0.18593873441799	-0.00883646743704973	-0.038609552397502	-0.12114914065336	-0.598803644445337	0.0621220336407514	0.341017278369891	-0.312703347719522	-1.95784423556762
SAOUHSC_00069	spa	73429	74979	-1	0	-0.472582949121171	-3.08540683523317	-0.110040140475982	-1.01338350859077	-0.199538188411636	-2.33317908725077	0.262334583498251	3.35528713789136	0.0368459841178729	0.650297559490665	0.174302679126071	2.10100593223156	0.484210790992539	6.72680891715107	-0.0350389531564932	-0.487167584846552	-0.129630792250129	-1.41091918875922	0.0725695198014828	1.07097564904345	-0.26219295638167	-4.18072817230821	0.145084272137474	1.67744911249958	-0.177321472428009	-2.31920083820173	-0.271068563317794	-3.93752031045273	-0.0792136365810673	-1.31237663872721
SAOUHSC_00070	sarS	75400	76152	-1	0	-0.676500163879729	-2.31215966466718	-0.021154709043753	-0.101987108333697	-0.209567481230265	-1.2828074375034	0.0710308320020096	0.475594224342055	0.151462423168302	1.39940167561116	0.257892540831777	1.62733708859878	0.253246995070783	1.84176600997652	0.101412415321573	0.73813179477124	-0.118667101727278	-0.676144976315646	0.238859153654569	1.8453670489925	-0.0885629411576718	-0.739262142868371	-0.0162137010226962	-0.0981356277204129	-0.0936111519839413	-0.64094408733456	-0.145465397202199	-1.10616235786068	-0.14512123859786	-1.25865017715819
SAOUHSC_00071	sirC	76521	77435	-1	0	-0.6911227079307	-3.37209438132406	-0.410279611174358	-2.82366259892258	-0.141099977405361	-1.23298889218318	0.414161733216351	3.95871543101595	-0.232403233479597	-3.06530927684614	0.196557988131544	1.77061477625608	-0.0454681121477028	-0.47205404098484	-0.0188108688822771	-0.195454776029416	-0.0789819499170072	-0.64243913097402	-0.0709967848276149	-0.783022422103958	0.12644856982029	1.50679788495601	0.0929133873470603	0.80281870407209	-0.0583898229437689	-0.570721664390301	-0.00603474712506452	-0.0655107994452138	-0.0448270187361387	-0.555019914119531
new_77436_77515_-1	S30	77436	77515	-1	s-intra	-0.675613412011014	-3.31613135568775	-0.410723175895272	-2.84361619772421	-0.121605852336072	-1.06899481743359	0.452972707226917	4.35557256627727	-0.225302010983149	-2.98941428341656	0.184862386338541	1.67521612462216	-0.039922918974902	-0.416961530642346	-0.0237387887869409	-0.248133208334631	-0.0890580332085479	-0.728729143104007	-0.0840626878570369	-0.932669323836161	0.126509886117814	1.51654202227001	0.0873083015975085	0.758898391671267	-0.0319450149902692	-0.314108146565897	0.0158519399237033	0.173111190985513	-0.0571201057933194	-0.711453657105295
SAOUHSC_00072	sirB	77516	78511	-1	0	-0.677645261836383	-3.48621944363185	-0.407080317717902	-2.95406962252786	-0.135157841520789	-1.24532074596766	0.461738024646304	4.65358564337129	-0.211603560438937	-2.94281431523563	0.185295822197061	1.75997609588685	-0.0339004474097542	-0.371106005905067	-0.0287288954032702	-0.314748822989039	-0.0789329648501695	-0.676971376234033	-0.0633250291649031	-0.736408293667363	0.147213809581374	1.84968335097919	0.072709160957536	0.66242402850221	-0.0546630966617257	-0.563364123829358	0.0104380965798275	0.119476609422421	-0.0495664248828748	-0.647089064243046
SAOUHSC_00074	sirA	78527	79519	-1	0	-0.596469812094907	-3.68501783463116	-0.444437426814157	-3.87302283221874	-0.00334021505129881	-0.0369584045707896	0.557125068326393	6.74285128828017	-0.175280912171897	-2.92734106201768	0.178446327499658	2.03538967442455	0.0448028037483654	0.588974587608994	0.0102903934267606	0.13538669192135	0.00522675128411185	0.0538322504437106	-0.0786351487750948	-1.09814274376926	0.169310414295083	2.55464947832487	-0.0148773969459219	-0.162769378775977	-0.0804693567970098	-0.995919639679683	0.0462126480901077	0.635215730912852	-0.0653613126966847	-1.0246983614368
new_79520_79577_-1	S31	79520	79577	-1	s-5'	-0.689929769006076	-4.80574347456675	-0.426976864990777	-4.19515828938759	-0.00427587817596369	-0.0533419250564783	0.448001598979233	6.11329031186759	-0.145392488049373	-2.73769614006389	0.142461303338864	1.83206737486397	0.0446184477809053	0.661318080657246	-0.00343014415250786	-0.0508816216542997	-0.0198245644003731	-0.230207214387358	-0.0371436737993804	-0.58483252176422	0.199528802086123	3.39435934525434	-0.0537164975839269	-0.662610049789265	-0.0703489106870172	-0.981647848251766	0.0135324807043627	0.209721222695901	-0.0386725980286245	-0.683570323455288
new_79653_79884_1	S32	79653	79884	1	5'	-0.341357425135785	-2.51939237692349	-0.698122783427292	-7.26786038125225	-0.283911699216454	-3.75281716991641	0.474783560354804	6.86470510416644	-0.0681943446212164	-1.36057470132313	0.110315107802896	1.50317753881662	-0.041173120231868	-0.646607110010184	-0.0139835161346964	-0.219783819628811	-0.0461303240496695	-0.567587128231354	-0.0535449101773755	-0.893296452267483	0.176151687602278	3.17519050025346	0.0614763061447862	0.80350549543196	-0.0318402848653195	-0.470767033519526	0.0730279798289841	1.1991817424387	-0.00152629668665009	-0.0285857485196211
SAOUHSC_00075	sbnA	79885	80730	1	0	-0.31479004877806	-2.22619115523055	-0.682712231947362	-6.81031891007955	-0.311055529860233	-3.93973531644608	0.489480716058854	6.78136000175381	-0.0665463876802812	-1.27219451339106	0.123807099745649	1.61650046985306	-0.0299538434068352	-0.450748459783564	-0.0217045141628628	-0.326877026703016	-0.0306156355948317	-0.360947728990413	-0.0815048473203281	-1.30291431037853	0.185014716858878	3.19553997515136	0.0604469953145649	0.757026017722387	-0.0307754595833333	-0.436002165698117	0.0563403468955809	0.886482646841155	0.00870739519585321	0.15626217476629
SAOUHSC_00076	sbnB	80727	81737	1	0	-0.298043049007211	-2.05255945631644	-0.661748489350939	-6.42832779449681	-0.317325732107154	-3.91389977418733	0.518026932000855	6.98890027015853	-0.0575833553699553	-1.07201605718841	0.123369399255518	1.56860294294404	-0.0285458060460503	-0.418311011980884	-0.0330485094435481	-0.484687140198888	-0.029022336920699	-0.333202847094401	-0.102623542745917	-1.5975509196263	0.183628736023597	3.08854486708396	0.082112137922482	1.00142571250594	-0.0575903117445628	-0.794527290928139	0.0523376294656905	0.80193664735414	0.0121791148245769	0.212841653347182
SAOUHSC_00077	sbnC	81758	83512	1	0	-0.308299065357169	-2.10034333641256	-0.656591496783513	-6.30959736468524	-0.314938566074563	-3.84265674664016	0.513978631033283	6.85966495486032	-0.0803884731213066	-1.48046941400556	0.119558585074805	1.50379168407239	-0.0349817345667083	-0.507107067812807	-0.0418473953215511	-0.607126778547803	-0.0334151783474389	-0.379508444737614	-0.112796782706393	-1.73702374583182	0.17395243871803	2.89431055345687	0.107002618610434	1.29094316047659	-0.0613263249692187	-0.83696571165867	0.0627224183209869	0.950714556769781	0.0149954623292128	0.259240049446396
SAOUHSC_00078	sbnD	83505	84761	1	0	-0.325584459145208	-2.09075286853439	-0.617218626686487	-5.59070228013825	-0.3095760757396	-3.56036141786918	0.532286847991013	6.69614000683846	-0.0981957697351561	-1.70458784659849	0.145819528611562	1.7287952132588	-0.0459165739747662	-0.627406117283969	-0.0567436333499642	-0.775977353829117	-0.0334338242412249	-0.357918927241146	-0.130203105622337	-1.88995444196439	0.164057617682845	2.57295361300762	0.129144059688598	1.46861547004608	-0.0690260954617703	-0.887963232303771	0.0634672749873961	0.906772102412877	0.031570432055181	0.514450638028451
SAOUHSC_00079	sbnE	84751	86487	1	0	-0.322644435430284	-2.00226265155812	-0.604170883097661	-5.28865169478028	-0.31190261253369	-3.46659846685832	0.550909458681905	6.69756368220851	-0.0824660351020881	-1.38343753974066	0.132990582287762	1.52372495983796	-0.0576359097659574	-0.761079910092438	-0.0363746628294838	-0.480716152896686	-0.029753870079246	-0.307822176827533	-0.139259296696219	-1.95349373395915	0.147194256551263	2.23092131468183	0.135387500396817	1.4878874034185	-0.0758125443415515	-0.94249831107751	0.0605495226716179	0.836020361303007	0.0193308331051983	0.304418883496458
SAOUHSC_00080	sbnF	86396	88246	1	0	-0.274224020320311	-1.62786229423587	-0.5925128307689	-4.96133139286654	-0.328524759083373	-3.49275350131627	0.569631528281711	6.62439078985285	-0.0952242880580635	-1.52808488170313	0.109288760828869	1.19777846049855	-0.0695715602070618	-0.87878806779452	-0.0397136234400836	-0.502047207379137	-0.0444529380286066	-0.439918489895609	-0.150926636271627	-2.02520514024135	0.149435210129107	2.16651465024266	0.147020785498436	1.54555882308862	-0.0684744162950154	-0.814297591600378	0.076058454652937	1.00454392425444	0.0114879024987259	0.173052174749778
SAOUHSC_00081	sbnG	88221	88997	1	0	-0.254856281272144	-1.44948564719647	-0.580707243118838	-4.65869338161286	-0.33713519339288	-3.43407937500303	0.568385182108838	6.33287739868793	-0.115380120012084	-1.77393269541954	0.115914033816916	1.21714809608897	-0.0769155107694883	-0.930835084679566	-0.0345396281898961	-0.418339725973813	-0.0622521607991281	-0.590245362645783	-0.152163915541468	-1.95623583646638	0.15673083457721	2.17705572202384	0.159829485923578	1.60979327897914	-0.0675095100747814	-0.769176797371747	0.0639280065265651	0.808945015494029	0.0196078245253531	0.282990684402565
SAOUHSC_00082	sbnH	88997	90199	1	0	-0.247873919724609	-1.3967752292667	-0.573937146173893	-4.56192699756298	-0.32090208587206	-3.23858940736618	0.581513919170823	6.41941658841097	-0.127050196112214	-1.93534593335038	0.100323574264298	1.0437284306372	-0.103104957871413	-1.23627611150847	-0.0378792811431275	-0.454559030928811	-0.0448793144809081	-0.421600852342249	-0.150526654730016	-1.91734408490145	0.161151290069365	2.21781847999382	0.154013647712302	1.5369138587848	-0.0648593928437428	-0.732168786350949	0.0569342797982277	0.713803684279057	0.0117871414867938	0.168549837046559
SAOUHSC_00083	sbnI	90203	90967	1	0	-0.217369141948348	-1.16490680816288	-0.579519416153922	-4.38076130853303	-0.336327243511199	-3.22807042790478	0.566464546204208	5.9471073992613	-0.180092400907259	-2.60901307034832	0.108823736381426	1.07672736910908	-0.105205303333064	-1.19969586950512	-0.0270901385462592	-0.309170031680907	-0.0498067412936357	-0.444980516801618	-0.152980356984812	-1.85318988164227	0.156748481761634	2.05160220318504	0.152236112754918	1.44479293133502	-0.0565756229129333	-0.607386700203182	0.0520250814924022	0.62031934549782	9.95346281325481e-05	0.00135360403712537
SAOUHSC_A00084	NA	90905	91096	-1	0	0.0206442004176603	0.0230201471855972	-0.255713776312359	-0.402209628039875	0.0195338902433217	0.0390109416624236	-0.0124511604367035	-0.027199418182285	-0.199120727957414	-0.600224992983614	-0.168177461988999	-0.346231558456448	-0.249158474136869	-0.591188435857904	-0.0532128518195627	-0.12636285682085	-0.23341951492117	-0.433917101891755	0.0594934812244965	0.149958252017311	-0.289088989897719	-0.787296104234814	0.250379383659182	0.494428191119364	-0.0669252303155584	-0.149500465578338	0.20425055431284	0.506736908002258	-0.115350033069434	-0.326401317529927
new_90968_91059_1	S33	90968	91059	1	s-3'	-0.211223353428821	-1.14044728606835	-0.593935300710211	-4.52335557503987	-0.321215682200277	-3.10611609304401	0.547490099262873	5.79094324004885	-0.191390696746289	-2.79345500630383	0.095013980280626	0.947130062232137	-0.0993856504596317	-1.14181884235109	-0.0163303088115622	-0.187767555405103	-0.0357578619424918	-0.321858069165104	-0.172369489747427	-2.10370401887215	0.151920340683783	2.00329879464956	0.171174223591677	1.63668943564371	-0.0522800949341489	-0.565473544685639	0.0645067201479328	0.774903294488361	-0.029350007757256	-0.402129240326181
SAOUHSC_00084	NA	91163	91570	1	0	-0.0542748318735643	-0.0785515450444602	0.0683149837923134	0.139463487653272	0.586922936578543	1.52133545829464	0.279138690415111	0.791436430106181	0.108515214273766	0.424555480616436	0.218162402707297	0.582941507695491	0.176834093235425	0.544580997323124	0.139497999142167	0.429949150501817	-0.17645739713999	-0.42575101230002	0.0201597331948372	0.0659526093743532	0.21468381448149	0.758843239487749	-0.296919909102848	-0.761009701943438	0.20338974042876	0.589695655490295	0.069692852791727	0.224415965727275	0.0397289045452027	0.145910647758932
SAOUHSC_00085	NA	91620	92246	1	0	-0.473697528634361	-0.705338298163972	-0.0693143550913055	-0.1455820534135	0.520908547698779	1.38913831968559	4.40919619167598e-06	1.28616156129071e-05	-0.124760630018118	-0.502182391211258	0.16129276471324	0.443404462776324	0.259212075595953	0.821281073505985	-0.196781091607336	-0.623982750303278	-0.201544815211936	-0.500296601295843	0.0510655807572691	0.171876135334281	0.311881700278494	1.13418202780546	-0.286559526624895	-0.755624146248892	0.0357711488235925	0.106701832012651	-0.0543968483654219	-0.180210191793734	0.0036743612611416	0.0138836082452531
SAOUHSC_00086	butA	92458	93234	1	0	0.898224672025973	5.4721856242344	-0.319757133378333	-2.74779538612325	0.183270977114724	1.99966477897511	-0.0343597428090867	-0.410077084262834	-0.0674256481625677	-1.11042324731202	-0.0911237355898222	-1.0249346678611	0.0336028826670094	0.435604757944144	-0.0328757053663404	-0.426524313333771	-0.00101849723132763	-0.0103441609488393	-0.0473035153099022	-0.651418690013163	-0.0368880538892606	-0.54885560789224	0.074913230065016	0.808218884608816	0.0109314764106572	0.13341274013877	-0.105421182872441	-1.42893669711613	0.0475687284761858	0.735396458432802
SAOUHSC_00087	NA	93378	93500	1	0	0.670821751126713	0.979095156918584	0.00726707775270416	0.0149611811159039	-0.058391498848247	-0.152635323194287	0.143828406183597	0.41124647636109	-0.0139860079749264	-0.0551822128863026	-0.151489934037324	-0.408216326148329	0.0847581490396313	0.263232475865319	0.140969764051942	0.438163917752441	-0.0910658287552284	-0.221581136841496	0.084769533962284	0.279671698348482	-0.273986969387992	-0.97666178809061	0.0777605749373973	0.200988800839443	0.13821559363817	0.404126612977954	0.00318616583942788	0.0103465463400275	-0.00608792051690144	-0.0225481487072442
SAOUHSC_00088	NA	93570	94550	1	0	0.144529393321664	0.124331841963738	0.361370917718941	0.43849807773857	0.358024998353263	0.551603737853271	0.0715519819270614	0.120583423962732	-0.0490886355389327	-0.114154943426119	0.226267503161033	0.359366176975918	0.3716970762401	0.680386317314383	-0.136518722096136	-0.250098607854722	-0.386798793511113	-0.554716232118016	0.240301953666596	0.467277045778029	0.049556093777198	0.104116551571611	0.0538828288496115	0.0820863993085883	0.102535542510122	0.176702731476596	-0.273463285637051	-0.523400917239059	0.106736176945006	0.233003251549693
SAOUHSC_00089	NA	94513	95205	1	0	0.00475768020093557	0.00391318992146296	0.544738900926417	0.631993158913458	0.0770066951752478	0.113436240931319	0.154042015665739	0.248207344498154	-0.205793926196823	-0.457568171305975	0.0403636234372005	0.0612935326576668	0.393489228425271	0.688666197104468	-0.256996590752339	-0.450148610403163	-0.211267431498448	-0.289686200576448	0.18213399429099	0.338623933037685	0.186920559235207	0.375482129984986	0.0161566069299213	0.0235331719891119	0.0209822801382288	0.0345725172615531	-0.16415100551752	-0.300392088946109	-0.0841401496743217	-0.175615607486853
SAOUHSC_00090	NA	95415	96581	1	0	-0.298438424360516	-0.319822608778105	0.509436010174093	0.770073840595872	-0.0526039034745725	-0.100962490779809	0.096068895268662	0.201686567728769	-0.386032436843816	-1.11831923763506	-0.190497072175705	-0.376904701863551	0.114291334938573	0.260620135780343	-0.0736918563746172	-0.168177073897089	-0.295824621122724	-0.528504044995555	0.0302039735138977	0.0731660250933201	0.345942796760519	0.905430743135889	-0.0094990764253866	-0.0180272895629307	-0.118731343437112	-0.254895663040442	-0.232675485242893	-0.554771721020194	-0.121560095818156	-0.330574695907474
SAOUHSC_00091	NA	96562	97800	1	0	-0.704455412997708	-1.06958756301504	0.317368473882724	0.679696329241637	-0.153265510629767	-0.416768542577184	-0.0337404058773308	-0.100358206629414	-0.386022780304859	-1.58439456011738	-0.0598270436136306	-0.167706232732299	-0.00619223481418428	-0.0200055496863535	-0.0783582557267437	-0.25336140903241	-0.232160826236949	-0.58764000003549	0.0172119215680711	0.059072200633736	0.25521837356341	0.94639250415906	0.00669737427853244	0.0180078570064818	-0.0874672869871424	-0.266042567904723	-0.130374011868072	-0.440416039843293	-0.0539907125908962	-0.208020455791149
SAOUHSC_00092	NA	97790	99220	1	0	0.249636623933365	0.351740823980041	0.452337982228777	0.899012726424345	-0.177381876608402	-0.447621957601871	0.119004202518819	0.328485746796755	-0.607205012814103	-2.31279637898392	0.240033787733071	0.624418384574819	0.0431463378952286	0.129359597201791	-0.2786352568689	-0.836071494443018	0.0892140352603607	0.20955944283619	-0.187508794050986	-0.597210004682824	-0.0821272806079351	-0.282617102874461	0.0713680008292162	0.178078970873261	-0.0521055841257468	-0.147075856497977	-0.0509623369920632	-0.159761847903138	0.00243697334255779	0.00871343518262356
SAOUHSC_00093	sodM	99488	100087	1	0	-0.0405135113271654	-0.147348718624745	-0.216757555144742	-1.11201086148089	0.335810717332653	2.18740243670351	0.0667781589840494	0.475795878268888	-0.0327280748294772	-0.321776639688845	0.680096929761171	4.56673824349261	0.411346020610413	3.18342055908096	-0.0167708154120793	-0.129895327414867	0.164058800631024	0.994730847450579	-0.096608112735736	-0.794238680778159	-0.0798275497180983	-0.709080918205647	-0.0770797131883736	-0.496456496205579	0.0344888115720668	0.251285453629987	-0.0331964888564646	-0.268625906108092	-0.1117834819652	-1.03168772148718
SAOUHSC_00094	NA	100455	101054	1	0	0.347737645030331	1.33469557199406	-0.13030748198116	-0.705485628126575	0.498632855020844	3.42767046901301	0.21337029832642	1.6043688861769	-0.334137946824994	-3.46692051720886	0.141558739516864	1.00312724236748	-0.163555273289095	-1.33578111850701	0.322819748657242	2.63866026969492	0.182429783156768	1.16730898530817	0.239449533693423	2.07747336508939	-0.10303597975784	-0.965863907119918	-0.00586280538919706	-0.0398502104393704	-0.0190548833696243	-0.146514108604028	-0.173569648203396	-1.48222303426301	0.231673297691501	2.25647560084479
new_101055_101194_1	S34	101055	101194	1	s-3'	0.393732738098718	1.54531696069323	-0.211323352376	-1.169908356304	0.482313722437351	3.39026248154051	0.175503942269979	1.34940612191901	-0.311848016130848	-3.30861781789742	0.0895275771468565	0.648726595328475	-0.178270552225168	-1.48879839628177	0.335512497187875	2.8042557403401	0.19002539400578	1.24333242981499	0.227731759332355	2.02036856809382	-0.119630838386725	-1.14671557665343	0.01888872038693	0.131284426603366	-0.0272479193136494	-0.214235792345191	-0.158144178159621	-1.38095178807699	0.207058863263906	2.06221537276471
SAOUHSC_00096	NA	101370	102125	-1	0	0.721122848465977	1.57161711479386	0.251456127856238	0.773015183186967	0.365197051417475	1.42545140628311	-0.067949516477141	-0.29011061497316	-0.243552137796626	-1.43488472976202	0.125072474377393	0.503254958016603	0.247051320217356	1.14568416545722	0.174840996515854	0.811472185707221	-0.166769266011736	-0.605916928550788	-0.0588578077403345	-0.289956289300738	-0.0261237363953222	-0.139049460289635	0.0457181085323539	0.176449477806691	-0.0627896619211063	-0.27413739359843	0.029809042694623	0.144542241833894	0.0393328140049114	0.217528748950165
SAOUHSC_A00097	NA	102228	102452	-1	0	0.584878367868714	0.863974816866537	0.261257149795444	0.544367284053589	-0.0639420414868581	-0.169164676979005	0.0716999234134891	0.207488471907739	-0.127865803420475	-0.510596120933283	-0.15737168748537	-0.429191343174938	0.075020635060554	0.235806894798751	-0.29821628973971	-0.938122947480168	0.00430424599881469	0.0105996661024388	0.215917196430502	0.720964225185642	-0.345445630272394	-1.24626887722333	0.12620514891351	0.330146903429144	-0.0956952886831598	-0.283184007256138	0.111607060945737	0.366806024760181	-0.0900048722274542	-0.337384941553229
SAOUHSC_00097	deoD	102361	103068	1	0	0.8002135188662	2.05865058269657	0.318971985641399	1.1574909512042	-0.0141792562745272	-0.065330783763878	0.0941054595022029	0.474276199028592	-0.214091533050612	-1.48889414437573	-0.171752809563531	-0.815773197800735	-0.1786195875232	-0.977791090816056	-0.0201334959141053	-0.110303379390665	0.0762714952593993	0.327113593180547	0.0445671767053237	0.259168870512363	-0.0959706669570365	-0.602992332413905	0.132027420694521	0.601499851009458	0.0388741551145051	0.200345854208691	-0.0981909053572409	-0.562027134487938	0.0246531967702913	0.160943761709656
SAOUHSC_00099	NA	103075	104427	1	0	0.762758172831316	2.05882246779557	0.493629162494401	1.87940832128936	-0.0660784693459671	-0.319432914968491	0.104350379296396	0.551779824723943	-0.226815623061221	-1.65497931169226	0.0404381247756021	0.201517081258415	-0.00537012310296995	-0.0308429925541347	-0.126620604940494	-0.727828881697354	-0.0127511137443486	-0.0573772493827622	-0.0927391840677849	-0.565830375154601	-0.0107647448487526	-0.0709630529066352	0.0235261347407215	0.112454603608227	-0.0733868272501016	-0.396819296384305	0.025404831760022	0.152565949539534	0.0611709947203246	0.418988132748916
SAOUHSC_00101	deoB	105198	106376	1	0	0.613702541711056	1.24792301554728	0.636945045608413	1.8269225803597	0.0716330370090029	0.260874060343564	0.23784187257636	0.947453585513901	-0.164392879860232	-0.903650411202857	-0.0510551651404199	-0.191671872150787	0.119086757904692	0.51526848727922	-0.116691644501055	-0.505315365927211	-0.0972125392074555	-0.329542730067093	-0.133631341403816	-0.614227360944495	-0.00678089309496694	-0.0336754409694591	0.0482909990518037	0.173896440524439	-0.0372520559701577	-0.151747924779354	-0.0701573109706056	-0.317403762949982	-0.0488866437426152	-0.25225759166783
SAOUHSC_00102	phnE	106507	107322	-1	0	-0.293228585845078	-0.348125133020834	0.0423276550181358	0.0708829181719456	0.215124090171419	0.457410131749612	-0.345881478092946	-0.804444588233831	-0.553932167899443	-1.77776042133283	0.14156518307331	0.310294697723388	-0.0122441447923026	-0.0309312711078222	-0.282195672395652	-0.713464376958992	-0.206766733394182	-0.409231744263678	-0.120655508354136	-0.32379279763698	0.108328639084713	0.314100683240761	0.253382526985454	0.532721672480416	0.0184291795726439	0.0438306302604967	0.0593021731551117	0.156642261645953	0.0270186732592017	0.0813986575103169
SAOUHSC_00103	phnE	107319	108119	-1	0	-0.337933537070509	-0.351462963214673	-0.0421575309188855	-0.0618460185950391	0.234777923236535	0.437313807722944	-0.309372841934615	-0.630333247091616	-0.555951541656321	-1.56304969340276	0.174090124829419	0.334280648466587	-0.00398866255663479	-0.00882705447632613	-0.23160075053313	-0.51295717231954	-0.158750472294646	-0.275247177284698	-0.154379492405169	-0.362934989083239	0.207412077330126	0.526840113677394	0.237534219641486	0.437490962322668	-0.0923763522161986	-0.192464981485031	0.0275394039004312	0.0637253268555056	0.121256250622054	0.320019585110474
SAOUHSC_00104	phnC	108121	108894	-1	0	-0.388079585925975	-0.287365965654095	-0.174379215093753	-0.182136739740317	0.383450937434471	0.508524635900369	-0.139540319910319	-0.202420271307342	-0.13870294157076	-0.277643671442721	0.087496607310136	0.119617459182778	-0.154621728693844	-0.243626931589791	-0.121199735915499	-0.191121294425279	0.0728040950123975	0.089873140134946	-0.172573326234019	-0.288854515136064	0.319252298138805	0.577357864893831	0.230558650820066	0.302336502347701	-0.109515728647061	-0.162455220135946	0.014570876364492	0.024005428894045	0.162433552395041	0.305221010172909
SAOUHSC_00105	phnD	109108	110064	-1	0	0.0648131961205197	0.0752651811552007	-0.175875599584014	-0.288087603741447	0.617565184413862	1.28440248873872	0.111738563645889	0.254198809919569	0.044767184818392	0.140532907688807	0.124560590289551	0.267054658182608	-0.311527952251357	-0.769782319074769	0.0407699794211999	0.100824026441422	0.240892538497006	0.466351734938893	-0.134270639106941	-0.35245419737646	0.117877940424987	0.334317979590765	0.0670928811532191	0.137975426382928	-0.11721788097301	-0.272688724394281	0.0240995883697639	0.0622657984546518	0.163407512328295	0.481533872170341
SAOUHSC_00106	NA	110293	111837	1	0	0.555167588396141	0.739892280277203	-0.093765651599009	-0.176269217232358	-0.406230048049745	-0.96962565517758	-0.144694630912106	-0.377777914419911	-0.132802913388781	-0.478453316937643	-0.120140357856074	-0.29561205530358	-0.203127035958981	-0.576039629452953	-0.123093191033838	-0.349358484527788	0.345346550709388	0.767289210022291	-0.09032569734818	-0.272111360527259	0.218598418468755	0.711521339378623	0.173413929317848	0.409282335793947	-0.0296459450162718	-0.0791502576296365	-0.000120492994274264	-0.000357285551140452	0.184708642250946	0.624677349588662
SAOUHSC_00107	NA	111888	113423	1	0	0.856715076560948	1.81644530024766	0.119489936749181	0.357359681933637	-0.031865229448205	-0.121001464161709	-0.1119796839844	-0.465119885629601	-0.352434246327957	-2.02000103265074	0.022365670001814	0.0875501015627831	0.0839143341333955	0.378584043587362	0.0846560655645515	0.382240646479544	0.0579905033013258	0.204975695216671	-0.0617970188850206	-0.29617227230557	0.0896434999991365	0.464195836034277	0.10323530370046	0.387622326606592	-0.036181737005364	-0.153680218134526	-0.100130654494595	-0.472348165759587	0.090397867391551	0.486371646955779
SAOUHSC_00108	NA	113507	113710	1	0	0.464372077702355	0.658525163849091	0.275027058889249	0.550135928196355	-0.0784584181556476	-0.199266129743754	-0.0169965268045406	-0.0472178508582174	-0.434460689492734	-1.66549885514152	0.324151214036831	0.848677633044301	0.173106434026606	0.522347746361622	-0.0919439563287968	-0.277665764923259	0.324830507582238	0.767931819872968	0.104243019712126	0.334152118100414	-0.017476915222948	-0.0605295684871783	-0.159927096012809	-0.401627052515489	0.049388177856742	0.140304603790068	0.0676601458317006	0.213475711803256	0.123418136856706	0.444129287645916
SAOUHSC_00109	NA	114083	114568	1	0	0.0572240407158738	0.0423937124759205	-0.0576269587941789	-0.0602194711049695	0.289503031262676	0.384117156572022	0.256026305682106	0.371575673964297	0.180177575748809	0.360837148916147	0.437218468685141	0.598012490140542	0.13092953684293	0.206395773078269	0.0769825678129481	0.121452985272254	0.0337734441086551	0.041711696649035	-0.198792380658727	-0.332899866873839	0.0332607961599781	0.0601799871880273	-0.34475363304983	-0.452299815107921	0.0829534857568872	0.123111950007451	-0.108298370947146	-0.178506533660038	0.0563808843923768	0.105993434111633
SAOUHSC_00110	NA	114553	114843	1	0	0.608962853739632	0.647281266669016	0.00912103224729667	0.0136752267013871	0.125181375455889	0.238303058508183	0.268391884025884	0.558870737813446	0.0844218244079367	0.242574164352593	0.0193207165672339	0.0379152821982096	-0.0189254683377802	-0.0428044686221058	0.258185064744113	0.584421553150155	-0.0815896541134713	-0.144576232665603	-0.0321404731321886	-0.0772227849127809	-0.201548998597876	-0.52321405547261	-0.25785064849547	-0.485361242786442	0.0908114529692229	0.193368399167016	0.0955119076908441	0.225875444138501	-0.129445037610994	-0.349149795948596
SAOUHSC_00111	NA	114927	115214	1	0	0.518500037272583	1.13486856276609	0.00485062640344646	0.0149755543413214	0.246504556678528	0.96629423037558	-0.0438366339808484	-0.18796358885944	-0.610680764352139	-3.61325480331016	0.174994493705229	0.707147457679764	0.110215341433323	0.513309216857788	0.0791677426359008	0.369009806213864	-0.0156372300184029	-0.0570579512830147	0.130010592670279	0.643230263837712	-0.0972290062778904	-0.519743590348969	-0.121092275716613	-0.469361912225911	-0.0213442889504365	-0.0935882026093408	0.0664064678270265	0.323382428580475	-0.0162369212602331	-0.090182985537141
new_115209_115524_-1	S35	115209	115524	-1	indep	-0.510501475732243	-1.36700574702427	0.000522326856923918	0.00197289513836502	0.0794086400811686	0.380827900115944	-0.266527369995231	-1.3981536730963	-0.235190000919977	-1.70247117216363	0.228942521028416	1.13184935142574	-0.074156963724134	-0.422537751190225	-0.0758400262350112	-0.432478662245607	-0.200928100960735	-0.896961069061636	0.0956146467442732	0.57874695787741	-0.0561032875042047	-0.366908835726219	-0.0599469262745582	-0.284272525751422	0.0286407409977156	0.153638560594769	0.131356477020457	0.782589640278435	-0.0429132488721165	-0.29160091616839
SAOUHSC_00113	adhE	116538	119147	1	0	0.352264751051105	1.31853976607624	-0.104515241674997	-0.551813067012026	0.18620155542085	1.24823113058743	0.209821668485178	1.53855893210149	-0.141009354888596	-1.42678831602028	-0.395916471325201	-2.73600219323898	0.548066592480863	4.36513432780557	0.0832068997891951	0.663248470125834	0.160440690828376	1.00114767466707	0.268190718957396	2.26912670225968	0.0723331559452752	0.661238267750509	-0.00919088683244517	-0.0609222721689368	0.128433102905828	0.963038524225022	-0.0513050601133387	-0.427261251969876	0.248280766840959	2.35825776159985
new_119148_119233_1	S36	119148	119233	1	s-3'	0.167682094516193	0.500331918582001	-0.192986241794762	-0.812243370549255	0.212454226693451	1.13533638437308	0.0368624870248301	0.215474512933935	-0.162711499380009	-1.31243360172847	-0.436468315129864	-2.4044351516856	0.605272587699756	3.84293256128824	0.181634293273384	1.15414995702209	0.0781461578904459	0.388721646389393	0.232375536290123	1.56730270200683	0.113972035247541	0.83055107454032	-0.0140156033533767	-0.0740590177116362	0.0913028100108674	0.54575573057042	0.0159939620154724	0.106178563027206	0.189035049338634	1.4313241688549
new_119358_119437_1	S37	119358	119437	1	s-5'	0.10763377433809	0.351013578010808	-0.388957577203807	-1.78922884111822	0.41889960473431	2.44665626092642	0.0133116683545439	0.0850447661500214	-0.0645290061504542	-0.56887637383699	-0.456130945558359	-2.74633625975725	0.319895825258997	2.21985269916297	0.138205548541884	0.959828624388253	0.156625425125889	0.851524572523002	0.24069276145502	1.77430932087319	0.287463733999104	2.28957529560514	0.0570492950032275	0.329473324598481	0.11133972693187	0.727391362514186	0.0563226320792532	0.408665101885645	-0.0472504446390819	-0.391025785011858
SAOUHSC_00114	capA	119492	120160	1	0	0.897449750695488	6.81533149936421	-0.159236326437931	-1.70571826803408	0.28437341565322	3.86770639910571	0.0206754654676428	0.30758977530817	0.0329986452480935	0.677423921264947	-0.185960374287227	-2.60727044841782	-0.0270347938146842	-0.436857849554133	-0.0177363362497685	-0.286835981264395	0.126009534748636	1.59529067742219	0.00321213296027805	0.0551393084900312	0.0922921971538627	1.71174217049023	-0.00872005504274741	-0.117271019212532	-0.0156618137112068	-0.238265706420224	0.0472266305806454	0.797945204556077	0.0163674429529419	0.315414627331799
SAOUHSC_00115	capB	120176	120862	1	0	0.902279860106452	6.90309484937468	-0.144580709858995	-1.56027531299994	0.272719551578168	3.73685728770941	0.0189982066447941	0.28474423497176	0.0439891696840522	0.909779017035344	-0.189963111395919	-2.68324716024783	-0.0165531627875231	-0.269478301559942	-0.0289076638476402	-0.470986484725337	0.115641781940107	1.47494874226867	-0.00500546096419995	-0.0865640592882688	0.105810829766986	1.9771026517885	-0.00242020289802541	-0.0327905713168323	-0.0194673618678926	-0.298368052938587	0.0362280612086331	0.616675839658219	0.0262523645197022	0.509677137978718
SAOUHSC_00116	capC	120865	121629	1	0	0.905645412072164	6.82332765569488	-0.134582461389634	-1.43025939525822	0.260208864434169	3.51113706636978	0.0165670610592641	0.244524997809803	0.053528804488544	1.09021751163025	-0.20332466854972	-2.82824439566876	-0.00367768274104927	-0.0589593293910111	-0.0399962378909139	-0.641726612515004	0.0986160841572697	1.23864075180733	-0.00539789452431172	-0.0919291801927225	0.102553893611509	1.88706435032117	0.0029079304575647	0.038798655954523	-0.0178137681410703	-0.268866362622961	0.048299539886627	0.809636898655499	0.0136170097066284	0.260341817583744
SAOUHSC_00117	capD	121649	123472	1	0	0.921758467307061	6.70551667272488	-0.101442458953663	-1.04093398067638	0.221983366460366	2.89216592663857	0.0166571860335861	0.237386765304709	0.0342228701081885	0.673006276199119	-0.196582617943047	-2.64027432402642	0.0231967773565824	0.359073209340068	-0.0459434441476707	-0.711756647206402	0.0711308922713651	0.862646655880563	-0.0119542303061245	-0.196574729779128	0.112180488559085	1.99309940432022	0.0114306114207618	0.147258103164674	-0.0175744305346558	-0.256117358285063	0.0560817534922773	0.907707573295488	0.017051034239934	0.314767574661399
SAOUHSC_00118	capE	123462	124490	1	0	0.924272105382933	6.49927440547049	-0.080565590260083	-0.799103307028273	0.190236851169818	2.39578221871221	0.0266980376222592	0.367776625633852	0.0527213582458405	1.00216491013541	-0.210248191511568	-2.72951900983274	0.028716768946384	0.429675745997626	-0.045540992606516	-0.681962338937044	0.0694454064915026	0.814081953448141	-0.0178943478779934	-0.28442768164193	0.11968015419759	2.05534006880588	0.0120343119618291	0.1498583417481	-0.0137867362611009	-0.194208903574494	0.0749883672634607	1.17318955846885	0.00162461577420934	0.0289894411678492
SAOUHSC_00119	capF	124503	125612	1	0	0.926633365247329	6.26564002792368	-0.0563241994639663	-0.537205983793011	0.170176227961013	2.0608389813865	0.0331969910677722	0.439740011776745	0.0586919353547133	1.07281172522046	-0.214854394824652	-2.68219639873597	0.0367411819049397	0.52862885781152	-0.0499928558856553	-0.719877045081335	0.0667634926018882	0.752585991110734	-0.0118897445535065	-0.181727640732497	0.129170432398525	2.13312910416698	0.0101155030156746	0.121126626025746	-0.00769786984276953	-0.10427272215944	0.0744749743318983	1.12041040290224	-0.0101109596888889	-0.173489835699762
SAOUHSC_00120	capG	125616	126740	1	0	0.922895042130652	6.0316220035058	-0.0468546433388989	-0.43193932719179	0.159289935043032	1.8644803046739	0.0356868378089358	0.456908909426389	0.0755537982839958	1.33482914532329	-0.227139328160038	-2.74070926422453	0.0467594514654254	0.650266603534765	-0.0507328837773773	-0.706096770536727	0.058598153048255	0.638447671297507	-0.0110560102945915	-0.163331968467771	0.134314128502637	2.14387778326152	0.0101321065129372	0.117267098667304	-0.0022604332302927	-0.029594848994954	0.0874195790649554	1.27115871337802	-0.00844362975874119	-0.14003452935249
SAOUHSC_00121	capH	126743	127369	1	0	0.916162316861958	5.93582106838904	-0.0389062643806422	-0.355562717804919	0.159171430642907	1.84697559553169	0.0348440518372487	0.442259105383598	0.0822840163003787	1.44115745379155	-0.236586457948233	-2.83000423603506	0.0471266603349102	0.649703608473673	-0.0544133486222876	-0.75076963919007	0.0641617110979078	0.693017001823945	0.000633523287298388	0.00927816128329727	0.14646921303677	2.31766811351865	0.00744946820324195	0.0854728680196175	0.00399373212092725	0.0518358171035856	0.0930590498877422	1.34145545024739	-0.027938983143657	-0.459349367040778
SAOUHSC_00122	capI	127374	128483	1	0	0.919827953908941	5.69796433441862	-0.0248773764071965	-0.217373204222208	0.135090831743494	1.49874124547502	0.0446828933839252	0.542243264167213	0.0889410624669576	1.4893714010269	-0.238393087400769	-2.72643788524434	0.0458374914786792	0.604190932480101	-0.059691592596134	-0.787443061869383	0.0686443674289278	0.70888796872229	0.00968974488584262	0.13568018389196	0.139235308224916	2.1064881704723	-0.00427246478184038	-0.0468690600527854	0.0104820290677652	0.130077183170158	0.0917484095221113	1.26450610644984	-0.0318331077797814	-0.500398861235927
SAOUHSC_00123	capJ	128497	129663	1	0	0.921277838518443	5.3173628271661	0.00399916445707482	0.0325584140623877	0.0974216332215835	1.00704467621049	0.0474363033337245	0.536359854149224	0.0567474159844501	0.885399629416774	-0.240698718895648	-2.56488723801645	0.0603185675629764	0.740793100122634	-0.0818331933677469	-1.00583800629957	0.0525834171478862	0.505957516191341	0.00812394282002131	0.10598965700208	0.146677231288331	2.06759225055489	0.00740064676123824	0.0756432144947423	0.00822873729380796	0.0951440227344366	0.0993498195750932	1.2757982951683	-0.0441242767573224	-0.646260215537844
SAOUHSC_00124	capK	129656	130861	1	0	0.915956741103931	4.88515630027717	0.0307778066535802	0.231541836983154	0.0691440069327636	0.66045875992466	0.0486417570758823	0.508220887581469	0.0396178429493423	0.571191716663788	-0.250249532081078	-2.46414126383044	0.0678261103422714	0.769733965207572	-0.0760001679699814	-0.863198991500521	0.0461256730592473	0.410115130565138	0.00917197783021135	0.110575128926627	0.158884560642665	2.06957761804596	0.00678037945381067	0.0640401188421074	0.00994924612310651	0.106300746904732	0.106587032723364	1.26478625170558	-0.0752241994649852	-1.01808778130793
SAOUHSC_00125	capL	130862	132067	1	0	0.917120997405368	4.71477836087049	0.0577130498961204	0.418501460256404	0.0379835328755234	0.349717739240208	0.0447002169444822	0.450177755390364	0.036472672547523	0.506862086355924	-0.234051053469233	-2.22143736318565	0.0768382582818106	0.840528406050768	-0.0757150849991612	-0.828914870913034	0.0266085870336455	0.228042626192314	2.39621446033931e-05	0.000278452606430615	0.185875830393799	2.33374869425624	0.0108225670008656	0.0985279751764022	0.00218662605588865	0.0225191402144919	0.0925673507320095	1.05877028286586	-0.0528837856203112	-0.689892353227086
SAOUHSC_00126	capM	132078	132635	1	0	0.917571455790407	4.62417060490961	0.075814440935368	0.538932280952421	0.0171016097722479	0.154354255424271	0.0430080093539854	0.42460299270433	0.0503191230215692	0.685511258246633	-0.238118379917007	-2.21552012745818	0.0804860793658192	0.863087773860403	-0.078378773352407	-0.84117292986843	0.0255464287661409	0.214626689244378	0.00856606742343319	0.0975812551563755	0.177699373755407	2.18713893741932	0.0104529893735653	0.0932887110142466	0.00332498534531722	0.0335680667830561	0.0953654289299618	1.06928674689347	-0.0534188186823421	-0.683144197324609
SAOUHSC_00127	capN	132635	133522	1	0	0.91388570439256	4.45629528569571	0.0606541733589613	0.417187293245409	-0.000677611266559818	-0.00591766472789936	0.0457696349005338	0.437219255575626	0.013905886846377	0.183302480644936	-0.255441578565061	-2.29965397356513	0.0901894175126397	0.935788916466152	-0.079951654302287	-0.830237609563167	0.00503112448275589	0.0408984374017797	-0.0160849999178714	-0.17729402416388	0.169127465654958	2.014154306047	0.0198684337899897	0.171569600463296	0.0103663548331811	0.101262999717785	0.114388574179725	1.24100630298215	-0.0675541162736626	-0.835907157804019
SAOUHSC_00128	capO	133576	134838	1	0	0.908386683209953	4.21485996730865	0.105272369482808	0.688993455730723	-0.0113885820908872	-0.0946389055090526	0.0170860157650772	0.155307686294597	0.00733412930250103	0.0919916753556139	-0.241106912720641	-2.06543190142299	0.0931154659106846	0.919336388533645	-0.0940105323567904	-0.92892740464256	-0.000748299576388115	-0.00578825247872708	0.021113305824863	0.2214417922599	0.190707800567725	2.16111247475821	0.0206528823856503	0.169702286177071	0.00324525402923663	0.0301650278445674	0.101861180339755	1.05155104587708	-0.0657405757031709	-0.774051835385451
new_134839_134914_1	S38	134839	134914	1	s-intra	0.887603607472504	3.39039533559906	0.0872088661657484	0.46987271908508	-0.0589768821710189	-0.403460250588755	-0.0201440013604667	-0.150735928662529	-0.0640744680304048	-0.661612751365401	-0.234481067641868	-1.65359021259784	0.0873902844773355	0.710288322312781	-0.118723203854702	-0.965738984249942	-0.0424644932245507	-0.270406299151008	0.0551738636356139	0.476382323415999	0.222671539081794	2.07726792611196	0.00855653811910403	0.0578793976030406	0.0180902508917581	0.138426269332062	0.106439991366352	0.904576659744514	-0.075397478276289	-0.730823080115991
SAOUHSC_00129	capP	134915	136060	1	0	0.876433987459102	3.24891433118521	0.0933020853354851	0.487863926350614	-0.0351187676379181	-0.233155667968926	-0.0232293878563363	-0.168692808996619	-0.133686952183278	-1.33966325573164	-0.260648805213053	-1.78387169490265	0.0979979070118082	0.772993937192842	-0.103220253255079	-0.814848445144123	-0.0371764917064411	-0.22974550767873	0.0125046595802509	0.104780841044702	0.210184295449153	1.90289941938137	0.0234164530162523	0.153721562479655	0.0227356980339526	0.168837915933136	0.113164342291296	0.933335783004396	-0.0909817284461229	-0.855849462957697
SAOUHSC_00130	isdI	136125	136451	-1	0	0.0367890168649061	0.114019686423118	-0.668773285728561	-2.92367358657067	-0.215645212200381	-1.19698619449324	0.341814065305644	2.07534998076614	-0.225468740673613	-1.88901572752898	0.273966994979891	1.5676486520855	-0.196732831561716	-1.297414481862	0.265750152264871	1.75399380094314	0.0279976051976162	0.144657888261639	-0.0456160644457327	-0.319573258974628	0.1428864219227	1.08155632776204	-0.0529533864707586	-0.290636415922121	-0.0438814049564455	-0.27244875361107	0.141400550829176	0.975039085715491	0.0515344791310494	0.405306623873044
SAOUHSC_00131	NA	136458	136841	-1	0	-0.0363129682725978	-0.121008270371739	-0.6562237402034	-3.08456231377237	-0.196994033557734	-1.1756932827458	0.397046727030932	2.59199810190349	-0.126603329973657	-1.1404756218044	0.340850577401915	2.0970373430303	-0.192409708571458	-1.36433343817138	0.226140187256074	1.60481111102721	0.0112631952848041	0.0625712012787501	0.0204746996655028	0.154227493694933	0.151329972860881	1.23161445870344	-0.0860917463528192	-0.508053503334022	-0.0826445979409765	-0.55170944085936	0.116544957833997	0.864084184287583	0.106066624929061	0.896925152694803
new_136842_137046_-1	S39	136842	137046	-1	5'	-0.0973961993211281	-0.342441533059169	-0.67582799743732	-3.35172909496894	-0.153023359642119	-0.9635845246942	0.370184214146657	2.54977626174641	-0.113604046387251	-1.07975642706128	0.368742717665054	2.39362825098673	-0.181113887824631	-1.35499101210748	0.202464628862001	1.51595551204825	-0.0244998477270642	-0.143604279897968	0.0645878403452887	0.513317586652554	0.124553010796541	1.06953542626809	-0.106519734131489	-0.663237580612652	-0.0916112252820451	-0.645261503750498	0.126930123301047	0.992929442440136	0.0912970588672458	0.814564277209398
new_137191_137267_1	S40	137191	137267	1	s-5'	0.530499718866478	1.75378662641924	0.113153104790406	0.527650529293419	0.320190178107881	1.89577705516679	-0.0955204554267561	-0.618625383395482	0.290031844013484	2.59193946421708	0.405047697704219	2.47221701380583	-0.248424342910682	-1.74753540781329	-0.159403269602256	-1.12222953157699	-0.333305517396674	-1.83693451486483	0.131247061278338	0.980781220898866	0.137186917303665	1.10764556909145	0.0238537815831864	0.139650811599068	0.0348871350170165	0.231046579373203	0.0384285282510677	0.282653658966948	-0.14482469481275	-1.21494989612298
SAOUHSC_00132	aldA	137268	138755	1	0	0.671524559860263	2.03109219225737	-0.0713772619130724	-0.304520074296333	0.080949131045699	0.4384979707891	-0.137682309781653	-0.815803632206638	0.252407682971396	2.06375377366224	0.426417364960194	2.38117571660274	-0.163344172215788	-1.0512635787734	-0.214713822519494	-1.38299500448682	-0.184378359141737	-0.92968806801807	0.0928735210859209	0.634966195464548	0.180413796247946	1.33270492337779	0.00595119718165809	0.0318762119305792	0.00889046938787507	0.0538685230041593	0.0020409595773088	0.0137344541201471	-0.0838874319063838	-0.643856056704433
new_138756_138912_1	S41	138756	138912	1	3'	0.667330511658504	1.85572685550044	-0.193972778984331	-0.760855467323007	0.0696953695500268	0.34710802689018	-0.162578333155621	-0.885677257316645	0.178121250173162	1.3389870591825	0.381684318617511	1.95959451479903	-0.177265286280627	-1.04890705218669	-0.197508379218605	-1.16963799514543	-0.137044810868974	-0.635323971536002	0.0812745512042816	0.510879655718855	0.167115954636794	1.13497816399313	0.0274430585729239	0.135145071681928	0.0215473328272213	0.120035369008682	0.0773641883574562	0.47865467845236	-0.144459649887418	-1.01939800411921
new_138934_140421_-1	S42	138934	140421	-1	3'MT	0.929749335657721	4.37281872852486	0.187341534885992	1.24284788893012	-0.104334815401998	-0.878845454159245	0.0427405954249925	0.393800190042238	-0.112378591505355	-1.42878458726664	-0.108702285881192	-0.943893730810056	-0.0043113855940694	-0.0431472083887957	-0.195960283975207	-1.96271178300198	0.0415963111542239	0.326144449218032	0.0100550172730982	0.106897949946635	0.0329536317296304	0.378525727662656	0.00435876707431601	0.0363039507240022	-0.0682873177755137	-0.643395906685407	-0.0168717240905363	-0.176548619561834	0.0184430519431917	0.220116468980705
new_139248_139400_1	S43	139248	139400	1	5'	0.877599786361502	3.82207787626133	0.249905627169076	1.53520849681481	-0.145013879476373	-1.13109805347083	0.165205359166978	1.40950593844632	-0.246772894431678	-2.90528038736927	-0.0981168295429902	-0.78892434194021	0.0238515463495326	0.221034365763712	-0.0522965693332345	-0.48503055105266	0.0344903873496697	0.250415190543538	0.0155643567100353	0.153223421616685	-0.042036825986779	-0.447125523005333	-0.0635447553689534	-0.490091719413088	-0.0692345916185328	-0.604044311801291	-0.00950114657976366	-0.0920636745536307	-0.0418918262095353	-0.462973855076183
SAOUHSC_00133	NA	139401	140360	1	0	0.873717156442876	3.76711955922566	0.2733194195605	1.66225381037877	-0.131110492930181	-1.01242684314802	0.105477150578009	0.890915848772263	-0.292297814490018	-3.40683956930474	-0.0990191102542966	-0.788218069865331	0.0521074421921898	0.478055736443736	-0.078150935972096	-0.71757218474377	0.0205890711266516	0.147990851738414	-0.020633608799252	-0.201096582617449	0.0130228622787204	0.137132852321717	-0.0244816903247868	-0.186928090703271	-0.0818401324921614	-0.706882947793185	-0.0450837591592757	-0.432481888855298	0.0115415323116265	0.1262775543694
SAOUHSC_00134	NA	140422	140625	-1	0	0.930661423135949	5.48635368841821	0.174800499798116	1.45352687716721	0.0223323788368987	0.235784220305955	-0.027263839777303	-0.314860996729093	-0.166089459837315	-2.64680372128245	-0.0526436798276451	-0.572963762542927	-0.010466032792648	-0.131284791541675	-0.194857153196019	-2.44625268143642	-0.0224561201112968	-0.220691896922399	0.0652285785959723	0.869202490804695	0.0189728996664198	0.273163281255231	-0.0168653922421091	-0.176069108534629	-0.0573984852919255	-0.677852438219086	0.0363929249451535	0.477329543472862	-0.0149583347709418	-0.223768777065922
SAOUHSC_00135	NA	140804	141316	1	0	0.144815737659412	0.624564308154947	0.45445799899006	2.76467102133923	-0.439948241468788	-3.39821340207605	-0.248618347878966	-2.10055633307776	-0.206419488725183	-2.40657651206442	0.0958264746983824	0.763019680310488	-0.0560461895750816	-0.51433695689575	-0.306649532477503	-2.81641455499616	0.121275158421465	0.871952500530744	0.109564820268624	1.06812846705984	0.303512983539127	3.19694523317543	0.0103698576380043	0.0792006644779647	0.0221659900662831	0.191509876757527	-0.0508127412148642	-0.487577088494944	0.0731520907187922	0.800593932804255
new_141317_141657_1	S44	141317	141657	1	intra	0.195861280694493	0.74913285588175	0.383864907701858	2.07098509718055	-0.44766041987151	-3.06652573521099	-0.273983144781651	-2.05292865591979	-0.313909778331225	-3.24565738816019	0.0863628618537776	0.609854324042083	-0.025418958486824	-0.206875111514422	-0.273484596459138	-2.22759378459794	0.141358385257698	0.901345731156256	0.0760098694785269	0.657160119176409	0.255274392876036	2.38459170216493	0.0473144307957345	0.320478208794249	0.0101396605453003	0.077692001934521	-0.0215554865123297	-0.183432949083858	0.0766115054259216	0.74358120137923
SAOUHSC_00136	NA	141658	142398	1	0	0.0804290819748497	0.305516729137112	0.41878114370567	2.24386802540209	-0.401135603262385	-2.72898252808834	-0.236215185215362	-1.75779997031418	-0.163117887356722	-1.67498547995095	0.201836419667896	1.41550120986658	0.0311910374299312	0.252111085497894	-0.342273639928525	-2.76877847160596	0.243867841324642	1.54431536967806	0.115660329274765	0.993109797403755	0.210051146450651	1.94869316439449	0.046590530865597	0.313410955072851	-0.0379379212285465	-0.288694198080585	-0.0408309862240881	-0.34508097619539	0.154075027277759	1.48517724902793
SAOUHSC_00137	NA	142412	143386	1	0	0.00443040820236124	0.0151552475099944	0.412229070685923	1.98905235013035	-0.38623373814376	-2.36623110739528	-0.253360164863432	-1.69784241821125	-0.175824951992104	-1.62587582263758	0.259892899545471	1.6413550378767	0.0742722132979532	0.540612266156169	-0.325889728185883	-2.37401159062092	0.233590017146136	1.33208870291057	0.0803217809592407	0.621074328293164	0.211131121180114	1.76387606196277	0.0706944136837845	0.428251623190362	-0.0467635068520979	-0.32045644041616	-0.0628525069803794	-0.478355927496126	0.172395619656066	1.49647569674446
SAOUHSC_00138	NA	143383	144144	1	0	-0.104008936821014	-0.3770472359133	0.440344193835804	2.25167489583275	-0.361797656128615	-2.34897564732824	-0.264385972627392	-1.87760083293895	-0.159990208645397	-1.56785567945123	0.279926351098967	1.87351732885001	0.0699268173579522	0.539397718128406	-0.326427828669204	-2.52002675925437	0.19495648160607	1.17820906118326	0.0832571902230423	0.682240995431308	0.248263059812654	2.19803057564747	0.0832685871203345	0.534565503876527	-0.0802468683782556	-0.582768190871576	-0.0868266785785703	-0.700305530733004	0.193648920485991	1.7814118419249
SAOUHSC_00139	NA	144157	145188	1	0	0.148568030503961	0.444886403513016	0.410182199124157	1.73256239297087	-0.476300734244574	-2.55442219457718	-0.284535004043917	-1.66916482617928	-0.200191432098361	-1.62052907652028	0.160061335401751	0.884909851302476	-0.0239465127094116	-0.152583046581604	-0.288739742033504	-1.84129427583791	0.173984542412697	0.868548366562078	0.0783992763530104	0.530672739838906	0.233805229336956	1.70991494753048	0.0138763867554134	0.0735859316165626	-0.0635326684559091	-0.381121549015475	-0.0531177621311908	-0.353893674913308	0.18787602540297	1.42764188562569
new_145189_145358_1	S45	145189	145358	1	inter	0.286985751984043	0.726862852353546	0.313471226672785	1.11989712258608	-0.45582798304852	-2.06766788325944	-0.246280663230606	-1.22197468313475	-0.268890960548804	-1.84100901524139	0.115207777802038	0.538719585619347	-0.0668567957572071	-0.360311343364089	-0.214263891900132	-1.15567042502117	0.129264476923117	0.545796701776246	0.0672941658253366	0.385265845785997	0.15301283862956	0.946491093527169	-0.0673949002188026	-0.302283054921572	-0.0232698545885397	-0.118066978426018	0.0183621611280099	0.10347256048269	0.1096936619301	0.705014133467765
SAOUHSC_00141	NA	145405	145764	1	0	0.764781937523159	3.14382654401418	-0.253212313546578	-1.46822996285061	0.0855200867180524	0.629617437873113	-0.197812994758888	-1.59299908996942	-0.0494460146447513	-0.549464731706312	0.229339263191549	1.74055677507729	-0.132460547031078	-1.15863791648975	0.0292876887304638	0.256388727144278	0.104767030211618	0.717968123980523	-0.155076426457883	-1.44097914927061	0.177755049864555	1.78459397733773	-0.283956995152541	-2.06713174124236	-0.00116558009926789	-0.00959855193901931	0.052907743414436	0.48389313042011	0.0406164268328125	0.423688639076383
new_145805_145936_1	S46	145805	145936	1	s-inter	0.54734427879828	2.14492353066032	0.00496233031124365	0.0274299620704943	0.184827764848996	1.2971975007036	-0.233124153882869	-1.78969184517451	0.00255417976849677	0.0270576618978398	0.22940839968163	1.65977558942776	-0.184272356934661	-1.53656755857176	0.478327214362336	3.99180385565712	-0.0906666747402264	-0.592322860319728	0.0152392230383878	0.134991061963211	0.176284679276955	1.68718350917752	-0.224111275120868	-1.55528350883532	-0.0422126381708973	-0.331387686519842	0.243437811114717	2.12250405652164	0.0198037776066914	0.196935233201562
SAOUHSC_00142	fdh	145937	146962	1	0	0.498507702361021	1.8187245857252	-0.086938599320285	-0.447400032075434	0.10665206374992	0.696870354046525	-0.221264950850596	-1.58142079748275	0.0202524872194719	0.199738142139555	0.342129916192346	2.30449060950663	-0.131471757228152	-1.02062868645511	0.505140746736257	3.92464463316314	-0.127238526211299	-0.773879371772592	0.0223100162565688	0.183986479456835	0.147051370208556	1.3102695901436	-0.148052410367691	-0.956544495401219	0.00725692087794982	0.053038360886289	0.255824307946839	2.07656790115055	0.0586389584704315	0.542882025868713
new_146963_147045_1	S47	146963	147045	1	s-3'	0.341209384411115	1.09986853373819	-0.122221050295591	-0.55571757113907	0.111540107531605	0.643929808986756	-0.229731439326597	-1.45070797790271	0.00915956663575529	0.0798145944261904	0.367965165255941	2.18985492216181	-0.140565759884855	-0.964138872382791	0.57850918354693	3.97121078858846	-0.18193192164544	-0.97766100340889	0.0621912969793936	0.45314832815123	0.102552516681658	0.807351495623045	-0.0807849515289673	-0.461152862433375	-0.00131250621840461	-0.00847547058927048	0.276001815796218	1.97943394357041	0.0370701957113937	0.303227677397926
new_147204_147347_1	S48	147204	147347	1	s-5'	0.595708323369862	2.28400031073496	-0.326348891721411	-1.76495216704986	0.320888277100413	2.20345407318448	-0.0753595718839417	-0.566031588652089	0.132333843490358	1.37157951821078	0.37747892928257	2.67204662509153	-0.0613788359201998	-0.500750482362219	0.339775408562676	2.77426092985387	-0.0581599040113263	-0.371745523153908	-0.0866210748130684	-0.750718324040899	-0.0612585272752918	-0.573621688369618	-0.130458488333389	-0.885787326142806	0.0114498839660412	0.0879440004628638	0.152184300791995	1.29820000832392	0.1278943217107	1.24433668140906
SAOUHSC_00143	lmrP	147348	148598	1	0	0.656070630244333	2.32247547042037	-0.212650578056493	-1.06183103349565	0.306615500544547	1.9439375393055	-0.0957040139638153	-0.663697906791841	0.147368651257077	1.41024062881675	0.366728799771262	2.39681427912488	-0.0292681403343567	-0.220463098161978	0.368211635397916	2.77581756201898	-0.0388544403789248	-0.22929826731833	-0.0718040477077343	-0.574566662674718	0.0350453356624354	0.302989294976163	-0.036722317787901	-0.230210566511159	-0.0108368724865821	-0.0768505789753037	0.0973786005607478	0.766961090820227	0.144313675782259	1.29637956987645
new_148599_149044_1	S49	148599	149044	1	intra	0.506704828088627	1.70655963124313	-0.263158483825737	-1.25017873790654	0.521406737678667	3.14507296598294	-0.135472179089191	-0.893832821450586	0.204396445125012	1.86091843585619	0.172921722845504	1.07523850050013	0.0778291468107929	0.557762013985345	0.384482834429646	2.75763163600981	-0.0312454319394339	-0.175433502493208	0.0186278981591996	0.141814696052546	0.139407708098643	1.14669979369556	-0.0619181226588826	-0.369299598629201	0.0364447555791723	0.245891835545752	0.188901790555432	1.41550616131556	0.0951153163923023	0.812907317459513
SAOUHSC_00144	NA	149045	156220	1	0	0.65946612083451	2.29212035393918	-0.200250755087803	-0.981764666938168	0.400949826538575	2.49587378442692	-0.084163984288309	-0.573074350336853	0.141585447206804	1.33030468280895	0.162265196557924	1.04125988111889	0.094298050486913	0.697409535467729	0.361624277031309	2.6766733738997	-0.0381028928345536	-0.220781384979173	0.00610259024721893	0.0479457478418318	0.141515011569912	1.2012792101492	0.0455046051855676	0.280088262123281	-0.0372330764337792	-0.259248642906485	0.190421907368201	1.47255357132755	0.14673675665758	1.29421966496648
SAOUHSC_00145	NA	156233	156877	1	0	0.655674516633854	2.05856242454364	-0.325173537058527	-1.44005552820742	0.339280105878115	1.90775145050789	-0.156115335279766	-0.960198577342203	-0.0335999589018706	-0.285168832157057	0.176349552711236	1.02220717722027	0.0443244466101041	0.296114242719261	0.36452935930079	2.43725584526337	-0.0174381284699116	-0.091271499352454	0.0811192627686619	0.5756926560889	0.122159396810857	0.936697017513412	-0.0254090083009202	-0.141272646607393	-0.0327380846629443	-0.205907253226028	0.178316330024022	1.24559288134318	0.15526183779767	1.2369855012495
SAOUHSC_00146	NA	157205	157684	-1	0	0.144538295782981	0.406216106583172	0.111753640291085	0.443020880189702	0.301456461830345	1.5173524425194	-0.00716641647906885	-0.039456268374374	-0.377189447890222	-2.86563794082524	-0.241509251676077	-1.25313196691927	0.533232630344728	3.18882851852363	0.0449372076311524	0.268951000129388	-0.0731530023879171	-0.342740906097297	0.426650530212994	2.71042539092569	-0.00543101440630133	-0.0372779211761703	0.0947614308348826	0.471628942860382	0.221884049556223	1.24923152204631	0.0810387799521345	0.506729709245055	0.287988016182013	2.05386917075495
SAOUHSC_00147	argB	157954	158718	-1	0	-0.752052841699686	-1.34840214320275	0.0216995691755835	0.0548795442558085	-0.224255503267205	-0.720114984464867	-0.222437354879885	-0.781301314749571	-0.272362184810451	-1.32009583628718	0.208125116368443	0.688944755049223	0.0727024160840837	0.277370429877052	-0.164031109775627	-0.626311192157428	-0.189517981090566	-0.566475425564375	-0.0308918804176697	-0.125200591416017	0.21819182702096	0.955445848441991	0.183063042519219	0.581254573856249	-0.00543145488664904	-0.0195087703067219	-0.0820778576218569	-0.327420866431473	0.042782050019932	0.1946510805749
SAOUHSC_00148	argJ	158734	159975	-1	0	-0.809027164987808	-1.55293869080979	-0.0715090800298964	-0.193615759473489	-0.168907327696188	-0.580667284401837	-0.215990557979975	-0.81220512964508	-0.209412036976978	-1.08662682421215	0.160826416298802	0.569950865760249	0.0862202495907225	0.352160563426834	-0.168883562889114	-0.690353387951897	-0.194139136713667	-0.621246386576285	-0.0407233757726387	-0.176695681620347	0.202540765206779	0.949511379160195	0.14338205294709	0.487394506769028	0.0177108239127545	0.0681039987586689	-0.0334483050567462	-0.142848138495398	0.0111497807312346	0.0543102351383306
SAOUHSC_00149	argC	159987	161018	-1	0	-0.850498961806726	-1.80466856191703	-0.0402963346434851	-0.120608389048695	-0.126105731561438	-0.479232377568258	-0.214229295553846	-0.890517134795546	-0.167088084392739	-0.958421879314652	0.145021927554204	0.568127962553664	0.0882241637756287	0.398337738976324	-0.187862021857494	-0.848898036373025	-0.154505453586075	-0.546546419994905	0.0230884181858782	0.110741092269635	0.189159532685737	0.980276110082024	0.0983994690886792	0.369752441162244	0.0262803581399727	0.111711423421961	-0.0598047282222416	-0.282337425286481	-0.0161579775588008	-0.0870031177744003
SAOUHSC_00150	argD	161057	162241	-1	0	-0.771813208599318	-1.56382147282857	-0.170450042633631	-0.487147397583094	-0.173089310751007	-0.628105903004597	-0.224947839906767	-0.892887099283341	-0.357340149816811	-1.95724122667385	0.0516260913422002	0.193122572530105	0.157218052412984	0.677825051506858	-0.0831386988034629	-0.358732777805521	-0.133371884068955	-0.450504182415878	-0.00121249215083813	-0.00555321974447099	0.215325468611383	1.06553295892914	0.0751982346710722	0.26982192759278	0.0099075878917511	0.040214765483707	-0.062745912455995	-0.282858783008111	0.0273355972419713	0.140548975014639
SAOUHSC_00151	brnQ1	162494	163849	-1	0	-0.66546451274994	-2.19331246376592	-0.553775355467724	-2.57452751403608	0.277228414184467	1.63644347001007	-0.0734985414197099	-0.474563226372292	-0.15536965774526	-1.38429735556102	-0.00575023509498882	-0.0349904907573719	0.138497454780646	0.971309499823185	-0.0778756528733264	-0.54660069338061	-0.0573024558204882	-0.314853420933808	-0.0731658593438466	-0.545098568395147	0.0495819327111303	0.399112728682265	0.149383241356744	0.871910914503421	-0.117686002721147	-0.777039433400193	-0.150984284731687	-1.10717587866192	-0.0735777264088323	-0.615383885880703
SAOUHSC_00152	entB	164125	164622	-1	0	0.745614082272111	2.46179386554574	0.131736786995029	0.61352597948353	-0.204510594150071	-1.20931949690041	-0.0565459243945589	-0.365745209986491	-0.0366511426251514	-0.32712420209785	0.306916419514507	1.87088258916905	0.0234465908149169	0.164724245071728	-0.0626345341274031	-0.440396954179154	0.00479633396368027	0.0264001609035471	-0.361156285268561	-2.69540306886351	-0.00098599027474464	-0.00795072506615319	0.125767057746263	0.735358495241074	-0.065915339549877	-0.435980151693371	0.013974329280318	0.102654459233757	-0.119216735790709	-0.998846978171886
new_164623_164748_-1	S50	164623	164748	-1	s-intra	0.748103423871338	2.48960034900556	0.129723277565708	0.608939594845892	-0.219189167315007	-1.30639569797502	-0.0690332581094506	-0.45005554857034	-0.0380275476905169	-0.342100640961036	0.312087963422654	1.91749323298013	0.0262986363092446	0.18622649148934	-0.0904900144384011	-0.641300418304274	0.0136712661554591	0.075846633252633	-0.34730068831402	-2.61254990843712	0.0162722993890505	0.132255408485897	0.118082180253801	0.69590024091878	-0.0587408614262506	-0.391607450775841	0.00253554461556477	0.0187736412447372	-0.0856508437376371	-0.723308867827142
SAOUHSC_00153	ipdC	164749	166389	-1	0	0.537971054301842	1.57184583254911	0.274125769226729	1.12976784426691	-0.0302271026670784	-0.15817404503337	-0.0866577342360076	-0.496018785162464	0.0292406642857379	0.230954191284681	0.385074465140449	2.07723000335572	-0.0567522632452966	-0.352837277923134	-0.0355068884993911	-0.220930933337485	-0.10429401237968	-0.508007343732459	-0.424215738093204	-2.80174608242764	0.0440117479293941	0.314062567862862	0.215986918539285	1.11756583681155	-0.0890327009032117	-0.521126584534542	-0.0470874738000531	-0.306101666784646	-0.16505010361516	-1.22374516982985
SAOUHSC_00154	NA	166583	166684	1	0	0.18304389678792	0.254074665227364	0.14683813477779	0.287496972436639	0.103984427227768	0.258500908722046	-0.117200552095661	-0.318695199906632	-0.0750144623472927	-0.281474259008049	-0.248173375619361	-0.635989761417751	-0.259229837287644	-0.765651847390055	0.158295904492663	0.467916823183746	-0.385693475256265	-0.892499490326648	0.12299644464973	0.385913192179986	-0.307176448724021	-1.04133519213568	0.265753043827571	0.653249350191932	0.0589763978098821	0.163993635413417	0.120694755998046	0.372738088847962	-0.153265819067164	-0.539853063200313
SAOUHSC_00155	ptsG	166663	168660	-1	0	-0.762052506177082	-3.32694440268875	0.368464086608264	2.26905027903691	0.321910697790399	2.51700291258715	0.191966921051965	1.64182476636354	-0.221412832067452	-2.61306979007973	0.0133196542033228	0.107359980696968	-0.0360125047153644	-0.334544746292461	-0.0011026590970475	-0.0102516739298667	0.0146803636313754	0.106845696969545	0.121352281971684	1.19756626318344	0.0699800996470533	0.746159590690531	-0.00851958892966226	-0.0658679152357908	-0.0785031822891155	-0.68657905574307	-0.0722324528853234	-0.701620507543542	0.024450577556895	0.270878115994632
new_168661_168955_-1	S51	168661	168955	-1	5'	-0.773172673641914	-3.6896331002984	0.332871978646589	2.24064075041601	0.357648874301039	3.05668868191893	0.183666917845742	1.71702800698281	-0.204975932597049	-2.64421723074368	0.0352786220515069	0.310818690314596	-0.0410135216214093	-0.416460662148617	-0.0392871599627822	-0.399254842662251	0.0010363933857146	0.00824500443692491	0.138204809804241	1.4908048636107	0.0626309169414423	0.729948090435394	-0.0480408732656768	-0.405987075769339	-0.0426159731190385	-0.407400667815466	-0.0324678645802503	-0.344722535342278	-0.0045854165154993	-0.0555276925335394
new_169226_169308_1	S52	169226	169308	1	s-5'	0.887228866700436	6.00592111293117	0.0917002800710949	0.875594307232973	0.300095532750748	3.63823838473556	0.0172034342924516	0.22813865070339	0.111036901772136	2.0318838092534	0.165722833933045	2.07116709763955	-0.153854025560117	-2.2161189237313	0.0167192484114267	0.241020277636668	-0.0744668394452582	-0.840362099287878	0.132926046403042	2.03397216666784	0.0345963896104421	0.571967379320555	0.0584375056149016	0.700535679720221	0.0143695139625098	0.194862683928145	0.0193852528858763	0.291960900655414	-0.058082918914337	-0.997738070223447
SAOUHSC_00156	NA	169309	170349	1	0	0.905859371534389	5.74817290577261	0.0951458137832763	0.851622317185366	0.255854811329713	2.90770464924963	0.0420175961968954	0.522324022603607	0.123044946360554	2.11067029159492	0.166415555752699	1.94962815656525	-0.132869765900101	-1.79405374730136	-0.00485037435204	-0.0655446384621534	-0.0568725864316261	-0.601632926578565	0.0916918364764562	1.31519657942525	0.0942508755163172	1.46066612044645	0.0545661163229415	0.613178213636399	0.0134072172356685	0.170431681630276	-0.000911401817982414	-0.0128673227955607	-0.0479933605341262	-0.772812881779009
SAOUHSC_00157	murQ	170349	171245	1	0	0.902988059193194	5.85612554909683	0.0974881678398856	0.891802298292456	0.255501852165909	2.96763227236066	0.0479929148496014	0.609740797959345	0.118961426462975	2.08555721700647	0.176255438451986	2.11037544387594	-0.136449748019864	-1.88296109922013	-0.0236569822555103	-0.32672366160601	-0.0603337448978226	-0.652301278651821	0.0837918309883278	1.2283468316949	0.103180462220184	1.63426455654623	0.0652023480350576	0.748835176082153	0.0163123636336905	0.21192778886382	-0.0174133254691933	-0.251257684309519	-0.0493558536821431	-0.812252749192132
SAOUHSC_00158	murP	171257	172711	1	0	0.921725582746731	5.25065617459924	0.102043814695154	0.819949171905971	0.187090427288644	1.90875930323359	0.0308809779883855	0.344621795169071	0.0628250350364509	0.967458295551285	0.151626611269688	1.59468972118401	-0.128312088079958	-1.55531997526047	-0.0522826590009707	-0.634252923562748	-0.0992970668297454	-0.942991839537148	0.0669012669487695	0.861464209979594	0.115284448511394	1.60390701422531	0.0678521169286279	0.684494512083641	0.00188491337330228	0.021510275656782	-0.0191154928600829	-0.242273940405256	-0.0551069591056334	-0.796604097323458
SAOUHSC_00160	NA	172714	173589	1	0	0.920775796886914	5.02112894521417	0.110798794736628	0.852257482211417	0.178861296883401	1.74683351478948	0.0365633262550438	0.390600623879557	0.0185847436297382	0.27396282023734	0.134926691830101	1.35842034911266	-0.140506091601835	-1.63035759505148	-0.0532880258678421	-0.618828038160016	-0.0787965374281151	-0.71633172970115	0.0574545370750615	0.708211161411855	0.121746365842571	1.62143673069153	0.081336711156513	0.785468398393274	0.0112755156419311	0.123176123547633	-0.0247682519258311	-0.300505274747065	-0.0760749042454899	-1.05272041235838
new_173590_173751_1	S53	173590	173751	1	3'	0.892478665622627	4.16599165971354	0.0785858181326345	0.517431708414594	0.183929094129439	1.53765408304112	0.0274945401575388	0.251424021767731	-0.0730877147099607	-0.922258167475287	0.206481950993997	1.77947329569607	-0.12099587683129	-1.20179768286505	-0.0355548034694718	-0.353436751770806	-0.121388723367042	-0.944622905981035	0.0410555575646605	0.433195029921548	0.10207544113497	1.16369277972323	0.0804811394401456	0.665287401130283	0.0062354755791855	0.0583086218558794	-0.0455947870842853	-0.473527285340511	-0.110349276237612	-1.30711618510849
SAOUHSC_00161	NA	173783	174064	-1	0	-0.577504212658575	-1.05861708947397	-0.0664584162857766	-0.171839119613907	0.151982561973163	0.498959351017412	-0.339461397516812	-1.2190285989045	-0.438856838234255	-2.17467413120194	0.00931591411425972	0.0315281179827518	0.175257998025086	0.683599645386839	-0.0739555875307887	-0.28870054753945	-0.363427308497775	-1.1106082043253	-0.0140487360415514	-0.0582119241250949	-0.0785659290273174	-0.351734133402483	0.0761790704093279	0.247294263757425	0.0767468830331144	0.281829942183532	-0.0229001462917008	-0.0933966426021052	-0.186914829534986	-0.869464097150011
SAOUHSC_00162	hsdR	174277	177066	1	0	-0.138467389460328	-0.206596098088143	-0.0696603947042822	-0.146605022351633	0.394236137347797	1.05346158244846	0.288619789375186	0.843607576321949	0.14978312633542	0.604122590437289	0.18860812282025	0.519545790075865	0.479022229155424	1.52079444013538	-0.052758657090588	-0.167633655233027	-0.419892774756397	-1.0444137664167	-0.0741864895342447	-0.250201776644088	-0.0630582378890572	-0.229780390043446	0.263239634802969	0.695537451577655	0.125114711646797	0.373960413216991	-0.171712756283897	-0.570015196042544	-0.192674335283165	-0.729495521586124
SAOUHSC_00163	NA	177271	178113	1	0	0.886775704667766	2.43278074698956	0.105403118390357	0.407878629240448	0.0938420001810157	0.461077681811071	0.185833221298095	0.998739657178946	0.227095624526275	1.68416844176078	-0.0438592962450101	-0.222146599607863	0.0485007795233163	0.283124949027426	0.112616491938955	0.657936606797848	0.167958515528734	0.76815840560139	0.0428501280498058	0.265724908382411	-0.160680182014845	-1.07658424613995	-0.0272365142331201	-0.132323000136579	0.0392411850864883	0.215662154696922	-0.0479224237679133	-0.292507646214304	-0.0302426978888106	-0.210539634887458
SAOUHSC_00164	NA	178115	179038	1	0	0.938910429941569	3.00009157010639	-0.0287842797745697	-0.129734063629742	0.0415030739014629	0.2375080159978	0.127524700055478	0.798260084072538	0.180579557320278	1.55979134305645	-0.0509876991355151	-0.300790827631459	0.0457535324100951	0.311082238169141	0.0442442508297541	0.301064857781211	0.105007045388415	0.559356078038051	-0.00660490876414035	-0.0477054644007803	-0.140298577824615	-1.0948639020523	0.0173134935131776	0.0979692279276964	0.0262974350370946	0.168331882150464	-0.0502709977587535	-0.357385654617542	-0.00569228983479492	-0.0461552919583693
SAOUHSC_00166	NA	179025	180137	1	0	0.913964012403672	3.38966080766072	-0.158509722751805	-0.829223038865109	0.0174359812262044	0.115814036922217	0.102459014705545	0.744418362203789	0.223600252369751	2.24174913140952	-0.0812328267903281	-0.556221202561161	-0.00279106911189235	-0.0220261186914579	0.046523768598826	0.367447168566551	0.112647788412795	0.696481189706485	0.0234908902158532	0.196932583985843	-0.14611741439312	-1.32350518258813	-0.0220465342639601	-0.144797846789652	0.0295232918777592	0.219348448928892	-0.102192026139803	-0.84324431140001	-0.0167977258422665	-0.158089048466987
new_180199_180401_-1	S54	180199	180401	-1	3'	0.143622727432733	0.375173209373706	0.0528287695990295	0.194655846229682	-0.472034827849969	-2.20836244325907	-0.360692030689943	-1.84580131514352	-0.267800992011704	-1.89107348096107	0.234719351170983	1.13199985591642	-0.05319951490673	-0.29570356412404	-0.186515445146989	-1.03756740876055	0.00786005886404479	0.0342289851223269	0.0540854274066952	0.319359524123868	0.259025034257711	1.65252070538171	0.138001917258041	0.638393414672931	0.0919623245158884	0.481239459299886	-0.143548904824661	-0.834291455855938	0.0502213012284761	0.332905338760846
SAOUHSC_00167	NA	180402	181994	-1	0	0.210853731783863	0.564465293858614	0.00442071976780691	0.0166931096277312	-0.504925032901408	-2.42086469096968	-0.300240720617759	-1.57458207126229	-0.172843131693142	-1.25082241050386	0.245668050162028	1.21420903074883	0.0640975421316404	0.365121635014404	-0.169624942192405	-0.96702686031059	-0.0355284813544651	-0.158559465269945	-0.0554959764191134	-0.335821430710439	0.307158238401326	2.0082355106915	0.135138067995672	0.640661001372235	0.1014167065329	0.543886271730226	-0.0681807423185903	-0.406094345039881	0.101739458817477	0.69114556604388
SAOUHSC_00168	truncated-oppB	181951	183429	1	0	0.0125203247559112	0.03551098597328	-0.624808285025893	-2.49966738567783	-0.238165341675227	-1.20979938718116	-0.216767501902594	-1.20442861555496	0.0588119959501748	0.450921174986777	0.0811767275575154	0.425076899040612	-0.0754294185350063	-0.455227128346642	-0.2231931704103	-1.34809627941542	0.017047541335011	0.0806062031264345	0.0202634403601131	0.129912600799396	0.203764101996682	1.41146896390553	0.15045328259462	0.755689580684139	0.0208941773833511	0.118717585576651	-0.106517909581315	-0.672169861054351	0.0246469697781545	0.177392322516791
SAOUHSC_00169	NA	183435	184598	1	0	-0.0650121516988319	-0.181997548262178	-0.575664109031174	-2.27315190099407	-0.272579719597965	-1.36663392984306	-0.225124598926307	-1.23462112918483	0.0836999506381723	0.633408334738539	0.0972225729770779	0.502489434844528	-0.0707514741620762	-0.421450650894547	-0.23300747661763	-1.38910068671896	0.0178502071477586	0.0833055303155602	-0.0143765471497479	-0.0909738445402684	0.215192025713047	1.47127444820668	0.143403679291804	0.710928494381719	0.00927419992370102	0.0520103878581158	-0.129596772781781	-0.807187537762523	0.0510355953349509	0.362550353564354
SAOUHSC_00170	rlp	184615	186390	1	0	-0.0655070974820158	-0.177296950927869	-0.532126636622594	-2.03149714366501	-0.317902742790428	-1.54097234886265	-0.21366167120228	-1.13286794007514	0.16411767475553	1.20075896977912	0.0700936798629665	0.350251978840671	-0.0694185197399289	-0.399786842548501	-0.189001396694839	-1.08935842207245	0.0755985754829297	0.341103438696801	-0.0171094957994998	-0.10467454439278	0.225098358748047	1.48792746295982	0.125034407530868	0.599290068020647	0.0210665391341314	0.114221733138479	-0.0980238500247088	-0.590274374688425	0.0156901846277622	0.107761868785879
SAOUHSC_00171	ggt	186428	188434	1	0	-0.428767140292037	-1.15470998347314	-0.408266342217184	-1.55089826834818	-0.270314971131878	-1.30379462519831	-0.30601766821588	-1.61449863896437	-0.0452614752406853	-0.329509322047457	0.160489876296819	0.797972445863274	0.00724731021568416	0.0415306296641593	-0.236631089745669	-1.35711328438124	-0.0435325837314175	-0.195445396533326	-0.0435943217635223	-0.265382517251573	0.23906541624245	1.57240603488066	0.133340285961402	0.63592725395878	-0.034423797513998	-0.185717507240126	-0.0724950737913605	-0.434379365026539	0.0552537645721635	0.37760475040334
new_188435_188581_1	S55	188435	188581	1	s-3'	-0.451113411405547	-1.15776718069957	-0.38925621419849	-1.40915691921637	-0.332155081391966	-1.52673639112378	-0.301144246412487	-1.51408348167776	-0.245639591067301	-1.70420343328061	0.14687290540016	0.695930721800518	-0.0511993943554549	-0.279602182918013	-0.123641951191662	-0.675762702017042	-0.0253836173245312	-0.108604690724553	-0.0144293866547755	-0.0837094184276146	0.188581515931071	1.18203718674803	0.0859509425454561	0.390643649920957	0.0335000612534294	0.17223592355588	-0.026359605241355	-0.150516344254573	0.00916560851534392	0.0596926623996212
SAOUHSC_00172	NA	188732	189505	-1	0	0.412997660498676	0.698742691925182	0.316344848791887	0.75495099417021	0.59982934286277	1.81754451025753	-0.21889837345045	-0.725524324076277	0.114204157278964	0.52232303011646	0.08286116122084	0.258826970694067	0.0925114098508975	0.333046769166447	0.216451031090178	0.779870006779954	0.0432983222997389	0.122123806263585	0.0977037705654338	0.373656007656954	0.191364047523873	0.790726978566752	-0.136780999742704	-0.409817113981652	0.206746788074443	0.700730626953549	0.112559224672929	0.42370154139901	0.00906684393807065	0.0389269142153585
SAOUHSC_00173	acpD	189695	190321	-1	0	0.842986604623773	3.30142626626717	0.207228529805236	1.14477142869279	-0.173999749738781	-1.22044219205391	-0.169880343872988	-1.30335828117693	-0.115546911021005	-1.22328272522061	0.128059512924367	0.925937346791134	0.137252318424803	1.14377567513046	0.176200485697857	1.46953827413931	-0.0537835901052573	-0.351148075566421	0.0426056481221267	0.377171668285945	0.064291027169359	0.614933020730451	-0.0403922979789085	-0.280139352131823	0.0935089954656074	0.733629795649642	-0.0274874966474431	-0.239510954710291	-0.0258814426180269	-0.257213381507986
SAOUHSC_00174	NA	190530	191108	1	0	-0.0380183278905721	-0.100898928571776	-0.343735856262935	-1.28678706617711	-0.637332558300568	-3.02933504254648	-0.317157546395259	-1.64895326747461	-0.342244934846704	-2.45537679094267	0.0527881628823744	0.258653832447582	-0.175957033521662	-0.993665959982568	0.299339579999728	1.69180599462434	-0.0964324556420581	-0.426654513536378	-0.0317608373806649	-0.190535737186962	0.0545612250088717	0.353650418598012	-0.0732031474264181	-0.344047119922628	0.0923404957496271	0.490939963175815	-0.046449495656077	-0.274273475178312	0.0539130956970535	0.363088055951171
SAOUHSC_00175	msmX	191491	192588	1	0	0.205147567110625	0.306794476015196	-0.160903189163353	-0.339417416900446	0.414392745483257	1.10989263515219	-0.0801557596582219	-0.234831122863402	0.140996180264083	0.570001615390772	0.0369670421084962	0.102066845815795	-0.375967646192084	-1.19638752648247	0.297952214853546	0.948900454726578	0.0958650494838085	0.239001728076122	0.215177678086	0.727393371973458	0.36736153121576	1.34174925441868	0.227577066119253	0.60270429831882	-0.121483320341734	-0.363948940459417	0.0149386019230828	0.0497050349036574	-0.0509552256928041	-0.19337220281432
SAOUHSC_00176	NA	192601	193872	1	0	0.446282306684153	0.761395950338269	-0.132640861348567	-0.319202683753587	0.277913192839842	0.849176013284512	-0.00430943797358865	-0.0144032760141298	0.0418768369710722	0.193135602671413	-0.0873601087365342	-0.275171142098611	-0.364904176754723	-1.32470741156904	0.317009651061644	1.15177129188072	-0.011610318390072	-0.0330220931849818	0.138021927127602	0.532279742652638	0.346662007743117	1.44445382325815	0.204796428888772	0.618753833478308	-0.0800596319643393	-0.273625850217292	-0.0891686662943528	-0.338471751051036	-0.13738199933072	-0.594777972561027
SAOUHSC_00177	NA	193875	195143	1	0	0.579491381856566	1.08659293789826	-0.0100708775839218	-0.0266363995457689	0.16254994990729	0.545876498988087	-0.0497950192579546	-0.182913414449553	-0.15930677700868	-0.807498496377042	-0.00143496052222091	-0.00496762354364099	-0.188798631174226	-0.753284404323082	0.215647955543224	0.861108970746452	-0.0645320950842435	-0.201722915855731	0.0764245110216827	0.323924295642154	0.388416551941339	1.77874686010985	0.203103691623879	0.674422954660982	-0.0966309879678314	-0.362976875266837	-0.118624729537264	-0.494885119776123	-0.100352231192957	-0.477497475362785
SAOUHSC_00178	NA	195145	195984	1	0	0.634397738771304	1.31646711382176	0.114232368527469	0.334368900548057	0.094033058095578	0.349475399105893	-0.0203445266976579	-0.0827057557736954	-0.128060534964454	-0.718375106392868	0.0182473874375378	0.0699097756798615	-0.140515495456684	-0.620458652954156	0.167526801397221	0.740330355130824	-0.0456245286470795	-0.157836104832695	0.101083553801807	0.474154468954548	0.39618287632822	2.00789320640582	0.137396486897787	0.504915434241699	-0.113358330946204	-0.471242522917055	-0.147591807809359	-0.681427889585163	-0.0725263822748275	-0.381916615798036
new_195985_196057_1	S56	195985	196057	1	s-intra	0.705073501240447	1.63714394528859	0.190192469456499	0.6229226147568	0.033450348047971	0.139104370511156	-0.00717525465048471	-0.0326384516442524	-0.170744033816656	-1.07173048732984	0.000757996021695209	0.00324943778818404	-0.102225776952978	-0.505071812500564	0.177503363275313	0.877711788950333	0.00219285169043356	0.00848831150349768	0.0536215571520835	0.281438075781199	0.328579205271884	1.86332696791646	0.176138972023217	0.724273441893929	-0.070151293167232	-0.326310310004675	-0.0532976398629995	-0.275340258078337	-0.128719694992462	-0.75844069180656
SAOUHSC_00179	NA	196058	197134	1	0	0.731236990650592	1.57885098596544	0.104128790332868	0.317133499839484	0.0701398924506428	0.271228765067434	0.0203534228736118	0.0860914854639599	-0.0941610657864237	-0.549593933092555	-0.0634993274327136	-0.253128439846293	-0.114055922392865	-0.524011803099367	0.220296205662678	1.01293803510711	-0.0793918422604062	-0.285771191299817	0.0273103021728366	0.13329088551914	0.335810768767988	1.77081882537645	0.137560519054886	0.525982658222481	-0.0553941764007935	-0.239601614940116	-0.0167356316485121	-0.0803959853319121	-0.142642648257675	-0.781549579046646
SAOUHSC_00180	NA	197159	198199	1	0	0.737036321370064	1.59489897782135	0.187203505468417	0.571408337816496	0.0434923628067468	0.168556285592689	-0.0045982716331762	-0.0194929993126733	-0.173439079443796	-1.01456254056983	-0.0128220771864837	-0.0512261247840409	-0.0896512446787765	-0.412801104795511	0.152975326727114	0.704950382464137	-0.0470432542643937	-0.16970757259759	0.0346455202375348	0.169465904556936	0.316380416809949	1.6720544050775	0.118337097069202	0.453481767080971	-0.10411269047062	-0.451326256635154	-0.0448131404889646	-0.215754038280842	-0.115837933526151	-0.636090985402771
SAOUHSC_00181	NA	198254	199222	1	0	0.645971970312264	1.24432140521838	0.153998075614186	0.418429696495776	-0.0426775505133176	-0.147233299375682	-0.107496274730057	-0.405650548959603	-0.360186297467637	-1.8755716507121	0.0180186343855847	0.0640810469341145	-0.0518162808547288	-0.212385750100477	0.157184764287076	0.644795827381531	-0.126654133648195	-0.406722166711987	-0.0294447795459242	-0.1282088968155	0.335693639304314	1.57927780546825	0.119127642964323	0.406374152796744	-0.0318139308040919	-0.122766216529934	-0.027027305835978	-0.115832630282298	-0.136023777617024	-0.664902369201484
new_199223_199412_1	S57	199223	199412	1	3'	0.551147083210641	1.07004344762032	-0.00476960829581492	-0.0130618568499056	-0.0979284508415996	-0.340510449442988	-0.153956487313957	-0.585560331288417	-0.406740221297312	-2.13470856996424	-0.0303967204404293	-0.108955574472876	0.0278760738248645	0.115161083650649	0.187516197451161	0.775292455980989	-0.111686857860363	-0.361489383451563	-0.0503130528325952	-0.220803282873076	0.31647182985119	1.50060185187683	0.211498684891271	0.727170412204315	-0.0400916554831983	-0.155930305426991	0.0359009085380633	0.155077432375906	-0.176285741096639	-0.868510822660025
SAOUHSC_00182	NA	199583	200155	-1	0	-0.79868365355722	-5.06068023220362	0.390675166864429	3.49171038119855	0.0809796385727114	0.918962089784484	0.0789988025145374	0.980605589422836	-0.256830831282887	-4.39915062694885	0.0575775436100354	0.673559646805537	-0.0843458651495534	-1.13720336499802	0.0358410674451791	0.483624070627551	0.238094762006281	2.51503201273943	-0.0837353393450582	-1.19931659511407	0.117494720936416	1.81823065671633	-0.0852505381132694	-0.956590050238997	-0.000577458308209215	-0.00732988862962456	-0.069375384044829	-0.978022316708204	-0.0241301798706429	-0.387988461461731
SAOUHSC_00183	uhpT	200310	201689	1	0	0.102643233400682	0.396152361286601	-0.318225630382957	-1.73242876914786	0.42317880235201	2.92511867517395	-0.0819840492264251	-0.619870608535239	-0.106241593383196	-1.10844481035373	0.283223727801855	2.01813579844581	-0.487688966929173	-4.00511594722807	0.11495629094763	0.944838408132634	0.313559058544324	2.01748749657534	0.0710756003434616	0.620073853535016	0.0901655666400161	0.849902608389244	0.240951233861064	1.64685631235342	-0.125707424067494	-0.971931131090827	0.0143568005814847	0.12328176864346	0.15889935734806	1.55624588297604
new_201740_201913_1	S58	201740	201913	1	indep	0.31066130128481	1.48494618576074	-0.329187411075133	-2.21949966432381	0.372525943717732	3.18909710032901	-0.0855049962261677	-0.800672303521455	-0.286146450570639	-3.69742604168347	0.353516902612645	3.11976993535432	-0.336886568198882	-3.42647440609572	0.110682202055015	1.12666348978138	0.354996131045	2.82882937778084	0.0854159027631975	0.922897036136281	-0.0154248100651066	-0.180069394589424	0.185691793801527	1.57184927615189	-0.0963322443357718	-0.922439470667378	0.102451411579486	1.08955904020956	0.0760192279597586	0.922085437090071
SAOUHSC_00184	NA	202048	202806	-1	0	-0.744293024309108	-1.17982894297748	-0.0404791096556562	-0.0905095396349583	0.26045682945312	0.739432453486303	-0.0670824387694356	-0.208316512214558	-0.141507771734889	-0.606377340531039	0.0452972584809738	0.132567126357436	0.322701162419902	1.0884685001615	-0.0197610702872165	-0.066708078621481	-0.112178699881747	-0.296445645318284	0.0858693842334019	0.307683639170447	0.188083000637835	0.728150518835212	0.233361121866893	0.655085868383938	0.00923924425327132	0.0293395998847973	-0.0593210327328415	-0.209215118222453	-0.0172007147841721	-0.0691903841867098
SAOUHSC_00185	NA	202799	204355	-1	0	-0.755197190582563	-1.23247589022211	0.0721486368475639	0.166086565318764	0.213810593293592	0.624935140875468	0.0358872881332472	0.114735672059248	0.227111619306979	1.00194756675227	0.060428799732442	0.182075227731396	0.378442548721315	1.31419031904485	-0.00449330063450295	-0.0156162378679608	-0.0785523955535715	-0.213716019205922	0.0284360416049011	0.104900646677742	0.146229598057411	0.582840704185973	0.251699832503666	0.727437395178598	0.0711818997476481	0.232718164286248	-0.0402672810700507	-0.146210861696745	-0.000181146512096069	-0.000750191593557064
SAOUHSC_00186	NA	204352	205320	-1	0	-0.647488863848008	-1.01320532391855	0.016492011038498	0.0364021540948278	0.239705628423093	0.671786160011497	0.0688825781185507	0.211161291108298	0.205209559946358	0.868061156794847	0.167332955107017	0.483432081352662	0.507517819364822	1.68988321902621	-0.03565369178524	-0.118812610322054	-0.0467807437226363	-0.122037093944291	0.0281230636845677	0.0994760994646513	0.103276568818439	0.394696687784675	0.236346867289655	0.654952251929755	0.0737723941837777	0.231260616541232	-0.00867092953293013	-0.0301883989280071	0.05678247232916	0.22547770616456
new_205837_205907_1	S59	205837	205907	1	s-5'	-0.0187376999124307	-0.0876322965059054	-0.166794800258568	-1.10031929432415	0.415867019252162	3.48329337854769	0.388912582684625	3.56319560153549	-0.00891761159338653	-0.112741560255721	-0.303552367711228	-2.6210201840491	0.322397480217611	3.20833560347955	0.113670902021871	1.13211381971939	-0.0472318835283656	-0.368249998802394	0.540047104784769	5.7091376431756	-0.0501529087648411	-0.572849530194504	0.215859195121088	1.78777597522229	0.120676902444397	1.13061491156816	0.091800254334089	0.955214842179229	0.0307933929489019	0.36545138149055
SAOUHSC_00187	pflB	205908	208157	1	0	0.0112772965540202	0.0536328324045566	-0.235108153375669	-1.57718170123584	0.409636780120238	3.48909132361134	0.317960394518496	2.96236463791116	-0.0534337727280873	-0.686956354847209	-0.307805112824956	-2.70265361815752	0.337242523990114	3.41278006555683	0.0933263402398837	0.94519809883078	0.0320282190931167	0.253932388885726	0.515625649782462	5.54308072173282	0.00961367248235562	0.111663587318344	0.214177733112299	1.80382615353463	0.108696019142687	1.03557608424348	0.0664182957617877	0.702785388682655	-0.0181501521027352	-0.219043389553064
SAOUHSC_00188	pflA	208180	208935	1	0	-0.0313679415074649	-0.143406559394519	-0.307753386130952	-1.98460528776677	0.369928533726824	3.02892478497671	0.189721255419508	1.69917747515656	-0.135703181374663	-1.6771063393363	-0.29329195527755	-2.47555155227134	0.367599231125279	3.57600262996566	0.10591500388756	1.03117732671139	0.0865120353240686	0.659354693577876	0.522488914947751	5.39946879599138	0.0246739109765148	0.275497404517636	0.186885329847763	1.51304846067055	0.116044651312986	1.06279809201392	0.0276021010496833	0.280759462435486	-0.0447537253999398	-0.519201980010786
SAOUHSC_00189	NA	209039	209233	1	0	-0.460346031435809	-0.904262552622719	-0.157677467661413	-0.436885958079284	0.142649417568747	0.501842925695913	0.0732723335924753	0.281961570913454	-0.217162004755141	-1.15313873125852	-0.305818875136656	-1.10908097672302	0.311187883168801	1.30068777779457	0.0166181608408753	0.0695161917650513	-0.017482232224668	-0.057248828382304	0.501908144349103	2.22856519434342	-0.0272007873430665	-0.130493277500485	0.270335223188614	0.940388713200115	0.0667241242225168	0.262564293935144	0.0889004199367747	0.388528801961394	-0.0613576027114718	-0.305845909197887
SAOUHSC_00190	NA	209271	211034	1	0	-0.909219945059557	-2.86862732753171	-0.221166619763778	-0.984267318036003	-0.131223781993739	-0.741490154190091	-0.148563178354856	-0.918239804656793	-0.143813135058035	-1.22656708313753	-0.0848866205466885	-0.494462372535976	0.135151574014028	0.90733261761958	0.0075747596001082	0.0508940372574477	0.0440749959285481	0.231823273321623	0.0432114456987639	0.308173245143958	0.024453923348494	0.18843008550108	0.0895135156298337	0.500136351224407	0.00879597883240309	0.0555945211791861	-0.000216584570757731	-0.00152034431981458	-0.0403474666572435	-0.32303203919893
new_211095_211197_-1	S60	211095	211197	-1	s-3'	-0.578100743464424	-1.62323139531698	-0.0181604811214621	-0.0719271021022763	-0.0342370238803468	-0.172171226290626	-0.0727059237520118	-0.399932279283883	-0.240834332068258	-1.82802814563135	0.0745967304902808	0.386710109909102	0.154747192773461	0.924570268424055	0.191294052314515	1.14385571170633	0.239358783821728	1.12043289566304	-0.526150577850024	-3.33947283893748	-0.0017486918388911	-0.0119918644418584	0.0808663240999274	0.402104781865176	0.197299101458471	1.10979983179661	0.0046914337279967	0.0293083760757051	-0.0649805266773209	-0.463003509972413
SAOUHSC_00191	NA	211198	211542	-1	0	-0.554111990531815	-1.69204730205339	0.0638798136506295	0.275148341580609	-0.123893448396601	-0.677564983838903	-0.068352155199879	-0.408890405564998	-0.259141506982807	-2.13914146517215	0.229418063175039	1.29339562547219	0.164468886687033	1.06865849566225	0.163011657450867	1.06005033316436	0.340213154912481	1.73191123557384	-0.462380993790038	-3.19158109323518	0.0276796147650526	0.206429383025717	-0.00491987517782136	-0.0266050246672118	0.208442825704069	1.27510087850608	-0.0458278786899441	-0.311353656513545	0.0172801828209747	0.13390211444133
SAOUHSC_00192	coa	211732	213642	1	0	-0.428528963889663	-1.66173797125147	0.531445579665456	2.90689583233504	-0.134966675557834	-0.937338756990812	0.104950097509214	0.797269159863396	0.0296165901047167	0.310459527428398	0.0648462881852023	0.464254703021232	-0.32647762430786	-2.69386620946649	0.0668331027746449	0.551908215478486	0.458393960720691	2.96333551321771	-0.0876434795700035	-0.768232953018962	-0.00689473960765678	-0.0652975299330733	0.119234514786828	0.81880216326315	0.0902622628204966	0.701182746218344	-0.0593881161898525	-0.512378828390888	0.105180788896755	1.03500616602598
new_212870_213823_-1	S61	212870	213823	-1	3'MT	0.0850144707935526	0.222826096487194	0.116127127397347	0.429333905332774	0.373978370013166	1.75552630734966	-0.248242236768045	-1.2746431838666	0.0401377697121227	0.284389794808099	0.425949353661548	2.06119930400015	-0.263804820065247	-1.4712828114511	-0.357683732438624	-1.99648134815389	-0.294575816289476	-1.28715207738729	0.0181145433612008	0.107322688885095	0.121962321591136	0.780720171846452	0.239259990957707	1.11054946770958	0.0785676485051056	0.412533852877907	-0.0285888175757582	-0.166716526715677	-0.0646074725419381	-0.429714589127073
new_213643_213850_1	S62	213643	213850	1	3'	-0.463563782557994	-1.59143697559479	0.464632572935391	2.24997610647733	-0.120537006839523	-0.741119107282947	0.0425764112219687	0.286344439357303	-0.131401955141731	-1.21946502207421	0.0603487661914814	0.382505046128732	-0.325235439414485	-2.37584468997287	0.101210751444545	0.739945047137552	0.44063063278065	2.52182071643563	-0.135451385979325	-1.05112498045651	-0.000606517651143843	-0.00508533903307535	0.106350818549045	0.646569795921607	0.0932641523707417	0.641412375652544	-0.0552135832827956	-0.421730628707033	0.052892946951431	0.460788743469697
SAOUHSC_00193	NA	213824	213931	-1	0	0.606732740503201	1.77502448436456	0.168551775896763	0.695550323492215	0.351033945529988	1.83926240342895	-0.0679674123812854	-0.38953582807362	-0.0500870184541181	-0.39611352520918	0.330118464765922	1.78305837144522	-0.230962788198084	-1.43776917742622	-0.238769232400618	-1.48757253769959	-0.12308207875422	-0.600290285373293	0.0625006163351144	0.413315959298953	0.0135685724669847	0.0969477193219284	0.161379568674651	0.836084355523774	-0.0142576688288924	-0.083559932636031	-0.04093662131841	-0.266457639618494	-0.155446388609432	-1.15401566508646
SAOUHSC_00194	NA	213950	214120	-1	0	0.872660790330539	7.06437533448298	0.0980166927645721	1.11922307214933	0.254319381239983	3.68718918869083	0.0271780956720499	0.431009736694639	-0.000941474573523803	-0.0206027158281011	0.292837777395567	4.37667432611795	-0.196459632879057	-3.38408972185228	-0.0854519038218848	-1.47313625298237	-0.0268557739174602	-0.36243117767272	0.043425502954451	0.794628463644413	0.0402367932989421	0.795514657097515	0.0623105404642563	0.89327350020414	0.00675612971547266	0.109564263323556	-0.00335394010252908	-0.0604077790328715	-0.0719993760706242	-1.479044312418
new_214121_214245_-1	S63	214121	214245	-1	s-intra	0.863309998675756	6.85366581378077	0.0957369994863849	1.0720727882025	0.260129031310568	3.69855974184498	0.0311215445582952	0.484013028398722	-0.0174330073862023	-0.374124407507162	0.2708997535508	3.97057670606249	-0.249883835386952	-4.2211866399711	-0.0478256383410842	-0.808555435027535	0.0236048208172325	0.312403892967077	0.0279579462342836	0.501709560176107	0.0501234317379289	0.971837095831943	0.0794246322424798	1.11662152595607	-0.00405892311626686	-0.0645519877084656	-0.0553252873850661	-0.977212685031351	-0.0686441365445719	-1.38287762665557
SAOUHSC_00195	fadA	214246	215430	-1	0	0.88808303470018	7.92175569182933	0.073034973641977	0.918939785972066	0.252793381911997	4.03851064403424	0.0350680507120925	0.612800699544238	0.0292977604869589	0.706463729331713	0.263346781188643	4.33695296670523	-0.196957313167554	-3.73835224544909	-0.0775681520572773	-1.47347980499152	-0.0165856909038974	-0.246638581484663	0.0255092065249292	0.5143464878054	0.0406125052268842	0.884757336306072	0.0662865172746424	1.04709889720561	-0.00188164021513836	-0.0336238235975888	-0.0523548314925017	-1.03904390906002	-0.0539803967180956	-1.22187869719452
SAOUHSC_00196	fadB	215460	217721	-1	0	0.898088499218371	8.50553887939085	0.0573781337516002	0.766509293693084	0.248554228455072	4.21591179494505	0.0494091618590719	0.91670572094765	0.0684942794991504	1.75357592852185	0.239844179308977	4.19373234680062	-0.193147671257935	-3.89235473838757	-0.0716296320873106	-1.44466879331636	-0.00843148679582352	-0.133120959424263	0.028308611348367	0.606027348209062	0.0332153641352665	0.768277719227032	0.05844305655148	0.980189961089163	-0.0032183397341851	-0.0610600601246379	-0.0443173244294378	-0.933824998625225	-0.0501004972475763	-1.20406209819038
new_217722_217906_-1	S64	217722	217906	-1	intra	0.902359401932831	9.00736643342329	0.0438562953947444	0.617502234867489	0.247158987491746	4.41857622620696	0.0552824257735981	1.08104837977239	0.080076500875971	2.16078195815856	0.221276613574768	4.07795685395888	-0.200119743545376	-4.250582590286	-0.0726939712437749	-1.54528841914658	-0.00718830778625838	-0.119620199672106	0.0425450779935106	0.959971998209434	0.0181243384863722	0.441852146211256	0.0421962711527757	0.745910958007802	-0.00444517275704105	-0.0888893168407774	-0.0537679473445212	-1.19412833608469	-0.0480810139571714	-1.21791239709595
SAOUHSC_00197	fadD	217907	219118	-1	0	0.906808755940917	9.11834646905564	0.0417530075943535	0.592210982093733	0.25011614497783	4.50432555830097	0.051317584592	1.01089569622412	0.0840135912423766	2.28369188674669	0.211603536954813	3.92836772946889	-0.194715927450169	-4.16621905541974	-0.0666201403777131	-1.42658876839636	-0.00805967014225667	-0.135106806424092	0.0382202060140577	0.868729094388591	0.0204222971688729	0.501535290845709	0.0478447857134141	0.851980448694772	-0.00857813912254434	-0.172796965619403	-0.0454472545492581	-1.0167573059741	-0.0420726550675235	-1.07355538620507
new_219119_219229_-1	S65	219119	219229	-1	s-intra	0.90784478502264	9.07132843867715	0.0419124755828411	0.59073255983534	0.258663419265366	4.62894439003238	0.055046660633648	1.07753161612351	0.0859256261924702	2.32097022166192	0.203488308209125	3.75394215572377	-0.190713740233147	-4.05491271392435	-0.0688572351677705	-1.46521629720056	-0.0096812564922775	-0.161268887545911	0.0377839188295771	0.853409053164194	0.00776296781669807	0.189445195316455	0.0378788726572414	0.670271823426491	-0.0127392526649387	-0.255003347039511	-0.0454095904777489	-1.00952281262561	-0.0326371402603935	-0.827552464594104
SAOUHSC_00198	fadE	219230	220735	-1	0	0.913641713644366	8.25308691288414	0.00667351556828243	0.0850322134278286	0.26525915726566	4.29139553967851	-0.00221078359259522	-0.0391224899231152	0.0631854709452818	1.54292672033461	0.201408369171776	3.35897552127068	-0.155402316096263	-2.98702064615023	-0.0848742461039867	-1.63271093168921	-0.0533367934331068	-0.803206061427307	-0.00360372399984755	-0.0735839299630255	0.00699649169335655	0.154353806182127	0.0477515578051378	0.76387566165653	-0.026560729807234	-0.480643578219706	-0.0454059554297027	-0.91256242227324	-0.0347871224720283	-0.797412713365892
SAOUHSC_00199	fadX	220761	222338	-1	0	0.898104043799172	7.64451589143817	-0.116830848485541	-1.40271413687655	0.274219893557405	4.1803241095566	-0.0473005840843106	-0.788732243390308	0.0468690192840276	1.07844195881788	0.195422550354797	3.07104966348077	-0.162155633650307	-2.93694366300571	-0.0908579219349055	-1.64694466389077	-0.0590926447305773	-0.838525625166889	-0.0234835651486796	-0.451833392057493	-0.0131938003859524	-0.274277237397483	0.042380133225598	0.638822616619437	-0.0467536530465758	-0.797226133913666	-0.0753319819805617	-1.42663210654721	-0.0421742754504645	-0.910951208786595
new_222650_222778_1	S66	222650	222778	1	s-5'	-0.764923008513756	-2.32454837398109	0.163380589598764	0.700341125852875	0.0981476587498046	0.534181039692622	0.234320713650523	1.39499066301712	-0.149627986836719	-1.2291963756037	0.00281748689751889	0.0158078059439899	0.148830014955291	0.962391165198575	-0.0286263011671316	-0.185258853375	-0.205456107763327	-1.04087720053843	-0.113590777140093	-0.780287936212788	0.0928634538920056	0.689226897299293	0.0373607090461395	0.201062280168681	0.12063251612959	0.734391922447513	-0.141168717019706	-0.95448387402936	-0.242653146505097	-1.87124624281598
SAOUHSC_00200	NA	222779	223921	1	0	-0.825421722087623	-2.49604605119638	0.0184863908300401	0.0788528032994146	0.177631151478466	0.962018651129076	0.160924743252667	0.953321264645098	-0.191865194727103	-1.56841314364673	0.177118803981914	0.988849499018963	0.180880806972233	1.16388326877652	-0.0403745040744551	-0.260002050298419	-0.149084714498661	-0.751569925928111	-0.0400019818959128	-0.273431891482307	0.120664241769522	0.891152047924516	0.113944004233679	0.6101867981117	-0.00688531544943387	-0.0417102875008433	-0.214156299871296	-1.4408435224367	-0.119072196023196	-0.913715965649922
SAOUHSC_00201	NA	224235	225647	-1	0	0.193948946567831	0.429818191030825	0.413749237197844	1.29337028910045	0.445019961579444	1.76630020699526	-0.018376653526011	-0.0797817484382277	0.300176907682786	1.79830031651566	-0.31820111074211	-1.30193075188682	0.0613981046532196	0.289529333108561	0.020742077098096	0.0978909364366387	0.01469472844154	0.054289833189832	0.327397280643654	1.64007380672416	0.0492665880562268	0.266652938928824	-0.0375054346981189	-0.147192675714675	0.130615820247319	0.579876875645987	0.237042943335848	1.16878239646635	0.142453247841054	0.801113172111404
new_225648_225767_-1	S67	225648	225767	-1	s-5'	0.0238743846933719	0.0674525110585176	0.499054445400685	1.98885064275857	0.527416729007974	2.66874756605971	-0.0963202616673073	-0.533117996991419	0.259899304519014	1.98499138447557	-0.125586954417913	-0.655087465870095	0.0397479460949601	0.238957609394425	-0.104319523823198	-0.627659927407691	0.00306863450280335	0.0144534216893807	0.303755389433134	1.93990688496873	0.0469987192577624	0.324301142730452	-0.0734502176337415	-0.367496875516694	0.121545554610596	0.687935395506298	0.257828420605585	1.62071251762478	0.131399466823072	0.942071114198809
SAOUHSC_00202	NA	225908	226264	-1	0	-0.393112417456744	-1.11945659713608	-0.0815429843531465	-0.327540801075922	0.512564947948515	2.61412928340451	0.28318398422082	1.57978847438471	0.117238199908446	0.902500006587177	-0.31950406931589	-1.67979281213707	0.236700214315272	1.43426495570992	-0.0554334644384635	-0.336167242120678	-0.0658215326304276	-0.312477005273744	0.374099646973786	2.40806804095341	-0.100807626238839	-0.701100710743516	0.215725494914695	1.08789404998484	0.134237782410341	0.765786856374564	0.0260079791364355	0.164780709946515	0.0866055258087183	0.62583558113
new_226265_226387_-1	S68	226265	226387	-1	s-inter	-0.443356510878671	-1.21306117392305	-0.047690128023048	-0.184054486166481	0.520810882544415	2.55209786002411	0.224245598451293	1.20196907754568	0.0507670221033323	0.375490432515209	-0.292416231952015	-1.47713407094805	0.234831424842801	1.36718115484989	-0.0705032453452468	-0.410801094853783	-0.0614189001967273	-0.280150384584373	0.377182915292903	2.3327735514795	-0.0939739139121643	-0.627962122106713	0.229380555122562	1.11142673953541	0.126071336429966	0.691016806047647	-0.0187113555310959	-0.113905350985174	0.080165435663646	0.556597074579951
SAOUHSC_00203	NA	226421	226594	-1	0	-0.447951828840573	-1.88671822092664	-0.011368968783785	-0.0675437409876666	0.597048371828582	4.50373583255545	0.306354519152191	2.5277829279774	-0.104162246699126	-1.18596983460132	-0.236354007536333	-1.83792390766767	0.243412404231988	2.18151736287247	-0.0617483737445905	-0.553852506760157	0.146242922899451	1.02685746287368	0.31670820113582	3.01526854372219	-0.0464115295878794	-0.477417278411942	0.145187777176101	1.08293007645795	0.0806123736189012	0.680174083312677	0.0388998316489644	0.364529529692376	-0.0129349640283183	-0.138249988945287
SAOUHSC_00204	NA	226620	227765	-1	0	-0.474490746001802	-2.07815671640204	0.0560886299521617	0.346508336353321	0.58458051549885	4.58545615557653	0.326126526473405	2.79818503001279	-0.0863366918390024	-1.02219446869851	-0.184071548935931	-1.48842186844297	0.253087052512164	2.35863486878161	-0.0886375417600331	-0.826725099815169	0.153165219875112	1.11833079134365	0.323225460145429	3.19997856036066	-0.0220952506420354	-0.236344773118962	0.140879679126486	1.09268135335403	0.060385209865597	0.529814414232319	0.0189073315784988	0.184242599579023	0.0535723247845618	0.595408721354974
SAOUHSC_00205	NA	227920	228027	1	0	-0.301114164125885	-0.470200224736232	-0.0253789212510925	-0.0559001679773001	-0.0611370687723403	-0.170979452120917	0.138593753047426	0.423969933074485	-0.0811909624465985	-0.342725888989498	-0.131216922541627	-0.378294757267411	0.0353480476097019	0.117451161812551	-0.0885292912381811	-0.294395730118358	-0.0189376682070844	-0.0492989564677199	0.657021051026613	2.31911289137091	-0.287587356934464	-1.09677605006458	0.212947117183689	0.588868118893236	0.204746744000279	0.64048843591464	0.0779596259229098	0.270851133833237	0.0651776022470457	0.258270127824705
new_228158_228481_1	S69	228158	228481	1	5'	-0.416847485973836	-2.99404602305076	-0.216594043459029	-2.19440155009142	0.224367696693324	2.88621896339273	0.344361821363227	4.84547142776634	-0.241198897444561	-4.68321588219525	-0.199879172569342	-2.65056009461889	0.352203730308009	5.38288962681967	-0.0642354635458207	-0.982537239299054	-0.0884428878027635	-1.05901905719225	0.490171117260631	7.95829365921225	-0.0719758702782707	-1.26259693667382	0.0875415800096363	1.11350019075274	0.0186982412850594	0.269044851793642	-0.0282067897069535	-0.450758795570374	-0.0279030651119373	-0.508577740587592
SAOUHSC_00206	ldh1	228482	229291	1	0	-0.379423131498074	-2.6669689069332	-0.194217164559436	-1.92561768111138	0.263248260086195	3.31396043254731	0.36246539397528	4.99114805812336	-0.237448783460281	-4.51181902995785	-0.212177590215083	-2.75348356132645	0.398594102860424	5.96163325453937	-0.0408949159311519	-0.612147866234666	0.000270491652045991	0.00316962285936492	0.476811715435802	7.5758614555589	-0.0755022512931804	-1.29613599364335	0.0998935160224856	1.24344356085048	0.0198577190379714	0.279618660759637	-0.0451172544241529	-0.705579696717829	0.0176717073303343	0.315207693477018
new_229362_229501_1	S70	229362	229501	1	s-inter	-0.367549401401508	-1.13251012258682	-0.0832171020245363	-0.361682309875282	0.223701467766898	1.23447661482688	0.40784463282877	2.46184598564036	-0.0443460947332921	-0.369376555890748	-0.211617465752119	-1.20383428795442	0.38021031977314	2.49281765277794	0.117015784520004	0.767827554460412	-0.19376454489148	-0.995314339318747	0.410718553257875	2.86062975791772	-0.22474555580996	-1.69127413302223	0.191578795147355	1.04536616682426	0.129471249726975	0.799175854456736	0.0396316066773176	0.271692290853795	0.160551242809473	1.25534817276917
SAOUHSC_00208	NA	229502	229645	1	0	-0.381278054571581	-0.965170765733672	-0.0876120620849812	-0.312834440568864	0.242884918774869	1.1011603377167	0.315948428677217	1.56681710941683	-0.180765652486199	-1.23698899951052	-0.18734353718524	-0.875568024158446	0.379820521235263	2.04588403639332	0.0830926231604887	0.447937777952449	-0.240447359899704	-1.01470999539072	0.404412166814857	2.31407548079224	-0.241808790511848	-1.49496476221565	0.229752164238465	1.02995106438815	0.112698888507604	0.571511039813624	0.0540337475330316	0.30432434995494	0.159033088570059	1.02158379125501
SAOUHSC_00209	NA	229611	231140	-1	0	0.492738696312043	1.03994353051647	0.163482848839152	0.486691309787444	-0.16637690905988	-0.628888712764347	-0.0433462216678314	-0.179219016862907	-0.629248884416433	-3.59007164887706	-0.268240871768106	-1.04521796637291	0.104058743676822	0.467317348559436	0.0241343138822064	0.108472816308817	-0.170978986394814	-0.60158278668158	-0.0272168376831663	-0.129843946931814	0.129016723825303	0.665021395913418	0.109832388033114	0.410504709116953	-0.0956617019000381	-0.404458374133044	-0.125499734123605	-0.58931182682902	0.0178594079462003	0.0956498504392814
new_229646_230633_1	S71	229646	230633	1	3'MT	-0.426428649424228	-0.914579860856801	0.00308347922830711	0.00932834486550834	0.230428061622137	0.885112117766333	0.306389586388345	1.28732740579823	-0.16948098085675	-0.982615933850192	-0.135350462971103	-0.535949452600364	0.345423393503614	1.57640296772192	0.0461631972929853	0.210845342312822	-0.254779933654696	-0.910961567251379	0.379705067538877	1.84082545086411	-0.206023115710458	-1.07916470057773	0.281881220168675	1.07062167502031	0.15646846119772	0.672271517728133	0.046687342383629	0.222783835134455	0.204070440689337	1.11065585833431
new_230986_231501_1	S72	230986	231501	1	5'	-0.407836556819825	-0.812541952833252	0.426718003941024	1.19919253402563	0.196042185141101	0.699514687338128	0.1582885845932	0.617801549529367	-0.0945504507491209	-0.509226293458649	0.205956604432895	0.757572483809353	-0.0184757406542765	-0.078325240600926	-0.434573174623568	-1.84380686860936	-0.374062053168689	-1.2424040854742	-0.0708507285332636	-0.319076573869637	0.0929775800326719	0.452412297781197	-0.0460701402929513	-0.162545071726306	0.0426640841656534	0.170280419195405	-0.0983211337691282	-0.435828657707455	-0.0104400939273355	-0.052782286319502
SAOUHSC_00211	NA	231502	232437	1	0	0.0885165075182732	0.137350530958435	0.345244500391436	0.755650804032821	0.0152898778231734	0.0424910779238177	0.0895648217685033	0.272259657616719	-0.339747312728155	-1.42511423185417	0.257487396001385	0.737650896596365	0.103942450774243	0.343193665451874	-0.439080342576546	-1.45091823428847	-0.409564726640798	-1.05946885507719	-0.235584234199443	-0.826310465811055	0.229427355121517	0.869456367244183	0.0919082315482252	0.252554500424194	0.0564337017444392	0.175423290188882	-0.0720481164671035	-0.248735611629922	0.0187867152857721	0.0739743361365509
SAOUHSC_00212	NA	232547	232645	1	0	0.109206415085545	0.197548166444814	0.217648516384586	0.555352678242402	-0.174666564265005	-0.565877323813461	0.018954782597353	0.067171247732974	0.0502438688734581	0.245694537113965	-0.0826724435830058	-0.276105115961337	0.067407579978387	0.259462038758074	-0.0386916698556087	-0.149051104173525	-0.0894770475514825	-0.269833628403571	0.106119159605657	0.433919944370587	-0.280038497589043	-1.23719772473996	0.0735240204559842	0.235531354310227	0.141491861269076	0.51274207099086	0.177633550976632	0.714922744352729	-0.24958989073657	-1.14571340273142
SAOUHSC_00213	NA	232776	234872	1	0	0.328177394299958	0.124942093201137	-0.00949559482915503	-0.00509930040686158	0.0109874751516652	0.007491791496244	-0.0843362311612247	-0.062900494539296	0.404286048275176	0.416079619738215	0.192105405950065	0.135029459251019	0.13433246845085	0.108823163993602	-0.103949229082534	-0.084278007575369	-0.21813717651318	-0.13844885812756	-0.320712574792839	-0.275998715880807	0.0900080533690588	0.0836908551808242	0.0562181923411357	0.0379028286314347	-0.0345540422837678	-0.0263537011508388	-0.0594767759568695	-0.050379841608908	0.0519053077980537	0.0501459699630183
SAOUHSC_00214	NA	234857	235324	1	0	0.564042421985334	0.331515077179823	0.0453743032124967	0.037617488081228	-0.130256627739649	-0.137113118115755	-0.0611556454319634	-0.070415428364118	0.429849800676747	0.682960867546662	0.0870829071235017	0.0944959644290096	0.0790691369426533	0.0988868977742152	-0.00575633016795346	-0.00720493527688286	-0.160743692200051	-0.157501622190271	-0.255756433454926	-0.339788785241065	0.0870209776163745	0.124914253017474	-0.111088687548044	-0.115626127732653	0.0546838036772406	0.064386211622704	-0.0184925527996266	-0.0241823023691831	0.0812866372018815	0.121236900159819
SAOUHSC_00215	gatB	235347	235625	1	0	0.721946769836354	0.589794298550652	0.107615064974801	0.124010018364124	-0.100291670612577	-0.146739798715307	-0.122605295123387	-0.196220498650921	0.20341668169706	0.449230807984203	-0.0404964934808705	-0.0610803672248599	0.0711184190131617	0.123628250717749	-0.000130684617821308	-0.000227359306777013	-0.260237466079136	-0.354425360317055	-0.245492984380932	-0.453341456643894	0.0105427879225436	0.0210352357696729	-0.0259925792523873	-0.0376044636679632	0.0399572507359214	0.0653933569817335	0.0369728622010131	0.0672028557215634	-0.0903544667531565	-0.187313539253908
SAOUHSC_00216	gatC	235852	237111	1	0	0.617902864808898	0.589658726604624	0.0995388985471722	0.133986690286514	-0.0975403161195129	-0.166706426155717	-0.17918627526525	-0.334984736512563	0.0660898735331171	0.170491611875361	0.130873297968783	0.230579341790407	0.192724178770212	0.391342453535858	-0.263257237816794	-0.534999915698163	-0.198983515197228	-0.316560844465003	-0.306700590024123	-0.661585671512082	0.169287294643103	0.394549418315736	0.0590200891084049	0.0997412971719805	-0.0560295983561192	-0.107112627305256	-0.0820117761160389	-0.174126953909846	0.105317403105971	0.255037952786452
SAOUHSC_00217	gutB	237129	238184	1	0	0.574763305677054	0.582143065806495	0.150554295128844	0.215090957033017	-0.122915835542001	-0.222964742589522	-0.232959224290391	-0.462232376620108	-0.105528094392151	-0.288932479846715	0.149458148012926	0.27947895987479	0.210618823890785	0.453918743655823	-0.253536678066682	-0.546857738918902	-0.233615074633937	-0.394458331834274	-0.298728684450176	-0.683925157308219	0.197934449054181	0.489619383511721	0.0539019564947397	0.0966807150429234	-0.0274762764514471	-0.0557495303932853	-0.136118164542949	-0.306736913320769	0.0923053264431791	0.237242016994867
SAOUHSC_00218	NA	238186	238332	1	0	0.296913695798912	0.378244715691307	-0.099736981725698	-0.17922028641469	-0.129704976565047	-0.295928599676991	-0.360645854097274	-0.900043164898583	-0.365723353863084	-1.25945573047603	0.125723674332922	0.295698097640165	0.225955576707885	0.612499785924393	-0.263139927312291	-0.713875144062591	-0.453444627924059	-0.963000416978832	-0.210553590684435	-0.606312118203693	0.0894583920017485	0.278330145988753	0.0444224833512237	0.100216700837399	-0.00495829790160614	-0.0126537105548345	-0.01118468865574	-0.0317012072697024	0.0979365211567672	0.316600402057346
SAOUHSC_00219	NA	238356	239399	1	0	0.28031367785335	0.361885618151214	-0.133629051975496	-0.243341526960892	-0.114662585378394	-0.265116297075143	-0.32848327634851	-0.830768562345504	-0.430808406034013	-1.5034838852368	0.203926399621015	0.486059362655374	0.239377097607455	0.657581928641745	-0.154627640451553	-0.425115593130672	-0.352750117851989	-0.759195766158563	-0.337349700655014	-0.984460558786777	0.130501985298007	0.411472366405609	0.145949042452863	0.333674419908523	0.0388818388077252	0.100557963890394	0.0275174283034184	0.0790394922742032	0.070388536516958	0.23059671720675
new_239650_239968_1	S73	239650	239968	1	5'	0.265460618006227	0.653845029061303	-0.362412522502256	-1.25911740673626	0.383126889381907	1.69007127246145	0.370890092350155	1.78961541893838	0.221556034375795	1.4751829450064	0.389943133379587	1.77322901645967	0.254932390471014	1.33610313126194	-0.116643133158381	-0.611824373026798	-0.0595312676447768	-0.244444027819272	0.00705536713336312	0.0392812501184528	-0.286610166825713	-1.72410153465389	0.179824791484144	0.784366289563205	-0.0144035692672374	-0.0710701925292773	-0.06557160203473	-0.359335217571021	-0.111228280864506	-0.695206942376572
SAOUHSC_00220	ispD	239969	240643	1	0	0.311265881444677	0.764382307294155	-0.240996828396727	-0.83479288942342	0.317570690941344	1.39671302051183	0.385373734758948	1.85396262330709	0.333632768326667	2.21480441381503	0.359824782205348	1.6313945421814	0.317135540721307	1.65715930736699	-0.158395730082852	-0.828352998693777	-0.041214950445434	-0.168730449870295	-0.0894966569653994	-0.496794612855341	-0.213823993672109	-1.28242526350576	0.271246588265322	1.17960884661838	-0.0416725884253398	-0.205008668469588	-0.0741123350560811	-0.404928987426361	-0.0833475823892106	-0.519393205667904
SAOUHSC_00221	NA	240636	241661	1	0	0.139267868767546	0.313123813729793	-0.213790746289859	-0.678019803395976	0.295940661061686	1.19167401338365	0.399114580327257	1.7579338041936	0.274213268040814	1.66663772260102	0.388355888694882	1.61206997814558	0.346608015091318	1.65822709784643	-0.266230579492079	-1.27472345717169	-0.0342254293811577	-0.128284341499325	-0.15554611790088	-0.790524442656491	-0.165371371746482	-0.908075625412418	0.352191912818941	1.40229432778824	-0.061130751896788	-0.275338883571634	-0.0641125953214654	-0.320713905101439	-0.0862055706723552	-0.491840910511039
SAOUHSC_A00219	NA	241570	241857	-1	0	0.366773618067322	0.868082719232633	-0.156907995571071	-0.523837280589546	0.0302198599313388	0.128098230171597	0.091669417782684	0.425037501596975	-0.251191624774061	-1.60714755141855	0.0090562570840703	0.0395731472441454	-0.0783554131457066	-0.394613796144441	-0.0343757196751553	-0.173263743119005	-0.216678780682567	-0.854946581344509	-0.113050558590437	-0.604820763196881	-0.235390021057253	-1.36065364849238	0.322914727327205	1.35346024476038	0.241365886076444	1.14440975461541	0.252027238462547	1.32714925024648	-0.00800727792580699	-0.0480919154078394
new_241662_241835_1	S74	241662	241835	1	intra	-0.00565889884654709	-0.0122514782079982	-0.250735838773104	-0.765704645827015	0.360114284633971	1.39631875296676	0.428120370127502	1.8157757375749	0.253660390056111	1.48455670664416	0.32689919839796	1.30664991204896	0.30267037661466	1.39433367528117	-0.240393380520935	-1.10833727024712	-0.109403770138066	-0.394864803963748	-0.0872546954582279	-0.427008308943144	-0.17228235799019	-0.910948635124039	0.31145037533151	1.19409821532973	-0.0759965715379703	-0.329604553167565	-0.129214825700265	-0.622412306228675	-0.0956107204432023	-0.525275690011412
SAOUHSC_00222	NA	241836	243377	1	0	0.0558173689671289	0.109150358479168	-0.306557449726653	-0.845582500414362	0.35239002176117	1.23414750143917	0.386018106723485	1.47877887139437	0.147166843991048	0.777952992606037	0.315914569509968	1.14054989072416	0.306366080108628	1.27478434959489	-0.244404716545936	-1.01779018733142	-0.175275337593526	-0.571394680207041	-0.148756274375129	-0.657539815636824	-0.192782844916726	-0.920705444017279	0.326881981057947	1.13198693895883	-0.0506823519024325	-0.198543286326344	-0.130747930996239	-0.568852791806736	-0.150614003308009	-0.74738660051142
new_243378_243605_1	S75	243378	243605	1	3'	0.134038098324679	0.269363354862527	-0.328040271875411	-0.929877469730814	0.373393261349011	1.34389207151424	0.176695154706338	0.695624149968678	-0.260968460297493	-1.41770493952779	0.205903686116473	0.763946953478486	0.234092762739414	1.00101014803541	-0.164920110887806	-0.705792021860182	-0.0506565043457098	-0.169709067650702	-0.360068432791813	-1.635634495014	-0.195170182976195	-0.957900159208415	0.386220015083856	1.37448391249628	0.0266621686205275	0.107336731580042	-0.0428180975161479	-0.191446259553509	-0.223160927598839	-1.13802699255043
new_243662_243804_1	S76	243662	243804	1	s-5'	-0.81900553705665	-3.34928287176073	-0.187220747175901	-1.07995900950781	-0.260138873362459	-1.90527604261677	-0.237211594240914	-1.90038090718472	0.211438336890827	2.33741754238839	0.157631692333895	1.19013809235646	0.0565737691129139	0.492289238957874	0.00506093508587873	0.0440746253498008	-0.163903054309776	-1.117407579257	-0.00569207086676999	-0.0526170198755643	-0.0343156328239453	-0.342731107339164	-0.0585244564633281	-0.423835187050719	0.0348666690988813	0.285639386708961	0.0929730778108079	0.845924225903119	-0.0454705185629379	-0.471866393653051
SAOUHSC_00223	tagF	243805	244974	1	0	-0.717993018156602	-1.51000723544112	0.166217026333536	0.49308594413937	-0.446301657597087	-1.68102807999503	-0.13211621213067	-0.544320481883065	0.259582680505135	1.47578161035985	0.0878324905407516	0.341038046333671	0.0973653875894829	0.435716134872158	0.0364461211980102	0.163231132618485	-0.159029204106927	-0.557564697234246	-0.14800433810571	-0.703597374237408	-0.0160532361841459	-0.0824551761478268	-0.0713100211959138	-0.265585281063422	0.0404488991207709	0.170415131701698	0.0597912382386048	0.279772883185738	-3.04146652419297e-05	-0.000162317744106822
new_244975_245052_1	S77	244975	245052	1	s-inter	-0.617817723550887	-1.23708176419465	0.286543690408419	0.809314272175212	-0.437149685802393	-1.56767442625308	-0.0630458367581467	-0.24730574817544	0.346396760561475	1.87499208375904	0.0325238980023704	0.120234599067584	0.00703877965458208	0.029989943699497	0.0642157463198139	0.273824591427173	-0.0912976053326756	-0.304759325815897	-0.166326258037507	-0.752817692071321	-0.132129704208179	-0.646152495869363	-0.108363939060845	-0.384253166660393	0.107027252492198	0.429314008902342	0.073443402678408	0.327190055758793	-0.126366631784827	-0.642088072152587
new_245054_245249_1	S78	245054	245249	1	5'	-0.345211357059418	-0.538354919726982	0.0788946457601257	0.17354793433503	0.00714529742957295	0.0199568311788607	-0.00117673217562868	-0.00359501738849342	0.626308562392755	2.64033805137207	0.15211723058475	0.437976539893457	0.108489362253384	0.360007050018505	-0.0232850148893433	-0.0773308890183596	-0.0580297819424299	-0.150866955140385	-0.170277100259916	-0.600248128550798	-0.0934209147705738	-0.355814996242376	-0.238810911283607	-0.659526737471324	0.25988707326497	0.811915683650941	0.359436275977859	1.24713877153991	-0.154425631229026	-0.611120914140143
SAOUHSC_00225	ispD	245250	245966	1	0	-0.198518806707542	-0.266666091719158	0.289876752320275	0.549247177842394	-0.0957456088838892	-0.230341752233541	0.0964869358773596	0.253906845733177	0.671677109684047	2.43901382725147	0.221612041822778	0.549602022265276	0.260632645888968	0.744963836901779	-0.0832707619812258	-0.238205371509658	-0.0243015405168283	-0.0544201232013833	-0.221073004427091	-0.671263157106108	0.110053805019256	0.361050311277064	-0.131739709091008	-0.313384469183815	0.240285673673141	0.646601427724947	0.235569744986483	0.704036079003086	-0.0677354245754705	-0.230890544325189
SAOUHSC_00226	NA	245959	246984	1	0	-0.0698507791349805	-0.109042833510345	0.339131054095544	0.746761192391812	-0.161050436668483	-0.450272518231775	0.0739364310770767	0.226112260836694	0.735733921245352	3.10480427524176	0.142648312034917	0.411132053580491	0.236777997180933	0.786515805615815	-0.112986703158405	-0.37561772845036	-0.0673207863986834	-0.175200212904379	-0.210284983217184	-0.742036197939885	0.159412265766325	0.607776815670794	-0.0196258454938035	-0.0542561382138424	0.170424573868478	0.532967505764413	0.163586385006319	0.568175225093283	-0.000365887561104827	-0.00144943141197594
SAOUHSC_00227	NA	247006	248694	1	0	-0.104836279417177	-0.179673054969262	0.274607341436852	0.663852818228333	-0.224640955714644	-0.689521720846117	0.0945121700453273	0.317321020988409	0.820634203640106	3.80196873431083	0.0384357055209339	0.121617210194862	0.151343870888983	0.551920376746592	-0.0988379134403293	-0.360734594185271	-0.00738466128425392	-0.0210989823177946	-0.127898099049855	-0.495480309182797	0.109642963508642	0.45893231532721	-0.0198648001507044	-0.0602906800359873	0.157879986075794	0.542052152258677	0.142375308420025	0.542894315366942	0.0060944417730814	0.0265050992552723
SAOUHSC_00228	NA	248727	250451	1	0	-0.224644123952278	-0.289815202741284	0.242584307070104	0.441445516243687	-0.155275830491799	-0.358771240241098	0.119615018333081	0.302309341281258	0.815883435712241	2.8453899332852	0.0412595930882524	0.0982742793374812	-0.0609741056096363	-0.167383165609928	-0.0370988704171578	-0.101924750859746	0.138615230824964	0.298123786269466	-0.0576496814725075	-0.168117905269687	0.0996529660921136	0.313987855887569	-0.0564297391741633	-0.128922516122542	0.170509281026404	0.440673327208683	0.0924200955442988	0.26527833141884	-0.0115485736957578	-0.0378075556951949
SAOUHSC_00229	scdA	250591	251265	1	0	-0.389865988264403	-1.32429256050372	-0.17726569733873	-0.849340044897501	0.478373568996526	2.91020395911466	0.187569024382077	1.24815771421204	-0.0705057573101617	-0.647412002064003	-0.338641429080448	-2.1237212143724	0.268266393004418	1.93898789756584	0.0586272155885642	0.424092635180715	0.203510911300354	1.1524334746976	0.411152485375944	3.15691194106901	0.211433099974974	1.75403432866009	0.150850388401013	0.907422727688291	0.128253604273461	0.872731818936729	0.0498764365671252	0.376940907345176	0.114869281292788	0.990140088038391
SAOUHSC_00230	lytS	251527	253266	1	0	-0.646696106708958	-1.31759645071605	-0.0739381737399082	-0.212490342467882	0.423195220254309	1.54422502030016	-0.223764325040685	-0.893126083967557	0.0446800652453484	0.246084093775957	0.00497831564996123	0.0187263625166608	0.321898792430978	1.39553828598047	0.00918308553802856	0.039844067894704	0.0655419227129652	0.222618331279913	0.152756507407989	0.703514167790254	0.253749193901329	1.2626511031333	0.226119251112617	0.815857552271253	0.101347716217159	0.413655475932836	0.00995018203712236	0.0451047686831348	0.0822630888094658	0.42531561979462
SAOUHSC_00231	lytR	253269	254009	1	0	-0.818464180187457	-2.26672301664624	-0.0472091870418176	-0.184422373103018	0.359855123043058	1.78490097989751	-0.134566474763036	-0.730088332527624	0.00104083715203701	0.00779236231304237	-0.149780004339708	-0.765845990433324	0.127738728165212	0.752768787170151	-0.00367521501992973	-0.0216757633949253	0.0308678654827691	0.142516435529757	0.0920440884575849	0.576216428242826	0.247081018487867	1.67122406738609	0.151238432691935	0.741746618167934	0.07749411936694	0.429942290442306	-0.0205411186163062	-0.1265703938289	-0.0226620630379141	-0.159265742526359
SAOUHSC_00232	lrgA	254122	254565	1	0	0.179912942851646	0.606066803910243	-0.173119241833259	-0.822605745090772	0.229462831221781	1.38438886802988	-0.107112654610788	-0.706868498742874	-0.353998693723912	-3.22364584561053	-0.0736307294464005	-0.457937300437494	-0.0613836312120659	-0.439998204160322	-0.00952143896310147	-0.0683051657075625	0.343371520803568	1.92833257246333	0.32088561023808	2.4434265556435	0.0405022991642561	0.333222476833318	0.317907265129127	1.89650142056143	-0.223802115087375	-1.51030589493276	-0.0897123083970211	-0.672387119260212	-0.241131168589741	-2.06127336175644
SAOUHSC_00233	lrgB	254558	255259	1	0	0.465564885793776	1.76006224471435	-0.169519108220074	-0.903971578153811	0.214284981046664	1.45086566686213	-0.0473226920266172	-0.350474970256173	-0.411504811441262	-4.20542896585477	-0.109175029319953	-0.762008742466239	-0.157815786442496	-1.26951691547018	0.0322184749085878	0.25938547952661	0.314533567151839	1.98232284372698	0.226812627317967	1.93823305991002	0.0733885833169728	0.677599123127807	0.285965920087095	1.91450594288136	-0.176557060184702	-1.33713587169556	-0.101066612540913	-0.850089757008198	-0.167904421518793	-1.61077207865085
SAOUHSC_00234	bglR	255367	256071	-1	0	0.397248856369936	0.579683254286416	-0.26952946637592	-0.554782378095966	0.16523567007051	0.431836717576389	-0.184350777824009	-0.527002686515999	-0.465575337943566	-1.83656219720507	0.0984964675482828	0.265361297201874	-0.316723144487904	-0.983440610005789	0.175616478376181	0.545740563662813	-0.309248668859818	-0.752307711699891	-0.0459582838418344	-0.151594295845861	-0.00930672007838909	-0.0331681517847855	0.0970068136005967	0.250683049069186	0.11089742878116	0.324184478317169	0.0511933949005245	0.166207758987335	0.0725801981174742	0.268763568524013
SAOUHSC_00235	NA	256220	257011	1	0	-0.110796213256995	-0.240317798970423	-0.400386158124917	-1.22497826306244	-0.640944536044094	-2.4898267625949	-0.304338816517538	-1.29317745092512	0.0277613594720435	0.162775607286618	0.0370365732894761	0.148313486792283	0.0595066767906155	0.274642001746203	0.286201690648401	1.32198365928835	-0.194688700376375	-0.703981654615911	-0.0891379112264523	-0.437033200888832	0.0854407129416836	0.452608186650628	-0.0832952956873992	-0.319945586865501	0.16522820481375	0.717939495911741	-0.0411947925507911	-0.198798271593302	0.041952892977442	0.230912309348958
SAOUHSC_00236	bglA	257027	258463	1	0	-0.361793330516734	-0.845166555234463	-0.291565840654143	-0.960741818875126	-0.622108937820764	-2.60277033468501	-0.334518137884102	-1.53088008180381	-0.048104588703866	-0.303777655871195	0.0435570167092925	0.187857569822625	0.0693872850940691	0.344906897745076	0.129029213330294	0.641893041453405	-0.228467165575355	-0.889744097578792	-0.0826998453219828	-0.436694177470131	0.166556752554393	0.950255763157968	-0.0777081318043142	-0.321471772047173	0.119986211617026	0.56150771652486	-0.109874904368997	-0.571070229132952	0.0727142854943896	0.4310480032383
new_258464_258552_1	S79	258464	258552	1	s-3'	-0.216297247807678	-0.471290400709247	-0.32396978858776	-0.995704386350564	-0.672700522232515	-2.62510709914776	-0.379615939118358	-1.62039836128996	-0.146973956604449	-0.865696298929387	0.0155449404893348	0.0625338966309494	0.00995085754495985	0.0461358310391865	0.134180476974822	0.622615321714353	-0.224994397970568	-0.81727625496348	-0.0369505374176725	-0.181990751247879	0.0569825122329557	0.303232477579222	-0.071184260814598	-0.274673151209523	0.154302947783803	0.673526154117283	-0.0152839126585548	-0.0740937220243143	0.0406941429465135	0.225005771056183
SAOUHSC_00237	NA	258896	259657	-1	0	-0.549863420636976	-1.72064609854103	-0.561180341800364	-2.47700840982825	0.0328206232876988	0.183937894116954	0.305479290261129	1.87265706395807	-0.281590097279545	-2.38199955994932	0.0267090998448049	0.154306706995794	0.109676987419402	0.730285160463995	-0.064339700288726	-0.428754439612436	-0.116491885086881	-0.607703829853655	0.0365985177002399	0.258875635841382	0.346905839432061	2.6512144388574	0.140630993834552	0.779313860224774	-0.0141950325514993	-0.0889847856589771	0.0649366897274315	0.452101694028057	0.00596281143180697	0.0473491241944059
SAOUHSC_00238	NA	259676	259810	1	0	-0.445257371975672	-0.431702030937525	-0.179661917804602	-0.24570687678698	-0.407702641948468	-0.707952565398191	-0.175354721136584	-0.333065915954877	-0.370211136742546	-0.970308926341678	0.00963750053212459	0.017251474286015	-0.09511713995736	-0.196232977955545	-0.154682600393956	-0.319379700640362	-0.157707603426656	-0.254909006793569	0.0943258798824071	0.206725854622741	-0.0901542908024454	-0.213479361804875	0.0638769401142048	0.109676026269252	0.0400018643752077	0.0776954967022113	0.197772859698876	0.426627582536397	-0.0803611417203264	-0.19771664013762
SAOUHSC_00239	rbsK	259908	260822	-1	0	0.795697730659887	1.38749184506207	-0.132389155856138	-0.325628973379577	-0.00118645985616335	-0.00370529703782388	-0.136164304450273	-0.465141776636748	-0.205138526383046	-0.966979185027903	-0.0239398770617079	-0.077071367106008	0.084620933357604	0.313978831833147	0.184561078220262	0.685354565846385	-0.158542230484534	-0.460878935627719	-0.0286747770344285	-0.113024690718437	0.223112794314492	0.95017438090063	0.157697285778845	0.486968834872979	-0.00116910495376271	-0.00408393161992107	0.00669441331927879	0.025971922976191	0.00519242974292502	0.0229761415984955
SAOUHSC_00240	rbsD	260850	261254	-1	0	0.85113366504547	1.49862923837921	-0.0268737047085679	-0.0667440077267008	0.0323936164250663	0.102151213279299	-0.0517445720272439	-0.17848469760584	-0.155564596185967	-0.740448356145312	-0.0051367556757306	-0.0166983734408726	0.0194945987124217	0.0730383529401909	0.232298053220639	0.871033533408115	-0.0881664803135736	-0.25879716358923	0.0472776785448163	0.188167031743857	0.147065276108788	0.632416360973757	0.0862093565214747	0.268810027993981	-0.0510337450771932	-0.18000995115303	-0.0336799359555404	-0.131940143992937	-0.0143919429716215	-0.0643042996531957
SAOUHSC_00241	rbsU	261269	262150	-1	0	0.724399510604735	1.23360886911487	-0.0244345648386508	-0.0586938031327469	0.121602368232897	0.370876254935545	-0.054191119603218	-0.180787006713613	-0.152118024037548	-0.700273327153665	-0.0102649335046061	-0.0322733689049086	0.0233237922689899	0.0845159617570536	0.281712429315109	1.02164076945702	-0.233332142677302	-0.662420066012444	-0.0130299480560021	-0.0501571645301928	0.234381598136395	0.974808634542136	0.113740395140306	0.343011513113785	-0.124043937268289	-0.42317257955214	-0.0287570964001467	-0.108956622428693	0.115803430969276	0.500431814564772
SAOUHSC_00242	NA	262382	263380	-1	0	0.886887630308975	2.79871696852085	0.11066378715531	0.492588443838138	-0.0771060829466253	-0.435779388729187	0.0578201814514812	0.357445298432152	-0.302825050304009	-2.58326973378148	-0.191750708291349	-1.11716208278924	0.00325795052680748	0.0218763622686002	0.0174051046734497	0.116966069052383	-0.0751914688455755	-0.395565610002758	-0.0222817841901108	-0.158939303166156	0.0172727027485887	0.133121193828524	0.0525066000414093	0.293426214147633	-0.148378399502618	-0.938001875396365	0.00187672602669739	0.0131765138831536	-0.00824651191665978	-0.066036618185087
SAOUHSC_00243	NA	263531	263710	1	0	0.516715893317959	0.58895072640074	0.0352266828585219	0.0566352991155745	-0.313947405160784	-0.640872595041247	0.0608775045862833	0.135932636226303	-0.210315862682574	-0.648017517468636	-0.214271074942265	-0.450899254443486	-0.23785584449347	-0.576874321173285	0.134402652710889	0.326232973242764	-0.05318602538645	-0.101061154206351	0.163649319990028	0.421630776969008	-0.261629082253507	-0.728298945186405	-0.0499068870963949	-0.100735432066685	0.139548181376637	0.31863535628644	0.123669431815362	0.313616404272147	-0.18320048530621	-0.529880468899142
SAOUHSC_00244	NA	263760	264152	1	0	-0.570129094668649	-0.946560265691774	-0.0129672737687649	-0.0303677106422127	0.395648227551716	1.17644587418709	0.0375477024239758	0.122123203601875	-0.307116237654236	-1.37836875125846	-0.166076970092566	-0.509065078179583	0.0726882576496477	0.256790860543363	0.14501220754597	0.512710842046765	-0.227453996488829	-0.629547078861598	-0.00637909533987885	-0.0239400534876321	-0.157369772452188	-0.638106110871396	-0.345740600335335	-1.01652971184372	0.0686626430109126	0.228369564325061	-0.0183242447258892	-0.0676878021542089	-0.0605028912676471	-0.254903233561516
SAOUHSC_00245	NA	264380	264784	1	0	-0.483527711830168	-0.684644894322838	-0.217724231074379	-0.434849602201447	-0.223311572520225	-0.566295219236317	-0.133103332070528	-0.369209347412011	-0.128939510511057	-0.493534589922174	-0.0739654679302299	-0.193357864326607	-0.215327288038666	-0.648758877089716	-0.203459936269868	-0.613501714143022	-0.220944417134671	-0.52153878661156	0.0260105217965575	0.0832499587475269	-0.0266253790840329	-0.0920738547502097	0.0793083711566446	0.19886468407395	0.0792307925243406	0.224740139352325	0.175536588549671	0.552994640396453	0.18631939212995	0.669462435928069
new_264705_264824_-1	S80	264705	264824	-1	s-3'ND	-0.477375625934595	-1.63295923518252	-0.241249059232941	-1.1640430389397	-0.320370276576077	-1.96270477726911	0.480608496329959	3.22067055036195	-0.282591472385362	-2.61313429129888	0.339365079712578	2.14324135822817	-0.199876828700642	-1.45484856794759	-0.0664364433929898	-0.483965439382247	0.163082694431569	0.929999159795587	-0.185182314395909	-1.4318765209293	0.0585861015542396	0.489447623129501	-0.000786530897707935	-0.00476458983733969	-0.0108618505913083	-0.0744323221355489	0.102166967150311	0.777561712706732	0.099532345849821	0.863979608950619
SAOUHSC_00246	NA	264825	266201	-1	0	-0.53021751441783	-1.89073285328475	-0.247242805710565	-1.2436210704014	-0.279488785496571	-1.78495860377738	0.448021219308375	3.12978453552248	-0.235438048338736	-2.2695529760828	0.392631059213931	2.58493471896846	-0.130550581615578	-0.99059276192763	-0.124316924462616	-0.944059203207275	0.114910346730873	0.683116557148316	-0.180183965114511	-1.45238982814595	0.0581600636485837	0.506521046555769	0.0353147179906033	0.223011096640553	-0.0424565902610421	-0.303294025157422	0.110331099904691	0.875353177691238	0.152122610776925	1.37655643729912
new_266202_266310_-1	S81	266202	266310	-1	s-5'	-0.588177474063759	-2.3396003429299	-0.30331219262875	-1.70181153948895	-0.196594137404222	-1.40052708480706	0.431363466681943	3.36137065846774	-0.249515058079786	-2.68298115964479	0.36999767691134	2.7171969141213	-0.204142129305798	-1.72785051614358	-0.0581762355625501	-0.49280122193631	0.082989707155047	0.550322280437531	-0.127307083392999	-1.14466081203888	0.0045797884765449	0.0444913137352702	-0.0443436627292855	-0.312362924725969	-0.0157233204179447	-0.12529109200675	0.101562804778854	0.898829335362508	0.0626992750145092	0.632877939974412
new_266361_266434_1	S82	266361	266434	1	s-5'	0.083168176215951	0.204831361682759	-0.202630271360208	-0.703933943633281	-0.550171288427018	-2.42674898915424	0.556620783560519	2.6855821895752	-0.14923781389441	-0.993586603334223	0.246036422524472	1.11873571960226	-0.00921013850702024	-0.0482664851417651	-0.0413608944358325	-0.21693122459631	-0.20585474250195	-0.84520046335443	-0.170924573229849	-0.951556841686048	0.232294622605565	1.397252681864	-0.0216434383339035	-0.0943974274568486	0.0268459107578786	0.132452468787228	0.0837544774389119	0.458940697430718	0.087462961277378	0.546622622998733
SAOUHSC_00247	NA	266435	267427	1	0	0.28534767300563	0.618170188602254	-0.226575117752457	-0.692363625806603	-0.564189816947648	-2.18900435870847	0.54269013871197	2.3031668852612	-0.101349410304908	-0.593529791317305	0.157314694867242	0.629204530844996	-0.00204039260503596	-0.00940562590169636	-0.0940289935284111	-0.433798835090744	-0.166018403748953	-0.599583304655969	-0.158903379403938	-0.778140130257654	0.277739930590776	1.46949653371589	0.00883481981233061	0.0338942515422251	-0.0400885228366021	-0.173978834506591	0.0501420791626537	0.241682566431827	0.0797202388288504	0.438254580043113
new_267428_267696_1	S83	267428	267696	1	inter	0.207497391557743	0.430788598609223	-0.277903429079124	-0.81383014379063	-0.594648797035272	-2.21105611424445	0.533860500601975	2.17129635838016	-0.118479157659822	-0.664937905850687	0.153313582975186	0.587653083562419	-0.0584721342083726	-0.258309716636139	-0.0676970338074963	-0.299305068332802	-0.118552576645958	-0.410319476582758	-0.12572190211218	-0.590001967530801	0.288217798434232	1.46139923885515	-0.00145531780093651	-0.0053506190355567	-0.0272315462829431	-0.113257377903765	0.047616680904515	0.219947962243664	0.00604211949177325	0.031832080114148
SAOUHSC_00248	lytM	267753	268703	1	0	-0.617134542423083	-1.68725350214029	-0.0447349454110002	-0.172518511204556	-0.401517008274443	-1.96603882714253	-0.285320584301008	-1.52817588823342	-0.119310226677434	-0.881791134166849	0.0370367184231828	0.186948424491686	-0.105501182387126	-0.613759246450784	-0.12101933214412	-0.704608870816503	0.0303016578577316	0.138110420791947	-0.231339858314508	-1.4296900866172	0.0842236375439932	0.562381464443231	0.0779168058975701	0.377247398300069	-0.279944473617387	-1.53325723432796	0.0907684335464813	0.552134121600929	-0.100763632831667	-0.699082530742662
SAOUHSC_00249	NA	268755	269414	-1	0	-0.670787512737179	-0.68316047528454	0.016715408938598	0.0240128150515442	0.101469173048311	0.185080022962697	-0.00144646239629104	-0.00288592251303477	-0.302667173724673	-0.833279425033845	-0.198365884521835	-0.372986894897268	0.123160340891657	0.266900190236505	-0.132814177907325	-0.288054771198179	-0.149770406203428	-0.254286524464974	0.0328387117196953	0.0755987877942412	0.0684769773985116	0.170325183784663	-0.147930654643119	-0.26680291587058	-0.101149272744323	-0.206368386475458	-0.322223192759014	-0.730136102386136	-0.0127606849382949	-0.0329788797482916
SAOUHSC_00250	NA	269428	270348	-1	0	-0.82030858976951	-1.18224831544328	0.0602691378977178	0.122522184408771	0.116637515067373	0.301062985598218	0.120194367979015	0.339355832949223	0.00248406382940584	0.00967791425834126	-0.0523688139738517	-0.13934551979351	0.1042629751472	0.319743552815718	-0.128426594127996	-0.394166110360026	-0.0302021163090669	-0.0725651998903004	0.0815245470180281	0.265589436103884	0.0512826507514417	0.180508821707901	-0.16324807270716	-0.416652639191636	-0.0919236503110941	-0.265400262366821	-0.29296202409888	-0.939403201682165	-0.00753913968953283	-0.0275725787121816
SAOUHSC_00251	NA	270345	271511	-1	0	-0.757692765651265	-1.24426473560635	-0.132686046216466	-0.307349996414365	0.337129504089098	0.991525926692526	0.257970138038441	0.829905883933387	-0.0180793678150585	-0.0802583943169509	-0.0993420705443406	-0.30119078930693	0.143054046460904	0.499873411678907	-0.0824723673950976	-0.288417086371022	-0.180437667087181	-0.493976661883867	0.081462083252508	0.302389092821854	-0.0114152101728141	-0.0457825612748871	-0.0797214273603173	-0.23184052289446	-0.0518787468103001	-0.170667870629704	-0.231662904175137	-0.846419016943239	-0.106660020982312	-0.444473084653876
SAOUHSC_00253	NA	271579	273102	-1	0	-0.506959987543781	-1.38912600288849	-0.176282047837764	-0.681340730231256	0.457076568525767	2.24307903745352	0.385559995472165	2.06966320888424	0.125679741326575	0.930938111253001	-0.0449902778176298	-0.227601677914701	0.153819938165365	0.896852097496531	0.0351952896646931	0.205373958120868	-0.0139861796373563	-0.0638890800966935	0.119013716278816	0.737150105149345	-0.232440207946119	-1.55552048236891	-0.0667097207906043	-0.323706716193985	0.0474639951058983	0.260540288231697	-0.319455309461098	-1.94754424067641	-0.181309117880378	-1.26069999962553
SAOUHSC_00254	NA	273373	274026	1	0	-0.774762208782072	-1.34228617285053	-0.138333417121326	-0.338058686778662	0.215100929763574	0.667431402759987	0.186819172658398	0.634070995945645	-0.133395149320027	-0.624747173250188	0.119913788798473	0.383561174680657	-0.0328852879919767	-0.121232364497871	-0.066156480953583	-0.244085485851265	-0.102202633369007	-0.295187762727058	0.0606065742225977	0.237348986702557	-0.0532421124320254	-0.225283034514268	-0.160042433429163	-0.491028232958657	0.0556156858789012	0.193026362481197	-0.296192620683006	-1.14172151734888	-0.110155533202269	-0.484291844034496
SAOUHSC_00255	NA	274060	274647	1	0	-0.79344878566813	-1.45249197731299	-0.125369686817211	-0.323724590844845	0.0374877002661446	0.12290549558188	-0.00105854705238986	-0.00379616224223272	-0.412931306697184	-2.04343217538174	0.171186967903276	0.578567946144991	0.101598139436034	0.395749919836326	-0.120302458388867	-0.468988524910287	-0.0902161002108933	-0.275320448206284	-0.0284651336141945	-0.117787451969769	0.0620011934802842	0.27719884300329	-0.0999302442152184	-0.323956293189524	-0.00647798503275663	-0.0237562246757194	-0.15388793544951	-0.626770690583196	-0.0320339519699087	-0.148809107811211
SAOUHSC_00256	NA	274790	275683	-1	0	-0.0977751161878158	-0.19506139689625	-0.223337360350854	-0.628481756222029	0.657606050907888	2.34961361982868	0.129723565599131	0.506992601957923	-0.16270535996702	-0.87747029613553	0.382613146255821	1.40926187886929	0.341470565180638	1.44956101682842	0.00967808025508341	0.0411173465547503	0.0311871583830338	0.103723788445394	-0.13308537794988	-0.600156189558324	0.0730897059481164	0.356119475673642	0.048413025445714	0.171040848626774	0.0849173490091868	0.339376728023748	-0.139568660927441	-0.619498365535606	0.0296945516596489	0.150329395857521
new_275843_275930_1	S84	275843	275930	1	s-5'	0.412556294336377	1.80194312638721	-0.220388147165866	-1.3577956185858	0.539988741065131	4.22406145195305	0.215336696254091	1.84253464802833	-0.223505563885365	-2.63896588064708	0.300426906010869	2.42262120454336	0.27652994718855	2.57004229762847	-0.144134003051995	-1.34065546358277	0.014145405198993	0.102998957736524	0.129654569247363	1.28007862731238	-0.242200561398504	-2.58362530051087	-0.0764952821531857	-0.591680344860119	-0.0436292762778974	-0.381749531050726	-0.0928913326461544	-0.902697665414563	0.0527248458398708	0.584382673433479
SAOUHSC_00257	esxA	275931	276224	1	0	0.427106364855389	1.7686342771668	-0.237856692907633	-1.3893308447787	0.574971980711694	4.26418792991607	0.184260511049824	1.49476878902867	-0.237350086262291	-2.65692296431079	0.252053262730148	1.92700634556769	0.286061998141098	2.5205911108701	-0.0899782013929241	-0.793473037271755	0.0455287071279673	0.314301814066254	0.0559910701267799	0.524097055865026	-0.252034234670334	-2.5489308403733	-0.0297290757440951	-0.218010811478465	-0.0391357488084004	-0.324652149994469	-0.12371959843933	-1.13985539670813	0.000911917409674781	0.00958256230168018
SAOUHSC_00258	esaA	276308	279337	1	0	-0.651293307793716	-1.16340842059494	-0.035487148184985	-0.0894159498493969	0.30954535690334	0.99030174019676	0.419710085577779	1.46873940952094	0.187506162059755	0.905437976842916	-0.0429069596406634	-0.141505120635958	0.179269720056448	0.681400998634493	0.123753555568325	0.470767143779365	0.0377022285903594	0.11227477281524	0.0504455812560375	0.203689984675194	0.000237801465323428	0.00103744870962021	-0.0338408166014495	-0.107051079529046	-0.0382853520767962	-0.137003251269966	-0.257014842534448	-1.0214639770499	-0.0434819244092007	-0.197100848621904
SAOUHSC_00259	essA	279337	279795	1	0	-0.0574883730186028	-0.0674604313173251	-0.226278024837814	-0.37454135912692	0.303769243595185	0.638411286765433	0.201594556403485	0.463433743227523	-0.0607300310869513	-0.192646078796274	-0.118560724050437	-0.256861352877696	0.217596111705119	0.543325970709959	0.156092302263011	0.390070811548786	-0.196703586102145	-0.3848052148613	0.0397726104314543	0.105497981410167	-0.0798102347057655	-0.228730566214071	-0.0840360738039949	-0.174634272491832	-0.0084495939337261	-0.0198631249867251	-0.30445864258962	-0.794889328144183	-0.149526647585547	-0.445258114111109
SAOUHSC_00260	esaB	279728	280009	1	0	-0.518821929070131	-0.668727372739534	-0.204406734965115	-0.371633011471246	0.218201030601133	0.503703808656315	0.242866175493571	0.613250012435792	0.31728943403039	1.10553872739588	-0.104467769010873	-0.248600457379988	0.332503590704113	0.911942286134862	-0.0140617370643134	-0.0385978061882009	-0.152631663515118	-0.327970656649271	0.00716874010377159	0.0208864470711797	0.0997055222364247	0.313867617024375	-0.148960750482994	-0.340014358764953	-0.0484216447683336	-0.125029632537301	-0.245281447662045	-0.703403849594261	-0.114409842915941	-0.374212521964297
SAOUHSC_00261	essB	280022	281356	1	0	-0.506595444979425	-0.620481322190293	-0.10546759691829	-0.182211083328021	0.102996431021611	0.225931751589154	0.23658437619563	0.567666477803268	0.316544379903972	1.04806836879183	-0.176331125531303	-0.398735808212247	0.362429079065533	0.944562513921301	0.0312756482871581	0.0815767923875533	-0.204573347642501	-0.417711142137912	0.0492490414804632	0.136350323451434	0.0620227848287936	0.185530457636503	-0.0862580308593723	-0.187094750256701	0.0325305129287224	0.0798180263228805	-0.244845124592231	-0.667218618784736	-0.125922627222482	-0.391377052991275
SAOUHSC_00262	essC	281378	285817	1	0	-0.274598001719176	-0.297860524272943	0.122025769080529	0.186704780404607	-0.0703502831429109	-0.136668707666878	0.289527083089919	0.615239949221695	0.183787439716778	0.538913396161754	-0.273060418864049	-0.546843628285103	0.502652086575852	1.16017447168022	-0.0255339228358114	-0.0589828822044624	-0.177826445982564	-0.3215670203533	-0.0516205226913737	-0.126569461589336	0.087312725618763	0.23130746238266	0.0398466024383526	0.0765422992039692	-0.179101172918157	-0.389185497403183	-0.296722718910987	-0.716103243414469	-0.07084240959159	-0.194999299839911
SAOUHSC_00264	esaC	285847	286239	1	0	0.0303589688046434	0.0393808728723108	0.26998634586508	0.494001684965103	-0.203826248208273	-0.47352846824424	0.411083469221638	1.04464346231461	0.3347357583216	1.17378351295798	-0.422937363628009	-1.0128921443035	0.314915719490074	0.86922638368241	0.0797139177883708	0.220204073387452	-0.118733741529769	-0.25676276932943	0.0377003133351368	0.110543761836704	-0.0101800784089448	-0.0322512065335567	-0.0184298503815356	-0.0423364814521041	-0.13445364862214	-0.349392481589183	-0.219463909741049	-0.633389264044419	-0.0315849892438174	-0.103968841733191
SAOUHSC_00265	esxB	286255	286569	1	0	0.0728612536830388	0.0979838360957	0.23920027187352	0.453740739693933	-0.247377386429149	-0.595806801156125	0.398900660625133	1.05090222061886	0.37467747027818	1.36208105469537	-0.401054454572099	-0.995749208920494	0.345854184807451	0.989671518138484	0.0682914546691342	0.195576664073364	-0.150139111225203	-0.336597754818168	-0.0505518694204454	-0.153668898040579	-0.00629243254845505	-0.0206667834428577	0.0219452541340974	0.0522628444423481	-0.0956834397815443	-0.257772877446738	-0.140309589014195	-0.419811580997904	0.00129731906623089	0.00442719600286685
SAOUHSC_00266	NA	286569	287243	1	0	0.026650724120203	0.0320031040812917	0.290390877863774	0.491874566702475	-0.226727479520014	-0.487612591073219	0.418122210849522	0.983617131133994	0.350200139269719	1.13680762840001	-0.373246892436592	-0.827500219976086	0.356257801097978	0.910306642146761	0.0200541946389543	0.0512839169186098	-0.148234460125009	-0.296750761366388	0.0119819809887852	0.0325239042876903	0.034740626102697	0.101886642902985	-0.0140357913118991	-0.0298479578291613	-0.155267942917148	-0.37351455576668	-0.221833444955814	-0.592678779369517	0.0118139476897371	0.0359999820451975
SAOUHSC_00267	NA	287243	287560	1	0	0.0724898927325816	0.0962025083332552	0.369155713814056	0.691045814167519	-0.269268565225186	-0.640003362731588	0.379895864570377	0.987673178759457	0.378519249288909	1.35795220046237	-0.421484929377451	-1.03271340948566	0.284187995975163	0.802518229652754	0.0918255396772947	0.259516693966501	-0.139887190415088	-0.309489886576963	-0.0392437468113117	-0.117725450655336	-0.000310632925651024	-0.0010068225802375	0.0365788278140696	0.0859673129938768	-0.0988198983577399	-0.262721722453344	-0.16035808952939	-0.473488108169896	-0.0563944786436827	-0.189919551056194
SAOUHSC_00268	NA	287570	289414	1	0	0.601256013769135	1.16151355308313	0.431528305971092	1.17587848478966	-0.293694241292911	-1.01612688101397	0.327129063141713	1.23800880637823	0.0658864213918422	0.344071216135004	-0.26878134486745	-0.95863393382335	0.248850528929431	1.02292467538302	0.0515901368095633	0.21223861354983	-0.0581249075668472	-0.187191747816953	-0.0444808766899607	-0.194235740072791	-0.0555646660039108	-0.262156166645325	0.0542260898162444	0.185510188752533	-0.12789598665554	-0.494953507681543	-0.025655369141219	-0.110268731905312	-0.0437635592340361	-0.214536718847112
SAOUHSC_00269	NA	289425	289916	1	0	-0.0576121846368843	-0.0657225930286791	0.280910460150315	0.452018869004264	0.297112456223787	0.607028199377612	0.327772201614806	0.732507743060898	-0.0590841912103516	-0.182204548908322	-0.284822986526095	-0.599879759805354	-0.200642787322797	-0.487039445883653	0.293212536903596	0.712321008803561	0.0632878139305954	0.120359400585913	0.13177219862825	0.339793522814164	-0.00579819185155716	-0.016154348530101	-0.225880957746862	-0.456325350665238	-0.087679344059602	-0.200373497751957	-0.125704997802375	-0.319052501922978	-0.0877693530477513	-0.254078193803106
SAOUHSC_00270	NA	290124	290807	1	0	-0.260339042825459	-0.316217433157006	0.587474639523868	1.00652353892382	0.0248102717656774	0.0539716490498505	0.456953267025228	1.08732168023181	0.329044936539472	1.08041173284211	-0.0493812600182153	-0.110738210083334	-0.0411591563549276	-0.106378339737829	-0.0312158439004982	-0.0807447803502243	0.081812375172788	0.165662832293562	0.172022196552122	0.472304357031107	-0.076712538389071	-0.227567050271306	-0.196861042627709	-0.423448809218944	0.111160397202758	0.270482540250239	-0.174240086287201	-0.470873062894808	0.0662416480471888	0.204174633382911
SAOUHSC_00271	NA	290954	291565	1	0	-0.903521418245349	-1.86834423650443	0.163257992481123	0.47619102259124	0.0267049148477641	0.0989002303298398	0.00822803051837942	0.0333314413318775	0.0697966209029718	0.390157910222823	0.0896354486123995	0.342205565101331	-0.047541197320285	-0.209184161234482	-0.0976918673861953	-0.430199328038246	0.0107367605721798	0.037012744446542	0.110426146276762	0.516156402207271	-0.0562897960782004	-0.28427890976121	-0.122721434349136	-0.449400443727123	0.127474624982576	0.528061893683839	-0.142086502253042	-0.653703080809683	-0.00468636297844846	-0.0245911318492255
new_291566_291700_1	S85	291566	291700	1	s-intra	-0.856067534845491	-1.55621524717759	0.166446699239587	0.426800709865658	0.0630544529930405	0.205288708322409	0.0600513533066291	0.213857356073624	-0.0499416324231378	-0.245421127498223	0.0593720447092551	0.19926566436918	-0.0832839704249934	-0.322153829493938	-0.125938325911434	-0.487542440041737	0.0305720305649273	0.0926500161532324	0.111379318459559	0.457674960370041	-0.0611583576814151	-0.271527596003053	-0.139533384016302	-0.449194464218707	0.153465096667502	0.558873988991621	-0.169119929223049	-0.684015102565365	-0.00903618544906862	-0.0416841475337766
SAOUHSC_00272	NA	291701	291919	1	0	-0.532822277478794	-1.04677983957053	-0.214813073094555	-0.595280958131573	0.441567493042641	1.55366624579031	-0.20637106834938	-0.794257900163767	-0.40931517686964	-2.17379405990257	0.159354547827981	0.577997905370322	-0.00681333310593548	-0.028482154358659	0.219280250004607	0.917414003154255	0.0623383935523712	0.204168226920275	0.21359830936713	0.948553310296554	0.0368026104700263	0.176582687199478	-0.0275245905874467	-0.0957609559369652	0.120814007584445	0.475480715176343	0.00267275843579718	0.0116826656595472	-0.106115327357193	-0.529023840152943
SAOUHSC_00274	NA	292051	292551	1	0	0.531297482212873	0.824901744140923	0.262037017479344	0.573872506644728	-0.314044317831421	-0.8732589892415	0.225494716774405	0.68586807877715	0.348299858500276	1.46185849729795	-0.142404001853284	-0.408202335440293	0.171953602114054	0.568088477054177	0.0991334844393363	0.327776419894452	0.0838381700205878	0.217003045925939	0.14305404429517	0.502059931138306	0.164841966349543	0.625070167260393	-0.0405648873978492	-0.111534536943868	0.0596585715200757	0.185558116507367	-0.14140582428373	-0.488473519883358	0.128697039588066	0.507057453847985
SAOUHSC_00276	NA	293073	293573	1	0	0.271900771816776	0.428602721676441	0.375310331138902	0.834494177290273	-0.296127032329094	-0.836007549767675	0.285553567220265	0.881803523069516	0.529706149160186	2.25718457167873	-0.207579903205978	-0.604113604795816	0.120366222316382	0.403728448579375	0.0464364581217114	0.155882170100609	0.0705024166536929	0.185271263611103	0.136410399398919	0.486052210416045	0.0941068711967237	0.362294999652158	-0.0435108513412665	-0.121460955916311	-0.0497187307406077	-0.157002713525095	-0.227787783039847	-0.798884832544601	0.0233793500745536	0.0935192614596107
SAOUHSC_00277	NA	293584	294084	1	0	0.351345889220256	0.553785647340899	0.312786949834342	0.695414515283931	-0.232366407310012	-0.655945600326412	0.296547683907378	0.915674481564089	0.499696364673758	2.12912217670734	-0.193521648259566	-0.563151442013942	0.119840867593548	0.401931461186806	-0.00119571032748315	-0.00401352221707484	0.0813189693661631	0.213677237595172	0.120187884118103	0.428211638158094	0.110156891705485	0.424047994354105	-0.116006161519463	-0.323804220992387	-0.0605870582031751	-0.191306323834994	-0.270006524858271	-0.946869968160269	0.0296728102134726	0.118683309545609
SAOUHSC_00278	NA	294095	294583	1	0	-0.00629368247795734	-0.00985607681847451	0.283269208611221	0.625729928390233	-0.175687918010263	-0.492752468267961	0.372194201425437	1.14184882557761	0.52496983726716	2.22239461889959	-0.394715036219223	-1.14122624019139	-0.00286958164081975	-0.00956220553848707	0.054157182175759	0.180612657487812	0.200361660285648	0.523086423852753	0.107269886435292	0.379723984940515	0.135892941121004	0.519747813058364	-0.0998047771475649	-0.276786695123598	-0.10122207052665	-0.317553650122107	-0.1624820073183	-0.566126899346245	-0.145850656483803	-0.579604554829484
new_294584_295205_1	S86	294584	295205	1	intra	-0.309896330531154	-0.568648432105729	-0.115150715029599	-0.298045355476475	0.452478149377494	1.4870058762496	0.303136445835026	1.08969591336996	0.27269899731342	1.35269077339485	-0.373192880673149	-1.26429840321098	-0.167963108326999	-0.655815313869795	0.194833089552977	0.761347632351462	0.206744662804295	0.632442861081568	0.178198292961334	0.739131837388742	-0.0478627957571056	-0.214497382329229	-0.257905359763668	-0.838074081327324	-0.0317304985276333	-0.116639849062755	-0.156500200591407	-0.63892749065602	-0.153814706265205	-0.716224912444397
SAOUHSC_00279	NA	295206	295580	1	0	-0.102103629017371	-0.188718377381285	-4.89915367511942e-05	-0.000127726903959506	0.350378334393832	1.15983956700272	0.402312424008001	1.45672044496688	0.218600727215732	1.09222519974331	-0.409897245760378	-1.3987395105283	-0.116877291058983	-0.459667068304453	0.211572570051524	0.832770340234976	0.359446036302856	1.10755751956521	0.125657467869596	0.524991506557658	-0.0135879103147045	-0.0613369544904878	-0.240173965902984	-0.786128560512471	-0.125202109655354	-0.463582788603863	-0.227038883252684	-0.933646602764571	-0.141695917668117	-0.664591073936382
new_295581_295732_1	S87	295581	295732	1	intra	0.126047481309739	0.241068338401159	-0.0802909668475393	-0.216601269297532	0.432573579220357	1.48167738916003	0.389485077179335	1.45927311310994	-0.0166395482446262	-0.08602706537167	-0.493524095505767	-1.74262199259094	-0.118016324138447	-0.480273168226349	0.207230313917248	0.844018875518376	0.268911342441383	0.857382665649714	0.0704716904026977	0.304657342421268	-0.111029399352031	-0.518609555108619	-0.182501038388351	-0.618110287815724	-0.101349376830688	-0.388302088482957	-0.149773872226252	-0.6373108678284	-0.225076625527629	-1.09234681850904
SAOUHSC_00280	NA	295733	296131	1	0	0.218751086719763	0.392560268530667	-0.10821702729451	-0.273930272671683	0.457416467190339	1.47012945542585	0.201454710019698	0.708228344735314	-0.498560980186662	-2.41858849572349	-0.4588518428787	-1.52025846444785	0.0279615581551982	0.10677208656829	0.0836636064171291	0.319731611180649	0.0479696620682974	0.143510063772645	0.08605089269394	0.349061910021985	0.0446426382074106	0.195660201291502	-0.07729395738856	-0.245638420422406	-0.0722415499323257	-0.259708293902983	-0.174744382205296	-0.697699817456351	-0.110329190946008	-0.502424381587005
new_295925_296346_-1	S88	295925	296346	-1	3'MT	-0.0581762443039068	-0.100253607127461	-0.110472458045076	-0.268532373819882	0.31997751590029	0.987555358883471	0.0549013738797654	0.185343472174929	-0.187962655997231	-0.87561556724977	-0.363301978378884	-1.15587512171297	0.290462736777275	1.0650867693048	0.135874250055238	0.498636836357522	-0.178600258784044	-0.513092877373347	0.403849630850814	1.57313130895054	-0.274557778961131	-1.15553898160827	0.22931333006214	0.699806959891617	0.166126523965231	0.573503332412348	-0.00429723944027907	-0.016476051600055	0.250498706460813	1.0954283197499
SAOUHSC_00281	NA	296347	297171	-1	0	-0.504683574329036	-1.99108493057956	-0.113911417827533	-0.633907922956845	0.277389949231766	1.95996807451939	0.143038344789648	1.10551043620183	-0.252332621388087	-2.69111086159649	-0.262165787827338	-1.90956945250437	0.416529745676952	3.49668793207056	0.0396963555925592	0.33351404245039	-0.110089574580073	-0.724063048209596	0.41448962196142	3.69636827528581	-0.112949758922034	-1.08830956178448	0.190727417616946	1.33253422889919	0.139263876298463	1.10065633033428	0.0450519796118338	0.395451983285314	0.169876192586229	1.70069832579198
SAOUHSC_00282	brnQ2	297408	298685	-1	0	-0.768608202739885	-2.59821367268118	-0.285496626766623	-1.36131659036388	0.0872411010871412	0.528175981534708	-0.118995191640026	-0.788023224584484	-0.092877431102506	-0.848726217640771	0.301446447291412	1.88134674197183	0.087478448201817	0.629232516751174	-0.293333170583817	-2.11165953216004	-0.0167909753263614	-0.0946248813274297	0.00838564788469888	0.0640763004332767	-0.118271366360357	-0.976440949323948	0.106955375602445	0.640275812255241	-0.0858928443207806	-0.581660369191386	-0.0525072989398688	-0.394910599720995	0.0381912028560413	0.32761014057801
new_298686_298818_-1	S89	298686	298818	-1	s-5'	-0.753062904910915	-2.93197476141862	-0.370605077325197	-2.0353009926657	0.135134110693636	0.942283575559622	-0.0961384873449443	-0.73327353773377	-0.0896090183763734	-0.943122848994985	0.26350589185354	1.8941227902415	0.0802396420363046	0.664749766048143	-0.299352226724395	-2.48201463068923	-0.0735465149211123	-0.477365079378596	0.0693574067441724	0.610397542953034	-0.152766336639047	-1.45262380841377	0.0013554254017284	0.00934542857157611	-0.00972171797603876	-0.0758253863372696	-0.00925780034186434	-0.0801947700634738	-0.00350626130958519	-0.0346415568784551
SAOUHSC_00284	NA	299299	300189	1	0	-0.684002751561174	-2.81280652435087	-0.19814293249051	-1.14934101581861	0.428790952622568	3.15802298232542	0.246739256195597	1.98774202076117	-0.0848122220078565	-0.942818352894614	-0.0613624920322772	-0.465879743501834	0.358549572626387	3.13741132188571	-0.00353477153968304	-0.0309553866861675	0.0516715011606038	0.354235976502142	0.0516652118396145	0.480254213978381	0.187399802303313	1.88212152554831	0.00966598209057697	0.0703918902947493	-0.0739799397263527	-0.609450764805899	-0.106109712690801	-0.970837212056659	-0.115816631945871	-1.20858470377949
SAOUHSC_A00283	NA	300206	300439	-1	0	0.599236532200297	1.31309318253092	0.0674471623535345	0.208472730338438	0.0192735304912953	0.0756390735196639	0.0267218211602773	0.114710473682782	-0.0309096924898275	-0.183096281077098	-0.194223226911223	-0.785755187447015	-0.118957160264588	-0.5546615882786	-0.0443356336655965	-0.206891694360776	-0.156762025390647	-0.572661130152375	0.115147554411604	0.570351963270561	-0.380786912929973	-2.03786682650577	0.0573221940974002	0.222440928664331	0.0818610437793448	0.359349614731612	0.194352421119314	0.947537667368939	-0.130714591351597	-0.726851153972491
new_300340_300437_1	S90	300340	300437	1	s-5'	0.919480174744707	3.89504196115011	-0.13739035693576	-0.820945506369593	-0.0959750038602385	-0.728141141382319	0.0225261527059181	0.186937551696212	0.0267898888097881	0.306780857129069	-0.0331248315364623	-0.259067107514423	-0.0506524870671154	-0.456573586863782	-0.152326630361005	-1.37416371890885	0.0665585124676811	0.470037982805416	0.16621143361472	1.5915549008126	-0.144977853776454	-1.49991952509625	-0.0986598388993939	-0.740124537497419	-0.072986531755898	-0.619377092663965	0.0694498417739152	0.654561255934355	0.0379312713009958	0.407747512262203
SAOUHSC_00285	NA	300438	301487	1	0	0.952021758081689	4.17985618444475	-0.0688758276634264	-0.426549662935024	-0.107936909019437	-0.848734983063268	0.029647428081656	0.255000625097096	0.0118199335592469	0.14028688595496	-0.0696023377914244	-0.564192253747385	-0.0287900032932146	-0.268965401594436	-0.150602740057751	-1.4081217625635	0.0605613986891954	0.44327163087966	0.10021946566881	0.994620728567913	-0.0949470294714398	-1.01810452669984	-0.0486547599535227	-0.378298334433495	-0.0539452063172777	-0.474471318697916	0.0319793398997433	0.312387195424988	0.0395387958315685	0.440516372302676
SAOUHSC_00287	NA	301500	302177	1	0	0.952917563552563	4.07484487924086	-0.105432208236151	-0.635941781271078	-0.0915782590773312	-0.701351601928209	-0.00760160431807389	-0.0636796641786621	-0.0552918433859755	-0.639152353908302	-0.0937949335465875	-0.740498112915798	-0.032841968430443	-0.298830668693281	-0.147463177604712	-1.34286454961311	0.0371965475895526	0.265166073155681	0.0939000270963992	0.90763748657556	-0.0894521555893612	-0.934206922078758	-0.0443110492500727	-0.335553994187505	-0.0531710413464448	-0.455484451399252	0.010151916006287	0.0965857438349618	0.01682753531277	0.182599847281696
new_302318_302465_1	S91	302318	302465	1	s-5'	-0.831885002319028	-3.83197961423476	-0.200013722396787	-1.29959488985063	0.129916366831478	1.07179425087951	-0.0857567955834847	-0.773870328875674	-0.00754181243842045	-0.093912455759769	0.202204892638175	1.71965125942385	0.264595945383159	2.5934824798685	-0.198970696418192	-1.95182954316972	-0.194163284889678	-1.49103068696066	0.0354625753353079	0.369250527655022	0.0325076900793997	0.365714792655293	-0.00840172411135881	-0.0685366608539992	0.0185563168102457	0.171235700672289	-0.0283251384982912	-0.290296099950245	-0.102232716413326	-1.19501662219394
SAOUHSC_00289	NA	302336	302476	-1	0	0.581157761734599	1.39290596069358	0.0233211150007699	0.0788434050584414	0.0649871162647731	0.278960479860127	-0.217353791224943	-1.02055104056039	-0.299063519595576	-1.93766533133225	-0.118718238764598	-0.52533220599305	-0.138046694336373	-0.704034601608914	0.0262613784366567	0.134041149756176	-0.276256462960005	-1.10382385896356	-0.00126560047830239	-0.00685670306722496	-0.2970202248171	-1.7386425269947	0.174839993197576	0.742101253355887	0.083079017359729	0.398897897118446	0.199713824931471	1.06498906268087	-0.0848228793182624	-0.515899272270184
SAOUHSC_00290	pfoR	302466	303416	1	0	-0.67736212732394	-2.20886243167566	-0.365053676636023	-1.67916275241232	-0.0522199627205723	-0.30498043287109	-0.132249243948043	-0.84485214603825	-0.110184123217169	-0.971302155781064	0.240083274767005	1.44543474962887	0.39405192392274	2.73427032193298	-0.155290866482998	-1.07841654752353	-0.170032194486647	-0.924354359134089	-0.055672003587748	-0.410369965148752	0.0769211351345693	0.612618297358323	0.0672898389483807	0.388590229444792	-0.0317734185402693	-0.207565104734319	-0.0916895298277453	-0.665237568703987	-0.0829365320886501	-0.686305975464144
SAOUHSC_00291	NA	303759	304877	1	0	0.784551002643433	1.04652490760627	0.219469777979528	0.412944245883995	0.202241477740541	0.483154777521715	0.027949256342325	0.0730362387950438	-0.0117314713475159	-0.0423027349328004	0.244857774956298	0.603019162340492	0.083905869180394	0.238155692283985	0.129654459489903	0.368305935850227	-0.102311441677862	-0.227516117154034	0.0908694153271319	0.273991493038741	0.120769602790213	0.393443655636155	0.0128907639383549	0.0304510079451897	0.010243831610729	0.0273736972381448	0.0570894905612956	0.169431368557821	-0.0605042401955726	-0.204803959748984
SAOUHSC_00292	psuG	304852	305775	1	0	0.63285254191285	0.78086838340731	0.395075579120822	0.68761256289782	0.0784070224627289	0.173267828607603	-0.00811673620679305	-0.0196198868066337	-0.0241419493935938	-0.0805258318457583	0.404131196469108	0.920632948596575	0.0384942453943904	0.101067461806993	0.109756245158665	0.28840143912386	-0.0383627044086888	-0.0789121909151594	0.0622807806820118	0.173708198296753	0.272815632746333	0.822131112715877	0.0382975489668982	0.0836837088987532	0.0389228227301408	0.0962104574897406	0.0167919084522182	0.046098270491291	0.00233919270261253	0.00732428880954814
SAOUHSC_00293	NA	305786	307006	1	0	0.73551409977448	1.03802751716911	0.225651576699291	0.449204960522767	-0.109913877063154	-0.277816510537528	-0.0804859526280378	-0.222524435596182	-0.385193070177213	-1.46954843174391	0.281880691466742	0.73446654602621	0.0680840061780408	0.204457574591846	0.0573336925655246	0.172314033755418	-0.0556157594564677	-0.130850477412485	-0.0132087183779655	-0.0421375714981712	0.162067271119413	0.558611284644084	0.0514598270341497	0.128611799780828	0.0435088891813676	0.123009456790869	0.0993087168783203	0.311827561346445	-0.0428808053883662	-0.153569492078417
SAOUHSC_00294	NA	307111	308643	-1	0	0.509070185227762	1.02248275035088	-0.139219886311681	-0.394428156358362	0.319766525764708	1.15026786475482	-0.232967990434594	-0.91667278271547	-0.0460432993042065	-0.249995584549673	0.554693728292621	2.05693425220921	-0.121994292785704	-0.521384456236803	0.134615182237734	0.575791491499628	-0.100195704854377	-0.335495738426696	0.041620118731871	0.188961183473663	0.211994219480946	1.03991745522202	0.127592361334129	0.453834630539151	-0.0688351731118168	-0.276969137019913	0.0425409379643987	0.190105487278434	0.023266563208653	0.118586353465891
SAOUHSC_00295	nanA	308683	309564	-1	0	0.621359464151093	1.3043764480434	-0.0649496542921046	-0.192320323970663	0.427218436063421	1.6061928109568	-0.112660519876607	-0.463309854333643	0.19289711078119	1.09464507684324	0.430346428520764	1.66788867949404	-0.179484980841741	-0.801730456767438	0.161869700050751	0.723633168127722	-0.0151328595214101	-0.0529591013463402	0.157315585197787	0.74648784221009	0.130698881587989	0.670082727642795	0.075908922972658	0.282193814568673	-0.0796146584181648	-0.334807908805902	0.07880788903539	0.36807726167478	-0.0225002299286422	-0.119859134515152
SAOUHSC_00296	NA	309722	310582	1	0	0.613156250069725	1.15358856086246	0.0815999021605123	0.216549769899351	0.303941562206099	1.02413576687878	-0.228210498303837	-0.841114570469116	0.059936245774769	0.304829428857334	0.454806556167735	1.579775320456	-0.082359600393762	-0.329711617881139	0.065553253063547	0.262643647798282	-0.0531542535764814	-0.166716038041022	0.057346916417811	0.243882596318274	0.251179640116453	1.15414596227298	0.0964575777068436	0.321374017998994	0.00692009957385433	0.0260816321989721	0.0580681281084134	0.243067487292466	-0.129247810270996	-0.617059617540352
SAOUHSC_00297	NA	310860	311660	-1	0	-0.879361483759097	-2.06806508372627	0.00104935011196037	0.00348101170112059	0.0552611251818012	0.232757748285651	-0.33038279943213	-1.52213771577781	-0.0796557577385926	-0.506409110787824	0.100144692581749	0.434824020641427	0.0676830908910901	0.338701550296914	-0.0569814037705445	-0.285379503984349	-0.0365246951933011	-0.143199973849015	0.0219377660953911	0.116621902571987	0.0704110825969891	0.404421565397856	-0.0327317649472575	-0.136320388856821	0.00675461861126337	0.0318229353354273	-0.166997247407948	-0.873806637617865	0.00447716533006636	0.0267192365646167
SAOUHSC_00298	nanE	311800	312468	1	0	-0.169010585829063	-0.212145494586576	0.261113809331544	0.462315073572492	0.17168262743936	0.385952552892649	-0.327453526438907	-0.805210321556831	-0.344349420037054	-1.16844113013417	0.529032329421255	1.22600134209428	-0.0267589355635429	-0.0714708550480433	-0.00520208905637318	-0.0139056265079834	-0.108672240451989	-0.2274040013745	0.125513522301431	0.356124113417803	0.275907420777505	0.845823619337454	-0.0204007638791952	-0.0453482951783523	0.0581162003552845	0.146136855909854	0.0721554764392197	0.201510865484938	-0.142648879804792	-0.454372900718088
SAOUHSC_00299	NA	312595	313908	-1	0	0.64924103004519	1.83604381044001	-0.123738377272671	-0.493593924240676	0.283932289060119	1.43806834439345	-0.222090022244794	-1.23039876044482	0.0297920531430423	0.227753515964622	0.528564901412242	2.75971497243495	0.0706424952570877	0.425092410404921	-0.122983705408017	-0.740657674944198	-0.243849755527643	-1.14963236517646	-0.00322975041710311	-0.0206460513214614	0.0135598482556981	0.0936544531918358	0.0496371942501222	0.248587299483302	0.0543674827235763	0.308005837894803	-0.0252943737838017	-0.159151331928831	0.0177367211617094	0.127284221479933
new_314263_314325_1	S92	314263	314325	1	s-5'	0.472230433829219	2.47646204935428	-0.136381695696019	-1.0088395448072	0.450958661331812	4.23547475944988	0.0408006125281565	0.419164161161753	0.108712070141147	1.54114337841531	0.318446916364305	3.08321336020617	0.173002203565638	1.93049898465416	-0.0636740954445718	-0.711104390991386	-0.187127162186904	-1.63596538938696	0.0601282267711189	0.712766137125211	0.261317546322965	3.34690046895259	0.102420717460895	0.951174388541849	-0.0338519916232903	-0.355635061149241	0.0250732006083012	0.292547737461085	0.253000301676092	3.36684322132198
SAOUHSC_00300	geh	314326	316398	1	0	0.514543461462988	2.43450631391701	-0.338321514794179	-2.25791071883754	0.608993474686665	5.16046862152633	0.110548341799644	1.02466246989323	0.110250118041511	1.41011807353112	0.258829777257051	2.26095493961104	0.139879622954255	1.4082622338388	0.0446426623716566	0.449812790200805	-0.0276075161277584	-0.217758818528183	-0.0793218709200189	-0.84834547636018	0.199265961422281	2.30259990116135	0.135789154449962	1.13775448244658	0.0183987020990877	0.174388832562579	-6.77952049163013e-05	-0.000713669411700056	-0.054638124277237	-0.656007452833068
new_316416_316527_1	S93	316416	316527	1	s-3'	0.519596743943708	2.49949875232208	-0.369566345584274	-2.50765176364471	0.572513323000407	4.9324167285022	0.0422743437711064	0.398385142856157	0.0515503315903201	0.67035606193819	0.206097095089387	1.83040503141641	0.0848478346335097	0.868495364990863	0.134083714843004	1.37358458729341	0.0139841381170617	0.112145482468825	-0.0829964486126876	-0.902478720972925	0.150743851472307	1.77101660005674	0.169854806615319	1.44696815873505	0.0387902700982071	0.373810889161927	0.126408653212392	1.3529214161279	-0.159535883145464	-1.94746218965842
new_316533_316639_-1	S94	316533	316639	-1	s-3'	-0.732833469937096	-1.11661009115938	-0.0623329099315032	-0.133968273730551	0.0867128776901078	0.236628751507626	-0.351200648298746	-1.04831383339564	-0.271190444768485	-1.11701295485448	-0.103202613945106	-0.290319212104055	0.140899313691305	0.456820272142896	-0.0048246659618821	-0.0156551190372878	0.0407103490691792	0.103409551373539	-0.0955723801040417	-0.329169518132314	-0.0833153888123908	-0.310040193257184	0.0385456493616627	0.104007880998643	-0.0666042386398662	-0.203301583651566	0.0715067187045301	0.242411023739386	-0.242843615716975	-0.938960003085679
SAOUHSC_00301	NA	316640	317467	-1	0	-0.706084681470806	-0.896761167089771	0.173859834296952	0.311463796150744	-0.0581573135309604	-0.132285426486806	-0.295440822295552	-0.73507264796442	-0.281067539739717	-0.964979907219472	-0.0437594127332492	-0.102607785794101	0.287939907291657	0.778147815741598	-0.0469343203963852	-0.126941436784569	0.00757373262025208	0.0160357600260653	-0.123809731777124	-0.355439545198709	-0.0461753566633533	-0.143227622830768	0.0745630721120671	0.167702071440807	-0.201679690351392	-0.513126933701174	0.0118819342161693	0.033575030154146	-0.0433278237196215	-0.139640382578196
SAOUHSC_00302	NA	317540	318739	-1	0	-0.756895494081208	-1.46273459498768	0.270843807985469	0.738306737368497	-0.121035784129678	-0.418919968528343	-0.204999531516713	-0.776108137993271	-0.228809266577273	-1.1953381942798	0.0669785774071576	0.238976039424814	0.244525398435195	1.00552720855584	-0.148179618146065	-0.609833048599027	-0.0992766692022512	-0.319842658494921	-0.107500698117935	-0.469604073635567	0.0579295821190104	0.273417639858715	0.104976384105972	0.359265779732517	-0.161557765021742	-0.625460792728854	-0.00380478945787586	-0.0163594804320939	0.0433881103854916	0.212776911070571
SAOUHSC_00303	NA	318835	318927	1	0	-0.137410110956123	-0.104642442348748	0.220642844871536	0.237010361598161	-0.0213583619531442	-0.0291302881289031	0.0784220195825444	0.116994906639469	-0.0120380038800017	-0.0247817077247618	-0.0857710896101696	-0.120592120382969	-0.111525588754388	-0.180719052151699	-0.0682726612351973	-0.110720714799416	-0.171597583606265	-0.217851182039061	0.285499748012662	0.49145738368378	0.165567121747615	0.307935527351038	0.203147438064374	0.273965046028694	0.135225086399144	0.206295182415098	0.154477244065813	0.261735694396467	-0.292664008251109	-0.565565154328301
new_318955_319040_1	S95	318955	319040	1	s-5'	-0.0656818379426173	-0.150416611814124	0.416158448832732	1.34430411541815	0.123637887102082	0.507095481183986	0.569046115805711	2.55292304553138	-0.027825772905832	-0.172260346208777	0.164218840975994	0.694324219337343	-0.179579739656249	-0.875080650136793	-0.22091105684848	-1.07735995787136	-0.287569383262051	-1.09787457205592	-0.0633868840251788	-0.328126167467346	0.0816361024147934	0.456593040993907	0.204988068840814	0.83133050844428	-0.18007241680419	-0.826114679885741	0.184738904218976	0.941278484911519	0.0788564435746715	0.458259884910515
SAOUHSC_00304	NA	319041	320042	1	0	0.171436397722588	0.327219814621492	0.577173167244796	1.55392839065916	-0.00856869483411965	-0.0292913169901237	0.603885186358616	2.25803512600258	-0.0763694506162015	-0.394043168440362	0.0670086257908972	0.23613268218824	-0.0500964763097195	-0.203462313995802	-0.229221711503267	-0.931719498967845	-0.131884135407366	-0.419651416940474	-0.122012862767977	-0.526420916004832	0.15846188851197	0.738682670243081	0.215810372413146	0.729463398418191	-0.191872032841717	-0.733653307457494	0.0990243858880951	0.420521285423064	0.0662463778132497	0.320865371130127
new_320043_320135_1	S96	320043	320135	1	s-intra	0.418395000855824	0.986028384462611	0.617120533837352	2.05145140890504	-0.0721613731644486	-0.304575790497849	0.52333494228713	2.41614179943461	-0.0792943800697931	-0.505164604094946	0.0272150503848579	0.118413413291738	-0.0892448101917407	-0.447534106821328	-0.104024492805605	-0.522073211185435	-0.0706132309214277	-0.277426912736735	-0.080024070572041	-0.426299209060653	0.123008496871577	0.708002128179452	0.152554933143101	0.636683823787246	-0.103445630737793	-0.488379834622459	0.0290811715152595	0.152483935362357	0.00450868989689473	0.0269635733471691
SAOUHSC_00305	NA	320136	320408	1	0	0.408748863871195	0.942896807116269	0.596373272839549	1.94050195928795	-0.059066016400213	-0.244024228953947	0.544715265594169	2.46159674338194	-0.100843925679568	-0.628846900487341	-0.0145940079479448	-0.0621542760058863	-0.0684422177647363	-0.335947890664178	-0.142592663955128	-0.70048309886841	-0.0794488739997629	-0.305530751755926	-0.126736541678	-0.660846229676386	0.135544378659112	0.763634672256808	0.188934999151827	0.771817554885578	-0.135248303515789	-0.625002959896381	0.100589754761503	0.516262547084337	0.0111858611103935	0.0654788705278382
SAOUHSC_00306	NA	320409	321209	1	0	0.304305856408844	0.657484075530283	0.646185715336238	1.9693394846437	-0.0491567563366834	-0.190215457773623	0.520698695719202	2.20394713691647	-0.102846132532975	-0.600690090387861	-0.0163014970244654	-0.065026629517119	-0.0194620852513399	-0.0894755830226947	-0.19423613812694	-0.893712504817006	-0.102841426880874	-0.370426968351199	-0.142911265656127	-0.697962920724298	0.155534981605916	0.820728531881456	0.196887812282964	0.753335426505685	-0.163063121030164	-0.705786455606479	0.100182782941741	0.481589803838715	0.0491074059511497	0.269244023519455
SAOUHSC_00307	NA	321199	322143	1	0	0.176802927629204	0.406019907067282	0.737853033793941	2.3900998787266	-0.0666572510619238	-0.274152957796246	0.485854515009738	2.18576704571003	-0.0629100630990063	-0.39054004375536	-0.0335029825535707	-0.142046381042826	-0.0663716053969528	-0.324325007008077	-0.132299978412937	-0.647009296127938	-0.0966147614477812	-0.369880074847766	-0.120021574507632	-0.623028843407737	0.176531791967343	0.990096046664004	0.185257543004807	0.753404838505524	-0.140729050847975	-0.647417262650266	0.0625223139701152	0.319449477573377	0.0751699735438913	0.438052762093319
SAOUHSC_00308	NA	322121	323143	1	0	0.140112832831018	0.326981244241044	0.785459270251835	2.58557360278516	-0.0817336926948746	-0.341612465558287	0.484501393844468	2.21503052051979	-0.00188336052367447	-0.0118813548240605	-0.0357212041497188	-0.153907521933897	-0.0939513770189023	-0.466539389128275	-0.0935250203788636	-0.464799456625396	0.0149355792113745	0.0581067483914496	-0.0813436007316796	-0.42910075528551	0.159911095454394	0.911423134418258	0.124844075546265	0.515949856291695	-0.140852853436284	-0.658496117960389	0.0395812453083941	0.205515057081022	0.0271464029961845	0.160761248601674
new_323144_323301_1	S97	323144	323301	1	inter	0.0983785221677323	0.218117375336989	0.780221064514788	2.44003438909534	-0.0608647784292736	-0.241681648770992	0.500447740727536	2.17364420312877	0.00203142621383871	0.0121752698474667	-0.0493472372929108	-0.201995474398108	-0.114242527003993	-0.538961828798776	-0.0930109012621785	-0.439153848748209	-0.0162487660851699	-0.0600578707534376	-0.0513956130851138	-0.25757693886284	0.141826395266149	0.767968761743921	0.0914916583006553	0.35922462310108	-0.115912323880444	-0.514828075881614	0.104291863574614	0.514457686546137	0.039404328454249	0.221696098100005
new_323303_323457_1	S98	323303	323457	1	5'	0.922133191284457	3.73991386973868	0.042631073071758	0.243883555511671	-0.123592156764212	-0.897731611706489	0.140812393312771	1.11879001527431	-0.0346698290372175	-0.38010818429652	-0.0234845139725033	-0.175848371116594	-0.0253667202079328	-0.21891347915696	-0.155516185483387	-1.34318679447142	-0.00573762794432082	-0.0387935840422521	0.108517516791111	0.994852627455158	0.0578052060077472	0.572573733065671	-0.0944182111446103	-0.678138410421449	-0.0389072204916917	-0.316111862528847	0.123321902649543	1.11280079327872	0.0276099045693431	0.284156112135156
SAOUHSC_00309	NA	323458	324483	1	0	0.951099497633858	3.89128563701178	0.0479493713315174	0.276718620160399	-0.147674976280156	-1.08208587874669	0.111782809599649	0.895946207663325	-0.0528576213502864	-0.584604762074975	-0.0348287369310067	-0.263083560446472	0.0169197086224451	0.147299162219684	-0.145218391150817	-1.26526545730063	0.0368927016371192	0.251632767418529	0.0246155178084097	0.227649705369053	0.0566527721166744	0.566089168973025	-0.0112908356890275	-0.0818065119788361	-0.0385441876375374	-0.315913872278169	0.093160351476053	0.848022823615277	0.0250012843528301	0.259569480946055
SAOUHSC_00310	ulaA	324576	325922	-1	0	0.635894443363102	2.16052582981038	0.0483563922554634	0.23174833990444	0.23663061027902	1.43990227400505	0.005965487650874	0.0397063658148058	-0.35749296128272	-3.28344316012574	0.221798640844529	1.39130434150222	-0.292999370949853	-2.1182702121238	-0.109877989088399	-0.795019914329701	0.181229749504393	1.02651074227927	0.0664739331856008	0.510524709519391	0.0533011477108645	0.442290401743804	0.0919382163904793	0.553178301745939	-0.12115402415639	-0.824622001620864	-0.23044208717149	-1.74198935482158	-0.0329700997184969	-0.284262023884729
SAOUHSC_00311	NA	325937	326221	-1	0	0.678989321632189	2.38295819104417	0.0832399248686111	0.412072341293405	0.261300927915742	1.64241193176853	0.0647430956144896	0.445129825677944	-0.256697718927569	-2.43535940417957	0.191151591807569	1.23856905280846	-0.306296098573397	-2.28736347431211	-0.0790471077654164	-0.590788910392908	0.220011746714979	1.28723821087739	0.0741923821940735	0.58857763027381	0.0467735301625611	0.400913009017831	0.0946807820120968	0.588450511289227	-0.121181456818723	-0.851985667516007	-0.204176250062211	-1.59429236226726	-0.0547433401564389	-0.487538504797411
SAOUHSC_00312	NA	326223	326666	-1	0	0.641210384211406	2.12172190980782	0.0785961045008277	0.366840471281551	0.276390845120957	1.63794467668514	0.0794974494357062	0.515324588168815	-0.189492375964962	-1.69499034918807	0.209559046011438	1.28021571454698	-0.315167942376953	-2.21906584387587	-0.088189062621926	-0.62143471784524	0.26505560057863	1.46212490571723	0.0935068141931612	0.6993943710534	0.0524255195213236	0.423669478619935	0.0899512042955404	0.527095764024521	-0.15232300917839	-1.00970862509269	-0.238712139301268	-1.75740429243525	-0.0282992703530317	-0.237622358744801
SAOUHSC_00313	NA	326671	328626	-1	0	0.631158822071377	2.09788778781234	0.0570916411928849	0.267672917641126	0.290029381482761	1.72652652651674	0.0968374118556487	0.63056015917216	-0.126516126215349	-1.13678165935326	0.204495298316746	1.25491916599446	-0.319698888313584	-2.26112703314292	-0.0966945452250976	-0.684444826175958	0.32319403464792	1.79088009580127	0.106867621071154	0.802935570074182	0.00512185772107395	0.0415783862453813	0.0935660293235505	0.550752436687147	-0.153014486964541	-1.01887003459494	-0.20589955405546	-1.52267868275867	-0.0180011197644173	-0.151833383310025
SAOUHSC_00314	mepR	328838	329257	1	0	-0.756918457151785	-1.93513321378927	-0.0118831845624243	-0.042853166784106	0.0491946428147343	0.225251267895275	-0.195958359736455	-0.981443544417869	-0.341330214950671	-2.35897902988048	0.0646913033655364	0.305348998379063	-0.027695303239019	-0.150663528582517	0.22762472603544	1.23929323663965	0.220328062548476	0.939055288083873	0.183778138758868	1.06205394937127	-0.0680623659769646	-0.424976910369225	-0.0956599336297646	-0.433098297508709	0.0241838291381746	0.123859544540073	-0.146833046960361	-0.835208386325178	0.107971800200142	0.700480845766917
new_329258_329363_1	S99	329258	329363	1	s-inter	-0.659455803992067	-2.14158287043421	0.403617467819601	1.84887457473204	0.310515658715939	1.80601085474215	-0.0149762978244206	-0.0952781713342537	-0.230064282332269	-2.0196958044503	-0.119005854918544	-0.713520319095836	-0.21654211812533	-1.4963452466909	0.139819369411855	0.966961984857653	0.132554204759937	0.717632789125309	0.174431368807436	1.28045622617762	-0.128251119290502	-1.01720122590682	-0.0835157042536197	-0.480299314707173	-0.0142537561433104	-0.0927301912145677	-0.135207402292573	-0.976919823360128	-0.0410081957311735	-0.337943425248745
SAOUHSC_00315	mepA	329364	330719	1	0	-0.819880771443199	-2.18774015733881	0.304314176221423	1.1453956484254	0.169277222272996	0.808967775920501	-0.0132748164200074	-0.0693926250969336	-0.279020672105595	-2.01265340563449	0.113073109899821	0.557048746726793	-0.155888611318522	-0.885114925311419	-0.0224752557370884	-0.127715189332394	0.104220521968652	0.463615403700442	0.0758660632678643	0.457597395847209	0.0271683078960928	0.17705335036137	0.0226039014460985	0.106812744054463	-0.0172202017840917	-0.0920504497907284	-0.133656321840879	-0.793494291543574	0.0619245040919204	0.419306625883378
SAOUHSC_00316	NA	330823	331263	1	0	-0.85063565126687	-1.68555546534812	-0.00256931599755797	-0.0071813368056321	-0.0559383863209619	-0.198516706957384	0.0538171109603816	0.208910179925338	-0.361495345860639	-1.93637627175164	0.222188950226819	0.812850639133831	0.0089513940423877	0.0377424754359199	0.0675577479774903	0.285080494475567	0.104543203065978	0.345346330102867	-0.0380371864527789	-0.170372231111033	-0.00575068909047074	-0.0278301711408186	0.0288486728443877	0.101232493875885	0.0584815960664451	0.232146064459296	-0.0309393614410865	-0.136401792436656	-0.00696655236413746	-0.0350301118199945
SAOUHSC_00317	glpT	331346	332704	-1	0	-0.621425590191465	-1.16236210744312	-0.0579516600224969	-0.15289965245542	0.020174455922157	0.0675836747983131	-0.156042290613784	-0.571787139024707	-0.376330931441945	-1.90287298298287	0.331955748501723	1.14636081088039	-0.103749497121151	-0.412932008756582	-0.158029951118092	-0.629483843541994	0.0210454893027683	0.065625241295286	0.128057659138988	0.541438117249726	0.244373224912262	1.11635533364721	0.0729424423585995	0.241616862676259	-0.144393371861993	-0.541055990212566	0.0570138032920197	0.237269320806747	-0.0416039873021373	-0.197474678616686
SAOUHSC_00318	NA	333012	333938	1	0	0.975321147923115	4.42802094719211	0.0736629581405746	0.471736508028328	-0.120380330408508	-0.978825370676328	-0.00742103245032832	-0.0660033702257558	-0.00684094112346453	-0.0839586511340004	0.0089167932219514	0.0747411108170634	0.0508710489113689	0.491442776880815	-0.092632977279873	-0.895613270934543	-0.0107125421954583	-0.0810800759229861	0.00203338645537063	0.0208676195255073	0.0144629085177527	0.16036669762949	-0.00963768062504581	-0.0774870604446058	-0.0233938828736994	-0.212768326641136	0.00109033422635188	0.0110136414654112	0.0213435101054348	0.245896314689702
SAOUHSC_00319	NA	333952	335013	1	0	0.971511144738111	4.46447460673706	0.0872772676204665	0.565733659407795	-0.131584768967277	-1.08296857174185	-0.00978517325110689	-0.088090859045133	-0.0308420056154147	-0.383135819694945	-0.000654491216472584	-0.00555284076436522	0.0556725635958651	0.544382340488148	-0.0907684583669214	-0.8882810583802	-0.0266850893251528	-0.204432908086395	-0.0344093651854697	-0.357429331113459	0.0228951544360097	0.256958310887522	0.00400991607537985	0.0326326605290756	-0.00727331265336058	-0.0669572283603328	-0.00148606934609782	-0.0151939575886895	0.00789914868492148	0.0921142900040582
SAOUHSC_00320	NA	335027	335593	1	0	0.966501048806368	4.31353791790981	0.0259318018209601	0.163249662281255	-0.102266669947703	-0.817434693127361	-0.0259780577702139	-0.227131685768269	-0.112991268017115	-1.36321308868147	-0.0627277773503806	-0.516868442125378	0.0606000385866759	0.575498809248514	-0.0527900987016568	-0.501737586364923	-0.0202458736991603	-0.150635519379644	-0.0622634754054437	-0.628138779859019	-0.0138019414565664	-0.150441616971978	0.0216808594748844	0.171357222716487	0.0222498895688439	0.198930691131142	0.0517423557674978	0.513791306931607	-0.0660323542585377	-0.747846081117201
SAOUHSC_00322	NA	335653	336648	-1	0	-0.54384359332329	-1.18745289122333	0.0987256789183479	0.304061062450116	0.388574104770157	1.51951114079981	-0.313739716114674	-1.34199725453075	-0.359663893163426	-2.12288656181248	0.120475947346809	0.485659121026133	0.199528671688831	0.927017477436018	0.0488632682195786	0.227204932681646	-0.301801635724933	-1.09855938178626	-0.0127617815026586	-0.0629860879176591	0.234726467656491	1.25170203138107	0.0717518518707114	0.277440664941649	0.0561926412867613	0.245790141715004	0.0808670268780822	0.392846703021646	-0.0252329940169938	-0.139809057351213
SAOUHSC_00323	NA	336647	337054	1	0	0.801462510181803	1.45790596487405	-0.0668137775519735	-0.171435451111978	0.0912581780289044	0.297307424924641	-0.0755867369151964	-0.269359100677	0.000575645754239086	0.00283066959983109	0.0338335103847935	0.113627169345503	0.0402105458169632	0.155641894005466	-0.0862050900163052	-0.333942798367009	-0.161577209058493	-0.489988602775846	0.0989093386897748	0.406700359756332	-0.316256684735636	-1.40502009557521	0.0655148816208889	0.211047829925391	0.00561886573369148	0.0204756452363067	0.124828635748911	0.505207499226174	-0.00263320986080726	-0.012155026881085
SAOUHSC_00324	NA	337067	337612	1	0	0.262957891689764	0.827188941291641	-0.779888423601127	-3.4605034910399	-0.132253992820181	-0.745100687490971	-0.360438039295961	-2.22120623968745	-0.0844541136717766	-0.718169394878061	-0.155538882462612	-0.903329746869546	0.20223521886687	1.3536785220691	0.05045078175914	0.337970880183732	-0.111305584717055	-0.583707188335105	-0.00245884346731493	-0.0174839819891435	0.0294460194245174	0.226225536173666	0.0330357449451349	0.184033652171428	0.0529011086202579	0.333369547311093	-0.12101720148134	-0.846983363833708	0.0361156030696249	0.288295280039376
SAOUHSC_00325	NA	337880	338734	1	0	0.667782219413037	1.25007074912449	-0.19207411866781	-0.50717390260046	-0.396792643878117	-1.33030436178086	-0.0703923933773058	-0.258145898454791	0.176000841363678	0.890639721472403	-0.28713994323972	-0.992389542290795	0.269431831216026	1.07322031043674	0.05386555280151	0.21473544421664	0.155945571849711	0.486667522405821	-0.0661953380000137	-0.280103221531924	-0.0032611418245157	-0.0149095985352337	0.00973018069793831	0.0322563540393298	0.0174572019697858	0.0654661829176193	-0.0538880924684007	-0.224440804328204	-0.0621867320973135	-0.295407574971508
SAOUHSC_00326	NA	338731	339960	1	0	0.697497633530958	1.24963991465726	-0.0148066992235735	-0.0374187014207728	-0.442709586689049	-1.42052452979469	-0.0989772354617404	-0.347389929883372	0.0552906559031519	0.267782052736114	-0.16985959208889	-0.561850865050119	0.312676401769509	1.19200339916918	-0.0487258181811103	-0.185906323481612	0.104124526613109	0.310995973060737	-0.0954109669763143	-0.386394917542816	0.0675643778147818	0.295635411576025	0.0787300178318204	0.249791197260614	-0.0431700161484363	-0.154941231118168	-0.121329118635537	-0.483633590233618	0.0304701587224552	0.138529101334667
SAOUHSC_00327	NA	339971	341653	1	0	0.637635745175361	0.938924640321151	-0.107360090642208	-0.222991987313857	-0.415231611486848	-1.09505555123139	-0.165386444561449	-0.477087181349614	-0.15186004461108	-0.60449008083736	-0.210468773939798	-0.572182511216461	0.267571694948088	0.838375328093449	-0.0117263253895835	-0.0367716310791904	0.0153297276501571	0.0376315490727409	-0.147576458686755	-0.491208783220933	0.038822284248727	0.139616159581687	0.0962181475468018	0.250905223246097	-0.0284538205094898	-0.0839346550948195	-0.0237871829735955	-0.0779310196102503	-0.0750315179598865	-0.280366399461389
new_341650_341745_-1	S100	341650	341745	-1	s-3'	-0.86976770218615	-4.29322580292319	-0.031486796928541	-0.219228617275352	-0.0902804782131964	-0.798108555048507	-0.308165308843876	-2.97991555421998	-0.0778714915265887	-1.03907410501586	0.14438798408511	1.3158316675841	-0.0831600014508787	-0.873444231162694	-0.0800448435683098	-0.841408095820034	0.0547038896733123	0.450151018816653	0.169831834033153	1.89491839497644	0.0618881795612885	0.746078772720869	0.0578963954493976	0.506088664515735	-0.0558757825009262	-0.552518359541188	-0.0182028396504431	-0.199907395735494	-0.0411509975974952	-0.515448134977393
SAOUHSC_00328	tatC	341746	342402	-1	0	-0.871715236343022	-4.3448211044064	-0.0366178136981827	-0.257441158068819	-0.113793818406727	-1.01578920698115	-0.277509257649347	-2.70965808683157	-0.0621849004553871	-0.837856764463817	0.193947494446809	1.7847207084003	-0.078158578139415	-0.828922924986277	-0.0958211839150741	-1.01707192606858	0.0424513097785822	0.352734494683915	0.153772066780118	1.73246979595591	0.0832718099072111	1.01365878328356	0.0367045010668736	0.32397479008347	-0.0547320516494309	-0.546489260629784	-0.0543340626874602	-0.602530042188483	0.015106942365694	0.191072411612394
new_342403_342463_-1	S101	342403	342463	-1	s-intra	-0.861258658825981	-4.13766834826884	-0.0493857374532897	-0.334666256972686	-0.163550711618879	-1.40722057091294	-0.287727831051661	-2.70796909435254	-0.0482515674013018	-0.626644274406533	0.198536600516387	1.7609680817876	-0.0529123038406536	-0.540902496255737	-0.0905751417029817	-0.926667581661226	0.0505118628736582	0.404552637673856	0.133767144222946	1.45265502014777	0.0423297548642463	0.496665908498688	0.0492008022486168	0.418590039542411	-0.0485245269200228	-0.467009835601998	-0.0455327444306846	-0.486693075708089	0.0208219037921843	0.253843859216119
SAOUHSC_00329	NA	342464	342688	-1	0	-0.854324236771943	-3.9451582899862	-0.0429457779370402	-0.2797373696853	-0.189255919212303	-1.56523243237135	-0.286893151911078	-2.59538412022606	-0.0651747739008925	-0.813596016055741	0.190023882331494	1.62008842621957	-0.0298617272358263	-0.293424834388705	-0.104225063923607	-1.02495960049955	0.0773501762295466	0.595473705164209	0.156419092077846	1.63276027033572	0.0388872163467734	0.438576223138315	0.0383496955002807	0.313616031796754	-0.0555027039853084	-0.513450390563648	-0.0330031521374137	-0.33908329202575	0.0249812245338514	0.292738321831497
new_342714_342787_-1	S102	342714	342787	-1	s-inter	-0.867890862733913	-4.42877405707662	-0.0511060455887474	-0.367856973633402	-0.222571883082124	-2.03411906136259	-0.238050952835658	-2.37973220570694	-0.121250018038816	-1.67258344801552	0.0219019693863516	0.206343314779803	-0.0893957260046202	-0.970678482199457	-0.15932538871827	-1.73139543044815	0.0639950632560815	0.544407947518737	0.11119760785553	1.28264009213213	-0.0259566435753726	-0.323491939157483	-0.0148708283726447	-0.134384196658123	-0.0867026574045856	-0.886325936573604	-0.0743700467256199	-0.844356258016694	-0.0583471930780823	-0.755548811643822
SAOUHSC_00330	NA	342788	343177	-1	0	-0.876089067149452	-4.70218816424972	-0.0431488061369681	-0.326669685487764	-0.254693154567018	-2.44825515011466	-0.243425593042298	-2.55951533308358	-0.109353330274216	-1.58661418003046	0.0317946583484476	0.315061062207872	-0.0783158798763641	-0.894420641074452	-0.145610199756634	-1.66431839323757	0.0685838737173329	0.613667791592359	0.113097238101918	1.37212823283593	0.0010129334547515	0.0132778934615023	0.00283388578078856	0.0269357278306259	-0.0848410379833286	-0.912221613244211	-0.0622934767087559	-0.743881190419092	-0.0345249954826999	-0.470229124018836
new_343178_343239_-1	S103	343178	343239	-1	s-5'	-0.889614803348397	-5.28675576583117	-0.0823215518719022	-0.690063573180949	-0.221549996927543	-2.35801550202988	-0.238322329882378	-2.77454477748099	-0.0738819046100934	-1.18689664888578	0.024394436365058	0.267649762125418	-0.0866028822593537	-1.095115260739	-0.143693744106014	-1.81851957152498	0.014075892064642	0.139451358726048	0.136647791361869	1.8356117161544	0.00170699902503631	0.024775192692759	-0.0141963241829465	-0.149402472408623	-0.0671140349032212	-0.798993483496646	-0.0240268085556113	-0.317681992804678	-0.00838682311924963	-0.126476220946436
SAOUHSC_00331	NA	343418	343621	1	0	0.441556336101027	0.733975761270033	0.637058460633551	1.49369935021184	-0.101728963716796	-0.302850209543802	0.188970280215756	0.615359429163959	-0.264304424998305	-1.18764762779078	-0.0609048230693555	-0.186911537492955	0.206188011830179	0.729288300087151	0.171318236075849	0.606445898355728	-0.232975115348684	-0.645601763514564	-0.0104429691650621	-0.0392383331789062	0.046140173518362	0.187314476016948	-0.155661928415963	-0.458218514620342	0.0133791541513798	0.0445519683015349	0.0586995606175511	0.217089946345409	-0.095872942022024	-0.404404334636595
SAOUHSC_00332	NA	343618	344331	1	0	0.512229669516291	0.976981488613456	0.681246457434936	1.83279617110582	-0.114095645109366	-0.389743009211291	0.172901669702839	0.646041694618904	-0.171022837165216	-0.881786176153905	-0.00845184317540187	-0.0297619828357614	0.210072505274955	0.852571984914828	0.111871408409343	0.454395040246543	-0.0683137834377241	-0.217214853159661	-0.0259704360511609	-0.111967454323336	0.0731411225222555	0.340705973064611	-0.1303654862426	-0.440330596283139	0.0315572435595591	0.120576676145644	0.0166979163169112	0.0708586948623813	-0.0773965768934155	-0.374599771544475
SAOUHSC_00333	NA	344356	345198	1	0	0.505650103340272	0.922821490878588	0.694195997518351	1.78705538346475	-0.127869090941481	-0.417946640068136	0.20052569569321	0.71693104505035	-0.165127192570425	-0.814655082346141	-0.0367834172008963	-0.123939146069491	0.224671359241479	0.872480141199751	0.0944254565580629	0.36698605746382	-0.00760546378198436	-0.0231394417765695	-0.0526040742856516	-0.217009097002378	0.0881813872610771	0.393043888477538	-0.144049348066573	-0.465557713359004	0.0536872648070199	0.196282472262118	0.0119048059012631	0.0483391692465461	-0.0882926112496298	-0.408899059026016
SAOUHSC_00334	NA	345198	345827	1	0	0.596234427607594	1.09979814313909	0.352538975651111	0.917257725490001	-0.176345352134775	-0.58256932246843	0.0688518104445989	0.248800387713826	-0.407798964700141	-2.03343187044991	0.316972644382649	1.07945997226568	0.309023806716422	1.21290869428006	0.0293426324786683	0.115262458511983	0.0269211976910653	0.0827846630675791	-0.171774651396056	-0.716219212037649	0.0881379773523471	0.397059447466549	-0.0692241494202143	-0.226124797340124	0.0243707591545822	0.0900549587833794	0.0767181639444513	0.314849782154328	0.0977354097382796	0.457479903766265
SAOUHSC_00335	ltrA	346194	347327	-1	0	-0.917224285446128	-3.28407282317144	-0.118350546779385	-0.597717277595108	-0.0269186972142743	-0.172615158858025	-0.222891795934805	-1.56340347502229	-0.222687112283396	-2.15536036231118	0.0258042624650771	0.170575837170098	-0.0306094165595025	-0.233202135876916	-0.0123462761716482	-0.0941382440288191	-0.0106093676358527	-0.0633266199499548	0.075406493217072	0.610290958671281	-0.01738820555347	-0.152050733892912	0.00834619356361516	0.0529200585652851	-0.0396014211270129	-0.284047287443305	-0.0549138029036008	-0.437449594473793	-0.0510323452829019	-0.463667773185351
new_347617_347865_1	S104	347617	347865	1	5'	-0.354141796026598	-1.14051097214328	0.752672931705258	3.41914002745659	0.41726946645216	2.40672544604727	0.0679010387025377	0.428389143060428	-0.150394139655087	-1.3093048308848	0.149770894157793	0.890509448622429	-0.108387624594498	-0.742749244942653	0.0640166291074623	0.439043908678532	-0.121132418371248	-0.650342663994084	-0.0318979778381919	-0.232207579813218	-0.00577995745532897	-0.0454614669332826	-0.0521500164722554	-0.297420816753941	-0.0441553583241364	-0.284871063516806	-0.0100103940570301	-0.0717270087629925	0.0759613516716771	0.620782001191534
SAOUHSC_A00332	NA	347735	347893	-1	0	0.218657400643555	0.488747454971179	-0.0322208255982069	-0.101588675793853	-0.124744628110323	-0.499378501198112	-0.391100400812263	-1.71257004963778	-0.482599963437503	-2.91605148193603	-0.00540282611193429	-0.0222961637386069	-0.221168936033065	-1.05192480205824	0.00118705187044665	0.00565044818169213	-0.263175075561059	-0.980673996711249	-0.108586228484565	-0.54863818982459	-0.131965955906492	-0.720408381993374	0.184319305924542	0.729601610627012	0.0283379804000684	0.12689130526965	0.212611607941091	1.0573446295326	0.146940003297462	0.833459542882395
SAOUHSC_00336	thl	347866	349047	1	0	-0.387291579323927	-1.15369068250222	0.727095687721317	3.05514063675326	0.421177314396461	2.24700460633608	0.0601900145341003	0.351249354269408	-0.177989935599514	-1.43329092487555	0.0923216458924592	0.507742709359864	-0.101089108581672	-0.640760801419022	0.115101538102258	0.730172260221677	-0.0848948575104809	-0.421591930872347	-0.0819083929971238	-0.551531972784905	0.0538900554348665	0.392063562998003	0.0190886858069557	0.100698265530066	-0.0392537996453213	-0.234247882341395	0.0434921194615736	0.288251228447619	-0.0116011944107475	-0.0876956771154716
new_348493_349053_-1	S105	348493	349053	-1	3'PT	-0.14985937236853	-0.396577733873255	-0.361820816335226	-1.35059853328968	-0.290696034871274	-1.37775243220676	-0.547866382105987	-2.84026475932936	-0.141686369879031	-1.01358474440575	-0.134075249066824	-0.655061170396097	-0.0671103543398808	-0.377897646837696	0.00129965265154156	0.00732427406164807	-0.213407129119611	-0.941483940658078	-0.135583668975057	-0.811040902703807	-0.178218753375763	-1.15184579245844	0.1723149074862	0.807536011267525	0.0187448157903202	0.0993729621271721	-0.0133936087382796	-0.0788590042919409	0.157543469770236	1.05795933256671
SAOUHSC_00337	NA	349130	349882	-1	0	0.169126736832468	0.672716406386708	-0.443349341292644	-2.48744865329477	-0.345782828884054	-2.46326328592806	-0.455893031957963	-3.55240489528194	0.0390184688348617	0.419544031507315	-0.154475222160905	-1.13440310197295	0.0123967934397686	0.104922674688117	0.298746209634941	2.53055059961935	-0.136072057862743	-0.902294433961847	-0.24457716230127	-2.19900698853827	-0.0785184990926635	-0.762760615577637	0.0623370192970054	0.439096941339769	0.0136949962362206	0.109125012992031	-0.0189494015429514	-0.167696698450105	0.149076173316091	1.50470767586541
SAOUHSC_00338	metE	349925	352153	-1	0	0.0537598749658581	0.288359278241844	-0.555050867451132	-4.19949214018557	-0.243170913215247	-2.33601144701691	-0.350706164165932	-3.68518109661333	0.177136170748036	2.56844639599159	-0.242724146690348	-2.40368464874272	-0.0817560624324566	-0.933116533921348	0.419718000659065	4.79431038734537	-0.159989594004289	-1.43062889279541	-0.163885972589594	-1.98704828487102	-0.112740186808963	-1.47689952657908	0.0260262421525699	0.247218960404729	-0.0425742076351534	-0.457472397316653	-0.0328413554364162	-0.391927752275714	0.119501945640581	1.62657767165156
SAOUHSC_00339	metH	352150	353991	-1	0	0.10378686970205	0.617035128311352	-0.597474516276087	-5.01043196671442	-0.259187204423243	-2.75974334305815	-0.320524332087951	-3.73308806721523	0.159436497562953	2.56237563354082	-0.280304097830863	-3.07670423884574	-0.0577673176062613	-0.73078549064124	0.393765410471843	4.98537591997809	-0.163132175004181	-1.61683863459117	-0.147626692659243	-1.98391620135103	-0.0973745125424942	-1.41386939568099	0.0459005932056318	0.483259504225162	-0.0163105968204456	-0.194258472679246	-0.0717994000468215	-0.949724310910424	0.0896919088077977	1.35314673201384
SAOUHSC_00340	metC	353960	355120	-1	0	0.109019672956102	0.655581364651549	-0.598037546531697	-5.07269187676853	-0.258200877992407	-2.78078300652718	-0.322880449333141	-3.80367348915726	0.137648812350404	2.23759646945021	-0.266709019752941	-2.96106714337864	-0.0622651228176837	-0.796722005294687	0.398234231259045	5.09980047653932	-0.174208938304376	-1.746432218301	-0.150624069452026	-2.04742055854585	-0.0946712390853895	-1.39038895044554	0.0314974654891527	0.335422323949436	-0.0114193685159212	-0.137564525565828	-0.0882446360001779	-1.18064492584788	0.0921392148858651	1.40601638812479
SAOUHSC_00341	metI	355117	356220	-1	0	0.0944362471797753	0.563762329153367	-0.587919037538424	-4.95066070806273	-0.256269991826898	-2.73995069954018	-0.338102862107976	-3.95408440174667	0.095923716118014	1.54799980659301	-0.260921166371548	-2.87577875336419	-0.0548948455694457	-0.69731521036529	0.411945836980466	5.23709344153879	-0.189721433111716	-1.8881361386441	-0.149797124016974	-2.0213976929838	-0.0934885417256555	-1.36305141942237	0.00460199402563147	0.0486516991815111	-0.00774720246119217	-0.0926498839160476	-0.0946611718831892	-1.25729871875821	0.0792064346617504	1.19989141917455
new_356286_356686_-1	S106	356286	356686	-1	indep	-0.190645755602798	-1.02269564208781	-0.811268659352662	-6.13864149053272	0.247724866246043	2.37999764875745	-0.297873802164923	-3.13033868981153	-0.00611540998845528	-0.0886813747782634	-0.162729501153352	-1.61166355257641	-0.107220611125177	-1.22387702166072	0.0604748141807475	0.690854640195594	-0.0962488060219819	-0.86074437003682	0.0748875887935767	0.908071550894508	-0.197081325109313	-2.58202985430258	0.104364031222842	0.991436127202899	-0.120717388848528	-1.29727407353533	0.0250617253663045	0.299115896925377	0.0065555988791156	0.089239224396149
SAOUHSC_00342	NA	356884	357729	1	0	-0.42450821377944	-0.788765032390136	0.116250262222512	0.304679896761483	-0.355345296086492	-1.18249627999246	-0.0857816688670735	-0.312245219553978	0.645682409287785	3.24315780217489	-0.0251216782999537	-0.0861785193776408	0.228775868207015	0.9045071450037	0.219556289110969	0.868760977113836	0.113076326264602	0.350261833895442	-0.109751188583805	-0.460958408487457	0.0956038305396467	0.433843770755532	-0.0233369589263932	-0.0767892530245809	0.104044788050349	0.387279512078376	0.0796998082784718	0.329479267586745	0.0261346947697661	0.123226222099654
new_357749_357885_1	S107	357749	357885	1	s-5'	-0.669977337585871	-1.65265883974295	0.307333191241592	1.06935245544488	-0.289949166344479	-1.28095131436195	0.126861433047357	0.613045158290748	0.355083524780458	2.36777916651917	-0.0242480980242545	-0.110430643853953	-0.0101302809291832	-0.0531722240146348	0.200247513863973	1.0519209462664	0.251931408587114	1.03601248401499	0.06834201020728	0.381067407222812	-0.0228145992007776	-0.137446113248659	-0.0731994534261157	-0.319761053597363	0.0724994565979335	0.358261789585745	0.039609231758445	0.21738460337702	-0.00685614714126811	-0.0429168045275066
SAOUHSC_00344	NA	357886	358767	1	0	-0.592563118438453	-1.23303245657246	0.324478178357311	0.952387515298817	-0.272349126831366	-1.01497078001186	0.0664797447934852	0.270999812563019	0.482865571858792	2.71614973059199	-0.00022986000352933	-0.00088306389256997	0.0302663774748645	0.134011038832022	0.209844163554136	0.929885889928714	0.253285050119008	0.87863606109394	0.0452869630566128	0.213011988711442	0.0128108837309628	0.065105173750593	-0.0514836036794432	-0.189715781651239	0.0644059390490212	0.268477842572247	0.051100773252484	0.23657923713088	0.0408662667332063	0.215788853169467
SAOUHSC_00345	NA	358797	359000	1	0	-0.674112318744995	-1.22168714724613	0.453694097919869	1.15978951488202	-0.157641882106712	-0.51166653541951	0.147509102168203	0.523704513231912	0.290278654786084	1.42210092078193	0.00120130321053159	0.00401947383679052	0.0128453520984145	0.0495352081998874	0.182312995607069	0.70362010501834	0.176431899971652	0.53304567994651	0.045682543132752	0.187141011355546	-0.0108744710223615	-0.048131833204841	-0.141845387809991	-0.455237039258973	0.055611177711518	0.20189821305581	-0.0494824993429181	-0.199521009174276	0.005193122540661	0.0238825371700731
SAOUHSC_00346	ychF	359012	360109	1	0	-0.726378571739249	-1.31601897947643	0.471621482457387	1.20526075343556	-0.0835519281533504	-0.271108582562145	0.105350206037645	0.373916193249607	0.209960075231349	1.02830849325615	-0.0577144688898159	-0.193051268302151	-0.0554876132328931	-0.213912129568997	0.207695466728047	0.801344052717261	0.129778520703222	0.391977847568011	0.027973634692454	0.114561577630554	0.0279763833071254	0.123790472235067	-0.103991362353961	-0.333649920907383	0.015116869732914	0.05486604313637	-0.103745781794116	-0.418195004104629	-0.000599046420336435	-0.00275412569059152
SAOUHSC_00347	NA	360195	360386	-1	0	0.620071102577105	1.91669486629084	-0.123261787600336	-0.537437858995767	-0.197192695757859	-1.09166647293372	-0.191762357408433	-1.16122025622941	-0.306286182295239	-2.55933105505474	0.10925804478792	0.623524810153854	0.0897737698003551	0.59047455598429	0.275294412595896	1.81218176618622	0.111785485376494	0.576045090876238	0.366134811098306	2.55825285597307	-0.112915625781805	-0.852436533815443	0.0356339942865372	0.195061079429014	-0.192936984239345	-1.19472957486608	-0.0104739069846481	-0.0720326618977329	-0.0309579033801078	-0.24283270530796
new_360532_360629_1	S108	360532	360629	1	s-5'	-0.914151473545893	-3.41906713356174	-0.0633266088944728	-0.334090405968266	0.0594858681225057	0.398465687496755	-0.127006130530809	-0.930580408070632	0.0390890024527506	0.395213368370847	0.213041509175064	1.47110110463275	-0.00501712102637452	-0.0399286181524063	0.0783215831381303	0.623826463220032	0.0513353392855531	0.320085113824282	0.0692928167120864	0.585825993850808	-0.0896236450802081	-0.818669459016095	-0.0509103956742175	-0.337202329919364	-0.0969045129807695	-0.72606601487772	0.0610285098941351	0.507845366739644	0.0742823841744573	0.705016773006988
SAOUHSC_00348	rpsF	360630	360926	1	0	-0.924556891333658	-3.28618688784331	-0.0198051574526357	-0.0992945072686314	0.0395995201923153	0.252078730624571	-0.120677423764103	-0.840280730358831	0.0265431840829897	0.255034663197438	0.219384495999735	1.43963825323261	0.0232049241801529	0.175500763613945	0.104555106135375	0.79140126027967	0.0675640780389753	0.400344668138886	0.0378082105076216	0.303763577256174	-0.0980401315022088	-0.851057738147497	-0.052244799631522	-0.328848841389333	-0.106579097108252	-0.758880330495444	0.0513804309885263	0.406317591174081	0.0672219147400832	0.606308486953681
SAOUHSC_00349	ssb	360947	361450	1	0	-0.918904540500858	-3.12131630354179	0.00229152397722443	0.0109794376391776	0.0519632725640933	0.316119683727303	-0.1556965485435	-1.03606290420107	0.0427785947066565	0.392809037774261	0.226170100364157	1.4183760882965	0.0280671143142597	0.202864187131235	0.0848994398202067	0.614136740905289	0.0553252865642885	0.313292956423235	0.0281839925416049	0.216401793812454	-0.0769614207175217	-0.638464832743459	-0.0193956629661433	-0.116671999819078	-0.134662031356431	-0.916336922195245	0.0369036409458666	0.27889829760097	0.0712274597889769	0.61395846254196
SAOUHSC_00350	rpsR	361502	361744	1	0	-0.886727383170325	-3.53163186883161	0.0915012989403311	0.514044685443581	0.103358838225726	0.737259855969544	-0.161493978917899	-1.26003148585481	-0.0574690634125031	-0.618738301484099	0.160999269045154	1.18385370665061	-0.0454497829310145	-0.385174350247585	0.157978043779176	1.33990778549569	0.165422425210946	1.09834623625811	-0.00584426676418327	-0.0526146027931291	-0.126432223642756	-1.2298144865987	-0.0463171220407345	-0.326679214733844	-0.0901587003049202	-0.719342285932833	0.0205012717650999	0.181666719349059	-0.021630706617256	-0.218615104186478
new_361935_362007_-1	S109	361935	362007	-1	s-indep	0.0962800634119037	0.296918990842407	-0.049116923457988	-0.21365894096436	0.146621710584342	0.809818233881805	-0.235970400814245	-1.4256039630759	-0.524196223420186	-4.37001643560772	-0.147625945941673	-0.840529825523164	-0.049388442562425	-0.324091154291331	0.059768280756966	0.392523121210111	0.0773475018660755	0.397655941145893	-0.0562321001814892	-0.391991698789118	0.127321827692734	0.958961107207437	0.248458982249226	1.35690967738853	-0.0443077538593857	-0.273730999929052	0.174775960787819	1.19920262434646	-0.0824774279633518	-0.645447417700402
SAOUHSC_00351	NA	362010	362948	-1	0	-0.00674719031707893	-0.00537418276409624	-0.638837003160621	-0.717741143439219	-0.169576660040229	-0.24190408902485	-0.256721305042869	-0.400581730873358	-0.0879948755156743	-0.189467370127911	-0.258784889569846	-0.380554807455672	0.218084486392696	0.369619165711607	-0.0309752447215007	-0.0525408493926988	-0.120684348070922	-0.160250722284787	-0.0956337913405121	-0.172183607473875	-0.0464466331541854	-0.0903525118676852	-0.0448488445794671	-0.0632608991004921	-0.118940070264729	-0.189784309163155	0.143073767593908	0.253547159125995	-0.189269655642862	-0.38255564394894
SAOUHSC_00352	NA	362987	363298	-1	0	-0.571799187665673	-0.57875469411296	-0.306707042080605	-0.437888003454261	-0.161729050067602	-0.293174834800673	-0.245893254216056	-0.487570434261846	0.378208231809077	1.03483127118377	-0.112803203726937	-0.210795460309187	0.10422715901985	0.224477145347559	-0.165947120064195	-0.357695588654911	0.0221073041801739	0.0373032228612083	-0.0148008000973574	-0.0338631335412995	0.27250726983552	0.673636493367254	-0.0438493555956647	-0.0785975190423838	-0.121370028713816	-0.246096302354319	-0.117687024911436	-0.265026218821469	0.080850661610527	0.207662807368877
SAOUHSC_00353	NA	363376	363534	-1	0	-0.302671522432139	-0.257394724755651	-0.270336135187416	-0.324280242061026	-0.418180435565794	-0.636912030494216	-0.302145906064948	-0.503366779718038	0.139354326654051	0.320358397267584	-0.160195998354436	-0.25151771043137	0.0922923850944652	0.167006813004962	-0.166228236719585	-0.301041071168554	0.0508350976310999	0.0720694683297676	-0.0591698499370706	-0.113741645352472	0.247659031351342	0.514373720123767	-0.0662372847867551	-0.0997528314504782	-0.0831870019626608	-0.14171838502932	-0.06991292283336	-0.132280187990353	0.0617236246964496	0.133199824577238
SAOUHSC_00354	NA	363894	364505	1	0	-0.135108432804307	-0.237230622140623	-0.567992461862362	-1.40675727764201	0.0143375058426038	0.0450868153209227	-0.157836682651746	-0.542920188886405	-0.0658621788730223	-0.312616545651096	-0.019571822289253	-0.0634466041235601	0.0486632268854904	0.181814884144925	0.0686808945105303	0.256813060309147	0.497088307879394	1.45506171909708	-0.414954639950218	-1.64694795159035	0.187534507679154	0.804203586155703	0.0602696554485768	0.18740519680166	0.0828049852079838	0.291264407156952	-0.0187346716638938	-0.0731886339923157	-0.00113315997258726	-0.0050489801926032
SAOUHSC_00355	NA	364874	365242	1	0	-0.380549628852629	-0.328043535534981	0.14017235914065	0.170439743169281	-0.417913586327513	-0.645199960946643	-0.115027498593752	-0.194250261653542	0.181714599619464	0.423445553849524	-0.13485647293383	-0.214625245560775	-0.0573454975043725	-0.105186436978995	-0.0568504106906833	-0.104363025171112	0.217021757130361	0.311876773232998	0.0228674004650299	0.0445582305703175	0.105405515673603	0.221911617928549	-0.272623661123248	-0.416177269670765	0.0973636217039251	0.168135547629862	-0.267849122331324	-0.513711955043998	-0.0644561814064265	-0.14099668579352
new_365348_365422_1	S110	365348	365422	1	s-5'	0.692608646225919	2.92845849783551	-0.260717756163437	-1.55492727557541	-0.0680216049304713	-0.515093062219774	-0.164836759256432	-1.36535312275796	0.116246203074005	1.32867118259391	0.052202493028982	0.407503399268452	0.0273633078221516	0.246184099367816	-0.330379013095922	-2.97479120078956	0.16584930187226	1.16902658627768	0.0480798452779775	0.459520810316021	-0.0133106985977547	-0.137451199973103	-0.180359172224359	-1.35046716076052	-0.0669431021309931	-0.567021647700667	-0.0322996443982302	-0.303849250652428	0.0908211433325208	0.974456103068539
SAOUHSC_00356	NA	365423	365995	1	0	0.679959015290632	2.79205176753877	-0.431724200645432	-2.50054935700586	-0.0609348758123663	-0.448119993868169	-0.188477036142256	-1.51613868587823	0.101015523042186	1.12128605577552	-0.018115301333238	-0.137333067159865	0.0728998391946481	0.636953221744767	-0.324426836545992	-2.83694145643814	0.269567662107232	1.84530474174771	0.0727910370594637	0.675631041391067	0.0216338782159487	0.216955983376908	-0.153664093609697	-1.11739766211122	-0.0522631153788035	-0.429911107014744	-0.011432865184267	-0.104449189954446	-0.0492382352178569	-0.513059057501421
new_365996_366072_1	S111	365996	366072	1	s-3'	0.718787988809507	3.50001884947877	-0.343174984746008	-2.35707554609102	-0.183543674133318	-1.60065101375094	-0.175018581013323	-1.66952715004753	-0.0836805944229655	-1.10149340933359	0.0461122421148617	0.414547822634068	0.0680512794442274	0.705092516194052	-0.348008435711361	-3.6087119290968	0.201302442639709	1.63409835304252	0.104536282410768	1.15060850842064	0.012489531192788	0.148529332836838	-0.112938340091515	-0.973880347714212	-0.029374087248316	-0.286534284480506	0.016988305424561	0.184047065014915	-0.0588496068213888	-0.727172234478917
new_366074_366638_1	S112	366074	366638	1	inter	0.348054702004924	0.818825573876983	-0.582905092531555	-1.93432769441514	-0.349465554408863	-1.47243431248907	-0.244671262380149	-1.12762997367645	-0.140603645089907	-0.894186373206203	0.0270181484201224	0.117351407582984	-0.210687788422053	-1.05468676393004	-0.275459013789651	-1.38004660564382	0.136284548543349	0.534502927876458	0.271207720532004	1.44223788477298	0.055528794288452	0.319049933187739	-0.0463211362737053	-0.192982410626022	-0.100399259577743	-0.473169828625363	0.0519099461765078	0.271708819441453	0.0196327038125039	0.117205544837014
SAOUHSC_00357	NA	366133	366396	-1	0	-0.191326149713097	-0.422013001151426	-0.380034713776687	-1.18239633420869	-0.0385635358346681	-0.152340721031953	-0.510704459197553	-2.20678947723357	-0.4586744199595	-2.7349134922963	0.0818985807582631	0.333516021712469	0.341783316473408	1.60414121345501	0.2026899150216	0.952086728535276	0.0387485311495627	0.142484072184965	-0.15507833107381	-0.77320307996179	-0.0323777601583593	-0.174419413537964	-0.0348897224197891	-0.136283614357476	0.0509291974845018	0.225040649723292	0.0580349401880467	0.284806767020721	-0.0349136069513647	-0.195420611379732
new_366397_366461_-1	S113	366397	366461	-1	s-5'	-0.343566361718308	-0.99787326345941	-0.30063500565096	-1.23166501572467	-0.039473234562657	-0.205331285903232	-0.438117014554931	-2.49284126938296	-0.294529578810308	-2.31249733769008	0.181987412760115	0.975876654127149	0.330434377473811	2.04216210361585	0.165904385137576	1.02616095964606	-0.131095730626796	-0.634764857005445	-0.049035017412903	-0.321930439402883	-0.03523622541588	-0.249948567226718	-0.155938863039198	-0.802072717054228	-0.0149269990472391	-0.0868520146633504	-0.0133307459235225	-0.0861446806971274	0.105808876442306	0.77984986931898
SAOUHSC_00358	NA	366696	366947	1	0	0.726945916008921	2.72499072355681	-0.360690801387373	-1.90715636247826	-0.0728857002632467	-0.489319945682158	-0.330844223451607	-2.42955222524155	-0.157900215881031	-1.60004878871139	-0.0385225598612332	-0.266604142290508	-0.116973226569776	-0.933017167931795	-0.205585259246541	-1.64114808744289	0.0417063810966168	0.260630363699302	0.120582864090639	1.02173784540427	0.0137771934145439	0.126130525134828	-0.025261491864713	-0.167693624642331	-0.0999125396025206	-0.750283795177685	0.0672475883635511	0.560852816635334	0.0737876073275113	0.701892344167362
SAOUHSC_A00354	NA	366986	367195	-1	0	-0.296737968623933	-0.722148421574229	0.44240836560789	1.51867549303961	0.0375546581331995	0.163683469095518	-0.262170078831939	-1.24990276061834	-0.425305871307681	-2.79796514197118	-0.12052476425863	-0.54152494224666	-0.167248143270817	-0.866073779326599	-0.0293120865885362	-0.15191230513311	-0.215856222983479	-0.875744656688069	0.120768254666442	0.664350237832752	-0.150450603527473	-0.894218813109787	-0.0225108825192994	-0.0970153596984781	0.120590418482461	0.58790721571875	0.0945976774839505	0.512204140444495	-0.0942315455094844	-0.58193410650228
SAOUHSC_00359	NA	367373	367954	1	0	-0.745479592657703	-1.14031218299533	0.152506046521791	0.329051121317111	0.172615545324037	0.472885035215523	-0.156736043482184	-0.469674130747915	-0.368899934820434	-1.5254014609638	-0.195815781699879	-0.552999225120402	0.0262269429948321	0.0853642277182693	0.0535503093301135	0.17443870778387	-0.11507547815772	-0.293447469498792	-0.177348579112007	-0.61320639623537	0.0328415115473522	0.122689575530059	0.0585529736230123	0.158610374485224	0.0485411729878961	0.148744498954385	-0.132135848514834	-0.449694863295484	-0.044142780942635	-0.171345161468358
SAOUHSC_00360	NA	368020	368403	-1	0	0.262644347057523	0.45804271815797	0.205874117908001	0.506439981189102	0.569736918420019	1.77950801578169	-0.297561357359395	-1.01660961316403	-0.423645399963662	-1.99722960469959	-0.190645912749495	-0.613838679993972	-0.141911364876526	-0.52661756509954	0.000965239314825227	0.00358480717364825	-0.273245452792475	-0.794420503225107	0.152062240299572	0.599446277753184	-0.0114069779839579	-0.0485853180491982	0.0564518827219202	0.174345597711239	-0.0761111736170678	-0.265906519421217	-0.109922861821285	-0.426515890268284	0.108531916173532	0.480307697105437
SAOUHSC_00362	NA	368658	369284	-1	0	-0.234877254311552	-0.252328796545695	0.0595218433536817	0.0901966763872414	0.000793293609245063	0.00152632659524153	0.50935387240967	1.0719763964201	0.285422299963514	0.828898456262734	-0.176096855465958	-0.349274020083224	-0.202607930049915	-0.463150921897613	0.324256055076594	0.741834149315982	0.0790010605189865	0.141487590883037	0.000486270655068248	0.00118085038313639	-0.0178686394600056	-0.0468828346544156	-0.0813631337532643	-0.154791871856751	-0.0626081071784783	-0.134740784078653	-0.0577310618663647	-0.137989062642591	-0.230268230980757	-0.62774610949509
new_369285_369356_-1	S114	369285	369356	-1	s-intra	-0.729654110252718	-1.28228540150393	-0.100443386174274	-0.248987369640041	0.133890759120151	0.421411060020432	0.237297861162229	0.816960848360588	0.37771608504249	1.79440602499859	0.115324968344842	0.374179366844852	-0.0673443493009402	-0.251830926916839	0.0118636439756714	0.0443995574948115	-0.0903818688835967	-0.264794254497125	0.128462969767958	0.51031293924323	-0.0293249873460387	-0.125864141937562	-0.10586330972399	-0.329463844701751	0.0632236840990141	0.222582033055336	0.0572043316567285	0.223669024921139	-0.103479814457269	-0.461474232680623
SAOUHSC_00363	NA	369357	369650	-1	0	-0.765863629247492	-1.28191392124842	-0.0962946107431677	-0.227351439107805	0.0370065944044082	0.110936433514581	0.19687682015744	0.645567651448255	0.351754663399093	1.5916033944461	0.11231466449684	0.347082494103438	-0.0454837065362911	-0.161995706974437	0.0226163916603259	0.0806164383100158	-0.118342479223566	-0.330223257613219	0.132065108030488	0.499673672409009	-0.0449608244820719	-0.183796910285012	-0.113047414190031	-0.335090936372618	0.033808146541728	0.113363023876208	0.0935615388008244	0.348428794468617	-0.0975663087835265	-0.414411161048083
SAOUHSC_00364	ahpF	369729	371252	-1	0	0.0499643488506224	0.107875521674957	-0.216288225367511	-0.658694233541165	-0.486873017589968	-1.88263463713397	0.330563313383636	1.39816068366382	0.116818491650823	0.681807612350487	0.452873821107071	1.80521411456495	0.0692551318111912	0.318166811327954	-0.0202818189464504	-0.0932529223118901	-0.19905181900642	-0.716454151015383	-0.369712159329274	-1.80433581211191	-0.138735586213505	-0.731555149812377	-0.0223801778829147	-0.0855698638177244	0.112016350962019	0.484492143861006	-0.0353532070433853	-0.169824661455197	-0.104079481409058	-0.570232474978864
SAOUHSC_00365	ahpC	371268	371837	-1	0	0.0946210614499752	0.176642330731453	-0.0700363280411417	-0.184424513401728	-0.377335399647477	-1.2616014578678	0.307043385709199	1.12291393865016	0.223468724131102	1.12774599827331	0.556201133661388	1.91702451879004	0.105061970041383	0.417342630647567	-0.0197158346597009	-0.0783817598502928	-0.199055524101096	-0.619499244171988	-0.309347967919153	-1.30540477271975	-0.12286917806948	-0.560204309273031	-0.126476512605384	-0.418130148487425	0.0568238531156936	0.212510450106816	-0.0771799749683293	-0.320568516966874	-0.163625477133316	-0.775143388484462
new_371838_371935_-1	S115	371838	371935	-1	s-5'	0.0550470539149718	0.0829480061408781	-0.234507560344809	-0.498444750179344	-0.194156838480902	-0.523976998772764	0.313800088899671	0.926327779609143	0.0978238903153162	0.3984780238211	0.477369873696965	1.3280539108224	-0.0326900645151762	-0.104816073437127	-0.0428475103105782	-0.137496085573556	-0.0901439779152174	-0.226447830830845	-0.316482994681457	-1.07798621597689	-0.149573432696608	-0.550456307478131	-0.217850854206049	-0.58133405808451	0.106801567114999	0.322397849954662	-0.0576184980118022	-0.193171506694203	-0.23798330524729	-0.910002347526583
SAOUHSC_00366	nfrA	372329	373084	1	0	0.539400607743746	0.961507291102178	0.0943764502629167	0.237297463488028	-0.350123755332848	-1.11776469803641	-0.0611550125716418	-0.213556584205382	-0.287080040218483	-1.38334888136301	0.230281667275503	0.757860623039434	0.168071865114679	0.637494450052105	-0.119835572076915	-0.454904021102506	-0.464874424750815	-1.38145384633207	-0.21843340184859	-0.880138781501919	-0.111691061310603	-0.486246053424449	-0.0286113149062481	-0.0903178514113064	0.14261108352721	0.509257074948106	-0.0717653175887125	-0.284619745087152	0.0152086275644729	0.0687947545582441
SAOUHSC_00367	tcyP	373165	374553	-1	0	0.527829581302309	1.79710691980827	0.243321326801692	1.16855369700254	-0.350248446465062	-2.13571879312006	-0.186036648574213	-1.24084762374518	-0.285976845319416	-2.63207727812899	0.250500415415936	1.57462618070585	-0.0862332429032132	-0.624734007458705	-0.274616038905422	-1.99112699785005	0.0448174177964621	0.254382128422048	0.0725068345159769	0.558020422602813	0.253600827840832	2.10876108639342	0.112690115181375	0.67945491275893	0.0418327894265364	0.285324888570874	0.00828332433031482	0.0627471667574612	0.140785909492036	1.21636392598569
new_374611_375299_-1	S116	374611	375299	-1	5'	0.794077262337043	2.4811488194329	0.326714558231823	1.43994812785506	0.164238183428616	0.919076892750879	-0.0113200984701012	-0.0692915081118631	-0.103612268129435	-0.875162718515712	0.0552634516318085	0.318798953407224	-0.0824576275919648	-0.548227892008205	-0.205033389942151	-1.36429258141546	0.0608397407507305	0.31691075918909	0.0748620460233861	0.528740653885314	0.108960197209346	0.831485069804619	0.0706484200713241	0.39091932236652	-0.0384408486365279	-0.240616641968652	0.00720373753020725	0.0500791787366677	0.055814366800779	0.442547820195761
SAOUHSC_00368	NA	374638	374739	1	0	0.214157640101335	0.292289123344509	0.60902499812422	1.17247207676956	-0.347399466024831	-0.849172438236077	0.0640392651741563	0.171224212591975	-0.0055439733988326	-0.0204544494416026	0.113106314550263	0.285006497320319	-0.129348635566304	-0.375648079103777	0.0215134027483238	0.0625289393092767	-0.14769818786324	-0.336057679835482	0.0941790453268137	0.29055230411975	-0.122457044047994	-0.408187193905709	0.11577067755757	0.279815834388099	0.117014150290397	0.319933787025544	0.0870923988702857	0.264465240196909	-0.0190236562829368	-0.065886619143757
new_375392_375529_-1	S117	375392	375529	-1	s-3'	0.0999456908186703	0.154733423827508	-0.349565218229504	-0.763372625662415	-0.052554314396482	-0.145718971419279	-0.14579511632001	-0.44218376537493	-0.0619721943591587	-0.259360903218251	-0.467982066783229	-1.33763646462742	-0.0213863516219017	-0.0704525963404238	0.202584960316202	0.667913364993678	-0.119399785980158	-0.308164910021579	-0.159831705676493	-0.5593375209383	0.152634341826619	0.577123609081892	0.0700308148276546	0.192001167931322	0.0739073189548871	0.229218755721671	0.0255760364499886	0.0880972936905667	-0.377552206659261	-1.48327345465755
SAOUHSC_00369	NA	375530	376486	-1	0	-0.0501028343280706	-0.0583216697157845	-0.107939958763265	-0.177230396629502	-0.306477332111054	-0.638930579020083	-0.0656695453794408	-0.149751582239567	0.121657870397206	0.382820722665651	-0.423813971874385	-0.910818307536599	0.0288525938796463	0.0714648942625865	0.172909489315944	0.42862683205609	-0.00141871989191944	-0.00275311205463712	-0.145297637060778	-0.382311325609864	0.382246975267421	1.08669641224373	0.104320593461787	0.21504647751678	0.119527348170155	0.278726062734745	-0.145708541704325	-0.377365271378273	-0.263092291323354	-0.777141190007475
new_376527_376603_-1	S118	376527	376603	-1	s-inter	0.317600544345909	0.490893898816422	-0.258048027354965	-0.562594195353225	-0.0442693111407525	-0.122545345731534	-0.264698306790079	-0.80148853652634	0.556080096628698	2.32343925028949	-0.192321568286315	-0.548811515078744	-0.154875131599107	-0.509364088721029	0.0283479089954515	0.0933083045269779	0.101464483112857	0.261444806511382	0.235038335973639	0.821175640461066	0.200401424025968	0.756490922129536	0.192555090887926	0.527055113589717	0.13227179227232	0.409558813157934	-0.0849729972331797	-0.292211024850433	-0.224313717222231	-0.879804905163993
SAOUHSC_00370	NA	376604	377266	-1	0	0.787981774152743	1.79138090993837	-0.167947802058328	-0.53856038046189	-0.0839486064579608	-0.341800679353097	-0.122785501874107	-0.546837909824295	0.3995552745636	2.45547893039434	-0.0179879189125408	-0.075499055304717	-0.107409159958894	-0.519581079169411	0.0279654442070928	0.135389929886432	0.106103931691611	0.402126618539006	0.173694772885542	0.892584778237793	0.105922118448144	0.588105104275131	0.0900226069900835	0.362424864083041	0.051043029796375	0.232461403621743	-0.171960579200548	-0.869781031957499	-0.0540993408548399	-0.312095777803295
new_377292_377364_-1	S119	377292	377364	-1	s-inter	0.843542652650556	3.1165524763307	-0.207220746900379	-1.07991342165427	-0.2229662159162	-1.47534680710943	-0.0772785506811477	-0.559327433743973	0.194184471715279	1.93940927928747	0.0349925452538105	0.238688643771062	-0.18259624113351	-1.43548767566595	0.0190174425898178	0.149627831757058	0.102592335590336	0.631890592118707	0.163219847651851	1.36311131518149	0.100216034133985	0.904276262313768	0.0413833202375355	0.27076177867158	0.0288764229329553	0.213724068123524	-0.0823206213534236	-0.676683053758902	-0.0686508086176301	-0.643631371744183
SAOUHSC_00371	NA	377409	377816	-1	0	0.948141278580963	4.89964798146366	-0.184348777058292	-1.34375592595658	0.126438652550417	1.17019798060467	-0.0292515062080427	-0.296128231862329	-0.02023132997384	-0.282620611890015	0.0613535743743444	0.585356601520419	-0.123442378919402	-1.35736405836205	-0.0612664920815579	-0.674229438661699	0.00906357507821966	0.0780820013835058	0.0467277728211602	0.545830581014639	0.0119992843469212	0.1514410773894	0.0114108520778285	0.104425010994556	0.0107482632706512	0.111268635241361	-0.0487107033511396	-0.560048307087106	-0.0404937123183729	-0.531011061366972
new_377988_378328_1	S120	377988	378328	1	5'	-0.882553289466624	-4.9304271988945	-0.207467062480306	-1.63486191777661	-0.115714780454309	-1.15776418104655	-0.0871206414155971	-0.953464290528515	-0.0750562791805485	-1.13349137018675	-0.136794699879809	-1.4109177933785	0.171531100547052	2.03904459855218	-0.117207975707105	-1.39442014957012	0.0138124897651555	0.128639741098084	0.0232979873401201	0.294206982207589	0.0724599980006149	0.988640623066867	-0.0200634879633217	-0.198492763416149	-0.135240750124762	-1.51353972721339	-0.0209407687734777	-0.260282816616302	-0.0271629646044454	-0.38507465106808
SAOUHSC_00372	xpt	378329	378907	1	0	-0.883310716981917	-4.99868150440885	-0.198103836973854	-1.58133236959429	-0.111094890910653	-1.12596194954413	-0.0927987093903853	-1.02878271378118	-0.0609205477716667	-0.931951562093701	-0.10947698081294	-1.14380925249833	0.194966937562908	2.34770310786281	-0.136014258169627	-1.63915217985365	0.0290754574658795	0.274301447007869	-0.0145979991891731	-0.186735229412345	0.0710900232906797	0.982532996723474	0.017730371640385	0.17768650088865	-0.16344532189325	-1.85292184969976	-0.019356686590967	-0.243714993845739	-0.0330101740352818	-0.474038844499631
SAOUHSC_00373	pbuX	378907	380175	1	0	-0.883918849470014	-5.06627609284471	-0.162723784038891	-1.31557557073888	-0.118089651353758	-1.21220468902528	-0.085215963488151	-0.956835263377375	-0.044355343805426	-0.687242458110289	-0.0723580269860297	-0.765688283315231	0.205279191404798	2.50358087250241	-0.169938048498426	-2.07424454582776	0.0858177349217326	0.819998544209202	-0.0181218196446015	-0.2347843905889	0.0743804124368963	1.04119377212711	0.028407229997232	0.288336734405966	-0.166313463319145	-1.90961803184001	-0.0417628614794452	-0.532569106109851	0.000112940115527656	0.00164266436603348
SAOUHSC_00374	guaB	380213	381679	1	0	-0.90601944847784	-3.4119601553739	-0.173540312271035	-0.921839073477528	-0.11286646361141	-0.761235457948983	-0.155713122109877	-1.14876553834928	0.064664631205722	0.658295384403868	-0.0685437298874125	-0.476565929821174	0.153356019176943	1.2288743954459	-0.0801613625495572	-0.64287182585255	-0.019222731694852	-0.120681614163416	0.00244263031764064	0.0207929031951506	0.124674479252355	1.14667545088069	0.0388256211331225	0.258928271783806	-0.114592509988564	-0.864500609883921	-0.0254048139826547	-0.212858851098531	-0.00454599750016414	-0.0434429965201363
SAOUHSC_00375	guaA	381704	383245	1	0	-0.900460544534303	-3.43288386040138	-0.244429772770643	-1.31442809712506	-0.109685372120219	-0.748912012514393	-0.159656496615476	-1.19239672226781	0.0170246829364696	0.175453093403946	-0.101657757040507	-0.715523287658695	0.138728504231746	1.12538303718506	-0.0878218226523187	-0.71300034638969	-0.00967040857641598	-0.0614608867354264	0.0112608969171643	0.0970416927432285	0.0881483869172545	0.820739458399296	0.0477756287119546	0.322548824458346	-0.110356031728037	-0.842816713636768	-0.0116056141814354	-0.0984400476631926	-0.00811406651698767	-0.0784977369923669
new_383275_383357_-1	S121	383275	383357	-1	s-3'	0.592038553073125	1.85272570538428	-0.50100831647271	-2.21153787096899	-0.46351346509953	-2.5978325525591	-0.109260150526797	-0.669827060416378	-0.0752939970454903	-0.636955461302953	-0.0595396524361329	-0.343998271752286	0.135001508361328	0.898959233829802	0.0539341464714614	0.359432894870935	0.014063264916839	0.0733680323628978	-0.0686556509502637	-0.48565558295235	-0.109379480758729	-0.835975437524792	0.0481695452037981	0.26694900977643	0.000945433035191498	0.00592699489419917	-0.0139724734956155	-0.0972845102424311	0.0190402738790408	0.151202328722518
SAOUHSC_00376	NA	383358	383894	-1	0	0.693045354913024	2.10875295349427	-0.470111117158273	-2.01768272420063	-0.457903604919543	-2.49531725882742	-4.4208701372662e-05	-0.000263518773297353	0.0284210042422916	0.233771218582858	0.0208707292573792	0.11724396526118	0.0763416838751318	0.494272012837558	-0.0172853794651044	-0.112004594158508	0.114512400162825	0.580866245269195	-0.0571089580902942	-0.392788931806378	-0.0724083688049918	-0.538083075273838	-0.0939075888449732	-0.506010310785848	0.0382384004618712	0.233080749119375	-0.102375225970055	-0.693055770747628	0.0208688828706311	0.161134078093899
new_383895_384260_-1	S122	383895	384260	-1	5'	0.701576703529452	2.21488780884189	-0.451625770585588	-2.01114598376888	-0.463700425779563	-2.6218130987632	-0.0142119979520195	-0.0878964763358887	0.0190746312656805	0.162787217155393	0.0363270884000082	0.211736627281456	0.0835305935195095	0.561128566528491	-0.00829122642370651	-0.0557427282096823	0.092161235433881	0.485047685623098	-0.0632410113480443	-0.451301043422887	-0.0544377124341579	-0.419732851438115	-0.108444405245261	-0.606287136859262	0.0302277277077651	0.19117219027622	-0.103476036038713	-0.726817909970474	0.0503757301044463	0.403572975708911
SAOUHSC_00377	NA	384287	384991	-1	0	0.790066765251091	1.12579582153131	0.077067623703993	0.154901675214233	-0.0160111121070323	-0.0408606243652498	0.283771001381919	0.792143034123712	-0.0684202513874691	-0.263553069784799	-0.322348792468185	-0.848029019071091	0.00899873736451938	0.027284603953004	-0.0399369763908861	-0.12118919274685	-0.0789584809196845	-0.187566035531933	-0.0925407445616136	-0.298071042423798	0.0366183816117484	0.127435816757991	-0.0958520049248527	-0.241875383135137	-0.0332752381184232	-0.0949860116173606	-0.0472379944330145	-0.149760249055555	-0.206582089727582	-0.746986332696689
SAOUHSC_00378	NA	385390	385662	-1	0	0.445193029690893	0.504790007110118	-0.0708180764456393	-0.113264764525027	0.427146632339025	0.867415224851137	-0.00537922839535141	-0.0119487405957996	0.438307042846693	1.34347137182275	-0.0365982427027245	-0.0766145848790881	-0.0109031086356717	-0.0263058882294253	-0.00351027611730422	-0.00847610921761506	-0.269146544710475	-0.508757444567038	0.00776553750810362	0.0199032900718186	-0.0058963035605958	-0.0163282164390421	0.0152715589659508	0.0306648183265713	0.147772315742581	0.335658858576473	-0.0962638317795918	-0.242848151194788	-0.0312180259967546	-0.0898239152465284
SAOUHSC_00380	NA	385933	386193	1	0	0.539382828171421	0.594583007689753	-0.251785924275071	-0.391503034415215	-0.12500325057944	-0.246788174185504	-0.340870126933393	-0.736112301324452	-0.384808094395812	-1.14669297176878	0.0907644830461488	0.18472264686074	0.0289632079947062	0.0679363607772108	-0.3347415578912	-0.785810599132603	-0.0281200520706218	-0.0516762598710186	-0.0405705547645127	-0.101092114735292	0.0943978307328317	0.25414051933371	-0.0121704468618663	-0.0237583639914511	0.119324752279164	0.263504817845897	0.088924735880846	0.218095761346277	0.0357803373998782	0.100088448987233
SAOUHSC_00381	NA	386599	386958	-1	0	0.886793014552479	2.80202970507128	0.25494011679257	1.13625801382666	-0.0405035572463278	-0.229208806424305	-0.014175764185441	-0.0877478950839833	-0.159487027101029	-1.36227067781743	-0.0450266525808961	-0.262669084252164	0.129905396869825	0.873409485028395	-0.0458720226232234	-0.308667733716548	-0.192246276893918	-1.0126700949278	-0.162660796031008	-1.16178114211491	-0.00180423450852604	-0.0139232293786837	-0.0208715528608078	-0.116788441641396	0.0687543085153691	0.435204153437706	-0.0531015616325513	-0.373307769349173	0.0238699174328433	0.191392774728029
SAOUHSC_00382	NA	386977	387822	-1	0	0.880312332025134	2.85055120484059	0.259844207729917	1.18684337084978	-0.0413509758764479	-0.239809003916916	-0.0243826155898671	-0.154672144949708	-0.103064300302439	-0.902168988765082	-0.0267658688625346	-0.1600155666324	0.154761370962545	1.06633795455058	-0.0597091828561119	-0.411742844535995	-0.219572297536321	-1.18530245170705	-0.164657448187193	-1.20521464223741	-0.011779674837635	-0.0931583707885917	-0.0339293872007443	-0.1945640987001	0.0608600488794216	0.394790777681785	-0.0289320015698737	-0.20843939537794	0.0374965785344656	0.308111460422391
SAOUHSC_00383	set6	388294	388974	1	0	0.922499986320912	5.09093955196096	-0.0329865949665834	-0.256777737031981	-0.245803742847519	-2.42944865308629	0.0671749265868103	0.726237262061253	-0.0482985918151826	-0.720532567191188	0.102055019674971	1.03981186751772	0.0591871409961863	0.695022993163212	-0.0877973704032248	-1.03182477766609	0.144643601454745	1.3307313069909	-0.0252049333003002	-0.314418493403443	-0.0736029457736925	-0.992026536449251	-0.101407836033273	-0.99105490898954	-0.0174373577406793	-0.192776854989567	0.0628981579761427	0.772287068374549	0.0471046438689189	0.659658931565683
SAOUHSC_00384	set7	389260	389955	1	0	0.144252041384789	0.145456191358727	-0.515546141041538	-0.733273671246108	-0.299260748212546	-0.540440220349231	-0.0481394513234948	-0.0950935664159362	-0.0795366522012369	-0.216802919127195	0.188503360257611	0.350928117999373	0.181465413259069	0.389353734272886	0.276888433961447	0.594576761064652	0.294047609348598	0.494296428400528	-0.38120729153151	-0.868885202018882	-0.0623519275921587	-0.153552414362304	-0.146843700298837	-0.262216606983086	0.150607854972415	0.304228928872491	-0.00226253519602199	-0.005075920969338	-0.0294903393005134	-0.0754595417739164
SAOUHSC_00386	set8	390246	391316	1	0	0.810029505823748	1.10975175269707	0.152338865654952	0.294390658914739	-0.188891626599526	-0.463473991838084	0.0243977891680578	0.065480989067401	0.0182209523228022	0.0674813321117481	0.0468727208309871	0.118558853755854	0.188854613960324	0.550545020509648	0.0212257464744596	0.0619271146437122	0.0401120848492812	0.0916135710089436	-0.223620175908928	-0.692511426367398	0.0148686128165647	0.0497498728078197	-0.0368672670574331	-0.0894459282873233	0.179088601385581	0.491513654266402	-0.0680693613075855	-0.207484634690545	0.0462561768059585	0.16081216011387
SAOUHSC_00387	NA	391435	391572	1	0	-0.0160476483193685	-0.00648433471244872	0.406477710788868	0.231674945410224	-0.137873777336513	-0.0997753732822978	-0.0664997918827838	-0.0526397802819844	-0.0895864815990437	-0.097855238797242	-0.264629828030291	-0.197415681629418	0.0190913280302747	0.0164146037859678	0.13866880627449	0.119323415202585	-0.0535678148502436	-0.0360842374998752	-0.00814723590644723	-0.0074414107209243	-0.141590321212198	-0.139728216088315	0.0786776529974924	0.0562989184856816	0.031340930041163	0.0253693036935926	-0.0144984529708615	-0.0130342172119239	-0.0269645023408083	-0.0276484370396258
SAOUHSC_00389	set9	391681	392607	1	0	0.281790769214388	0.161091096512506	0.0346193214390772	0.027915899970552	0.0021047205545868	0.0021548987958262	-0.00828968463647481	-0.00928373082163116	-0.25300243505069	-0.390982258207049	-0.27948989611408	-0.294984851734948	-0.0307586057492287	-0.0374155091022748	0.381785582789372	0.464790423475448	0.138043393311797	0.131558822290067	-0.241026374859473	-0.311458581830927	-0.0928579800396446	-0.129646419911992	0.0383602542683998	0.0388347829368583	0.158228033743535	0.181205279804519	0.0160208216729627	0.0203769333659747	-0.0893823322767074	-0.129664356197833
SAOUHSC_00390	set10	392971	393675	1	0	0.122670139720115	0.0915816792009729	0.132207041665423	0.139223528664263	-0.225187837101691	-0.301094160618589	0.220553798658037	0.322570048950543	-0.185492513515138	-0.374355055930011	0.38088083827703	0.524985965671896	0.201385828144117	0.319918154563139	0.190366794736677	0.302659152667791	0.334660458916712	0.416517948055447	-0.312949823996018	-0.528123401567622	-0.0716158814756294	-0.130579681641063	-0.282675055175318	-0.373724747999063	0.266445520703767	0.398493101212073	-0.0952463800470492	-0.158207651953482	-0.0544187213294864	-0.103096097366848
SAOUHSC_A00379	NA	393579	393878	-1	0	0.0637830504202489	0.0695844135530875	0.123261092968512	0.189679766984094	-0.056617766858522	-0.110623420453768	-0.307109534480344	-0.656356425533651	-0.530776788526448	-1.56533098778937	-0.263967861264432	-0.531675400125084	-0.121217592559736	-0.281392539348794	0.130930865581941	0.30418766335302	-0.424684146885941	-0.772382296521373	0.00570920401656721	0.0140790453037725	-0.103265049424135	-0.275141793872032	0.0509520927408377	0.0984381270703604	0.108699893077793	0.237562804750729	0.0265668072992413	0.0644844968283832	-0.0734058415181185	-0.203217665475369
SAOUHSC_00391	NA	394121	394816	1	0	0.0977864479714864	0.0944299302298145	-0.0988335360052984	-0.134624355945964	-0.350693936684466	-0.606522499510286	0.154881581832693	0.293001962323229	-0.108650097122738	-0.283627731327401	0.273737662806858	0.488038832755385	0.251289195264026	0.516351034763534	0.301726253856995	0.620493120071207	0.164046280128141	0.264093042738008	-0.133581270955673	-0.29158657652225	-0.248989638437956	-0.587230756279839	-0.322396075467984	-0.551334759726539	0.300769003554189	0.581844208868516	0.0639523000314918	0.137403068043666	-0.0415776783746376	-0.10188620439004
SAOUHSC_00392	set11	395237	395932	1	0	0.185580837077608	0.198328204899871	-0.503748101014546	-0.759369379598541	-0.277384676211563	-0.530910699747336	-0.0561215608987505	-0.117495395857758	-0.134360822961088	-0.388160716981804	0.246363158285055	0.486089166091414	0.132551768904027	0.301423506527367	0.0679059974899425	0.154544074002632	-0.0325667732095819	-0.0580210597778546	-0.2229324867922	-0.538537153041648	-0.340040828528811	-0.887521614836741	-0.260847484438297	-0.493665337274812	0.22408113602594	0.479732664957403	0.0651779173977314	0.154974803757153	-0.13603866438179	-0.368924809279803
SAOUHSC_00393	set12	396276	396974	1	0	0.813530498911357	1.38208780299658	-0.0605821259431837	-0.145175928360874	0.0176291135524458	0.0536389084453871	0.131629194118298	0.438080349789488	-0.0775135752861812	-0.355981262270161	0.0899483471531263	0.282126453528052	0.114752829531227	0.414825491586732	0.246297878945047	0.891077215237449	0.205935089754508	0.583245939769202	-0.151453655341265	-0.581610867213147	-0.208086204131131	-0.863379245346923	-0.0931521263770549	-0.280252308023692	0.130105292967025	0.442791628520659	0.0817541137358665	0.309015791778998	-0.0967261372827074	-0.416993984829511
SAOUHSC_00394	set13	397354	398052	1	0	0.045646294883236	0.0457885587363719	-0.318985870626097	-0.451347660681204	-0.666602446785561	-1.19758405907588	0.0376658247211869	0.0740182271381061	0.0163467116843688	0.0443271101928175	-0.00744247510051264	-0.0137834412501659	0.0743364703240256	0.15866955959333	0.260570293867481	0.556633342033127	0.324199487112161	0.542154842411556	-0.137099222985405	-0.310868983698213	-0.0144052278724549	-0.0352913357270971	-0.184406203002344	-0.327583182270898	0.154931776511112	0.311339758415583	-0.0376519209175791	-0.084032608285437	-0.0393780325490522	-0.100237356800842
SAOUHSC_00395	set14	398418	399101	1	0	0.57440766745542	0.789814013196701	-0.00479862137830258	-0.00930699323334303	-0.207096036894769	-0.509992812538231	0.12044691029777	0.324444208385706	0.158512488814513	0.589190405117294	0.21246168431975	0.539354185813513	0.134316895862527	0.392984563194105	0.372453482793681	1.09061010687572	0.164687804583974	0.377507532942896	-0.100580635818178	-0.312615092376539	-0.119593318487179	-0.40161326118338	-0.27827929148395	-0.677610497056369	0.264342647462483	0.728139318513519	0.0320614674195961	0.0980837961319624	-0.0290638638984982	-0.101410309437665
SAOUHSC_00396	NA	399186	399287	-1	0	0.120157626893381	0.213591924975117	0.156755707459643	0.393047607407762	0.00674298237608769	0.0214670897944471	-0.264037542963267	-0.919472883129662	-0.262613194063974	-1.26193679542727	0.177013268718609	0.580935794095624	0.106698407937823	0.403581885448566	-0.385356891675165	-1.45877895546315	-0.296657277535564	-0.879119816543987	0.17427333903331	0.700253676148269	-0.131616990570561	-0.571402274881715	0.262386412923527	0.825979862767023	-0.0646612177973076	-0.230260799489061	0.00370471926504612	0.0146520386271572	0.0605938056715092	0.273329097534394
SAOUHSC_00398	hsdS	400914	402125	1	0	-0.884526991189566	-3.16421506326822	0.000814041226337789	0.00410761386254426	0.171889497123518	1.1012651748354	-0.0438511458181687	-0.307309230567952	0.276560123893043	2.67443495158832	-0.181676387472152	-1.19989216196468	-0.0704775956646806	-0.536470964851182	0.0196484838960992	0.149684496538719	0.0884183647269783	0.527299012328134	0.119857404513654	0.969194030503343	0.0538907140344791	0.470831339879643	0.0479470361205559	0.303746512101259	-0.0833823490171295	-0.597546450266961	-0.00886129456007346	-0.0705279630394009	-0.0882025426883002	-0.800682173074475
new_402126_402240_1	S123	402126	402240	1	s-3'	-0.829391971427715	-2.87993144218645	-0.0593449858438531	-0.290666285081159	0.184879141057759	1.14973538590785	-0.0607688341894092	-0.413373833767601	0.0337266090202136	0.316579343954384	-0.295529430742349	-1.89457536773016	-0.117636342327175	-0.869168689436007	0.0366103169415439	0.270718966160548	0.0531044557215023	0.307406368087664	0.0857795001635667	0.673281670618896	-0.00730598744926393	-0.0619580535155632	0.0615854741363	0.378699944415107	-0.049997237419173	-0.347785099982351	0.0729353476228834	0.563468501278775	-0.245956747055144	-2.16723104479324
new_402428_402507_1	S124	402428	402507	1	s-5'	-0.657090708588277	-4.57541863460076	0.469306706197675	4.60946559501026	-0.00529560591897453	-0.0660402685006791	0.226462022745092	3.08916174530643	-0.05915857214975	-1.11355268178419	0.0648748217773633	0.834008573577127	-0.320221520233449	-4.74456350208548	0.0926398268663547	1.3737133443875	0.269270608500913	3.12574854551582	0.058432228165216	0.919705779447148	0.00428274670052719	0.0728323664072852	0.128999846447214	1.59070385477069	0.0959712704019426	1.33871890192148	-0.0270012628696976	-0.418310582106512	0.0291270718320541	0.51466719555588
SAOUHSC_00399	set15	402508	403185	1	0	-0.597440583763801	-3.54964745494302	0.528349664849799	4.4279248820543	-0.00890368422408181	-0.0947431698976268	0.190810160220817	2.22091405730293	-0.0318610188100375	-0.511726296027925	0.051236661466546	0.562030846372332	-0.344279782316501	-4.3525348703623	0.0857372168548881	1.08480768880993	0.284532176835617	2.81826263826731	0.0652956397199993	0.876931438686612	0.00811910565374847	0.117813542647891	0.121381369921018	1.27713605467744	0.122757713923009	1.46110670774176	-0.0396209453463145	-0.523750678396407	0.0186199758817408	0.280733193209071
SAOUHSC_00400	NA	403207	404715	1	0	-0.343043636755495	-1.47700203010541	0.590343729826154	3.58529575118179	-0.139399818824624	-1.07493349240495	0.237059310890337	1.99953263879364	-0.0490280077748195	-0.570641752949906	0.00471074980631762	0.0374464446845298	-0.379650615589106	-3.4782121761538	0.0475674495901584	0.436148580044621	0.401607553088894	2.8826583417956	0.0589454795274395	0.573684594037859	0.00250711776193351	0.0263634947207473	0.133637249657757	1.01895236847563	0.105938196566451	0.913749055652653	-0.053721550485813	-0.514623396511182	0.0273019939978701	0.298297931310031
SAOUHSC_00401	NA	404819	405127	-1	0	0.400331574640461	2.22333902487926	-0.621035887232018	-4.86508968275353	0.325057962796002	3.23321300025082	-0.272445716456473	-2.96418691517651	0.0544849751442432	0.817994112212011	-0.20949409524173	-2.14806025576845	-0.00247300685861971	-0.0292247904129974	-0.0160227277365286	-0.189502599219692	-0.0225345356011308	-0.208638299402272	-0.231475645614281	-2.90590965607176	0.193245486744799	2.62114910851721	-0.0231654522460677	-0.22783542905304	0.135584275229631	1.50847393834589	-0.00472656617726397	-0.0584037660849059	0.0737205089733691	1.03895878929464
SAOUHSC_00402	NA	405465	406283	1	0	0.410109495553321	0.608185043667972	-0.0935464184200809	-0.195682227144817	0.317604659260843	0.843549236806284	0.417291467251477	1.21231414078715	0.261723847196579	1.04922053276423	-0.0758294212223851	-0.207616793389201	0.231521828594906	0.7305805284647	0.167919428982965	0.530309896141592	-0.259617992340331	-0.641845164473501	-0.142003674366972	-0.476021370925562	-0.175447000223408	-0.635445603643107	-0.023905141823887	-0.062780080076096	0.270919630368373	0.804857557947144	-0.0809971211414646	-0.267248181017145	-0.0880194215538631	-0.331236793155829
SAOUHSC_00404	NA	406302	407087	1	0	0.344647791099535	0.491536959424317	-0.0373783409564448	-0.0751950076284691	0.266158805594681	0.679843859426908	0.465889849299461	1.30167835471908	0.443915099631848	1.71146558829198	-0.0410987082602934	-0.108217545257396	0.317621293570545	0.963896776166156	0.116010638195662	0.352347640121729	-0.0882801327928865	-0.209895550696208	-0.161314575957025	-0.520050176363389	-0.149617093084913	-0.521144805354083	-0.00920856496765887	-0.0232577268414076	0.240463128738946	0.687023850421303	-0.169604110023391	-0.53817846475531	-0.0709602341270629	-0.256814694289929
new_407190_407344_1	S125	407190	407344	1	5'	0.759022145810193	2.39840440376985	0.0804561350954215	0.358604255602077	0.32329023352355	1.8295665499894	0.190452032790099	1.17894442636871	0.230003271128739	1.96466972391712	-0.0380059008209374	-0.221721507757634	0.254331503661624	1.71004824331787	0.0791579950234886	0.532666792619218	0.00116071396572766	0.00611438457581085	0.00117612368985078	0.00840063124200575	-0.00672519788983406	-0.0519002625566146	-0.220234178473662	-1.23238758315952	0.136566600424363	0.864480308892509	0.0585622322892808	0.411713257904737	-0.119378681854872	-0.957235717336808
SAOUHSC_00405	NA	407345	408082	1	0	0.719221665888899	2.37818867473027	0.039276021529262	0.183188978767041	0.371823281836384	2.20195168617461	0.209509453321701	1.35714710373167	0.383172487185483	3.42503834038541	-0.0836100821741542	-0.510423924350045	0.185884075011971	1.30787418564883	0.0486774167403607	0.342770895800932	0.056489828131264	0.311396246914282	-0.0227254620027229	-0.16985847626891	0.0276841438234639	0.223568783184392	-0.179096142361499	-1.04873172551311	0.132716778223982	0.879127806041675	0.00899613052831232	0.0661833211846824	-0.12249406461034	-1.02783343490957
SAOUHSC_00406	NA	408072	409400	1	0	0.673018935860143	1.96632191195084	0.0893173284314572	0.368087752185017	0.43701853687583	2.28672981871137	0.213342765688141	1.22108251269236	0.407495665915661	3.21838432012933	-0.117872336176314	-0.635811023658561	0.17590599337395	1.09357408587907	-0.0104030492658188	-0.064726312004849	0.0371007367170929	0.18070469835214	-0.0158212163686359	-0.104486014313448	0.0607336456850921	0.433364376099444	-0.138029679772682	-0.714158230098663	0.125793256601882	0.736253440170172	-0.0381061095776077	-0.247702968413575	-0.0923573334510558	-0.684735542022486
SAOUHSC_00407	NA	409397	409720	1	0	0.530957980225071	1.34457657221813	0.0857693082837816	0.306369552397241	0.568343396378705	2.57764952018732	0.181174132394743	0.898796418437672	0.407193135193008	2.78749058648565	-0.146095165835088	-0.6830461693	0.146874238179632	0.791427711039348	-0.0662868188724509	-0.35747480405106	0.0271982715187717	0.114822306856248	0.0628874211187964	0.359981457273697	0.0578277782969504	0.357650153650713	-0.178546700143722	-0.800703718012529	0.130962158617301	0.664375874319747	-0.147194343168804	-0.829326935742866	-0.0820329075891775	-0.527154165558308
SAOUHSC_00408	NA	409739	410053	1	0	0.580616225281728	1.28495395277452	0.0691190485470656	0.215766717772419	0.670724008128199	2.65845864975637	0.0843980764138076	0.365906985528613	0.124779181677991	0.746497064509778	-0.108665400189327	-0.443995437630329	0.20948725641701	0.986498079211069	-0.123140714461259	-0.580353940587396	-0.0425908211170485	-0.157135381865523	0.0057216027501786	0.028622466522223	0.0576550890085051	0.311625196217309	-0.0555774831243281	-0.217817065063546	0.102999326381087	0.456641546632683	-0.108985383604367	-0.536631198190217	-0.0599844472453803	-0.336869124779284
new_410116_410342_-1	S126	410116	410342	-1	3'	0.791848220888653	2.1483976622954	-0.11146091028044	-0.426563428691589	-0.0229136545258603	-0.111340905172317	0.260709184667297	1.38569871071091	-0.453761975052422	-3.32803894476352	0.0557001770981864	0.279008946237032	0.103538808719293	0.597745242163986	0.0084366064104858	0.0487453716979693	-0.0732857585445245	-0.331475846843174	-0.0282078395841322	-0.172994983178822	-0.00268886775597903	-0.0178171686319004	0.00937402826869358	0.0450395055844553	0.0601644117731838	0.327005488578613	-0.0138505198231792	-0.0836080439220081	0.0400809703328153	0.275952989385597
SAOUHSC_00409	NA	410343	410603	-1	0	0.771239561142586	2.08547935564474	-0.0465792487344797	-0.1776631602709	-0.0270415903529046	-0.130959342720813	0.286856774356046	1.51957262934275	-0.459887568337045	-3.36167589920825	0.0756503904304388	0.377673573046863	0.0968337441150534	0.557164655912123	0.0203935393238459	0.117436222418307	-0.0768774587859168	-0.346557411356557	-0.00858871698585149	-0.0524971644428958	-0.0272016441079176	-0.179642161434466	-0.0399238242394892	-0.19118039781991	0.0427485642357873	0.231569186774664	-0.0131786500239132	-0.0792860505416571	0.0240455522490404	0.164996792774524
SAOUHSC_00410	NA	410722	411924	1	0	-0.576578325290255	-2.91406153262324	-0.21216021549472	-1.51249051788538	-0.589974494377618	-5.34024649116234	0.167620167190771	1.65961148156517	-0.035401199598048	-0.48366644506147	0.220056248267581	2.05334978476704	-0.0671651039584648	-0.722311177049359	0.0274490076005619	0.295433626105608	-0.264062022248544	-2.22487658817882	0.180408951093426	2.06105435327282	-0.100805092574256	-1.24428366499737	-0.0114564412576782	-0.102537982455661	0.165019234634556	1.670773642513	0.0218633915724204	0.245848295999703	0.120935657499893	1.55102545728242
new_411586_412518_-1	S127	411586	412518	-1	3'PT	0.657149576667811	2.81506113242362	-0.0292093459046222	-0.176495540679174	0.44083555260836	3.38211111248718	-0.130288326213369	-1.09337429242479	-0.0355642210462074	-0.411836157669498	0.0169364943061828	0.133947911184956	-0.264507703023453	-2.41102748074699	0.110447496563649	1.00756331453569	-0.239934835288915	-1.71346990054108	-0.0121184870723608	-0.11734455971174	0.0282880397559611	0.295953154282286	-0.120299539002004	-0.912603627862128	-0.0523783797830133	-0.449488204680439	0.0862566183771286	0.822101214626335	0.252302101400759	2.7426388027149
new_411925_412192_1	S128	411925	412192	1	intra	-0.463574998074765	-1.45472393751829	-0.229760451615178	-1.01700751820003	-0.644522262408396	-3.6223145798513	0.196407410031324	1.20741955257564	-0.127497226523427	-1.0815557039028	0.161978646514785	0.93844143027211	-0.109775837508102	-0.733006080848854	0.0589816205637699	0.394157825075805	-0.259987094525735	-1.36010346249014	0.158944199765235	1.12744722505606	-0.0823583340499535	-0.631196605260401	-0.0253787365619673	-0.141034449423087	0.157085142626267	0.987502791537271	0.000128018957445571	0.000893807778727211	0.0917901280949512	0.730938278891354
SAOUHSC_00411	NA	412193	412321	1	0	-0.548736292166759	-1.51436320106645	-0.0982799832214165	-0.382577781311108	-0.541535153725815	-2.6765827729518	0.219165687812691	1.18489176661756	-0.152312084293286	-1.13628768276915	0.103261460451617	0.526130469342687	-0.169061412219606	-0.992775598561939	0.0851565646931889	0.50046921532139	-0.265965466427887	-1.22363302402892	0.131900241082603	0.82281634557441	-0.0759301222368546	-0.511772545098535	0.0195399378893266	0.0954957781694001	0.151707248417953	0.83871678797339	-0.0180862542372878	-0.111051456415599	0.0367263942635077	0.257198721713621
new_412520_412574_-1	S129	412520	412574	-1	s-3'	0.776823035480426	5.77372964240018	-0.218807336448047	-2.29395310396891	0.315341398600085	4.1976188263815	-0.0815642508590063	-1.18761030088831	-0.0666033550676739	-1.33819076918373	0.151700381298119	2.08166024355255	-0.157544179704273	-2.49159212823359	0.0201797381057061	0.319405761739595	0.0643464309359866	0.797293800734002	0.0342020724828373	0.574616019606999	0.0461270166214932	0.837309919621951	-0.0819022283467297	-1.07801473286721	-0.0384446123947127	-0.572416938343486	0.18781086990026	3.10573457303752	0.214363944771501	4.04306049226373
new_412576_413041_-1	S130	412576	413041	-1	indep	0.700253738628303	6.01074714123118	-0.382397582681808	-4.62995177826722	0.377407193724141	5.80190825817972	-0.113241261619642	-1.90422155620627	-0.0820389501091921	-1.90362189216679	-0.0623342582934115	-0.987844635163071	-0.11219543021272	-2.04921925920822	-0.0403757244653989	-0.738050743813453	0.0677770496604215	0.969873868009564	0.00073146686442876	0.014192491327113	0.0995180531110276	2.08627433243928	-0.308259087240958	-4.68579775794081	-0.0705540130846566	-1.21321392086288	-0.00771453199426726	-0.147330231318593	0.131440881989422	2.86304146111355
new_413220_413511_1	S131	413220	413511	1	5'	-0.653641057718659	-2.35044092576167	-0.175817997654582	-0.89178805969209	0.330849436873123	2.1307283144734	-0.0321004640508033	-0.22613150993388	-0.0760404398130982	-0.739166389431125	0.17956027426145	1.19209016071396	-0.164692440310498	-1.26015486181393	0.0740410120180607	0.566989784748631	-0.326982654565388	-1.96017256842513	0.0186169423673921	0.151324528177892	-0.311761486485646	-2.73797199168758	0.159811791977618	1.01768522032117	0.0192534782424111	0.138695335714344	0.0595919987650034	0.476768147065578	-0.028127074647731	-0.2566603206033
SAOUHSC_00412	ndhF	413512	414996	1	0	-0.438645588298083	-1.31728854885981	0.0338690745629287	0.143469236826833	0.188182888065232	1.012126838474	0.0820964259987956	0.482982235401434	0.020069399628813	0.16292551635196	0.379229927566802	2.10260929931197	-0.203853776392825	-1.30264522008726	0.049762444429158	0.318245101970089	-0.378006888981174	-1.89245883322457	0.00514984999987217	0.0349584918256557	-0.37010328391241	-2.71447977813603	0.324940480501545	1.72808698301893	0.0242131875421794	0.145667195146549	-0.0473497590214465	-0.316369193707277	0.139267316587887	1.06130572934624
SAOUHSC_00413	NA	415009	417714	1	0	0.00121410548269231	0.00340456789029207	0.10736471957604	0.424673811304197	-0.0316864646543568	-0.159135482765326	0.24100688410986	1.3239597494761	0.088168312077892	0.668352658003487	0.474912414322791	2.45871351140664	-0.183427987478128	-1.09448904240865	0.138860243312331	0.829232609438644	-0.350710220845888	-1.63950813884588	-0.0392113226385476	-0.248546715345593	-0.363878167658619	-2.49205773097203	0.394063993437555	1.95689247146102	0.0482612414803244	0.271110731857029	-0.00436739145556318	-0.0272481463026627	0.121242832879575	0.862751661008285
new_417715_417875_1	S132	417715	417875	1	intra	0.00752277501905004	0.0208497842437819	0.152742702708732	0.597134645695448	0.00474574431143408	0.0235567562569605	0.239322722648582	1.29941292417285	0.0510349255830716	0.382365369529765	0.443077340759276	2.26721057708169	-0.200206490910399	-1.18070630783315	0.166299077782215	0.981535935053973	-0.31369375678058	-1.44940228745524	-0.0381637736107493	-0.239092393821772	-0.397825212958333	-2.69285095597706	0.35396526301267	1.73731578298582	0.0623245807656247	0.346039358778698	0.0647625028142639	0.399352474219799	0.0186499758823691	0.131167401893437
SAOUHSC_00414	NA	417876	418238	1	0	0.15727972562729	0.261945255033335	0.175300577825474	0.411821909378541	0.109529166800606	0.326704591414218	0.341154527560781	1.113085916828	-0.0825533671569931	-0.371672269252392	0.410236541569442	1.26142363004261	-0.143377409708734	-0.508111192337989	0.154861351620321	0.549254609542753	-0.28828320721055	-0.800417754951304	0.0414146712892072	0.155913230285725	-0.411199101979774	-1.6725783536237	0.332302464274778	0.980090060116529	0.10289872069497	0.34331312709744	0.018961128899811	0.0702605018467994	0.0183854244708887	0.077702609560994
new_418267_418920_1	S133	418267	418920	1	inter	-0.846457045835703	-2.68312296875677	0.173505438714046	0.775777273321135	0.00860073326726196	0.0488268596233219	0.174916007071751	1.08618790656439	-0.0708055332292514	-0.606722952678174	-0.00620160521761911	-0.0362934786274704	-0.246112905184763	-1.66000837046307	0.0200004676125356	0.135010850836351	-0.242370750206224	-1.28078264866163	0.0445155120386751	0.318961293386594	-0.0596068628766084	-0.461454026021695	0.119970956083188	0.673451620536359	0.0262875572055349	0.166927744274133	-0.0196263501163746	-0.138415414789785	-0.0716108928203148	-0.576021762104127
new_418311_418466_-1	S134	418311	418466	-1	3'MT	0.0171677953187787	0.0356277578656013	-0.0545037850598252	-0.159547107733627	0.336411805646905	1.25035361558118	-0.438277679897678	-1.78181690435898	-0.282282134761943	-1.5835979571163	-0.252123095470336	-0.965996210781658	-0.060514957848279	-0.2672249095057	0.233548754544179	1.03215374533186	-0.445838883245202	-1.5424513787256	0.127026582624039	0.595880999558568	-0.286873313365222	-1.45398737682967	0.0711665560030227	0.261543869235403	-0.0189239885869281	-0.0786736472114286	-0.154511014208574	-0.713415716106154	0.124312008398901	0.654653054555035
SAOUHSC_00415	NA	418467	418883	-1	0	0.0957853531024923	0.201189090751498	-0.0890871685254214	-0.26394217212806	0.325037264250651	1.2227175289471	-0.432820893677203	-1.78095643620975	-0.295431306572907	-1.67744933953667	-0.232838259367248	-0.902918381251758	-0.0558260946130734	-0.249507042805035	0.223789554728957	1.00100905810245	-0.462498164871513	-1.61947747839022	0.16065618319806	0.762770214956931	-0.285335855235869	-1.46372062722185	0.0613796390834814	0.228309658010561	-0.0434724736467352	-0.18292047374373	-0.125216374710704	-0.585161457592146	0.144965858586198	0.772672055349669
SAOUHSC_00416	NA	418921	419595	1	0	-0.613259521546999	-1.14422300793489	0.394873640544788	1.03923275691778	0.00701074804692453	0.0234270927561824	0.245321314762102	0.896688119279383	-0.312461811831351	-1.57598071057992	0.16992053804305	0.585330396731828	-0.135613264861791	-0.538404630524497	-0.0521341066789883	-0.207148209885449	-0.292525832638731	-0.909892690489579	0.0159250724712045	0.0671643400318052	-0.0759693979203131	-0.346179688066486	0.19328286497856	0.638637418247992	-0.0658402756574021	-0.246093791957618	-0.0428586056006962	-0.177915455763235	0.0954803004094782	0.45206855924949
SAOUHSC_00417	NA	419632	420366	1	0	-0.574422097879234	-0.882648404170655	0.296259364599645	0.642121181065881	-0.0851416303087104	-0.234307518448724	0.224902727518745	0.677003758232913	-0.467702289337658	-1.94273548004492	0.164667542342649	0.467146858158311	-0.104578906068999	-0.341932935346025	0.0292031346029086	0.0955606166733244	-0.225454535289477	-0.577530803894765	-0.0188873169500869	-0.0656021129719646	-0.107133933291533	-0.402050098360786	0.261071898719552	0.710413750738935	-0.0426045784281032	-0.131146140774125	0.0700783161950428	0.239579428008035	0.00994714684584016	0.038786382962087
SAOUHSC_00418	NA	420544	420657	1	0	-0.865042860126678	-2.75284893774414	0.353956607004537	1.58885068233097	-0.0443547019343394	-0.252797095814415	-0.0284946282496465	-0.177642757209389	-0.139745426083976	-1.20218119670456	0.098226043543787	0.577112169986633	-0.104242077136198	-0.705875403735916	-0.00803516576280118	-0.0544543359955931	-0.0765487829144297	-0.406109005293965	0.0822047416567579	0.591333633124462	0.0344675527707357	0.267887053090654	0.0814293294582072	0.458902308668055	0.037367160837893	0.23821960318959	0.0528483938966936	0.374184515374416	0.0348468087700552	0.281405069305526
SAOUHSC_00420	NA	420822	422159	1	0	-0.790438656977733	-3.63672557632098	0.357295999227896	2.31877612334086	-0.0531497330445762	-0.437956632522772	-0.12918468456129	-1.16437572855497	-0.242634939933223	-3.01775010736153	-0.0706867885115119	-0.600439752455412	-0.205925613023547	-2.0160113140455	0.0672146371750918	0.658565672959088	-0.00758868376860263	-0.0582060851606741	0.046846515297167	0.487203734210489	0.00205646793600434	0.0231079182832748	-0.0242671928179439	-0.197722698897707	-0.0377114232851966	-0.3475825172881	-0.0244310595901052	-0.250088617706522	0.0626475190878502	0.731425987480904
new_422281_422375_1	S135	422281	422375	1	s-5'	-0.0871099905712779	-0.410958018131091	0.531169580359634	3.53468725661772	-0.336482636470633	-2.84301931864045	-0.188308723062676	-1.74036237456151	-0.13369442575246	-1.70502348836781	0.234081459804347	2.03885028281095	-0.0953447249787431	-0.95712001957605	-0.324315902269135	-3.25829654234587	-0.0570771956861137	-0.448902159247036	0.0429957219976271	0.458506709851002	0.233946393788366	2.69551881729649	0.0293216763080068	0.24497000803531	0.18632208081826	1.76090715673778	-0.045823281776406	-0.480977703849603	0.0463065756251176	0.554365644368249
SAOUHSC_00421	cysM	422376	423290	1	0	0.0595044474825353	0.258898746817563	0.621935620322349	3.81693056374841	-0.357687602664441	-2.78722526581134	-0.180092036179108	-1.5350226400056	-0.164148153400464	-1.93065243525052	0.179394623639642	1.44104907707028	-0.0921558813615661	-0.853186188776325	-0.283258360447506	-2.62455773138812	-0.0442279074696072	-0.320801573049127	0.0156250222118919	0.153671072572827	0.24088805055637	2.55971904431631	0.052820221138509	0.406982154110385	0.155645192635633	1.35662205690641	-0.0797720682094683	-0.772219273937984	0.0546850523119897	0.603772465442004
SAOUHSC_00422	NA	423274	424416	1	0	0.0270017985385118	0.114352659971404	0.650290643037598	3.88462759413499	-0.325217648952545	-2.46669438644933	-0.198747940643696	-1.64890627800526	-0.165976996982251	-1.90015511754068	0.182965324298371	1.43057685812747	-0.114041004656711	-1.02767277522906	-0.278924151627427	-2.51554778355187	-0.0284390187725848	-0.200783380545831	0.0229322729854515	0.219528868723442	0.236988903640707	2.45119640914828	0.0758815922972892	0.569094834759689	0.144118788884809	1.22269130468679	-0.0976036890532853	-0.919663764156453	0.0579051427376184	0.622292927838353
SAOUHSC_00423	NA	424710	425735	1	0	0.00126602141655339	0.0048160824300522	-0.685689432019579	-3.67932899006624	-0.350748781146394	-2.38966317214056	-0.324182877236823	-2.41592076781249	0.0816606282873101	0.839756067634703	0.0655747875525969	0.460551899997761	-0.0465406250678092	-0.376725752612233	-0.142315204442769	-1.15291431607644	0.143744625286135	0.911599440022188	0.0454740509363467	0.391027643601793	0.150840122662347	1.40141337252074	0.0949050170433739	0.639347042155202	-0.00856873569414509	-0.0652998595824209	-0.0548346852247074	-0.464106314851916	0.0666397794223336	0.643295569384866
SAOUHSC_00424	NA	425739	426398	1	0	0.060282817387476	0.234779183917093	-0.726635488909689	-3.99182008978183	-0.308333116160737	-2.15067051164702	-0.296466991350716	-2.26194556382971	0.0544098401568522	0.572837013420518	-0.00185515350055264	-0.0133393517416764	-0.0864016479456434	-0.716025206990539	-0.131044449232091	-1.08686986898972	0.155887331162582	1.01213034264442	0.0475620960877335	0.418714490791509	0.138854634520902	1.32075708273177	0.097972102534535	0.675714293009872	-0.0577247970757835	-0.450371710915706	-0.10315337460739	-0.89383787117922	0.0372137580581442	0.367784758406443
SAOUHSC_00426	NA	426435	427277	1	0	0.0802061304885306	0.307431159377508	-0.778276851803687	-4.20787411791042	-0.32017282190288	-2.19792284534074	-0.25765803243917	-1.93474512058324	0.0195988916335499	0.203076375920915	-0.0772964460096167	-0.54700169422148	-0.0991151095282949	-0.808389049515438	-0.0725005290415156	-0.591799189375909	0.144996385618194	0.926524847089725	0.0506428406317959	0.438782536271606	0.121026119666226	1.13296357880222	0.0785525940294746	0.533206554493991	-0.0176455378941033	-0.135493312771262	-0.0547455306576829	-0.466872455311181	0.00848449366272111	0.082525924516465
new_427307_427446_1	S136	427307	427446	1	s-inter	-0.403024229990594	-0.796864275238217	-0.25569058418022	-0.713109533959934	-0.214499877510797	-0.759570185775268	-0.170361722456432	-0.659880018963822	-0.0626269011673883	-0.334735441575832	-0.204914016049504	-0.748020830820623	-0.225838333496304	-0.95014765079411	-0.065075844640555	-0.274009667551436	0.0918539242523164	0.302768361863327	0.137896849598955	0.616308989524108	0.0377701813972379	0.182389062969215	0.0550341555299628	0.192699299895085	-0.115604624338356	-0.457900426735856	0.0446686165468726	0.196501091005989	-0.0763972759595052	-0.383314478844178
new_427448_427532_1	S137	427448	427532	1	s-5'	-0.753539689013588	-3.36920538149379	-0.395907119824291	-2.49691048646777	0.154917578223495	1.24053697799759	-0.207999092002503	-1.82189166428332	-0.0491194821179152	-0.593694065513367	-0.122813379987156	-1.01380835264973	0.159747101974344	1.5198284875082	0.0289281856625275	0.275445335422939	-0.00635905761293241	-0.0473994922407822	-0.0705951451342183	-0.713488778989622	0.150468374246317	1.64309662672976	-0.035996522485442	-0.285020784283433	-0.0909300035212146	-0.814462706736909	-0.0736633525191531	-0.732794326516298	-0.186330641941209	-2.11412072951548
new_427534_427608_1	S138	427534	427608	1	s-5'	-0.700369482153261	-3.10696710664587	-0.315321175649303	-1.97310812900008	0.218327089622421	1.73462151195452	-0.261831532396727	-2.27547015979993	0.166918647351426	2.0017132901334	0.149807002129523	1.22695993542162	0.0799620767754383	0.754803221193594	-0.133385748715507	-1.26011953509272	0.0269710799443248	0.199465299488466	-0.0105998317540204	-0.106291704462635	-0.0539316796931802	-0.584318866922266	0.137662968092818	1.08148674310156	-0.132107762439689	-1.17403331154578	-0.0438818473356841	-0.433115381664937	0.0669423233372947	0.753588691921896
SAOUHSC_00427	sle1	427609	428613	1	0	-0.637227386501046	-2.37356359220432	-0.528150237197795	-2.77493123657129	0.227586832988216	1.51824280854848	-0.261131726982792	-1.90548632284161	0.0965574324678981	0.972253964630447	-0.118103776325608	-0.812192641704165	0.117299715325291	0.929701722773486	-0.0418518299686261	-0.331981408699655	0.0990970449358402	0.615356395918274	-0.138809369395772	-1.16873534549972	0.0018652413214314	0.0169682865089278	0.117871869844673	0.777519414381107	-0.226905750862661	-1.6931466811862	0.000610877751847427	0.0050625579971862	-0.0988260936149122	-0.934119027657759
new_428636_428760_1	S139	428636	428760	1	s-3'	-0.731678357815732	-2.63335203193819	-0.370733996327309	-1.88208585593485	0.268995835275927	1.73389154218936	-0.270538854812634	-1.90747174694438	-0.061503947049776	-0.598383036492956	-0.0787782546096169	-0.523460472120958	-0.0139015028206399	-0.106461039289954	-0.0126335885010146	-0.0968296383908823	0.0791170200629208	0.474698880897198	-0.0590768528645623	-0.480614667410193	-0.0424587909433873	-0.373209642048749	0.130503423761294	0.831773819035804	-0.15442227923374	-1.11337460327078	0.00105935065687815	0.00848277045574117	-0.0627973199355891	-0.573527135539237
SAOUHSC_00428	NA	428798	429067	-1	0	-0.0915248882281634	-0.190352001698732	0.561724700969236	1.64789702557132	-0.0696069816724296	-0.259273842465859	-0.176635857042272	-0.719675745608257	-0.545240012029318	-3.06544503965302	0.301576411463095	1.15798900827781	0.0321126108865167	0.142113094455643	0.0590303505867745	0.261448693161832	-0.0596379126481456	-0.206776057730523	-0.0826525920431179	-0.388566787384576	-0.159579227837825	-0.810571111492551	-0.109088031870347	-0.401781538199785	0.0984223613930234	0.410066850633086	0.0414191041941285	0.191658553717801	-0.114997781956017	-0.606920567351183
new_429068_429167_-1	S140	429068	429167	-1	s-5'	-0.159943035298562	-0.323507183747489	0.546002602265209	1.55776382843556	-0.190104080973435	-0.688648643618949	-0.287576578267257	-1.13949352840159	-0.402737231717432	-2.20205392725249	0.369998708077898	1.38168050564948	0.130078079772736	0.559838744179656	-0.026709495342016	-0.115047490444175	-0.0663231155650058	-0.223636707789742	-0.00803620379284967	-0.0367418055950201	-0.151999682863052	-0.750857976298839	-0.0814282489264675	-0.291667689165213	0.0648097807452607	0.262604273268428	0.0885167301830428	0.39833936064443	-0.0248897454235995	-0.12775067407518
SAOUHSC_00429	NA	429216	429611	1	0	0.602608903599791	0.761537494081351	-0.0297114869961731	-0.0529624956683492	-0.00872682453191219	-0.0197514803584984	-0.217146754675559	-0.537587107838505	-0.534137755398737	-1.82472153663064	0.126453633687846	0.295036594771592	0.156639145579436	0.421207688771105	0.029739288536654	0.080034860603465	-0.112552697166635	-0.237121661141401	-0.0638982392531969	-0.182530563868761	-0.0772988734180917	-0.238575274483627	-0.0209384069197293	-0.046859107424712	-0.073825121367405	-0.186897097692776	0.140288401756961	0.394445292916827	0.0561618968774477	0.180103297552119
SAOUHSC_00430	NA	429601	430086	1	0	0.645014258039457	0.971954250572475	-0.19404467957605	-0.412445486398951	-0.192841525017786	-0.520432880155238	-0.193871734866465	-0.572309244044408	-0.506008685350157	-2.06120911494729	0.128434969801604	0.35731284056076	0.139570594312461	0.447518171572849	0.00497403467681012	0.015961664904997	-0.037934851219309	-0.0952959555640569	-0.151239391128644	-0.515148437226781	0.0111540443423035	0.0410492660586646	0.00089063553212245	0.00237668243067992	-0.0237956464657003	-0.071831784849936	0.137195084571933	0.459964510533584	0.103383373812547	0.395322342096981
SAOUHSC_00431	NA	430255	431037	-1	0	-0.849532957047528	-2.62693274067026	-0.237952381696114	-1.03787986086331	-0.106765057396064	-0.59126955930491	-0.184114053263583	-1.11530953827255	-0.245299590947211	-2.05046858594458	-0.00556256171654839	-0.0317564824486873	0.113936383395791	0.749672171575425	-0.133374773399863	-0.878284641105925	-0.116363734513431	-0.599854537095416	-0.057223007411042	-0.399972707955901	0.0835579463233773	0.63103434990754	0.0168101031819711	0.0920521063628728	-0.0689346140877601	-0.427020487077188	-0.0468471772793598	-0.322300822361186	0.0146862821002763	0.115240394957674
SAOUHSC_00433	NA	431034	432152	-1	0	-0.886305881183223	-3.08358453813525	-0.249100632239718	-1.22246199208235	-0.069285906600142	-0.431722609305831	-0.179027575761017	-1.2202025118652	-0.12312555520944	-1.1579985205015	0.014971616706239	0.096167816459639	0.147731545331311	1.09366850899458	-0.0960586926914827	-0.71170787605661	-0.155243475095148	-0.900420055252538	-0.054791257751629	-0.430897977833455	0.0731788068191032	0.621804804774218	-0.0346654744035743	-0.213581683767453	-0.0247245929124214	-0.172323306509817	-0.0402930655774462	-0.311897434645131	-0.0278621973616558	-0.245986765946971
SAOUHSC_00434	gltC	432267	433151	-1	0	-0.467278660595523	-0.774396078939721	-0.633724763178576	-1.48141310391352	-0.000931012715214301	-0.00276331548215151	-0.259153751528225	-0.841365020969159	0.226615155996301	1.01522831869579	0.137225672794097	0.419866662240291	0.171275429078182	0.603979918832952	-0.027147195368992	-0.0958087198214774	-0.096039825670611	-0.265337196144671	-0.112818406522793	-0.422627853563582	0.0596511987265057	0.241436481687076	-0.0406832172093832	-0.119398017586901	0.0915935330791193	0.304084756420218	-0.1501371607099	-0.553585440258412	0.0972563208970685	0.409005533693556
SAOUHSC_00435	gltB	433332	437831	1	0	-0.141420795651637	-0.79728440929055	-0.79499550240256	-6.32197791310085	-0.275636923170871	-2.78307589461627	-0.227316587525381	-2.51056158206299	0.00278608038144454	0.04246011947976	-0.24407042321215	-2.54041095306426	0.0199062422098356	0.238797358074993	-0.0131041323041411	-0.157326230238143	0.160405097524694	1.50757086772178	-0.0489822264259143	-0.624208207465875	-0.0462814628987255	-0.637240830059942	0.179555211448059	1.79263817132273	-0.00162504976975956	-0.0183530945968675	-0.132779164947915	-1.66547911948694	0.14686366694237	2.10106028317555
SAOUHSC_00436	gltD	437849	439312	1	0	-0.15720339848736	-0.849954783279599	-0.795564430446201	-6.06732916011259	-0.254916700319852	-2.46842445855978	-0.22821889633912	-2.41727047849606	-0.00932171120793747	-0.136243913620511	-0.262060941998796	-2.61592336268076	-0.0171084551419572	-0.196827114374218	0.0215016079058024	0.247569820413812	0.161439660697414	1.4551363959619	-0.0718391846208602	-0.877983277118683	-0.0192101868266583	-0.253665848702253	0.15884625001195	1.52091690848566	0.0131989328435278	0.142960267516735	-0.105621102968168	-1.2705561244681	0.151735514032325	2.08183009455186
new_439313_439580_1	S141	439313	439580	1	3'	-0.306352312133875	-1.56735898312547	-0.73770762323734	-5.32377746340302	-0.231177730758034	-2.11826832562356	-0.315283330235448	-3.16000725500544	-0.0424940258552982	-0.587709576116671	-0.221402268555258	-2.09130900932882	-0.0256920567152001	-0.279696109345283	0.0506738626851535	0.552108199566244	0.166586684480716	1.42084654365099	-0.0779164159297403	-0.901088070310971	-0.0253337428970063	-0.316550639315817	0.121069678339231	1.09692600685586	0.0580653139115725	0.595122999257871	-0.0892993964110217	-1.01649466165168	0.140317899810768	1.82173222638598
SAOUHSC_00437	treP	440144	441571	1	0	0.559352096010956	1.56919203722595	0.405448988585909	1.60440997868458	-0.0667249785349628	-0.335248566550123	-0.232916181094777	-1.28005975095551	-0.266447221745473	-2.02064302690694	-0.00504868167811124	-0.0261491539496662	-0.098516636004713	-0.588085725439983	0.244517460462267	1.46080946574578	-0.156378742234526	-0.731354801834279	0.26308577418167	1.66831920343903	0.0583115021861767	0.399522807414613	0.241906639975816	1.20180289226128	-0.0306399902738482	-0.172195615935443	0.139203033475009	0.868857969711634	-0.0780360104927794	-0.555533220561668
SAOUHSC_00438	treC	441635	443275	1	0	0.0955678853214515	0.165756889716889	0.510838093379885	1.24977316473112	-0.371396203953097	-1.15367832739405	-0.0492403137808677	-0.167309337724048	-0.45136085092657	-2.11626999630749	0.0948727986416826	0.303801666392263	0.254634115674287	0.939758885405102	-0.109523351991413	-0.404537896257673	0.0991949878476497	0.286819660135121	0.129528892041935	0.507828676408107	-0.05338445260801	-0.226136636331761	0.129789523828649	0.398651939705552	-0.192174071500971	-0.667724090799319	0.154089175264497	0.594622046449335	-0.115570348447942	-0.508663043801803
SAOUHSC_00439	treR	443300	444028	1	0	-0.381975174509204	-0.645063668525536	0.175542574439638	0.418155886251799	-0.280271696237465	-0.847684704829685	-0.182741139954811	-0.604565735663485	-0.516534243491127	-2.35805612019179	0.368121284614522	1.14774973200019	0.200045271535311	0.718846186032842	-0.0704555990213755	-0.253382039616448	0.150328922525952	0.423223295333533	-0.139927147798356	-0.534146496003438	-0.114087885232888	-0.470547527174788	0.0889796666362996	0.266104885644949	-0.0858548111285301	-0.290452234918463	0.170189532008928	0.639454358763289	-0.0485959588230808	-0.208253231832714
new_444078_444397_1	S142	444078	444397	1	indep	0.679999671988303	1.30461706427634	-0.175495968324826	-0.474930217591949	0.0648655406823087	0.2228825433909	-0.129089397241231	-0.485181999664564	-0.0967924239115727	-0.501999508264078	0.0359850638791596	0.127463387584749	0.206129987327212	0.841503189490295	0.0342010583167167	0.139735504905089	0.0041663884577632	0.0133258121402694	-0.15337109832161	-0.665133523059086	0.17787113266724	0.833443844660213	0.174070058631962	0.591415982651741	-0.0365862674889227	-0.140616116025255	-0.0042764018225111	-0.0182541712849757	0.211349480905453	1.02896283154349
SAOUHSC_00440	NA	444428	444529	1	0	-0.816036673469441	-2.80130764695744	0.408851053820499	1.97972359276135	-0.083690421492636	-0.514534554721052	-0.0827864171259046	-0.556736856522491	-0.147548795511008	-1.3692235903669	0.121110353051961	0.767575717356914	-0.0969280040724432	-0.708012032014773	0.0807407643196671	0.590251172115745	-0.0499673189733404	-0.285954380155119	0.0347846351400197	0.269916566128843	-0.0630839532108195	-0.528891457250838	-0.0991515273509088	-0.6027610327338	-0.0451837884935719	-0.310725155021333	0.0394769168092013	0.301511318795011	-0.0503414595139904	-0.438531791235121
new_444585_444666_1	S143	444585	444666	1	s-5'	-0.598585048580224	-1.11725075513441	0.482295158009973	1.26977274535232	0.00116092546326119	0.00388076004172759	-0.118640953905329	-0.433809618951995	-0.035377456811716	-0.178500310497704	0.274821772391431	0.947032220678795	0.0181460898409459	0.0720689321314133	0.132095185785006	0.52505482516123	-0.135388818002064	-0.421276432734883	0.0535864053650025	0.226084284535175	-0.0942540209253447	-0.429656315478191	-0.0916288897458363	-0.30286692351439	0.126772694002558	0.474016165445448	0.195228270438157	0.81073096855841	0.0699334604986426	0.331233276944833
SAOUHSC_00441	NA	444667	445191	1	0	-0.308049693889174	-0.351207747180842	0.619181873429253	0.995748926340387	-0.0284350804887046	-0.0580611226073845	-0.0741479489433843	-0.165608339839582	-0.115559492871346	-0.356152918443151	0.415086565392175	0.873717048586337	0.0789425601433705	0.191511452733354	0.103925877242088	0.252324764576566	0.00585783007914824	0.0111337034888105	-0.0115790233168229	-0.0298405066143146	-0.0953855942617099	-0.265596664602544	0.00893413178498813	0.0180380792153736	0.130813970864385	0.29877212492653	0.203071680866535	0.515112315348334	0.100797319758051	0.291619418912812
new_445192_445283_1	S144	445192	445283	1	s-intra	-0.360033438658063	-0.602843155916516	0.420846110423079	0.99396964400441	-0.000837185741393778	-0.0025105621692062	-0.0175200216180574	-0.0574692976649638	-0.0719093155223104	-0.325487433320285	0.342179337422146	1.05780131931623	0.0515969114961987	0.18383383232089	0.142805995488301	0.509214555607655	0.0476883034474587	0.133116823036241	-0.00345530794469128	-0.0130779361558666	-0.071062716042955	-0.290602817085727	0.100119303009627	0.296875216461749	0.000351343488106866	0.00117851752818296	0.00772110991975091	0.0287640804918155	0.0406042463210438	0.172527011807567
SAOUHSC_00442	dnaX	445284	446957	1	0	-0.842388090627922	-1.25129651824835	0.222033499013408	0.465216198354277	-0.00754184200099759	-0.0200637962394224	-0.187678488174206	-0.546137841813156	0.243066435714142	0.976024197650497	0.0708222240148782	0.194225570377178	0.010737146641847	0.0339372885167629	0.0520737448985059	0.164725070055336	0.0670829827880394	0.166119248703934	0.0318483215784734	0.10693639159426	-0.0536675464262405	-0.19469566408354	0.104953398895469	0.27608267563966	-0.070906223246997	-0.210996384116892	0.128941329036869	0.426137176450589	-0.015682878331974	-0.0591150336763412
SAOUHSC_00444	NA	447047	447364	1	0	-0.729908386839699	-0.750221783274566	0.0615802265077202	0.0892793265101305	0.042140081504698	0.0775718856311284	-0.259052396160581	-0.521613335019153	0.120350677536393	0.334393194533036	-0.0656757430048729	-0.124627860068353	0.134798788371425	0.294813619755848	0.0192196851698451	0.042068832299846	-0.102989697868793	-0.176471540116287	-0.0129536816996364	-0.030095772504536	0.21503064903698	0.539781757884871	0.0502737557955865	0.0915076236191034	0.21731213456444	0.447453526492274	0.030883962039146	0.0706258341197134	-0.0968732000916546	-0.252667342713282
SAOUHSC_00445	recR	447371	447967	1	0	-0.807433320636004	-1.23469966408544	0.0294708961886796	0.0635676727859661	-0.0921298583061353	-0.25231480054932	-0.248045912870249	-0.743064465886801	-0.212444247578078	-0.878187422595722	-0.113991708499055	-0.321822757889184	-0.0739012790387895	-0.240462221841268	0.0174514293007713	0.0568301152053799	-0.00564107015986133	-0.0143805580373161	-0.0486740779634928	-0.168245459891403	0.235387777513039	0.879093546916604	0.104983077313063	0.284294587140175	0.0410792342990301	0.125840270613347	0.091442287650364	0.311107878017746	-0.150484146446126	-0.583941796920012
new_448024_448171_1	S145	448024	448171	1	s-inter	-0.677510212994387	-2.23208067349742	0.63143877864175	2.93436137775993	-0.0373171806198534	-0.22018641801176	-0.129760748999308	-0.837485198464207	-0.0569623706874784	-0.507305617025434	-0.0599539537980157	-0.364670553953933	-0.162753132737019	-1.1409421796966	0.0687235206761008	0.482161259432541	-0.0915016100735793	-0.502553558458397	0.0195366622899141	0.145490745112564	0.13872552094322	1.11621261525406	0.040887456284758	0.238549638852799	0.0202287941944428	0.133507811867626	-0.0309842431575421	-0.227114151997186	0.0277692418891865	0.232157230730175
SAOUHSC_00446	NA	448172	448270	1	0	-0.686736205044254	-2.13580187284074	0.630759468888663	2.76708885282714	-0.0242619666546001	-0.135140238573815	-0.105414069903926	-0.642257753105859	-0.0546357309991703	-0.459341147852283	-0.0761666903889507	-0.437345770358059	-0.165989857243254	-1.09848165514239	0.0579245537870917	0.383642389798012	-0.0926409041642148	-0.480322995971416	0.0324731388088475	0.228289662267772	0.131566991233328	0.99934278926873	0.0124449229127992	0.0685421715106249	0.0148395891493738	0.0924560930265382	-0.0705042791620399	-0.48786061547781	0.0200335666279642	0.15810785394107
new_448579_448651_1	S146	448579	448651	1	s-5'	-0.667690413689783	-4.35737425736252	0.484261688670081	4.45777497373464	0.125606400135919	1.46807807366846	0.0760984367976509	0.972893302472124	-0.334357928350059	-5.89859967502843	0.17163494432811	2.06797013681177	-0.0917362177083472	-1.27388666326314	0.0982197915328042	1.36502813339034	0.13655990897934	1.48570476631061	0.133233126612055	1.96540881676318	-0.107345892196085	-1.71092776330469	0.034388094687141	0.397422513794583	-0.123344237062241	-1.61254271170078	0.114568065086236	1.66349907879338	-0.00276288068542298	-0.0457547306521213
new_448653_448818_1	S147	448653	448818	1	5'	-0.880933840067326	-3.49596013180436	0.0460709281330095	0.257892342359556	0.131671788172866	0.935844241936626	-0.0442589527960861	-0.344083674605544	-0.153532971080874	-1.64707132634039	0.117493399211945	0.860846015480302	0.0836679342204028	0.706516750181984	0.0904415210025262	0.764335282311534	0.147279531648587	0.974372791218525	0.0654617943823474	0.587221626354755	-0.0295240268591146	-0.2861510152491	-0.0320207586884333	-0.225034666159702	-0.167316420386552	-1.33016153173514	0.0524972456547009	0.463520514558336	0.0237152125697953	0.238822010516191
SAOUHSC_00450	NA	454730	456067	1	0	-0.51763309314672	-0.570343517033388	0.24151423244717	0.375357857639322	0.333637718113435	0.658380984288895	-0.106865073554868	-0.23066941822516	0.357934757163138	1.06611958750213	0.136356836700946	0.277383242307531	0.129933328110796	0.304631828004622	-0.0812205344152983	-0.190578186638819	-0.261610869524507	-0.480540322521993	-0.066250725702612	-0.165004608246658	-0.0162382215981007	-0.0436967825794935	0.252257607875372	0.492213338485935	0.0754649379322816	0.166572128813125	0.215024450426161	0.527122538305323	0.083235840365384	0.232728191451742
SAOUHSC_00451	tmk	456069	456686	1	0	-0.846061161893589	-1.18184937256688	0.0625871174884143	0.123320031483565	-0.197758965091382	-0.494748186799031	-0.0588464026624362	-0.161034913499664	0.343363457850803	1.29658805980409	0.0298928186564247	0.0770931984488269	0.103014837927904	0.306196619372619	0.0495279618003158	0.147334243501037	0.0345069460779288	0.0803575098818466	-0.0240754974625659	-0.0760197779947669	0.0182407091877472	0.0622298293917953	-0.0913373325279774	-0.225945306030671	0.107121104859283	0.299763019153128	0.0682308209463036	0.212055836448581	-0.063026027750084	-0.223410950481801
SAOUHSC_00452	NA	456714	457043	1	0	0.377851457394302	0.36894953702709	-0.475611937220699	-0.655068809728588	0.185069792372858	0.323645122807722	0.0795527615836096	0.152174149772171	-0.0929383369978753	-0.24531739234086	-0.139075510644865	-0.250717909677988	0.216606922102662	0.450047587091801	-0.121820746421919	-0.253314468588133	-0.210796568184612	-0.343138129730161	-0.0741657978307489	-0.163696916508677	-0.0704885997600318	-0.168097507102544	0.0940825229063269	0.162685727104492	-0.0198673178363131	-0.0388622327941564	0.104748769161999	0.227564262766207	0.235431214397684	0.583356526656648
new_457044_457343_1	S148	457044	457343	1	intra	0.442734457091813	0.403772940157647	0.126439146068275	0.162653625501789	0.27786454876336	0.453852454745669	0.156736091637666	0.280028771651623	0.0582678366355018	0.143651562806224	-0.405488726853957	-0.682749669330444	-0.0978621898925779	-0.189910533981824	-0.275499768007211	-0.535066789592526	0.0517542635052313	0.0786863852800326	0.208035083126116	0.428865810493767	0.0270296205401607	0.0602046944889326	0.0734503683277332	0.118626712358186	-0.0510377964119957	-0.0932456204779852	-0.260164530146945	-0.52789948311647	0.180955214487771	0.418783092389843
SAOUHSC_00453	NA	457162	457338	-1	0	0.291082178027061	0.42672998516468	-0.0224069496191372	-0.0463349383613574	0.0256877929267327	0.0674453476180479	-0.151634825572776	-0.4354880641638	-0.42791548163582	-1.69583314146963	0.00380777737398552	0.0103061846854478	-0.0492857494156207	-0.153744343962591	-0.0250285560220069	-0.0781387053220592	-0.096855149138097	-0.23671176000942	-0.0057888115308102	-0.0191830612231462	-0.292390455920539	-1.04688085716903	0.330239298508327	0.857355478991916	0.168857724653444	0.495908005149251	0.207203643073117	0.675840472081541	-0.095887741356889	-0.356717802519437
SAOUHSC_00454	holB	457344	458183	1	0	-0.0583447466173969	-0.0813375828630171	0.234958983767203	0.462029671075443	0.0846592763300732	0.211374073427137	0.307193349769294	0.838959641426365	0.4544141276821	1.71249338896171	-0.595426108342067	-1.53252019011955	-0.119645846262202	-0.354917462787452	-0.182220362562732	-0.540977599417102	0.117708033684074	0.273561631090214	0.188815682971254	0.595002137283288	0.0324510750399675	0.110488000466093	-0.0438848095620847	-0.108342375066495	-0.00771027103763881	-0.0215328636475486	-0.147876869242442	-0.458668605832448	-0.072762578819499	-0.257407820340627
SAOUHSC_00455	NA	458184	458987	1	0	0.155798648366992	0.231231028611318	0.287945369777603	0.602810532793175	-0.0672274851418214	-0.178696872572892	0.312050361262217	0.907291559742414	0.258484508485847	1.03706151956519	-0.638022877224829	-1.74826596849905	-0.198038183613004	-0.625419759395025	-0.0925151847683115	-0.292407372204054	0.0714403995067331	0.176760766272246	0.127778696903853	0.428678634031727	0.0860264440331942	0.311824990792871	0.0534539444594538	0.140493688094563	0.0173174077091657	0.0514882283534213	-0.186065898678187	-0.614410281028558	0.00743365657592869	0.0279968434749687
SAOUHSC_00456	NA	459034	459351	1	0	0.208314902746214	0.295698261360589	0.32619031181196	0.653112199152937	-0.0275792315883422	-0.0701129520947613	0.196830281235925	0.547343669317221	-0.161515870980535	-0.619770939687356	-0.624139061833394	-1.63568104729752	-0.258179297581695	-0.779812305117194	-0.0594406463472841	-0.179682104609974	-0.00558339196718593	-0.0132125341764777	-0.0166297741215446	-0.0533587612771532	0.0963126922900314	0.333893892532588	0.20279925309946	0.509787769128226	0.0818000586842437	0.232608021440268	-0.200381607097537	-0.63284237239968	-0.00386878844388191	-0.0139356606741941
new_459352_459624_1	S149	459352	459624	1	intra	-0.487679693388336	-0.936634756751894	0.622172500414911	1.68552312842117	0.286623259638054	0.985904137116844	0.0551742779041918	0.207592668198631	-0.0879532125897411	-0.45664097521515	-0.207066234697863	-0.734232680045467	-0.229513383453933	-0.937958991335322	0.0534658384444172	0.218677878016496	-0.152260967031544	-0.487510256031021	0.0684813014474586	0.297302499485024	-0.0558168769352132	-0.261816885215214	0.0901795853589195	0.306717433249388	0.0289786742523938	0.111495349082516	0.0162855536571756	0.0695900885231314	0.0432767019054326	0.210918125830806
SAOUHSC_00457	NA	459625	460350	1	0	-0.544302919200934	-0.995842948902892	0.665897114471142	1.71848453947701	0.239763441886629	0.785634984720502	0.108500445009359	0.388885243768954	0.0277674546033168	0.137332660663461	-0.128269662327968	-0.433274338228628	-0.180980737869688	-0.70456778490501	0.0430255562262008	0.167636874310682	-0.0919036998234416	-0.280312690664405	0.0450364205057691	0.186253744412507	-0.0167016903665843	-0.0746289168657506	0.0601970295270781	0.195038289751137	-0.0299866096017659	-0.109905694767234	-0.0774315838562713	-0.31519374895066	0.123828056042442	0.574901437429422
SAOUHSC_00458	NA	460343	460591	1	0	-0.651257161679465	-1.30785557420983	0.618468051140348	1.75191427962557	0.0369658195126132	0.132952122597683	0.0383888662073164	0.151026207546651	0.125465989419838	0.681115660382254	-0.0105824837514693	-0.0392359084861151	-0.137776052282715	-0.588736891626007	0.00524342963578633	0.0224241294497279	-0.0532502233862041	-0.178274113352984	0.0511746072747028	0.232301894647761	-0.0444076541359817	-0.217801882337111	-0.0095242619609914	-0.0338714069959661	0.0149724685333521	0.0602342248600805	-0.134341582529628	-0.60024285532661	0.103345465365514	0.526650924785076
SAOUHSC_00459	rsmI	460593	461432	1	0	-0.776277918216102	-1.74634678955887	0.470393882307688	1.4926680249299	0.0527468919143311	0.212519014209217	0.0318801410016173	0.14049900440157	0.277090080114601	1.68508499062772	-0.0698967823222009	-0.290308176727559	-0.0771799753555008	-0.369452093187499	0.0267685622615151	0.128242263674538	-0.0506943009569945	-0.190121823901616	-0.0581977412254084	-0.295944548628237	-0.0528510208297958	-0.290377631909095	0.0600661813713655	0.239297361713694	0.0143875242511954	0.0648398449337455	-0.0406392347276705	-0.203408006096538	-0.00691061577282863	-0.0394506492572446
new_461433_461716_1	S150	461433	461716	1	intra	-0.842800500707642	-2.16126904247248	0.32728962807099	1.18387158701104	0.0828219842335737	0.380379707240935	0.0182352034218923	0.0916082139288229	0.300024592726869	2.07983305941253	-0.0613163522478302	-0.290301436792702	-0.0515728368007541	-0.281413745734074	-0.00373165046227989	-0.0203787657416774	0.0276610854769644	0.118253183737385	-0.0141742577002034	-0.0821628187268893	-0.0586369029465484	-0.367241365077075	-0.0361914192781596	-0.164355519049538	0.0326460040865703	0.167709135297563	-0.0771774647711788	-0.440335621672399	-0.0752160929504048	-0.489461986726093
SAOUHSC_00460	NA	461457	461612	-1	0	-0.377843240354205	-0.614233092891147	0.0612822236349369	0.140522017563857	-0.00881083572392722	-0.0256523005166675	-0.290282644559261	-0.924447773142071	-0.0869809703643636	-0.382237574739783	-0.0733359685296811	-0.220103735384343	-0.149656288490375	-0.517674488154362	-0.124153243951251	-0.429806023402228	-0.189773922936475	-0.514301350696661	0.116128863467968	0.426729520371818	-0.334207068613572	-1.32688628925318	0.230480663761477	0.663514899853449	-0.0517743839248644	-0.168608372028266	0.177205217533942	0.640925163382477	-0.132628699885885	-0.547120788691512
SAOUHSC_00461	metS	461717	463690	1	0	-0.92229784655138	-2.21210693994029	0.139888309774661	0.473265289759356	-0.0931631254339639	-0.400190370609132	-0.120345429276213	-0.5654631128646	0.142104263681954	0.921360536499242	-0.0957036941223645	-0.423791705424478	0.124981814571328	0.637855034471518	-0.0933740939538929	-0.476929511115348	-0.0738758847897134	-0.295390956126035	-0.0682215083595101	-0.369868374606525	0.11499148250298	0.673592306236258	0.0539147394222199	0.229000833955944	-0.0422374821751541	-0.202943705785496	-0.0215010329636156	-0.114737005860449	-0.0125780873488995	-0.076555021062972
SAOUHSC_00462	NA	463721	464494	1	0	-0.907935852438883	-1.88294636603473	0.0580693694681015	0.169870592467048	-0.151844230989501	-0.563986542640383	-0.174627853454682	-0.709473298548645	0.036371327738291	0.203905769205355	-0.102059164686525	-0.390772164452598	0.154906589905606	0.683585616049815	-0.0882970518491057	-0.389961613794111	-0.0353925737732498	-0.122364236714166	-0.12325214792274	-0.577787628102755	0.122340802166369	0.619655956873477	0.0822373099618437	0.302027375966644	-0.0303008070839637	-0.125886634060609	0.0202767701410919	0.0935601319783292	0.0279427768510351	0.147053883031756
new_464505_464660_1	S151	464505	464660	1	inter	-0.844493273474877	-1.85017198150121	0.254229860652061	0.785652997394078	-0.130836502337293	-0.513372370846807	-0.0604375379741353	-0.259395492463203	0.125444942992228	0.742944955161074	-0.0661765092955144	-0.267675478212349	0.00658295506415441	0.0306885969917807	-0.106341817527096	-0.496149840140637	0.1108733209051	0.404951056663959	0.0105595308622058	0.0522939547572918	-0.0142917646731125	-0.0764712665104959	0.0249820850094548	0.0969257603823361	-0.0969278060791176	-0.425409250298779	0.00345862732583804	0.0168588884623452	-0.0632720954378374	-0.351764714346276
SAOUHSC_00463	rnmV	464661	465197	1	0	-0.771167891498128	-1.49157083768635	0.335460034073869	0.915216916305484	-0.176801540106174	-0.612447194533243	0.0105868187504472	0.0401143886894669	0.344519212626153	1.80134112941689	-0.0836800967884221	-0.298817443352138	-0.0331141547627951	-0.136285250658638	-0.109756290877125	-0.452082024031602	0.0166324379292684	0.0536303253653737	0.0821197045571744	0.359032101308243	0.117188729035229	0.553576072712148	0.0496403779425973	0.170029647297689	-0.0500620338670694	-0.193975140787449	0.0453793468508226	0.195282105711242	0.0562220338902603	0.275946981443355
SAOUHSC_00464	ksgA	465208	466101	1	0	-0.868609335967018	-1.9475341462868	0.165973346851257	0.524912901117413	-0.0201503937069966	-0.0809155117153878	0.0146776368599677	0.0644698236441683	0.340390847785717	2.06312735293276	-0.093810106241236	-0.388328301131271	-0.102815902755968	-0.490524969463613	-0.0895453159411888	-0.427559276020196	0.0521358145702565	0.194875089177849	0.119030433424912	0.603266988502118	0.0447149572039674	0.244855536690848	0.0275760949696623	0.109493410613021	-0.0381111181848967	-0.171180748285699	0.0155501492618807	0.0775718973185629	0.000892397378530784	0.00507741923770096
new_466102_466173_1	S152	466102	466173	1	s-inter	-0.894183883973573	-2.17160358108644	0.0838240797824099	0.287151317058388	0.00933373921976115	0.040597289125932	-0.0180716360446366	-0.0859787126146997	0.25460361699201	1.67149797373239	-0.119451348773711	-0.535591401117907	-0.140034792444548	-0.723652224125771	-0.0769176169561828	-0.397806983943826	0.0424267459502509	0.171772252210632	0.109462695628848	0.600911904294565	0.00545687480603823	0.0323663869813902	0.0291352303844856	0.125304537326191	-0.00971396452266778	-0.0472599072738397	0.0709911260090355	0.383589790352999	-0.0603311530446042	-0.371808647915058
SAOUHSC_00465	veg	466201	466464	1	0	-0.167063037588017	-0.369951913356189	-0.732065302150686	-2.28666757960766	0.403611709972943	1.60072350840891	-0.193142728413746	-0.837882311071849	0.167391913785294	1.00204437228955	0.0907715063525542	0.371110526993897	-0.155018410737638	-0.730446517095965	0.00786474734309454	0.0370887803064162	-0.202844621191216	-0.748838174372792	0.0430717189331555	0.215599657319057	-0.0638387583004573	-0.345259674421713	0.0144978102442853	0.0568541204276906	0.137074430004239	0.608084584910048	0.0219692162965527	0.108240236554208	0.0385222032023826	0.216471223745041
new_466540_466773_1	S153	466540	466773	1	inter	-0.71091818020597	-2.5292932719081	-0.417572479683907	-2.09555828195625	0.170680446455661	1.08755442411991	-0.0181584638380235	-0.126560572101329	0.251657470903197	2.42034330003366	-0.237541050111987	-1.56029625929534	-0.226522615094023	-1.71487067282	0.144872807631337	1.09763846291058	-0.0320221517425111	-0.189928288630342	0.12789903051133	1.02857929673783	-0.122225168666007	-1.0620298778295	0.00884972347791928	0.0557575777643742	-0.0544734178053031	-0.388245860916451	0.0855423598478608	0.677126887209026	-0.0303024152479304	-0.273577869914448
SAOUHSC_00466	ipk	466774	467622	1	0	-0.834720455180754	-2.3711096709182	-0.332843787613118	-1.3336422584161	0.135903044285318	0.691396906187716	-0.110492013891045	-0.614867064539472	0.247446838992018	1.90011580493933	-0.0944257566148043	-0.495210547421828	-0.117809873975066	-0.712086111450881	0.0422779025654364	0.255750735346493	0.0372912958690928	0.176594688313999	0.117859152514357	0.756771655481615	0.0311607563655405	0.216179793544087	0.0575492972799787	0.289497781754367	-0.0704244243051448	-0.400752769550858	0.00197033239592199	0.0124525802014144	0.080459682639345	0.579980044829874
SAOUHSC_00467	purR	467636	468460	1	0	-0.856850502763808	-2.13275823314063	-0.356184444120841	-1.25054644731104	0.118298792855493	0.527356793771877	-0.151488823933162	-0.73868098709827	0.154945104551428	1.04256227280589	-0.111165770760924	-0.510853627679712	-0.0939774320578541	-0.497737524223361	0.0812826403680758	0.430851139462154	-0.00473995525669299	-0.0196684614526288	0.0803515225136316	0.452086604966176	0.0213611369962795	0.129854635610568	0.0793150782382501	0.349612504846374	-0.0453777783223359	-0.226267637174441	0.0507779352043714	0.281203597345665	0.0110035793142431	0.0695015835416681
SAOUHSC_00468	yabJ	468477	468857	1	0	0.832403529414342	1.85057517159314	-0.280678714492202	-0.880178192430821	-0.0133565267039471	-0.0531806958862	-0.186508578820408	-0.812290523418587	0.0191188998210946	0.114900862887205	-0.068287571350314	-0.280287230564586	-0.202107863178155	-0.956084476657411	-0.189793917149394	-0.898561857046126	0.0654878311841083	0.242712979441386	0.169205332556626	0.850311047968485	-0.0454089395764361	-0.24655323175769	-0.0581375824087791	-0.228888733462787	-0.093558758012883	-0.416677363339448	-0.0388915201690481	-0.192369847597966	0.0536881746953005	0.302883494589083
new_468858_468928_1	S154	468858	468928	1	s-intra	0.798044807001042	1.62448680388011	-0.319363686415142	-0.916986098421621	0.0367358123977359	0.133926408153256	-0.208452758214572	-0.831258910207604	-0.0119331494774752	-0.0656646399132961	-0.100174063383726	-0.37647230184332	-0.201462436896768	-0.872616123091928	-0.145197640826005	-0.629421166906277	0.130998805461006	0.444545095234818	0.142102587586247	0.653855612472492	-0.0539443100018236	-0.268182895635483	-0.0866291723908346	-0.312282542821457	-0.054083548795506	-0.220544755125729	-0.0303940528468115	-0.137653351558551	0.0225173282906937	0.116313445774901
SAOUHSC_00469	spoVG	468929	469231	1	0	0.859847501797159	2.98373481018432	-0.314350836749782	-1.53865663939863	0.00237879443208261	0.0147837075083385	-0.126805888978011	-0.862021238110696	-0.116120435403749	-1.08926868215796	-0.130216316709154	-0.83424386401626	-0.131341749882165	-0.969799204899584	-0.126085667127107	-0.931745662830112	0.143249723436598	0.828690108561358	0.0362180138854717	0.284088972506091	-0.0302706616593361	-0.256541259455181	0.0192957466873202	0.11857551133653	-0.0594437420988698	-0.413225933881446	0.0620560543262849	0.479106661968209	-0.00682648019904236	-0.0601118054910404
new_469303_469420_1	S155	469303	469420	1	s-inter	0.35878730120534	0.707715972873261	0.0217067722639341	0.0603956265835217	0.106284565939257	0.375473938715013	-0.0105631665458011	-0.0408183849413328	0.000798095459293067	0.00425563476990756	-0.400583558836983	-1.45882729934319	-0.63859536469728	-2.68032794507632	-0.120237061848176	-0.505071846864654	-0.0222894663330211	-0.0732961528766821	0.132121714967028	0.589097384214266	-0.0320632587563851	-0.15446358680826	-0.029883678847817	-0.104388011432594	-0.192014776924349	-0.758750914540693	0.0112761263110722	0.0494870003711744	0.140945801736849	0.705501966859484
SAOUHSC_00470	NA	469421	469552	1	0	0.384469934941454	0.759759774349639	0.03020273003598	0.0841876563815484	0.102008494215518	0.361025526186782	-0.0087194687998932	-0.0337554339433093	-0.000868575197489172	-0.00463990309125849	-0.404757892769011	-1.47671968806025	-0.629102011269984	-2.64530177750969	-0.117846185678515	-0.495932207806736	-0.00579372277181451	-0.0190867154020153	0.116964475827694	0.522466980459199	-0.0357776081125833	-0.172671927067211	-0.0158322007854807	-0.0554051111621478	-0.210446954290211	-0.833103958158897	0.00985194731319729	0.0433156919325189	0.115498876155199	0.579183019258651
SAOUHSC_00471	glmU	469575	470927	1	0	-0.260173777888183	-0.431407211412449	0.781434546425258	1.82769949355815	0.208082576020778	0.617941345208765	-0.0773668291662899	-0.251315011634199	0.0577633949385324	0.258919143603762	-0.074165184900995	-0.227045442173364	0.19089214854474	0.673522613381532	0.153195216317865	0.54095601401385	-0.230623981761885	-0.637511346628131	-0.0634077723580683	-0.237660677556117	0.0919302086127202	0.372287662642002	0.135036944460234	0.396525489059518	-0.0499775325252758	-0.166012706151854	0.104115689016941	0.384104432301417	0.160972053945162	0.677327195050012
new_470928_471073_1	S156	470928	471073	1	s-intra	-0.171671192673576	-0.307624894266335	0.796951163611118	2.01439237719269	0.33577155361819	1.07759511562441	-0.0614856968661088	-0.215842969999604	0.0826378486037064	0.400304645156347	-0.0276214080477864	-0.0913815865148287	0.103967666557827	0.396426417850494	0.122319983731752	0.466782257007545	-0.116361044483766	-0.34760918188727	-0.0226146415442622	-0.0916019500602194	-0.0116841910603135	-0.0511351135102899	0.00591977884767435	0.0187855608390035	-0.0599753274947128	-0.215297666336793	-0.0475188999652928	-0.18945221852642	0.0578762865739472	0.263177563405152
SAOUHSC_00472	prs	471074	472039	1	0	-0.560599902595722	-0.982042529448554	0.648773617990031	1.60309318069038	0.400056873590876	1.25512412093993	-0.0759124737864142	-0.260513466628288	0.00368756365814149	0.0174624179673094	-0.0894103003779552	-0.289170282451455	0.0666322822842159	0.248371754689272	0.0879557415274148	0.328121240312485	-0.110843877090094	-0.323704369665942	-0.0389891190026855	-0.154387330568798	0.0131948636171281	0.056451918424518	0.0550708630472312	0.170841663145589	-0.0984367224484431	-0.345443531252553	-0.00465941545935459	-0.0181600892423286	0.101382182678989	0.450674583037668
new_472040_472188_1	S157	472040	472188	1	s-intra	-0.893482153460371	-2.4199580657918	0.140314644017907	0.536059829745115	0.0267164653827618	0.129595111318093	-0.137458354978503	-0.729344741248167	-0.0943078920702108	-0.690490281471485	0.143100290918667	0.715568644199668	-0.0325076239778798	-0.187347293702983	0.172763905791159	0.996478295966112	-0.021100143742859	-0.0952723653291212	-0.0347388262112706	-0.212680687713245	-0.082590264033793	-0.546320294661533	-0.0355167526340275	-0.170353020505495	-0.100150627961532	-0.543398300878366	0.00896710251271113	0.0540360203581588	0.0980891392516995	0.674166288525109
SAOUHSC_00473	NA	472097	472207	-1	0	0.487998334772165	1.3837812011499	-0.0280374731246873	-0.112144057113253	0.0486132335830742	0.246883040371053	-0.272890430570713	-1.5159230218062	-0.477134044182375	-3.65743878434494	0.132704081069925	0.694739820850219	0.0435587940718608	0.262824091816452	-0.0153934672093269	-0.0929562101558554	-0.0904079335856483	-0.427380993974163	-0.247424487457818	-1.58592528564128	-0.0653963077609657	-0.452896366712322	0.317916688300172	1.59645632509176	0.0383242975735073	0.217703760673284	0.166434292899301	1.0500286897984	-0.00550503065637084	-0.0396125662419864
SAOUHSC_00474	rplY	472189	472842	1	0	-0.889446315036392	-2.99906379736063	0.18543169460483	0.881938371960417	0.0259400003220813	0.156647548370123	-0.0275080102685033	-0.181704171400866	-0.194455142474585	-1.77244583153269	0.0580389342918733	0.361305207010132	-0.0546028346168605	-0.391761173069153	0.154634154814971	1.11036115771257	0.146115390019147	0.821337215246478	-0.153501932615475	-1.16995934238331	-0.0760466538201997	-0.626242582063825	-0.0501131742780894	-0.299235080828118	-0.0781740466700228	-0.528045321580717	-0.0304048694679712	-0.228096368664402	0.00878167220969123	0.0751393332114316
new_472941_473152_1	S158	472941	473152	1	5'	-0.803886731589913	-2.33131599671001	-0.280639088631882	-1.14800228277342	-0.127019562654185	-0.659727453879482	-0.182508273776541	-1.03688023524392	0.144326452783622	1.13146153761831	0.0778319136308781	0.416728131311076	0.0769356037958363	0.474759745016472	0.0633620892985665	0.391316935899084	-0.0724320146383051	-0.350184100348605	-0.0149363204603389	-0.0979131141984101	-0.0996487102742379	-0.7057883517943	-0.0325273781305451	-0.167051342914265	0.0451076038574721	0.262058760244796	0.000638814915415216	0.00412183492435516	-0.0583053420020679	-0.429080502515349
SAOUHSC_00475	pth	473153	473725	1	0	-0.670358287115431	-1.06976911594133	-0.144804653912225	-0.325952187749305	-0.513577845807734	-1.46783424411309	-0.233159190372772	-0.728912448638598	0.0323272718636098	0.139456802414506	-0.146132198857219	-0.430544275582762	0.0984657078286836	0.334355382276923	0.124327509926005	0.422516020373537	-0.195616393557119	-0.520412712175131	-0.0775884988538518	-0.279879687548192	0.0437611080237071	0.170556354273202	0.0984403772011146	0.278196058145693	0.0640345419788621	0.204710454202787	0.0392211285292174	0.139255521064097	-0.0373357121965643	-0.151192992721458
SAOUHSC_00477	mfd	473725	477231	1	0	-0.509579998567002	-1.03204740316378	0.152162287818031	0.434692962085633	-0.656697736055981	-2.38199284280415	-0.0770650364989223	-0.305762637682398	0.196899298924718	1.07800063431297	-0.325147793407185	-1.21578536204454	-0.00102037516960408	-0.00439731312574901	0.0606135392619466	0.261426607727109	-0.137647460372282	-0.464745347399415	-0.0631103718367179	-0.288920906620996	0.0687344286417688	0.339983719145824	0.181079965517415	0.649459845721158	-0.0685990959888199	-0.278322493080713	0.00381638512962878	0.0171968431829928	-0.021744689405455	-0.111754399996052
SAOUHSC_00479	NA	477221	478747	1	0	-0.265865562248696	-0.510403786894542	0.443539414233869	1.20108108385586	-0.653904955109372	-2.24829912130614	0.0103714963544546	0.0390061400783328	0.0295812392781837	0.15351674031073	-0.249988135945927	-0.886053665693067	0.0121273724990693	0.0495403142456108	-0.126576824282763	-0.517486314254244	-0.108720856067814	-0.347955928450706	-0.103718094692536	-0.450087849990167	0.0329154078522313	0.15432900760613	0.238334793000791	0.810277683962457	-0.19659407700143	-0.756074989199447	0.0189196601736169	0.080811728632813	-0.00173437214399154	-0.00844925157569474
SAOUHSC_00480	NA	478747	479940	1	0	-0.269211665197865	-0.489016021198584	0.427373641158489	1.09502807383535	-0.617088672164635	-2.00754111529734	0.0344760909124684	0.122683734164641	0.349297507308632	1.71519015111205	-0.20722854514659	-0.694972497609019	-0.048335043462292	-0.186823526298228	-0.083134386330465	-0.321590181375474	-0.0642667768975422	-0.19461455105903	-0.112699895682362	-0.462747078223186	0.0317948838753609	0.141053211258052	0.203216674146764	0.653707070852077	-0.180296707743237	-0.656084308877457	0.0443255150850911	0.179139875592861	-0.0133558908946562	-0.0615639144958792
SAOUHSC_00481	NA	479937	480200	1	0	-0.288773477307037	-0.490639953796799	0.175719928181745	0.421128790064128	-0.50487414292259	-1.53630130042788	0.162905246596786	0.542226121239498	0.532663299871776	2.44650415643355	-0.323614681635742	-1.01513231163309	-0.121757319445811	-0.440190762815934	0.13833894937801	0.500544799150725	0.121179618706695	0.343237527984048	-0.0198429853722245	-0.0762085289158498	-0.0174266650672323	-0.0723130057836897	0.10016612840933	0.301384647684362	-0.093553696501493	-0.318426498743316	0.18071878556388	0.683153301582123	-0.130330363511255	-0.561921132478919
SAOUHSC_00482	NA	480218	480610	1	0	-0.223187035086286	-0.364067885232841	0.115956599596862	0.266806979770776	-0.556490714016689	-1.62576957199145	0.165536222400464	0.528988467471172	0.513219088424081	2.26310020311778	-0.326822142816998	-0.984268776402132	-0.117443849267119	-0.407646692995701	0.131338055368856	0.456243680291074	0.140101430820095	0.380991734994929	-0.023768787466496	-0.087641821153093	0.0060905551580136	0.0242642465500647	0.133286892127234	0.385030806967556	-0.130604072264955	-0.426788558359983	0.129268773721569	0.469154948040124	-0.0357479792418832	-0.147975240883897
SAOUHSC_00483	NA	480715	481116	1	0	-0.808803769623986	-1.34115942483108	-0.107886458650082	-0.252343710138193	-0.216135962914369	-0.641877179235766	-0.146845859297655	-0.47702231942191	-0.248674087959178	-1.11469318871563	-0.017833806332435	-0.0545971675195347	0.0859540840919836	0.303280155712798	0.266601641353429	0.941440613935509	0.109378388624796	0.302362784220139	-0.0539860291999435	-0.202352969638949	0.055550524058164	0.22496860787967	0.0553265807120163	0.162467201475056	-0.00839205505663099	-0.0278771392761059	0.0950173072534303	0.350549394719486	-0.0683027714425014	-0.287408571011794
new_481117_481229_1	S159	481117	481229	1	s-3'	-0.697796754375397	-1.48503893831442	0.0912935134848497	0.274054618081704	-0.0910792169162356	-0.347148941215911	-0.178751616897705	-0.745244244329614	-0.275495050323365	-1.58493067545398	-0.164453442847771	-0.646160927084367	-0.00483772066287033	-0.0219073538111043	0.294320430888734	1.33389664002978	0.0819530372366131	0.290759240068656	-0.13019152184019	-0.626300210283977	-0.0370085172265477	-0.192356604612527	0.135356154371221	0.510130785067311	0.0732268451780301	0.312192065604787	0.260978349072272	1.23572729452368	-0.22973295670383	-1.24067019295139
SAOUHSC_00484	tilS	481296	482591	1	0	-0.88806169726236	-3.92788365521084	0.390406225471156	2.43568161466307	-0.0332157677363103	-0.263116105517177	0.020221349738735	0.175212615474798	0.157057765155766	1.87785676999983	-0.0390559622165168	-0.318927262622965	-0.0583358814515366	-0.549024188982736	0.0403464860806515	0.380026659986479	0.0299422817896874	0.220780109896345	0.049865821248379	0.498550791546326	0.0921582069213173	0.995510887274737	-0.00409818868308636	-0.0320997799928252	0.0130777104077018	0.115875023110467	0.0180546223959169	0.17766961039705	-0.0163663213312877	-0.183692193601576
SAOUHSC_00485	hpt	482596	483135	1	0	-0.869628510918857	-3.23370694973218	0.302112150398318	1.58461363895568	0.0136449217083804	0.0908710611115172	0.0811822838822286	0.591381740251718	0.322691730767719	3.24371210189392	-0.0100343087180973	-0.0688879364837367	-0.0660619520440624	-0.522707258546039	-0.0663204880657965	-0.525179149809362	-0.0123698888505117	-0.0766817937080118	0.0124162438263982	0.104363366682918	0.0200893812134442	0.182444162232278	-0.0379082496680669	-0.249629123768346	0.040411449995477	0.301032901875353	-0.0312528561061215	-0.258562695435462	0.0220418335961258	0.207988230442749
new_483136_483224_1	S160	483136	483224	1	s-inter	-0.887027786743362	-3.27427853774515	0.242636414708556	1.26334708910061	0.0637262328007445	0.421293058564215	0.0676669700677723	0.489322158524333	0.289473648765675	2.8885175235143	-0.0327018441611517	-0.222863767714762	-0.0817577802898857	-0.642166619902464	-0.0733568970982121	-0.576649900780209	0.0189118116275798	0.116378057978157	0.00952420208737382	0.0794690381256169	0.0205938297330942	0.185657302390327	-0.0661238348776095	-0.432246075871671	0.0416663031855505	0.308110151645588	-0.0416418372700729	-0.341993257029009	-0.0259092421646236	-0.242693004009983
new_483226_483391_1	S161	483226	483391	1	5'	-0.920195292069982	-3.35981417462218	-0.0799477551431226	-0.411746420069556	-0.0635031381497921	-0.415258087493809	0.00926646929199798	0.0662810374478318	0.249511199209551	2.46270770397457	0.0725528990875047	0.489078812195565	0.0665959366851546	0.517396183685601	-0.126003766303115	-0.979741827384752	-0.0389959902630454	-0.23736396057873	-0.0267652825834222	-0.220901183069528	0.00946036596348979	0.0843606095812702	-0.0849601101563949	-0.549344711035484	0.0316547865662707	0.231535336632764	0.00140448733505544	0.011409387807966	-0.0496267925681428	-0.459807031687523
SAOUHSC_00486	ftsH	483392	485485	1	0	-0.910795992884693	-2.81469746500873	-0.0886307550254358	-0.386352179833802	-0.0764668452721307	-0.423225127956608	-0.125340588928717	-0.75882581549223	0.280637982443106	2.3444697560118	0.0346933132746572	0.197945309631455	0.0592827618079113	0.38983360759421	-0.117912654381428	-0.776003890681202	-0.0956352596030439	-0.492706427062144	-0.108453135492688	-0.757606480666564	0.0366775335954892	0.276826241074781	0.0139488187623113	0.0763383329929519	-0.00502580053787686	-0.0311141900763944	-0.0253395866409668	-0.174228581442317	-0.0262795698624249	-0.206088146614685
new_485515_485713_1	S162	485515	485713	1	5'	-0.0365567948828314	-0.0624107524523337	0.602397457636067	1.45065034020357	-0.341141152569806	-1.04306910024126	0.199606229333358	0.667582821902135	-0.0275676389502996	-0.127226755884049	0.283303695615735	0.892960757344878	-0.0234614945088169	-0.0852289657691731	-0.0600072185607657	-0.218166304654612	0.331668246101583	0.943962575362159	0.043307624526311	0.167127003806609	-0.11780840069139	-0.491206481019555	-0.211969119228306	-0.640853162300558	0.0299427041606074	0.102405897321652	0.104389305294497	0.396512221524895	0.112693863300598	0.488220177610194
SAOUHSC_00487	hslO	485714	486595	1	0	-0.695915981190029	-1.39728960802033	0.471712515816098	1.33596575473491	-0.346778847716129	-1.24700983703067	-0.0855785224192653	-0.336615537783736	-0.107064407767465	-0.581115303632544	0.0926386467931196	0.343408190218661	0.00236016324613594	0.0100835138821845	-0.101027227232368	-0.431977299124416	0.0964617079221581	0.322882228465226	-0.097828290032397	-0.444002115676516	-0.144360903480422	-0.707906226090018	-0.0914115830916115	-0.325031520316645	-0.0499558986727857	-0.200936594062559	-0.00149599252709429	-0.00668295146713614	0.0436555536512797	0.222429952956386
new_486645_486773_1	S163	486645	486773	1	s-5'	0.874975055553389	2.24844221019657	0.202619123331058	0.734437421010863	-0.0200470004449717	-0.0922620539577857	-0.0341651602097271	-0.171992407208535	0.00496188139251566	0.0344683116457877	0.00166574996664082	0.0079028674525729	-0.0925188035479566	-0.505890243617521	-0.227543739068695	-1.24521349844859	0.0391117376036224	0.167553206698971	0.0814312409982738	0.473007545788902	0.0721472987942543	0.452796076219393	-0.141431074920507	-0.643614070051359	-0.0112576806464995	-0.0579532269844315	0.0560759540628816	0.320606256278287	-0.0849714386982669	-0.55409365834321
SAOUHSC_00488	cysK	486774	487706	1	0	0.486507892192719	0.946128180017916	0.490725061179918	1.34612885328785	-0.341171667029576	-1.18828525081857	-0.110373513759406	-0.42049875309043	-0.14106061805451	-0.741572207273985	0.0948039151029075	0.340388741995288	-0.0931440180606679	-0.38543867974746	-0.350345466894814	-1.45094002975277	0.0232762347010605	0.0754627089426909	-0.0165929432741369	-0.0729414637799349	0.266928550256142	1.26780259728006	0.134265192652522	0.462400353249661	0.00431102037619484	0.0167951081564043	0.0445474995752415	0.192749244431869	0.019339502683152	0.0954398043554398
SAOUHSC_00489	folP	487922	488725	1	0	-0.818491861548919	-1.58660300158774	0.277199860353805	0.757940685928961	-0.0348715844122047	-0.1210635061116	-0.062886435375381	-0.238808972362571	0.100997821041715	0.529241004177986	-0.0094332225899829	-0.0337600293428914	0.0598747126211556	0.246966238047678	-0.0835030909409881	-0.344706386295302	-0.306459580798266	-0.99034539122425	-0.050050893988626	-0.219309125430193	0.179965720371437	0.852001219830416	0.0756029665148606	0.259529883951629	-0.0125124443465901	-0.0485890833656288	0.0410148480096895	0.176890405063325	0.107453197893792	0.528563782092199
SAOUHSC_00490	folB	488703	489068	1	0	-0.863821010454154	-1.56755091608442	0.306831011426304	0.785390153139676	-0.0743961537481768	-0.241788720680101	-0.00280796106955117	-0.00998225663576333	0.156373527301804	0.76709420196675	-0.00918599622775834	-0.0307760573696129	0.0256932736186439	0.0992104851353083	-0.0551448417163541	-0.21310599120095	-0.173731546046399	-0.525576759856929	-0.0241425795097561	-0.099031309392315	0.0579135622509326	0.2566697535287	-0.000777703427738103	-0.00249923178754019	-0.047819880097238	-0.173839721370864	0.0232754667307699	0.0939735331351393	0.114306762977352	0.52637344287482
SAOUHSC_00491	folK	489065	489541	1	0	-0.891391487261135	-1.89534053663289	0.0749484387005019	0.224786210691993	-0.227197140733342	-0.865185617686361	-0.0187301307226264	-0.0780188119944345	0.183603222399496	1.0553260110934	0.079319943749674	0.311379483166975	-0.0440342168604091	-0.19922749946828	0.113000404877071	0.511671986372938	-0.0322328532706855	-0.114255494870031	0.0330781193744426	0.158982944755428	0.022157092450068	0.115060977701964	-0.0883143500754942	-0.332540599863968	-0.0222676067035064	-0.0948494795580313	0.0853663787098946	0.40384516857379	0.0942583978602665	0.508584327506674
new_489542_489934_1	S164	489542	489934	1	intra	-0.930300166844822	-3.08264195714651	0.0185895209468977	0.0868873379769706	-0.0445083540217201	-0.264136963628108	-0.000654697472643341	-0.00424991658803661	0.160338299427501	1.43623277738423	0.0263544835651873	0.16122906063791	-0.167422387743301	-1.18046674240426	0.038557415243755	0.272082601140989	0.0983122046974195	0.543083986657857	0.0698247752995542	0.522998557450362	-0.0638040011025987	-0.51635028556537	-0.116839383892408	-0.685620626042548	-0.0348105765584309	-0.231075469475557	0.0494505717644657	0.364569697264605	-0.118405119373898	-0.995622302875166
SAOUHSC_00492	NA	489935	490027	1	0	-0.932101674318109	-2.81714281104891	0.0951634189943774	0.405698983350929	-0.0753206216849694	-0.407706027738983	-0.0119551125832963	-0.070784635704064	0.181391364224119	1.48200530046055	0.0277207124299028	0.154681647824005	-0.134729202674118	-0.866458074636729	0.0526713981538994	0.33901061278488	0.095996413540582	0.483682259829936	0.0824112890026867	0.56301924527023	-0.0190083421293311	-0.140309260896573	-0.104341758711885	-0.558468082932689	-0.038892723174526	-0.235481378297601	-0.0111511477616848	-0.0749850024225349	-0.0752086110449522	-0.576815993816823
SAOUHSC_00493	lysS	490080	491567	1	0	-0.960886416551763	-2.42734832830648	0.0614557523783593	0.218983249403219	-0.102014619050994	-0.461540824750961	-0.034852997750709	-0.172480476193072	0.0912647358638489	0.623233263009347	0.011851338006663	0.055273410230422	-0.0758069953239065	-0.407483070751282	0.091478499740883	0.492121063728486	0.0931397181276775	0.392242405395054	-0.0157047727762683	-0.0896773288378361	0.0199722367499278	0.123220587609585	-0.020507678269273	-0.0917426274500664	-0.0718180366117469	-0.363442924114696	0.00811912089827505	0.0456329264268768	-0.0450330069314742	-0.288678968953043
new_491610_491883_1	S165	491610	491883	1	inter	-0.921679142694494	-3.85009004280387	0.278539253877918	1.64121637721548	-0.0197613217686954	-0.147840961242707	-0.0869735457838649	-0.711734566433107	-0.0442430431540898	-0.49960145278701	-0.0515471073486236	-0.397543130273086	-0.144845706509015	-1.28746962507186	-0.00819970402126354	-0.0729427571410491	0.0572236000420384	0.398497755001248	0.0502428353623363	0.474412610676206	0.0417546755700913	0.425983484618316	-0.0273594802243051	-0.202392119769835	-0.0515478042336011	-0.431364040677325	-0.0385690023213415	-0.358458427845646	-0.00156879450075199	-0.0166295820972001
new_491885_491996_1	S166	491885	491996	1	s-5'	-0.841805630372394	-5.52394301166244	0.410876124850383	3.80308976758428	-0.0153858698683404	-0.180820255763696	-0.0874762667748383	-1.12452045404889	-0.249910931981505	-4.43312719110909	0.0577389461109629	0.699511796675608	-0.092640338548147	-1.29353366233839	-0.005611524252547	-0.0784171545562483	0.0989304347562141	1.08224816096976	0.0856480936804687	1.27041619734571	-0.041454416081545	-0.664361851523076	-0.02582122535677	-0.300060508625185	-0.0114697961746938	-0.150777210711428	0.016488790665316	0.24073289110589	-0.038494808159987	-0.64100832998806
new_491998_492098_1	S167	491998	492098	1	s-5'	-0.804761749645239	-4.73095153300525	0.344605206903112	2.85753339894587	-0.0804826987740539	-0.847366644495222	-0.124860856507354	-1.43796143258695	-0.306387193388499	-4.86899530187198	0.127427028405061	1.3830298550406	-0.0485177180537001	-0.6069064839983	0.076761526511591	0.960987297902443	0.21698242788542	2.12649963559984	0.0110734563365946	0.147148326770522	-0.0921595104617303	-1.32317672581631	0.007476378438177	0.0778335929449544	-0.0325941170190076	-0.383851316435084	-0.00301075510637216	-0.0393791074290474	-0.0153247914008687	-0.228612458814633
SAOUHSC_00497	NA	498652	500034	-1	0	-0.468283941196563	-0.896217371838303	0.535869738431317	1.446610564805	-0.347760466785862	-1.1919882217462	-0.0979949271520096	-0.367407014009927	-0.0355299664941566	-0.183817334988975	-0.315268620380309	-1.11397043894095	-0.00131845506959155	-0.00536920104115724	0.180218705241632	0.734508506997931	-0.191156072917686	-0.609890359318612	-0.218556042917914	-0.945492024391258	0.0852895109526622	0.398654103202494	0.00496148964000339	0.0168155397341983	0.0640019106350314	0.24538028882834	-0.185582494785104	-0.790224272757875	-0.0953799362310926	-0.463217833513493
SAOUHSC_00499	NA	500138	501025	1	0	-0.204228287040025	-1.02102914261109	0.549593332342579	3.87571653475222	-0.54947411242553	-4.91990979840091	-0.0777753279298789	-0.761734892959663	-0.12008570876665	-1.62293506417631	-0.154552269930455	-1.42654822696886	-0.171393238786292	-1.82329175159672	0.0739165473498173	0.786967483037842	-0.194472026810361	-1.62083557183133	-0.0296679543702946	-0.335274716204429	-0.0524409970043435	-0.640309144997818	0.255745683048892	2.26425421410283	0.0861214716510508	0.862534205865301	-0.203918180452534	-2.26823190256497	-0.0307596365443688	-0.390236235245544
SAOUHSC_00500	NA	501029	501589	1	0	-0.161490231133963	-0.784765338892539	0.552692222378761	3.78848190534925	-0.531316075453002	-4.62417406969374	-0.0985800889259088	-0.938474589871554	-0.156953851406531	-2.06183120635013	-0.152003742738649	-1.36375597243203	-0.184333762568482	-1.9060692853943	0.0926347995412906	0.958651144134014	-0.151516411132916	-1.22747542931137	-0.049425623212631	-0.54292103570728	-0.0457932513104979	-0.543490000106021	0.262270047452455	2.25702766071662	0.0934125249965628	0.90937143837628	-0.217417139609241	-2.35069670509525	-0.0301851672772178	-0.372229933065645
SAOUHSC_00501	nupC	501797	503011	-1	0	-0.872522189131408	-2.98991387713154	0.0120366335474426	0.0581802448307006	0.392873951053404	2.41114369824037	0.0323201789642991	0.216968012669505	-0.123533137989855	-1.14433517197839	-0.0186642772044822	-0.118081592498514	-0.075155291384335	-0.548001818667326	0.0497319935271748	0.362920030670881	-0.051558050589448	-0.294535917221217	0.12166486340895	0.94240662238888	0.0740799809890677	0.619982715692263	0.0662232911611901	0.401871852457967	-0.0528791174626102	-0.363002016945411	-0.101593217796971	-0.77456198539127	-0.0129783973784481	-0.112856717993703
new_503048_503123_1	S168	503048	503123	1	s-5'	0.822187307682456	3.05939076874093	0.277397461879782	1.45597854052154	-0.127965408149211	-0.852794578908052	0.141755438480576	1.03334101846809	0.186020335208232	1.87116541099141	-0.0233759288683135	-0.160591253425101	0.0155731034051373	0.123304688206766	-0.0202375502076694	-0.160366996295279	-0.0487499860699716	-0.302411467220773	0.0736242437523878	0.61926422071719	-0.239627750926283	-2.17769882447715	0.0676979809461718	0.446102369254773	0.0458017639669724	0.341420056094511	0.122983888357274	1.01817321410916	-0.0198762200781475	-0.187681787416623
SAOUHSC_00502	ctsR	503169	503630	1	0	0.864746005608067	4.01873492032252	0.263530202616458	1.72750574030823	-0.242661888243484	-2.01971471535594	0.0226692385280574	0.206384693059878	0.0803777561769791	1.00977415017972	-0.00958909836855835	-0.0822749063895864	0.145743078039945	1.44121565766994	-0.0472815073717146	-0.467934408973264	0.0327885579208287	0.254028642801944	-0.121855056045035	-1.28007468106732	-0.0641954711005711	-0.72862103943817	0.0582123294277696	0.479082606989471	0.112738800470857	1.04958314281151	-0.0529703891595526	-0.547700608538362	-0.00608141890628948	-0.071718280137952
new_503631_503726_1	S169	503631	503726	1	s-intra	0.830355159518258	3.79040810075912	0.281533578547086	1.81276117395091	-0.25933329217056	-2.12015697654056	0.0470688661201458	0.420916136020346	0.171361527047304	2.11457445307184	-0.0387070048313817	-0.326212408436798	0.144739106150786	1.40587985379232	-0.0291794868463181	-0.283656411870019	0.0764302690514675	0.581630332113012	-0.143728828247026	-1.48305386771632	-0.047205271255547	-0.526270591456818	0.0596255947502137	0.482002662019343	0.127720815271668	1.16795579633897	-0.0508959930420511	-0.516910006222273	-0.0153335430691399	-0.177618725998847
SAOUHSC_00503	NA	503727	504215	1	0	0.841937848933806	4.06929018163062	0.290815725042551	1.98264436653507	-0.230970918177536	-1.99932588542469	0.0714039683384912	0.676084114043337	0.180216175536521	2.35461534820095	-0.0527358636901904	-0.470580056157278	0.144522549873781	1.48632738914606	-0.0282762022247563	-0.291039930462446	0.0777905614083522	0.626794401094293	-0.134757339779582	-1.47225152889101	-0.0586900908978994	-0.692787320484292	0.0602107788004412	0.51535619559381	0.103500137681897	1.00212569053708	-0.0464193290521183	-0.499168015377992	-0.0108633693518541	-0.133237760119467
SAOUHSC_00504	NA	504205	505212	1	0	0.822774138738097	3.94444966254726	0.333777494294121	2.25710177757459	-0.228184104199825	-1.95920027817398	0.0726261580473826	0.682085176975201	0.203129277076997	2.63248486450688	-0.053793299633333	-0.476126985686651	0.143771283105432	1.46662192299026	-0.034761413216846	-0.354891895537045	0.0812855272169672	0.649648721412651	-0.138869695578093	-1.50488816540091	-0.0520788265646442	-0.609766410301564	0.0592056158343967	0.502647258433482	0.093465878628048	0.897638600048929	-0.0580528395297446	-0.619210791530338	0.000522696024108711	0.00635885808310562
SAOUHSC_00505	clpC	505226	507682	1	0	0.813878691465419	3.27350774384377	0.32695572438347	1.854944615622	-0.199436429364275	-1.43663302463257	0.117643806800086	0.926963255773902	0.196988194164662	2.1418125935923	-0.106282631803528	-0.789232246681109	0.13752064582962	1.17696035980264	-0.0357589038314845	-0.306288551258984	0.105403639152138	0.706754977129567	-0.149123829212123	-1.35578773037202	-0.0794778335792077	-0.780721674207744	0.0528703430930371	0.37658277631699	0.0990717621019597	0.798263410424451	-0.0617630816955496	-0.552703119121748	-0.0217004372434735	-0.221486025199883
SAOUHSC_00506	NA	507610	507768	-1	0	0.744242844577548	2.29443561693403	0.148284127407357	0.64482843583795	-0.0470806651745439	-0.259950979906575	0.0876516841617852	0.529372319430625	-0.174963352610442	-1.4581287538387	-0.149271450679239	-0.849624032307276	0.0126813729097458	0.0831893478508067	0.00326581851022567	0.0214410537688361	0.00676294931356369	0.0347581710325795	-0.0254084268801278	-0.177063866233275	-0.319583269424852	-2.40625563843219	0.0711298207784695	0.388335909745841	0.0443510223592529	0.2739097455654	0.157684796216733	1.08158409649142	-0.197236984049044	-1.54302766004883
new_507717_507908_1	S170	507717	507908	1	inter	0.845165136726527	5.10936563999508	0.293784928342788	2.50520476038402	-0.105348118325452	-1.14061703366705	0.189423168916796	2.24335633507548	-0.0192121956605448	-0.313971324039145	0.0727134031707815	0.811575087559206	0.169096209311023	2.17520162664084	-0.138017405735257	-1.77685562244272	0.164830884416954	1.66120631560393	-0.0514973762493333	-0.703722552987516	-0.126464018595952	-1.86719170135648	-0.000168146805779176	-0.00180014985753296	0.0435890927587232	0.527892972158907	0.0608607104052855	0.818599905816318	0.00306354571583771	0.0469974100005764
new_507910_508021_1	S171	507910	508021	1	s-5'	0.728525299690555	3.22493670705264	0.360469338600357	2.2507807605888	-0.0996168268438799	-0.789763252169353	0.270357231748244	2.34452195433566	0.00720084226314499	0.0861682810523273	0.0868891370329306	0.710118567365231	0.21530255860906	2.02799082819789	-0.241245496805951	-2.2741999443808	0.139156324558963	1.02692584113319	-0.108798960053283	-1.08865998292654	-0.166903869457846	-1.80442769428816	-0.105322732749012	-0.825644906509419	-0.014418813657594	-0.127864129946797	0.0955014711577103	0.940580309724422	-0.010740977275741	-0.12065477258063
new_508023_508196_1	S172	508023	508196	1	5'	0.772414265839155	3.11847473205813	0.187137948433741	1.06571754209905	0.00816252071420889	0.0590206381081642	0.216073009058311	1.70896126360531	0.00784111955456302	0.0855771055363721	0.022003750886262	0.164012704387068	0.329271081105085	2.8286927093822	-0.185365061565662	-1.5937224665229	0.225930298771244	1.52063854743146	-0.0299481962451751	-0.273308772343815	0.0581187707436428	0.573066319429633	-0.00981135176943455	-0.0701480204409188	0.00917426697199801	0.0742003507936492	0.150417332557893	1.35113607554841	-0.104363644874427	-1.06921571155706
SAOUHSC_00507	radA	508197	509531	1	0	0.252466538164171	0.546928139438206	0.179304293158034	0.547905220869616	-0.110431842685155	-0.428458164833211	0.477542110734517	2.02664589629418	0.0203072539931083	0.118922825361335	0.0229043643590092	0.0916080237242944	0.41131387797163	1.89600747308398	-0.238494222288701	-1.10026469497232	0.394730735931071	1.42556480003128	-0.151866248080937	-0.743667264804231	0.134455532866166	0.711379986574133	-0.000262862402614934	-0.00100843879836389	-0.0699380514620196	-0.303516714855116	0.197557887336558	0.952204173014475	-0.0408677257423908	-0.224662746545685
SAOUHSC_00508	NA	509574	510629	1	0	0.138124385252819	0.294141553216028	0.199507514456809	0.599285249736598	-0.0882366362913077	-0.336529103097792	0.452395968321149	1.88731549177487	0.029474397657595	0.169675265039693	-0.0621802122862191	-0.244470832068811	0.347299195609945	1.57372933007575	-0.262353085269986	-1.18977563527599	0.481357300315713	1.7088862744321	-0.130411148455408	-0.627757197246931	0.178971442446281	0.930821236237287	0.00267947128321347	0.0101048474138445	-0.0471157890115152	-0.200999572080099	0.171732617430175	0.813669573627782	-0.057362332796194	-0.309982358561773
new_510630_511036_1	S173	510630	511036	1	inter	0.173358820704882	0.467238218237093	0.783808779272467	2.97982559346476	0.135527636705038	0.654196085942982	0.257701320243747	1.36065748248427	-0.165878829263868	-1.20856761080876	-0.0396741967228235	-0.197419198584358	0.0726609866656153	0.416710020854562	-0.254064330346607	-1.45823992008361	0.143545603672752	0.64497352316201	-0.0656763675368493	-0.400122061387678	0.0806809069794185	0.531079708474832	-0.0156575978031528	-0.0747329589744784	0.0724909486203396	0.391398213833378	0.109511615038015	0.656692207442657	-0.137950220833603	-0.943493615079565
new_511038_511185_1	S174	511038	511185	1	s-5'	-0.456017020061469	-0.787011585155772	0.441058172730432	1.07370321673167	-0.315875646309717	-0.976346283981379	0.161925306581544	0.547462727464548	-0.0574055190083934	-0.2678189452715	-0.11762614410438	-0.3747941131151	0.0502135973953789	0.184400310322363	-0.351450282100281	-1.29168566927923	0.216572658519643	0.623107927244054	0.153584525186768	0.599154037735079	0.0407330919010176	0.171689593160583	-0.0787297419364902	-0.240621001900142	0.0464642739682368	0.16064302362335	0.128588202399165	0.493753812592094	-0.0998629446550082	-0.437349456727763
SAOUHSC_00509	gltX	511186	512640	1	0	-0.318118413168993	-0.493854373084228	0.646616518269591	1.41594113350681	-0.314624749224374	-0.874763472146173	0.135417724552941	0.411837002189549	0.0716019595799494	0.300484848950598	-0.110129362237186	-0.315647277312063	0.0957959814190115	0.316444553885242	-0.336915773928863	-1.11384385384843	0.204853680496595	0.530167917092339	0.026940566955947	0.0945382992986046	0.0623970695483776	0.236576069108686	0.0206397289583818	0.0567425326108965	0.052787543534358	0.164166368079702	-0.0273749266411695	-0.0945523493420966	-0.0551542018484123	-0.217276547037806
new_512705_512985_1	S175	512705	512985	1	indep	0.712618646183515	1.07148573022939	-0.0107007116736938	-0.0226949995947638	-0.236399122541535	-0.636594278483303	-0.0873839826514584	-0.257395411030894	0.0538595411327001	0.218916972400415	0.387711158332095	1.07628264409143	0.0687754367555329	0.22004059221192	0.0614167366797073	0.196656732324921	-0.0758400998375975	-0.190102435742274	-0.0418506274371341	-0.142240130179178	0.0989865228043952	0.363497810914257	-0.232541425393097	-0.619190336374482	0.210927842197518	0.635339359529427	0.0507237235832232	0.169687402158131	0.00445583606635432	0.017001316977226
new_512987_513062_1	S176	512987	513062	1	s-inter	0.492974416993133	0.887782491860404	0.3630319717122	0.922179312865248	-0.199985514002518	-0.645012889642892	0.302283633309049	1.06644038523625	0.358420253896223	1.74486692926702	0.255649706233652	0.849994898003249	0.102255198170457	0.391839151102801	-0.0865793594852767	-0.332039257763258	-0.0624150466995764	-0.187383380359557	0.172134344797426	0.70071381917948	0.120076336881493	0.528124294115206	-0.00648926899936812	-0.0206953416786461	0.0595389703782745	0.21479598301069	0.235413089643836	0.943239685786558	0.136967478419685	0.625927171456778
SAOUHSC_00510	cysE	513063	513710	1	0	0.459727768858449	0.837630042835812	0.384937764816518	0.989305300175985	-0.197355467937877	-0.644003656017379	0.331782835404122	1.18425486713185	0.447606509557873	2.20462880106462	0.179965673782544	0.605382708569738	0.122312102407012	0.474199594165568	-0.0604768744867089	-0.234657110473191	-0.0834699932741931	-0.253537067308243	0.13536635453017	0.557510690521137	0.135151652502987	0.60140826184222	0.0586937892459687	0.189381820232766	0.0210355132917698	0.0767798507295627	0.243302720999987	0.986297059127599	0.137478419018282	0.63563849087084
SAOUHSC_00511	cysS	513694	515094	1	0	0.303903473279182	0.582688085586608	0.376353430296579	1.01785206108843	-0.235967933734533	-0.810291204948957	0.331898715053037	1.24665361594784	0.620365712254971	3.21540612784105	0.0169798029641178	0.0601065703057646	0.0452629784939301	0.184664681643402	-0.0505069360886889	-0.206226451934713	-0.0405624548335578	-0.12965351059415	0.140847862086087	0.610438183752068	0.0863813099275341	0.404498375083685	0.131241461302756	0.445621526015705	0.0315568697090777	0.121209604011503	0.282801557986624	1.20640057621415	0.0385045115620425	0.187342470653266
SAOUHSC_00512	NA	515087	515491	1	0	0.142690773324578	0.350160783909093	0.344600932176763	1.19282400177478	-0.229076837044804	-1.00679361631971	0.352042658827854	1.69241420628091	0.744168259549494	4.93662719209951	-0.0492939973207707	-0.223333811771923	-0.0250364935903666	-0.130733039200842	-0.0163070485776068	-0.0852196705712051	0.0486162620353251	0.198889911229879	0.133487732605397	0.740463965166203	0.054277294832832	0.325301697790759	0.0737652660798531	0.32056651603554	0.0368112794205267	0.180965241869117	0.187421119234487	1.023291590572	0.0615956876977127	0.38357127211391
SAOUHSC_00513	NA	515499	516245	1	0	0.11315756915576	0.229817002402355	0.365696328470977	1.04762885940833	-0.209356357096545	-0.761504299993471	0.383136113931961	1.52437350538406	0.698879055553702	3.83696772548841	-0.0477962783404272	-0.179217929176545	-0.0131874653931906	-0.0569901916593934	-0.0347439605814306	-0.150269465549947	-0.00434010471582884	-0.0146946189896831	0.138732190780711	0.636893400261508	0.0668938186040925	0.331803571001328	0.121928826130845	0.438530262237847	0.0265542324359101	0.108037602976959	0.247850138706516	1.11994572518918	0.0324217915872958	0.167093557835114
SAOUHSC_00514	NA	516245	516769	1	0	0.0440369162911167	0.0830331198061183	0.366171260924958	0.973883525139098	-0.170350412929628	-0.575261498120394	0.394073192421927	1.45563035675676	0.675683687441584	3.44401841506043	-0.0701031499731941	-0.244039887473829	-0.0254277793890023	-0.102019485612069	-0.0612068925047425	-0.245769314985529	-0.0167979313971551	-0.0528019346387859	0.178868663242894	0.762359252444058	0.0613957200967639	0.282728165423866	0.114486846105929	0.382282728986322	0.0125281331027397	0.047322039793467	0.272493245132325	1.1431401041754	0.0195490148973801	0.093537010227198
new_516770_516849_1	S177	516770	516849	1	s-intra	0.167049180440441	0.341821690157985	0.415010514905696	1.19785065722271	-0.06079783586741	-0.222808138135432	0.352156712169785	1.4116628770797	0.407382717583709	2.25343711656513	-0.133698447524547	-0.505091964424384	-0.0153829968400405	-0.0669786603759343	0.0716488929216051	0.312217774805625	-0.051201484992849	-0.174661586436156	0.0258977628168699	0.119786665294638	-0.139216639853112	-0.695733534026946	0.0529513854866856	0.191878902488295	0.0453489131753431	0.185893751736828	0.367269559231872	1.67205079073645	-0.156963488954165	-0.815038383295352
SAOUHSC_00515	sigH	516850	517419	1	0	-0.253830411134181	-0.503973414031809	0.47566029765657	1.33213789924403	-0.0910761810798964	-0.323859354933878	0.398306565442503	1.54924889243983	0.600445166484302	3.22273726720107	-0.00880760264532401	-0.0322857228142807	-0.074468282287124	-0.314612191769379	-0.120822722633003	-0.510864192847531	-0.0278006976032308	-0.0920193673358718	0.12817539397397	0.575253927527601	0.0243310717540287	0.117983624696185	0.0811483903289123	0.285324137350838	0.0143727578945333	0.0571671741452025	0.249225979525438	1.10094734643833	-0.00838356464616512	-0.0422393125604559
new_517420_517494_1	S178	517420	517494	1	s-inter	-0.31469385687028	-0.59907283315086	0.496252942940376	1.33254769661082	-0.142242401595806	-0.484962432804362	0.360470545060305	1.34431455025923	0.520931974728735	2.68077244010195	0.0565236712830235	0.198660054143353	-0.0578290703733051	-0.234249034542161	-0.168486968700674	-0.683046938587017	-0.0410018178190936	-0.130122994071199	0.15609865397301	0.671709478181376	0.0459389407755435	0.213584070519395	0.10046269147677	0.338680973367277	-0.00400372651833406	-0.0152685714688268	0.217950216379622	0.923119507829349	0.0236777852942963	0.114381711040999
new_517496_517696_1	S179	517496	517696	1	5'	-0.743816939114034	-1.44705936656839	0.0687337513941224	0.188616047228299	0.0925475447506554	0.322457770451182	0.0542831014088059	0.206882946303593	0.429064153162138	2.25647273835237	0.122683210100409	0.440650474778737	0.0594473985100465	0.246089665917138	-0.187614882951175	-0.777285279427092	-0.152716599217844	-0.495297463881135	0.111856477389671	0.491894968682675	0.0760977882051236	0.36156704486995	-0.038242141978511	-0.131751971790854	0.101723251824901	0.396445196864738	0.142436459892534	0.616525038980244	0.13979476465322	0.690137048010492
SAOUHSC_00516	secE	517697	517915	1	0	-0.796577581656407	-1.57560095440359	0.0864771523198718	0.241272510165941	0.113360335920071	0.401575252050926	0.0350954518369153	0.135990555926821	0.465077348188498	2.48674307606937	0.0810293041521215	0.29590281165526	0.0192586380357637	0.0810557753530314	-0.188967550337785	-0.795972860941332	-0.114216918697161	-0.376624155421126	0.0634535199835862	0.283703590509014	0.0631692717073469	0.305155039561701	-0.0839629626836415	-0.294103734872762	0.0713094365289702	0.282558125953761	0.0618550892702004	0.272209236422679	0.0270052389047325	0.135547130913902
SAOUHSC_00517	nusG	517928	518476	1	0	-0.774905392812972	-1.3929864882989	0.16468559166081	0.417582348247707	0.113003234402065	0.363811778779924	0.0720899538323571	0.253870783632361	0.466695896031999	2.26787846368176	0.0437648349468536	0.145248729574502	-0.0180932723167641	-0.0692078851892251	-0.180057557286801	-0.689290743770017	-0.146747443736259	-0.439772775966114	0.0208980503696152	0.0849170600819271	0.0714429919268337	0.313656560510625	-0.0316765868816882	-0.100839627096507	0.0802287492343828	0.288915527642942	0.0811888839045238	0.324716274515894	-0.0467905524234933	-0.213442325267458
new_518477_518656_1	S180	518477	518656	1	intra	-0.85237457519913	-1.62505632986379	0.289804777039888	0.779348636277679	0.144769123895196	0.494312439590987	-0.0211111576068986	-0.0788478283339074	0.176458405378341	0.909427028308411	0.10345582775746	0.364151178283001	-0.0133170504414919	-0.0540239351872243	-0.0915760206487728	-0.371802728279172	-0.112667087095726	-0.358091963475084	-0.00208603714762992	-0.00898981860014213	0.0647729009333856	0.301597544872127	-0.0158842879772891	-0.0536290760152044	0.00746798343881076	0.0285222590568506	0.0559531429322062	0.237340406965272	0.0130499339921729	0.0631350309850505
SAOUHSC_00518	rplK	518657	519079	1	0	-0.912577522637227	-2.30348624188072	0.141042444352864	0.5021737280161	0.165835367923898	0.749688199159155	-0.0961039371223516	-0.475222276665963	0.0205676746762974	0.140342311034219	0.206626304619855	0.96292018529416	-0.036549881778076	-0.196309840363599	0.0384498046577427	0.206682099580585	-0.0650821744623695	-0.273865600631232	-0.0138682678583747	-0.0791277896107327	-0.0294797680426729	-0.181734105782676	-0.00500876991006449	-0.0223893541812215	-0.0710103198200672	-0.359070697203215	0.0329452549722719	0.185019708296555	-0.00875591881936769	-0.0560843552694705
new_519080_519286_1	S181	519080	519286	1	intra	-0.903823094265102	-2.44450445360463	0.153011889649617	0.583741923046687	0.175351092906348	0.849382945618022	-0.0581154251608781	-0.307920479002387	0.0525078881940378	0.383901248906051	0.203481384305425	1.01606363740271	-0.0810730043252079	-0.466577620561611	0.0204357164696166	0.117703706531728	-0.0700619482636427	-0.315899678697564	-0.0236379119536046	-0.144513183148612	-0.0666206721135351	-0.440061049186461	-0.0601554101016467	-0.288122198743283	-0.0648308354614742	-0.351262395112406	0.0150087104549816	0.0903150323690171	-0.0718793459061792	-0.49332788626364
SAOUHSC_00519	rplA	519287	519979	1	0	-0.925038329463002	-3.18569443547196	0.217073435193516	1.0544824955128	0.125144072981791	0.771866753692793	-0.00771261662454883	-0.0520338413380725	-0.0168797451307695	-0.157144016015011	0.122928307871227	0.781601022964111	-0.0979943323233058	-0.718101088616906	0.0453770171454223	0.332792250527279	0.0185243527416676	0.106352329369427	-0.0573491879572155	-0.446439506378724	-0.0469092507985224	-0.39454760065481	-0.0231237057892375	-0.141025112029192	-0.0574222241291866	-0.396156731464677	0.0612496213835748	0.469307031168063	-0.0524422494619069	-0.458299993389114
new_519980_520054_1	S182	519980	520054	1	s-inter	-0.856193669594532	-3.72165373355675	0.200227721747243	1.22765535921765	0.0658871632181049	0.51292329241522	0.0222848435043425	0.189763767977562	-0.150016588271681	-1.76275035084425	0.024506242015292	0.196666095729456	-0.197759731315118	-1.82911938592692	0.0990527572121484	0.916902996132445	0.141382480603915	1.02451689308923	-0.0147920313190021	-0.145339187003629	-0.11371893543382	-1.20723900229404	-0.107429809362238	-0.826957872181573	0.00611225690047504	0.053224083498765	0.0405416139868029	0.392079602371911	-0.213209134329354	-2.35176492109728
new_520056_520250_1	S183	520056	520250	1	5'	-0.944891503812207	-4.53000326931574	0.117853711643329	0.796981321735062	0.117151159991746	1.00589077592488	-0.0240229689686201	-0.225622811858128	-0.0758016099725114	-0.982386929810781	0.0380232829211904	0.336554196009001	-0.0718148996701366	-0.732607512567976	-0.058418556357352	-0.596431076434529	0.0389441990939765	0.311256854223677	0.00301443020917118	0.0326672640353803	-0.0709887572995301	-0.831194510768165	-0.0336635946648569	-0.285806229252082	-0.1742710145446	-1.67372603723243	0.0284696305603505	0.303674039720487	-0.014202996276184	-0.172790831674812
SAOUHSC_00520	rplJ	520251	520751	1	0	-0.907060545955028	-4.51194954804299	0.205943862785032	1.44499092396061	0.158485955331228	1.41190800590716	-0.00167263051649091	-0.0162992540663693	-0.0690214404369304	-0.928110210872175	0.104041149455129	0.955480716238953	-0.0387354233361962	-0.409993057468589	-0.0538630180948329	-0.57057339088143	0.0319115564215493	0.264627832664018	0.00904928238340658	0.101749680974961	-0.0832498907406332	-1.01136553846278	-0.0472217030640291	-0.415972129497591	-0.224652463132007	-2.23862723814653	0.0341786832879836	0.378261856201102	-0.0177495073172041	-0.224046627332373
[truncated: 3,365 more rows]

## Sheet: legend
Locustag	Locus tag as in Genbank file CP000253.1 or unique identifier (new_...) for new RNAs not annotated in the Genbank file.
Name	Common gene name when it exists. Sxxx for unannotated RNAs.
Start	coordinate on sequence CP000253.1
[truncated: 7 more rows]
