# Supplementary material for: Staphylococcus aureus Transcriptome Architecture: From Laboratory to Infection-Mimicking Conditions
Source: PLoS Genet. 2016 Apr 1;12(4):e1005962. doi: 10.1371/journal.pgen.1005962 (PMC4818034; doi:10.1371/journal.pgen.1005962)
Supplement: S4 Table — (XLSX) [file pgen.1005962.s006.xlsx]

## Sheet: Table S4
Table S4. Differential expression analysis of infection-mimicking and antibiotic conditions.
Locustag	Name	Start	End	Strand	Annot	SeedAnnot	Virulence47	plasma.exp.vs..RPMI.exp.A2.log2FC	plasma.exp.vs..RPMI.exp.A2.Pval	plasma.exp.vs..RPMI.exp.A2.Qval	plasma.exp.vs..RPMI.exp.A2.Summary	plasma.t4.vs..RPMI.t4.A2.log2FC	plasma.t4.vs..RPMI.t4.A2.Pval	plasma.t4.vs..RPMI.t4.A2.Qval	plasma.t4.vs..RPMI.t4.A2.Summary	flucRPMI.exp.vs..RPMI.exp.A2.log2FC	flucRPMI.exp.vs..RPMI.exp.A2.Pval	flucRPMI.exp.vs..RPMI.exp.A2.Qval	flucRPMI.exp.vs..RPMI.exp.A2.Summary	flucRPMI.t4.vs..RPMI.t4.A2.log2FC	flucRPMI.t4.vs..RPMI.t4.A2.Pval	flucRPMI.t4.vs..RPMI.t4.A2.Qval	flucRPMI.t4.vs..RPMI.t4.A2.Summary	vancRPMI.exp.vs..RPMI.exp.A2.log2FC	vancRPMI.exp.vs..RPMI.exp.A2.Pval	vancRPMI.exp.vs..RPMI.exp.A2.Qval	vancRPMI.exp.vs..RPMI.exp.A2.Summary	vancRPMI.t4.vs..RPMI.t4.A2.log2FC	vancRPMI.t4.vs..RPMI.t4.A2.Pval	vancRPMI.t4.vs..RPMI.t4.A2.Qval	vancRPMI.t4.vs..RPMI.t4.A2.Summary	flucTSB.exp.vs..TSB.exp.B2.log2FC	flucTSB.exp.vs..TSB.exp.B2.Pval	flucTSB.exp.vs..TSB.exp.B2.Qval	flucTSB.exp.vs..TSB.exp.B2.Summary	flucTSB.t4.vs..TSB.t4.B2.log2FC	flucTSB.t4.vs..TSB.t4.B2.Pval	flucTSB.t4.vs..TSB.t4.B2.Qval	flucTSB.t4.vs..TSB.t4.B2.Summary	vancTSB.exp.vs..TSB.exp.B2.log2FC	vancTSB.exp.vs..TSB.exp.B2.Pval	vancTSB.exp.vs..TSB.exp.B2.Qval	vancTSB.exp.vs..TSB.exp.B2.Summary	vancTSB.t4.vs..TSB.t4.B2.log2FC	vancTSB.t4.vs..TSB.t4.B2.Pval	vancTSB.t4.vs..TSB.t4.B2.Qval	vancTSB.t4.vs..TSB.t4.B2.Summary	ciproTSB.exp.vs..TSB.exp.B3.log2FC	ciproTSB.exp.vs..TSB.exp.B3.Pval
new_297_516_1	S1	297	516	1	5'	NA	no	-0.254	0.048	0.027	~	-0.377	0.092	0.036	~	0.062	0.506	0.99	~	-0.163	0.516	0.904	~	-0.122	0.275	0.67	~	-0.362	0.128	1	~	0.026	0.83	0.822	~	0.469	0	0	~	0.001	0.995	0.495	~	0.06	0.408	0.445	~	-0.032	0.832
SAOUHSC_00001	dnaA	517	1878	1	0	DNA Metabolism>DNA replication>DNA-replication>Chromosomal replication initiator protein DnaA	no	0.431	0.002	0.002	~	0.072	0.799	0.214	~	0.071	0.439	0.988	~	-0.112	0.741	0.931	~	-0.018	0.843	0.839	~	-0.298	0.362	1	~	0.106	0.161	0.573	~	0.257	0.004	0.001	~	0.075	0.401	0.296	~	0.09	0.173	0.329	~	0.058	0.545
new_1879_2155_1	S2	1879	2155	1	intra	NA	no	0.606	0.001	0.002	U1.5	0.126	0.675	0.187	~	0.067	0.518	0.99	~	-0.136	0.7	0.927	~	0.031	0.762	0.825	~	-0.312	0.332	1	~	0.032	0.834	0.823	~	0.161	0.079	0.019	~	0.163	0.381	0.288	~	0.062	0.415	0.448	~	0.294	0.007
SAOUHSC_00002	dnaN	2156	3289	1	0	DNA Metabolism>DNA replication>DNA-replication>DNA polymerase III beta subunit (EC 2.7.7.7)	no	0.309	0.016	0.012	~	-0.167	0.481	0.141	~	0.096	0.358	0.985	~	-0.004	0.99	0.947	~	0.073	0.489	0.752	~	-0.332	0.245	1	~	0.037	0.589	0.767	~	0.454	0.001	0	~	0.085	0.283	0.241	~	0.181	0.036	0.21	~	0.26	0.006
SAOUHSC_00003	NA	3670	3915	1	0	NA	no	0.315	0.02	0.014	~	0.592	0.057	0.024	U1.5	0.069	0.535	0.99	~	0.294	0.346	0.869	~	0.042	0.69	0.81	~	-0.018	0.954	1	~	-0.394	0.03	0.358	~	-0.271	0.011	0.003	~	-0.345	0.061	0.102	~	0.014	0.85	0.609	~	0.389	0.001
SAOUHSC_00004	recF	3912	5024	1	0	DNA Metabolism>DNA repair>DNA repair, bacterial RecFOR pathway>DNA recombination and repair protein RecF	no	0.271	0.021	0.014	~	0.805	0.017	0.009	U1.5	-0.068	0.475	0.989	~	0.234	0.503	0.901	~	-0.098	0.349	0.699	~	-0.172	0.594	1	~	-0.126	0.158	0.571	~	-0.008	0.902	0.161	~	-0.252	0.029	0.068	~	-0.022	0.737	0.575	~	0.283	0.024
SAOUHSC_00005	gyrB	5034	6968	1	0	DNA Metabolism>DNA replication>DNA topoisomerases, Type II, ATP-dependent>DNA gyrase subunit B (EC 5.99.1.3);Virulence, Disease and Defense>Resistance to antibiotics and toxic compounds>Resistance to fluoroquinolones>DNA gyrase subunit B (EC 5.99.1.3)	no	0.417	0.004	0.004	~	1.151	0.004	0.003	U2.0	-0.031	0.732	0.993	~	0.359	0.328	0.865	~	-0.025	0.813	0.834	~	-0.13	0.672	1	~	-0.127	0.125	0.532	~	0.053	0.584	0.11	~	-0.155	0.079	0.118	~	0.012	0.905	0.624	~	0.215	0.022
SAOUHSC_00006	gyrA	7005	9668	1	0	DNA Metabolism>DNA replication>DNA topoisomerases, Type II, ATP-dependent>DNA gyrase subunit A (EC 5.99.1.3);Virulence, Disease and Defense>Resistance to antibiotics and toxic compounds>Resistance to fluoroquinolones>DNA gyrase subunit A (EC 5.99.1.3)	no	0.418	0.008	0.007	~	1.015	0.006	0.004	U2.0	0.076	0.45	0.988	~	0.506	0.199	0.824	~	0.047	0.696	0.811	~	-0.183	0.521	1	~	-0.088	0.221	0.623	~	0.309	0.006	0.002	~	-0.223	0.028	0.067	~	0.145	0.14	0.31	~	0.226	0.033
SAOUHSC_00007	nnrD	9755	10456	-1	0	Cell Wall and Capsule>Cell Wall and Capsule - no subcategory>YjeE>ADP-dependent (S)-NAD(P)H-hydrate dehydratase (EC 4.2.1.136);Cell Wall and Capsule>Cell Wall and Capsule - no subcategory>YjeE>NAD(P)HX dehydratase	no	0.114	0.281	0.108	~	0.963	0.004	0.003	U1.5	-0.053	0.65	0.992	~	-0.275	0.359	0.871	~	-0.168	0.128	0.612	~	-0.127	0.666	1	~	0.119	0.15	0.562	~	0.32	0.024	0.006	~	-0.022	0.863	0.459	~	0.24	0.07	0.256	~	0.262	0.02
new_10457_10702_-1	S3	10457	10702	-1	5'	NA	no	-0.392	0.006	0.005	~	0.605	0.005	0.003	U1.5	-0.018	0.888	0.994	~	-0.23	0.321	0.863	~	-0.119	0.372	0.706	~	-0.083	0.684	1	~	0.25	0.015	0.296	~	0.244	0.021	0.006	~	0.144	0.197	0.195	~	-0.325	0.043	0.221	~	0.146	0.138
SAOUHSC_00008	hutH	10893	12407	1	0	Amino Acids and Derivatives>Histidine Metabolism>Histidine Degradation>Histidine ammonia-lyase (EC 4.3.1.3)	no	0.16	0.213	0.087	~	1.842	0	0	U2.0	-0.011	0.935	0.994	~	-0.312	0.14	0.809	~	-0.063	0.605	0.789	~	0.109	0.507	1	~	-0.028	0.649	0.784	~	-0.846	0	0	D1.5	0.003	0.969	0.488	~	-0.069	0.385	0.435	~	0.034	0.627
new_12457_12691_1	S4	12457	12691	1	indep	NA	no	-1.327	0	0	D2.0	-1.008	0.003	0.002	D2.0	-0.386	0.13	0.96	~	-0.175	0.293	0.857	~	-0.214	0.073	0.567	~	-0.21	0.176	1	~	0.473	0.003	0.168	~	0.264	0.035	0.009	~	0.63	0.006	0.032	U1.5	0.063	0.693	0.56	~	-0.054	0.591
new_12693_12785_1	S5	12693	12785	1	s-inter	NA	no	-0.69	0.055	0.03	D1.5	0.646	0.197	0.068	U1.5	0.15	0.52	0.99	~	-0.693	0.213	0.83	~	0.001	0.996	0.86	~	-1.11	0.049	1	~	0.166	0.555	0.758	~	-0.408	0.021	0.006	~	0.277	0.267	0.233	~	-0.116	0.174	0.329	~	-0.379	0.006
SAOUHSC_00009	serS	12786	14072	1	0	Amino Acids and Derivatives>Alanine, serine, and glycine>Glycine and Serine Utilization>Seryl-tRNA synthetase (EC 6.1.1.11);Protein Metabolism>Protein biosynthesis>tRNA aminoacylation, Ser>Seryl-tRNA synthetase (EC 6.1.1.11)	no	-0.11	0.286	0.109	~	1.324	0.02	0.01	U2.0	0.07	0.479	0.989	~	-0.366	0.508	0.902	~	-0.024	0.828	0.836	~	-0.815	0.122	1	~	0.118	0.283	0.66	~	0.251	0.017	0.005	~	-0.156	0.222	0.209	~	0.233	0.015	0.165	~	-0.139	0.133
new_14073_14172_1	S6	14073	14172	1	s-3'	NA	no	0.152	0.539	0.178	~	1.726	0.002	0.002	U2.0	0.049	0.748	0.993	~	-0.481	0.25	0.845	~	-0.05	0.727	0.818	~	-0.787	0.052	1	~	-0.101	0.641	0.781	~	0.087	0.348	0.07	~	-0.044	0.829	0.449	~	0.151	0.156	0.318	~	-0.077	0.424
SAOUHSC_00010	NA	14722	15417	1	0	NA	no	0.532	0.001	0.001	~	-1.323	0	0	D2.0	0.028	0.768	0.993	~	-0.073	0.767	0.933	~	0	0.996	0.86	~	-0.048	0.8	1	~	-0.055	0.589	0.767	~	-0.076	0.672	0.125	~	-0.213	0.066	0.107	~	0.202	0.292	0.394	~	0.186	0.046
SAOUHSC_00012	NA	15414	15743	1	0	NA	no	0.631	0	0.001	U1.5	-1.155	0	0	D2.0	-0.041	0.659	0.992	~	0.14	0.554	0.91	~	-0.064	0.542	0.77	~	-0.059	0.751	1	~	0.08	0.471	0.736	~	-0.319	0.087	0.021	~	-0.041	0.666	0.396	~	0.19	0.136	0.307	~	0.272	0.007
new_15785_16105_1	S7	15785	16105	1	5'	NA	no	0.958	0.003	0.003	U1.5	0.118	0.585	0.166	~	-0.115	0.427	0.988	~	0.242	0.22	0.833	~	-0.058	0.738	0.82	~	0.057	0.758	1	~	0.537	0	0.087	~	0.162	0.121	0.028	~	0.792	0.006	0.031	U1.5	0.013	0.88	0.618	~	0.579	0.006
SAOUHSC_00013	metX	16106	17074	1	0	Amino Acids and Derivatives>Lysine, threonine, methionine, and cysteine>Methionine Biosynthesis>Homoserine O-acetyltransferase (EC 2.3.1.31)	no	0.076	0.545	0.18	~	0.062	0.927	0.24	~	-0.041	0.75	0.993	~	-0.021	0.982	0.947	~	-0.016	0.891	0.846	~	0.57	0.551	1	~	-0.124	0.277	0.656	~	-0.095	0.318	0.064	~	-0.139	0.309	0.255	~	0.037	0.694	0.56	~	0.29	0.004
new_17075_17337_1	S8	17075	17337	1	inter	NA	no	0.163	0.23	0.092	~	-0.03	0.965	0.248	~	0.01	0.94	0.994	~	-0.213	0.814	0.937	~	-0.06	0.644	0.799	~	0.422	0.637	1	~	-0.138	0.094	0.489	~	-0.43	0	0	~	-0.05	0.607	0.374	~	-0.121	0.137	0.308	~	0.247	0.021
SAOUHSC_00014	NA	17365	18303	1	0	NA	no	0.091	0.478	0.162	~	0.142	0.678	0.188	~	-0.108	0.368	0.986	~	-0.029	0.949	0.945	~	-0.101	0.371	0.706	~	0.232	0.601	1	~	-0.009	0.894	0.833	~	0.331	0.004	0.001	~	-0.173	0.085	0.124	~	0.057	0.557	0.506	~	-0.016	0.863
SAOUHSC_00015	NA	18318	20285	1	0	NA	no	0.295	0.055	0.03	~	0.482	0.095	0.037	~	-0.011	0.935	0.994	~	-0.004	0.992	0.948	~	-0.132	0.357	0.701	~	0.136	0.69	1	~	-0.157	0.032	0.362	~	0.555	0.001	0	~	-0.248	0.045	0.087	~	0.049	0.702	0.563	~	0.002	0.982
SAOUHSC_00017	rplI	20282	20734	1	0	Protein Metabolism>Protein biosynthesis>Ribosome LSU bacterial>LSU ribosomal protein L9p	no	0.444	0.002	0.003	~	0.519	0.083	0.033	~	-0.007	0.943	0.994	~	0.336	0.349	0.869	~	-0.047	0.673	0.806	~	0.099	0.697	1	~	-0.058	0.733	0.803	~	0.311	0.001	0.001	~	0.072	0.654	0.391	~	0.059	0.329	0.412	~	-0.221	0.02
SAOUHSC_00018	dnaC	20766	22166	1	0	DNA Metabolism>DNA replication>DNA-replication>Replicative DNA helicase (EC 3.6.1.-);DNA Metabolism>DNA replication>DNA-replication>Replicative DNA helicase (EC 3.6.1.-) [SA14-24]	no	0.101	0.519	0.173	~	0.798	0.011	0.007	U1.5	-0.105	0.453	0.988	~	0.366	0.354	0.87	~	-0.204	0.134	0.616	~	-0.095	0.778	1	~	-0.113	0.277	0.656	~	0.386	0.001	0	~	-0.155	0.187	0.189	~	0.041	0.526	0.495	~	0.085	0.328
SAOUHSC_00019	purA	22444	23727	1	0	Amino Acids and Derivatives>Histidine Metabolism>Histidine Biosynthesis>Adenylosuccinate synthetase (EC 6.3.4.4);Miscellaneous>Miscellaneous - no subcategory>EC 6.3.4.- Ligases that form carbon-nitrogen bonds>Adenylosuccinate synthetase (EC 6.3.4.4);Nucleosides and Nucleotides>Purines>Purine conversions>Adenylosuccinate synthetase (EC 6.3.4.4)	no	-0.371	0.025	0.016	~	1.538	0	0	U2.0	0.178	0.159	0.967	~	0.246	0.276	0.853	~	0.176	0.213	0.651	~	-0.202	0.361	1	~	-0.112	0.176	0.588	~	-1.616	0	0	D2.0	-0.317	0.014	0.05	~	-0.316	0.051	0.234	~	-0.063	0.412
new_24770_24930_1	S9	24770	24930	1	5'	NA	no	0.38	0.056	0.03	~	0.286	0.367	0.113	~	0.008	0.958	0.994	~	-0.012	0.969	0.946	~	-0.03	0.841	0.838	~	-0.214	0.545	1	~	0.177	0.045	0.403	~	0.234	0.021	0.006	~	0.198	0.091	0.129	~	-0.035	0.674	0.553	~	-0.117	0.295
SAOUHSC_00020	walR	24931	25632	1	0	Iron acquisition and metabolism>Iron acquisition and metabolism - no subcategory>Heme, hemin uptake and utilization systems in GramPositives>Two-component response regulator SA14-24	no	0.389	0.015	0.011	~	0.84	0.01	0.006	U1.5	0	0.997	0.995	~	0.145	0.603	0.916	~	-0.06	0.64	0.798	~	-0.11	0.677	1	~	-0.045	0.663	0.787	~	0.494	0.001	0	~	-0.031	0.77	0.431	~	0.15	0.122	0.297	~	-0.18	0.084
SAOUHSC_00021	walK	25645	27471	1	0	Iron acquisition and metabolism>Iron acquisition and metabolism - no subcategory>Heme, hemin uptake and utilization systems in GramPositives>Two-component sensor kinase SA14-24	no	0.685	0.001	0.002	U1.5	1.068	0.002	0.002	U2.0	0.038	0.774	0.993	~	0.073	0.795	0.935	~	-0.102	0.478	0.748	~	0.002	0.993	1	~	-0.127	0.116	0.52	~	0.487	0.001	0	~	-0.216	0.023	0.062	~	0.183	0.123	0.298	~	-0.104	0.32
SAOUHSC_00022	yycH	27515	28798	1	0	Cofactors, Vitamins, Prosthetic Groups, Pigments>Tetrapyrroles>CPO analysis>FIG011501 YycH protein	no	0.552	0.003	0.003	~	0.881	0.011	0.007	U1.5	0.07	0.56	0.991	~	0.112	0.724	0.929	~	-0.035	0.762	0.825	~	-0.007	0.978	1	~	-0.017	0.818	0.82	~	0.533	0.001	0	~	-0.154	0.086	0.125	~	0.12	0.314	0.405	~	-0.101	0.281
SAOUHSC_00023	yycI	28799	29587	1	0	Cofactors, Vitamins, Prosthetic Groups, Pigments>Tetrapyrroles>CPO analysis>hypothetical protein SA_21	no	0.461	0.002	0.002	~	0.807	0.008	0.005	U1.5	0.123	0.343	0.985	~	0.137	0.605	0.917	~	0.106	0.297	0.678	~	-0.04	0.868	1	~	0.114	0.196	0.605	~	0.37	0.002	0.001	~	0.145	0.112	0.144	~	0.045	0.551	0.504	~	-0.035	0.832
new_29785_29976_1	S10	29785	29976	1	5'	NA	no	-0.55	0.004	0.004	~	-1.147	0.006	0.004	D2.0	-0.198	0.204	0.974	~	-0.178	0.599	0.916	~	-0.226	0.154	0.626	~	-0.201	0.509	1	~	0.004	0.965	0.843	~	0.567	0.006	0.002	~	0.217	0.07	0.11	~	0.083	0.606	0.527	~	0.261	0.034
SAOUHSC_00024	yycJ	29977	30777	1	0	Iron acquisition and metabolism>Iron acquisition and metabolism - no subcategory>Heme, hemin uptake and utilization systems in GramPositives>Zn-dependent hydrolase (beta-lactamase superfamily)	no	-0.157	0.25	0.098	~	-1.007	0.008	0.005	D2.0	0.004	0.985	0.995	~	-0.311	0.377	0.874	~	-0.077	0.63	0.796	~	-0.373	0.216	1	~	-0.021	0.779	0.813	~	0.738	0	0	U1.5	-0.07	0.407	0.298	~	0.215	0.022	0.184	~	0.149	0.077
SAOUHSC_00025	adsA	31005	33323	1	0	Nucleosides and Nucleotides>Purines>Purine conversions>5'-nucleotidase (EC 3.1.3.5);Nucleosides and Nucleotides>Pyrimidines>pyrimidine conversions>5'-nucleotidase (EC 3.1.3.5);Virulence, Disease and Defense>Adhesion>Adhesins in Staphylococcus>Virulence-associated cell-wall-anchored protein SasH (LPXTG motif)	no	0.285	0.023	0.015	~	-0.16	0.306	0.097	~	-0.042	0.636	0.992	~	-0.182	0.327	0.865	~	-0.122	0.236	0.659	~	-0.23	0.114	1	~	0.076	0.343	0.689	~	0.081	0.307	0.062	~	-0.081	0.498	0.336	~	0.145	0.303	0.4	~	0.262	0.015
SAOUHSC_00026	NA	33555	34034	-1	0	NA	no	-0.116	0.552	0.181	~	0.906	0.217	0.073	U1.5	0.017	0.932	0.994	~	0.191	0.321	0.863	~	0.067	0.713	0.815	~	-0.098	0.438	1	~	-0.113	0.62	0.776	~	1.327	0.014	0.004	U2.0	-0.426	0.037	0.079	~	0.639	0.198	0.343	~	0.155	0.124
new_33610_33690_1	S11	33610	33690	1	s-5'	NA	no	0.037	0.827	0.249	~	1.271	0.001	0.001	U2.0	-0.159	0.274	0.981	~	0.165	0.505	0.902	~	-0.067	0.545	0.771	~	0.165	0.487	1	~	0.08	0.694	0.795	~	0.257	0.111	0.026	~	-0.05	0.832	0.45	~	0.124	0.311	0.404	~	-0.14	0.317
SAOUHSC_00027	orfX	33691	34170	1	0	Cofactors, Vitamins, Prosthetic Groups, Pigments>NAD and NADP>NAD and NADP cofactor biosynthesis global>LSU m3Psi1915 methyltransferase RlmH;Protein Metabolism>Protein biosynthesis>Ribosome biogenesis bacterial>LSU m3Psi1915 methyltransferase RlmH	no	0.262	0.033	0.02	~	1.381	0	0	U2.0	-0.067	0.44	0.988	~	0.117	0.427	0.886	~	-0.126	0.169	0.634	~	0.151	0.367	1	~	0.008	0.894	0.833	~	0.166	0.123	0.028	~	0.072	0.466	0.323	~	0.066	0.46	0.469	~	-0.039	0.739
new_34171_34472_1	S12	34171	34472	1	intra	NA	no	-0.166	0.178	0.075	~	0.488	0.02	0.01	~	0.068	0.56	0.991	~	0.179	0.242	0.842	~	0.036	0.724	0.817	~	0.022	0.891	1	~	0.03	0.766	0.81	~	0.375	0.002	0.001	~	0.239	0.225	0.211	~	0.131	0.061	0.246	~	-0.11	0.383
SAOUHSC_00028	NA	34375	34509	-1	0	NA	no	-0.193	0.092	0.044	~	-0.243	0.335	0.105	~	0.058	0.614	0.991	~	-0.058	0.611	0.917	~	0.131	0.24	0.66	~	-0.095	0.354	1	~	0.023	0.802	0.817	~	0.7	0.003	0.001	U1.5	-0.073	0.579	0.365	~	-0.049	0.817	0.6	~	0.019	0.814
SAOUHSC_00029	NA	34473	34565	1	0	NA	no	0.064	0.627	0.201	~	0.56	0.016	0.009	~	0.114	0.275	0.981	~	0.224	0.104	0.793	~	0.143	0.181	0.639	~	0.015	0.927	1	~	0	0.998	0.848	~	0.097	0.165	0.036	~	0.334	0.089	0.127	~	-0.118	0.195	0.341	~	-0.412	0.015
new_34566_34711_1	S13	34566	34711	1	s-intra	NA	no	0.002	0.989	0.284	~	0.629	0.007	0.004	U1.5	0.038	0.677	0.992	~	0.249	0.147	0.812	~	0.133	0.242	0.661	~	0.123	0.5	1	~	-0.031	0.787	0.814	~	0.132	0.099	0.023	~	0.398	0.029	0.068	~	-0.138	0.134	0.306	~	-0.18	0.152
SAOUHSC_00030	NA	34712	36457	1	0	NA	no	0.12	0.313	0.117	~	0.545	0.013	0.008	~	0.137	0.203	0.974	~	0.208	0.247	0.843	~	0.138	0.188	0.642	~	0.035	0.843	1	~	-0.05	0.685	0.792	~	0.34	0.001	0	~	0.205	0.182	0.186	~	-0.024	0.715	0.568	~	0.011	0.905
new_36458_36606_1	S14	36458	36606	1	s-3'ND	NA	no	0.242	0.19	0.079	~	-0.286	0.172	0.06	~	0.169	0.341	0.985	~	-0.073	0.774	0.934	~	0.351	0.092	0.587	~	-0.283	0.269	1	~	-0.157	0.131	0.541	~	0.729	0	0	U1.5	-0.003	0.97	0.488	~	0.278	0.31	0.403	~	0.327	0.014
SAOUHSC_00032	NA	37019	37120	-1	0	NA	no	0.29	0.015	0.011	~	-0.005	0.98	0.25	~	0.062	0.458	0.988	~	-0.373	0.221	0.834	~	-0.079	0.394	0.715	~	0.278	0.268	1	~	0.105	0.271	0.653	~	-0.706	0	0	D1.5	0.366	0.004	0.025	~	-0.148	0.14	0.31	~	-0.118	0.315
new_37121_37217_-1	S15	37121	37217	-1	s-intra	NA	no	0.235	0.051	0.028	~	-0.141	0.423	0.127	~	0.037	0.69	0.992	~	-0.406	0.195	0.823	~	-0.034	0.723	0.817	~	0.362	0.117	1	~	-0.03	0.759	0.809	~	-0.687	0.001	0	D1.5	0.175	0.082	0.121	~	-0.103	0.371	0.429	~	0.041	0.699
SAOUHSC_00033	NA	37218	37973	-1	0	NA	no	0.108	0.219	0.088	~	-0.123	0.527	0.152	~	0.108	0.21	0.975	~	-0.432	0.129	0.805	~	-0.047	0.591	0.785	~	0.293	0.244	1	~	-0.018	0.836	0.823	~	-0.445	0.001	0	~	-0.008	0.948	0.482	~	0.036	0.667	0.55	~	0.219	0.054
SAOUHSC_00034	NA	37973	38233	-1	0	NA	no	0.118	0.308	0.116	~	0.17	0.399	0.121	~	0.151	0.205	0.975	~	-0.331	0.265	0.849	~	-0.078	0.51	0.759	~	0.38	0.179	1	~	-0.223	0.03	0.355	~	0.079	0.509	0.098	~	-0.011	0.917	0.474	~	0.269	0.069	0.255	~	0.112	0.174
SAOUHSC_00035	NA	38370	39437	1	0	NA	no	0.007	0.941	0.274	~	-0.319	0.028	0.014	~	0.238	0.031	0.853	~	0.023	0.863	0.94	~	0.228	0.061	0.548	~	0.007	0.973	1	~	-0.022	0.727	0.802	~	-0.291	0.081	0.019	~	0.678	0	0.007	U1.5	0.13	0.344	0.418	~	0.168	0.121
SAOUHSC_00036	NA	39468	40802	1	0	NA	no	0.222	0.058	0.031	~	-0.146	0.268	0.087	~	0.222	0.05	0.903	~	0.005	0.963	0.946	~	0.144	0.181	0.639	~	0.155	0.327	1	~	-0.079	0.354	0.693	~	-0.572	0.002	0.001	~	0.438	0.002	0.018	~	0.085	0.393	0.439	~	0.181	0.056
SAOUHSC_00037	NA	40821	42014	1	0	NA	no	0.739	0	0	U1.5	-1.977	0	0	D2.0	0.13	0.214	0.976	~	-0.498	0.169	0.817	~	0.206	0.057	0.544	~	0.291	0.304	1	~	-0.164	0.043	0.399	~	-1.066	0	0	D2.0	0.329	0.004	0.026	~	-0.051	0.457	0.468	~	0.142	0.061
new_42015_42201_1	S16	42015	42201	1	3'	NA	no	0.1	0.651	0.207	~	-2.339	0	0	D2.0	0.065	0.638	0.992	~	-0.968	0.157	0.814	~	0.123	0.404	0.719	~	-0.172	0.679	1	~	-0.483	0.007	0.229	~	-1.626	0	0	D2.0	-0.043	0.762	0.429	~	-0.508	0.013	0.158	~	-0.12	0.349
SAOUHSC_00038	NA	42281	42382	-1	0	NA	no	-0.09	0.497	0.167	~	0.243	0.107	0.041	~	0.04	0.78	0.993	~	-0.044	0.761	0.933	~	-0.021	0.86	0.842	~	-0.083	0.493	1	~	-0.049	0.735	0.804	~	-0.586	0	0	D1.5	-0.463	0.003	0.021	~	0.016	0.856	0.611	~	0.504	0.009
new_42383_42680_-1	S17	42383	42680	-1	intra	NA	no	-0.283	0.035	0.021	~	0.032	0.834	0.221	~	0.079	0.626	0.992	~	-0.095	0.622	0.919	~	0.13	0.341	0.696	~	-0.178	0.317	1	~	0.004	0.964	0.843	~	-0.509	0	0	~	-0.143	0.195	0.194	~	-0.012	0.852	0.61	~	0.445	0.004
SAOUHSC_00039	dus	42681	43613	-1	0	RNA Metabolism>RNA processing and modification>tRNA modification Archaea>tRNA dihydrouridine synthase B (EC 1.-.-.-)	no	-0.397	0.024	0.016	~	0.004	0.979	0.25	~	0.048	0.662	0.992	~	0.05	0.742	0.931	~	0.002	0.985	0.859	~	-0.039	0.797	1	~	-0.081	0.485	0.74	~	-0.878	0	0	D1.5	-0.342	0.055	0.097	~	-0.056	0.557	0.506	~	0.108	0.332
new_43614_43674_-1	S18	43614	43674	-1	s-5'	NA	no	-0.625	0.026	0.017	D1.5	-0.345	0.123	0.046	~	0.068	0.623	0.991	~	0.282	0.18	0.82	~	-0.003	0.981	0.858	~	0.105	0.583	1	~	0.275	0.191	0.601	~	-0.582	0.003	0.001	~	-0.363	0.052	0.094	~	-0.117	0.286	0.391	~	0.043	0.675
new_43676_43869_-1	S19	43676	43869	-1	5'	NA	no	-0.733	0	0	D1.5	0.367	0.106	0.041	~	-0.047	0.664	0.992	~	-0.021	0.917	0.943	~	0.037	0.704	0.813	~	-0.214	0.294	1	~	0.161	0.04	0.388	~	1.029	0	0	U2.0	-0.046	0.76	0.428	~	0.013	0.918	0.628	~	0.141	0.263
SAOUHSC_00040	NA	43976	44179	1	0	NA	no	-0.396	0.007	0.006	~	0.207	0.248	0.081	~	0.06	0.624	0.991	~	-0.078	0.643	0.921	~	0.112	0.311	0.684	~	-0.076	0.657	1	~	0.045	0.519	0.749	~	0.28	0.007	0.002	~	-0.027	0.822	0.447	~	-0.02	0.755	0.581	~	-0.187	0.179
SAOUHSC_00041	NA	44228	44524	1	0	NA	no	0.072	0.413	0.145	~	0.416	0.024	0.012	~	0.061	0.491	0.989	~	-0.158	0.359	0.871	~	0.09	0.344	0.697	~	-0.202	0.26	1	~	0.02	0.808	0.818	~	0.435	0	0	~	-0.101	0.24	0.22	~	0.154	0.077	0.263	~	0.192	0.019
SAOUHSC_00042	NA	44596	45816	-1	0	NA	no	0.067	0.457	0.157	~	-0.598	0.001	0.001	D1.5	0.138	0.193	0.973	~	0.019	0.871	0.941	~	-0.02	0.802	0.832	~	0.168	0.139	1	~	-0.017	0.807	0.818	~	-0.868	0	0	D1.5	-0.167	0.109	0.142	~	-0.288	0.066	0.253	~	0.047	0.548
SAOUHSC_00043	NA	45809	46360	-1	0	NA	no	0.162	0.087	0.042	~	0.076	0.581	0.165	~	0.04	0.63	0.992	~	-0.283	0.066	0.759	~	-0.053	0.524	0.764	~	0.068	0.635	1	~	-0.061	0.375	0.703	~	0.456	0.001	0	~	-0.205	0.025	0.064	~	0.24	0.027	0.195	~	0.165	0.039
SAOUHSC_00044	NA	46473	47333	1	0	NA	no	-0.301	0.058	0.031	~	-0.185	0.388	0.118	~	-0.029	0.763	0.993	~	-0.176	0.452	0.892	~	-0.144	0.175	0.636	~	0	0.999	1	~	0.161	0.099	0.495	~	-0.123	0.152	0.034	~	0.396	0.006	0.032	~	0.03	0.657	0.547	~	0.041	0.595
new_47334_47574_1	S20	47334	47574	1	3'	NA	no	-0.491	0.02	0.013	~	-0.527	0.024	0.012	~	-0.057	0.69	0.992	~	-0.318	0.181	0.82	~	-0.112	0.472	0.746	~	-0.139	0.456	1	~	0.058	0.45	0.73	~	-0.225	0.053	0.013	~	0.277	0.039	0.081	~	-0.12	0.225	0.358	~	-0.091	0.455
new_47596_47688_-1	S21	47596	47688	-1	s-3'MT	NA	no	-0.259	0.117	0.054	~	-1.975	0	0	D2.0	0.192	0.194	0.973	~	-0.217	0.478	0.897	~	0.165	0.286	0.674	~	0.488	0.157	1	~	0.108	0.361	0.696	~	0.12	0.18	0.039	~	0.118	0.297	0.249	~	-0.497	0.001	0.092	~	-0.056	0.648
SAOUHSC_00045	NA	47689	48222	-1	0	NA	no	-0.096	0.375	0.135	~	-1.701	0	0	D2.0	0.002	0.988	0.995	~	-0.343	0.178	0.819	~	0.03	0.754	0.823	~	0.128	0.481	1	~	0.074	0.466	0.735	~	0.177	0.035	0.009	~	0.067	0.53	0.348	~	-0.124	0.172	0.328	~	0.138	0.155
SAOUHSC_00046	NA	48313	49056	1	0	NA	no	-0.338	0.022	0.014	~	-0.301	0.102	0.04	~	0.037	0.732	0.993	~	-0.221	0.185	0.821	~	-0.106	0.374	0.707	~	0.009	0.95	1	~	0.045	0.475	0.737	~	0.528	0.002	0.001	~	0.119	0.247	0.223	~	0.162	0.225	0.358	~	-0.108	0.213
SAOUHSC_00047	NA	49490	50092	1	0	NA	no	-0.186	0.069	0.035	~	-0.157	0.214	0.072	~	0.026	0.77	0.993	~	-0.228	0.105	0.794	~	0	0.997	0.86	~	-0.006	0.949	1	~	-0.029	0.703	0.797	~	0.349	0.001	0	~	-0.026	0.734	0.419	~	0.235	0.006	0.124	~	0	0.995
SAOUHSC_00049	NA	50359	53511	1	0	NA	no	0.7	0	0	U1.5	1.25	0	0	U2.0	0.034	0.751	0.993	~	-0.006	0.968	0.946	~	-0.069	0.466	0.743	~	0.095	0.461	1	~	-0.062	0.456	0.732	~	-0.397	0.001	0	~	-0.097	0.261	0.23	~	0.056	0.467	0.472	~	-0.205	0.042
SAOUHSC_00050	NA	53568	54050	1	0	NA	no	0.206	0.051	0.028	~	0.161	0.372	0.114	~	-0.072	0.459	0.988	~	-0.208	0.378	0.874	~	-0.104	0.248	0.663	~	-0.03	0.877	1	~	0.118	0.098	0.493	~	-0.247	0.019	0.005	~	0.131	0.114	0.145	~	0.085	0.274	0.385	~	0.15	0.118
SAOUHSC_00051	plc	54255	55241	1	0	Phages, Prophages, Transposable elements, Plasmids>Pathogenicity islands>Listeria Pathogenicity Island LIPI-1 extended>Phosphatidylinositol-specific phospholipase C (EC 4.6.1.13)	yes	-0.369	0.004	0.004	~	-0.535	0.014	0.008	~	-0.075	0.446	0.988	~	-0.036	0.877	0.941	~	-0.157	0.113	0.602	~	-0.023	0.895	1	~	0.102	0.165	0.577	~	0.395	0.004	0.001	~	0.018	0.861	0.459	~	-0.024	0.843	0.607	~	0.115	0.12
SAOUHSC_00052	NA	55462	56232	1	0	NA	no	0.132	0.209	0.085	~	0.54	0.015	0.008	~	-0.047	0.618	0.991	~	-0.058	0.731	0.93	~	0.096	0.348	0.698	~	0.093	0.504	1	~	0.039	0.675	0.79	~	0.064	0.523	0.1	~	0.193	0.055	0.097	~	-0.003	0.986	0.644	~	-0.305	0.004
SAOUHSC_00053	NA	56284	57054	1	0	NA	no	0.111	0.438	0.152	~	0.02	0.88	0.231	~	0.072	0.508	0.99	~	-0.09	0.574	0.913	~	0.049	0.68	0.808	~	0.023	0.836	1	~	-0.043	0.778	0.813	~	-0.479	0.002	0.001	~	0.07	0.583	0.366	~	-0.041	0.746	0.578	~	-0.377	0.001
SAOUHSC_00054	NA	57118	57888	1	0	NA	no	0.105	0.375	0.135	~	0.519	0.003	0.002	~	-0.055	0.636	0.992	~	0.157	0.335	0.866	~	-0.025	0.855	0.841	~	0.148	0.209	1	~	-0.047	0.498	0.744	~	-0.483	0	0	~	-0.036	0.687	0.403	~	0.13	0.104	0.284	~	-0.198	0.035
SAOUHSC_00055	NA	57955	58722	1	0	NA	no	0.189	0.109	0.051	~	0.509	0.007	0.005	~	-0.026	0.847	0.994	~	-0.017	0.885	0.942	~	0.027	0.778	0.828	~	0.074	0.45	1	~	-0.036	0.587	0.766	~	-0.65	0	0	D1.5	-0.04	0.613	0.376	~	0.113	0.194	0.341	~	0.063	0.4
new_58617_60971_-1	S22	58617	60971	-1	indep-MT	NA	no	0.124	0.394	0.14	~	-1.809	0.001	0.001	D2.0	-0.064	0.644	0.992	~	-0.501	0.091	0.785	~	0.009	0.942	0.853	~	0.247	0.391	1	~	-0.003	0.988	0.846	~	-0.214	0.049	0.012	~	-0.488	0.005	0.028	~	0.096	0.458	0.468	~	0.369	0.005
new_58776_58854_1	S23	58776	58854	1	s-5'	NA	no	0.22	0.1	0.047	~	0.249	0.126	0.047	~	-0.021	0.866	0.994	~	0.285	0.084	0.779	~	-0.011	0.906	0.848	~	0.087	0.67	1	~	-0.095	0.638	0.781	~	0.455	0.002	0.001	~	-0.053	0.63	0.383	~	-0.141	0.219	0.354	~	0.123	0.409
SAOUHSC_00056	NA	58855	61053	1	0	NA	no	0.357	0.021	0.014	~	0.836	0.002	0.002	U1.5	-0.003	0.971	0.995	~	0.34	0.149	0.812	~	-0.074	0.444	0.735	~	-0.129	0.535	1	~	0.043	0.698	0.796	~	0.46	0.002	0.001	~	-0.089	0.395	0.294	~	0.112	0.271	0.383	~	0.18	0.123
SAOUHSC_00057	NA	61204	62382	1	0	NA	no	0.138	0.386	0.138	~	-1.189	0	0	D2.0	0.017	0.888	0.994	~	0.112	0.439	0.889	~	-0.001	0.994	0.86	~	0.171	0.238	1	~	-0.137	0.203	0.61	~	-1.538	0	0	D2.0	-0.309	0.018	0.055	~	-0.082	0.3	0.398	~	0.232	0.017
SAOUHSC_00058	norC	62384	63772	1	0	NA	no	-0.175	0.185	0.077	~	-1.586	0	0	D2.0	0.066	0.439	0.988	~	-0.085	0.643	0.921	~	-0.017	0.856	0.841	~	0.226	0.248	1	~	-0.073	0.526	0.751	~	-1.348	0	0	D2.0	-0.257	0.057	0.099	~	-0.096	0.194	0.341	~	0.31	0.003
new_63773_63930_1	S24	63773	63930	1	3'	NA	no	0.129	0.34	0.125	~	-1.177	0	0	D2.0	0.064	0.661	0.992	~	-0.104	0.582	0.914	~	-0.043	0.737	0.82	~	0.201	0.287	1	~	-0.152	0.198	0.607	~	-1.621	0	0	D2.0	-0.32	0.032	0.072	~	-0.343	0.005	0.118	~	0.304	0.049
new_64185_64264_-1	S25	64185	64264	-1	s-3'	NA	no	1.241	0	0	U2.0	1.594	0	0	U2.0	0.07	0.438	0.988	~	-0.173	0.356	0.87	~	0.154	0.274	0.67	~	0.028	0.874	1	~	-0.313	0.017	0.304	~	-0.005	0.983	0.173	~	-0.348	0.111	0.143	~	0.11	0.702	0.563	~	-0.372	0.055
SAOUHSC_00060	NA	64265	65926	-1	0	Phosphorus Metabolism>Phosphorus Metabolism - no subcategory>Phosphate metabolism>Na/Pi cotransporter II-related protein	no	1.537	0	0	U2.0	1.936	0	0	U2.0	0.028	0.819	0.994	~	-0.355	0.199	0.824	~	0.249	0.054	0.539	~	0.147	0.631	1	~	0.046	0.714	0.799	~	0.425	0.001	0	~	-0.093	0.521	0.345	~	0.254	0.005	0.119	~	0.212	0.052
SAOUHSC_00061	NA	66252	68027	-1	0	NA	no	0.325	0.005	0.005	~	-0.243	0.066	0.027	~	0.01	0.916	0.994	~	-0.083	0.534	0.907	~	-0.03	0.711	0.814	~	0.008	0.941	1	~	-0.025	0.713	0.799	~	-0.769	0	0	D1.5	-0.102	0.182	0.186	~	0.117	0.253	0.374	~	-0.01	0.886
SAOUHSC_00062	NA	68201	69073	-1	0	RNA Metabolism>RNA processing and modification>Queuosine-Archaeosine Biosynthesis>Permease of the drug/metabolite transporter (DMT) superfamily;Virulence, Disease and Defense>Resistance to antibiotics and toxic compounds>Cobalt-zinc-cadmium resistance>Permease of the drug/metabolite transporter (DMT) superfamily	no	0.017	0.856	0.256	~	-0.358	0.02	0.01	~	0.007	0.924	0.994	~	-0.06	0.646	0.922	~	-0.066	0.421	0.727	~	-0.065	0.583	1	~	0.057	0.394	0.71	~	0.298	0.002	0.001	~	-0.058	0.483	0.33	~	0.059	0.371	0.43	~	-0.021	0.758
SAOUHSC_00064	norG	69186	70583	1	0	Amino Acids and Derivatives>Glutamine, glutamate, aspartate, asparagine; ammonia assimilation>Glutamine, Glutamate, Aspartate and Asparagine Biosynthesis>Aspartate aminotransferase (EC 2.6.1.1);Amino Acids and Derivatives>Lysine, threonine, methionine, and cysteine>Threonine and Homoserine Biosynthesis>Aspartate aminotransferase (EC 2.6.1.1);Amino Acids and Derivatives>Proline and 4-hydroxyprolin…	no	0.016	0.884	0.262	~	-0.297	0.043	0.019	~	0.009	0.933	0.994	~	-0.052	0.687	0.926	~	-0.1	0.395	0.715	~	-0.075	0.501	1	~	0.036	0.568	0.761	~	-0.277	0.024	0.006	~	-0.099	0.312	0.256	~	-0.029	0.773	0.587	~	-0.159	0.081
new_70704_70772_1	S26	70704	70772	1	s-5'	NA	no	0.184	0.194	0.08	~	-2.142	0	0	D2.0	-0.219	0.132	0.961	~	-0.317	0.308	0.86	~	-0.172	0.191	0.643	~	0.075	0.807	1	~	-0.254	0.039	0.387	~	-0.43	0.036	0.009	~	-0.28	0.033	0.073	~	0.461	0.044	0.223	~	-0.155	0.107
SAOUHSC_00065	NA	70773	71246	1	0	NA	no	0.351	0.012	0.009	~	-1.722	0	0	D2.0	0.03	0.777	0.993	~	-0.369	0.127	0.804	~	-0.026	0.817	0.835	~	0.146	0.561	1	~	-0.03	0.698	0.796	~	-0.913	0	0	D1.5	-0.209	0.036	0.078	~	-0.104	0.193	0.34	~	0.083	0.323
new_71247_71338_1	S27	71247	71338	1	s-inter	NA	no	0.079	0.594	0.193	~	-1.595	0	0.001	D2.0	0.014	0.918	0.994	~	-0.289	0.227	0.836	~	-0.133	0.349	0.698	~	0.071	0.745	1	~	-0.137	0.131	0.54	~	-0.833	0	0	D1.5	-0.399	0.011	0.043	~	-0.032	0.803	0.596	~	0.114	0.361
new_71340_71507_1	S28	71340	71507	1	5'	NA	no	0.47	0.043	0.025	~	-0.433	0.065	0.027	~	0.082	0.591	0.991	~	-0.322	0.229	0.837	~	-0.036	0.833	0.837	~	-0.084	0.713	1	~	-0.063	0.7	0.796	~	-0.723	0	0	D1.5	0.227	0.242	0.221	~	-0.096	0.164	0.324	~	0.046	0.758
SAOUHSC_00067	lctP1	71508	73100	1	0	NA	no	0.457	0.016	0.011	~	-0.366	0.074	0.03	~	0.06	0.637	0.992	~	-0.045	0.749	0.932	~	-0.152	0.157	0.628	~	-0.038	0.786	1	~	-0.122	0.353	0.693	~	-0.5	0	0	~	-0.42	0.017	0.053	~	-0.046	0.526	0.495	~	0.064	0.512
new_73101_73172_1	S29	73101	73172	1	s-3'	NA	no	1.006	0	0.001	U2.0	0.275	0.11	0.042	~	0.207	0.368	0.986	~	-0.167	0.333	0.866	~	-0.074	0.66	0.803	~	-0.235	0.216	1	~	-0.079	0.705	0.797	~	-1.288	0	0	D2.0	-0.198	0.36	0.279	~	-0.16	0.158	0.32	~	0.266	0.07
SAOUHSC_00069	spa	73429	74979	-1	0	Virulence, Disease and Defense>Adhesion>Adhesins in Staphylococcus>Protein A, von Willebrand factor binding protein Spa	yes	0.384	0.016	0.011	~	0.66	0.03	0.014	U1.5	-0.273	0.059	0.917	~	-0.021	0.948	0.945	~	-0.241	0.171	0.634	~	-0.753	0.005	1	~	0.527	0.11	0.511	~	-2.414	0	0	D2.0	-1.386	0.001	0.014	D2.0	-1.344	0.009	0.14	~	0.212	0.376
SAOUHSC_00070	sarS	75400	76152	-1	0	NA	no	-0.312	0.193	0.08	~	-1.504	0	0	D2.0	-0.022	0.864	0.994	~	-0.389	0.082	0.776	~	-0.044	0.752	0.823	~	-0.017	0.923	1	~	0.346	0.056	0.426	~	-0.766	0.001	0.001	D1.5	0.079	0.558	0.358	~	-0.467	0.023	0.185	~	0.201	0.017
SAOUHSC_00071	sirC	76521	77435	-1	0	Iron acquisition and metabolism>Siderophores>Siderophore Staphylobactin>Siderophore staphylobactin ABC transporter, permease protein SirC	no	-0.149	0.462	0.158	~	-3.694	0	0	D2.0	-0.009	0.954	0.994	~	-0.547	0.423	0.885	~	-0.191	0.295	0.677	~	-0.923	0.133	1	~	0.098	0.428	0.723	~	-0.184	0.089	0.021	~	-0.118	0.455	0.319	~	0.212	0.411	0.446	~	0.157	0.181
new_77436_77515_-1	S30	77436	77515	-1	s-intra	NA	no	-0.074	0.68	0.214	~	-3.757	0	0	D2.0	0.127	0.441	0.988	~	-0.533	0.457	0.893	~	-0.039	0.816	0.834	~	-1.019	0.127	1	~	0.031	0.724	0.801	~	0.136	0.587	0.111	~	-0.283	0.018	0.056	~	-0.383	0.034	0.206	~	0.073	0.469
SAOUHSC_00072	sirB	77516	78511	-1	0	Iron acquisition and metabolism>Siderophores>Siderophore Staphylobactin>Siderophore staphylobactin ABC transporter, permease protein SirB	no	-0.189	0.301	0.114	~	-4.361	0	0	D2.0	0.078	0.571	0.991	~	-0.537	0.414	0.883	~	-0.107	0.444	0.735	~	-1.076	0.075	1	~	0.009	0.942	0.84	~	-0.254	0.039	0.01	~	-0.371	0.023	0.062	~	-0.172	0.031	0.201	~	0.058	0.495
SAOUHSC_00074	sirA	78527	79519	-1	0	Iron acquisition and metabolism>Siderophores>Siderophore Staphylobactin>Siderophore staphylobactin ABC transporter, substrate-binding protein SirA	no	0.234	0.026	0.016	~	-5.111	0	0	D2.0	-0.236	0.126	0.959	~	-0.156	0.787	0.935	~	-0.296	0.086	0.581	~	-1.015	0.068	1	~	0.129	0.108	0.508	~	-0.695	0.004	0.001	D1.5	0	0.999	0.496	~	-0.481	0.042	0.22	~	-0.177	0.292
new_79520_79577_-1	S31	79520	79577	-1	s-5'	NA	no	0.258	0.234	0.093	~	-6.174	0	0	D2.0	-0.601	0.045	0.894	~	-0.246	0.553	0.91	~	-0.244	0.405	0.72	~	-1.024	0.036	1	~	0.43	0.07	0.455	~	0.026	0.94	0.166	~	-0.17	0.546	0.354	~	0.262	0.362	0.426	~	-0.077	0.718
new_79653_79884_1	S32	79653	79884	1	5'	NA	no	-0.333	0.138	0.061	~	-7.899	0	0	D2.0	-0.041	0.906	0.994	~	-0.026	0.967	0.946	~	-0.702	0.026	0.464	~	-0.614	0.27	1	~	0.038	0.687	0.793	~	-0.365	0.004	0.001	~	-0.067	0.504	0.338	~	-0.355	0.001	0.098	~	0.126	0.281
SAOUHSC_00075	sbnA	79885	80730	1	0	Iron acquisition and metabolism>Siderophores>Siderophore Staphylobactin>Siderophore staphylobactin biosynthesis protein SbnA	no	-0.122	0.527	0.175	~	-7.482	0	0	D2.0	0.063	0.85	0.994	~	-0.062	0.933	0.944	~	-0.672	0.03	0.484	~	-0.714	0.228	1	~	-0.025	0.71	0.798	~	-0.396	0.017	0.005	~	-0.097	0.228	0.213	~	-0.073	0.657	0.547	~	0.161	0.219
SAOUHSC_00076	sbnB	80727	81737	1	0	Amino Acids and Derivatives>Arginine; urea cycle, polyamines>Arginine and Ornithine Degradation>Ornithine cyclodeaminase (EC 4.3.1.12);Amino Acids and Derivatives>Lysine, threonine, methionine, and cysteine>Threonine degradation>Ornithine cyclodeaminase (EC 4.3.1.12);Amino Acids and Derivatives>Proline and 4-hydroxyproline>Evolution of Proline Biosynthesis (for review by Fichman et al)>Ornithine …	no	0.074	0.719	0.224	~	-7.037	0	0	D2.0	-0.186	0.576	0.991	~	0	1	0.948	~	-0.843	0.015	0.395	~	-0.619	0.313	1	~	-0.031	0.738	0.804	~	-0.451	0.003	0.001	~	-0.042	0.604	0.373	~	-0.003	0.977	0.642	~	0.109	0.237
SAOUHSC_00077	sbnC	81758	83512	1	0	Iron acquisition and metabolism>Siderophores>Siderophore Staphylobactin>Siderophore staphylobactin biosynthesis protein SbnC	no	0.135	0.538	0.178	~	-6.756	0	0	D2.0	-0.181	0.549	0.99	~	-0.12	0.881	0.941	~	-0.853	0.015	0.396	~	-0.681	0.296	1	~	-0.058	0.464	0.734	~	-0.506	0.013	0.004	~	-0.147	0.086	0.124	~	0.106	0.566	0.51	~	0.092	0.372
SAOUHSC_00078	sbnD	83505	84761	1	0	Iron acquisition and metabolism>Siderophores>Siderophore Staphylobactin>Siderophore staphylobactin biosynthesis protein SbnD	no	0.239	0.243	0.096	~	-6.286	0	0	D2.0	-0.034	0.905	0.994	~	-0.126	0.898	0.942	~	-0.674	0.026	0.465	~	-0.878	0.275	1	~	-0.073	0.463	0.734	~	-0.357	0.03	0.008	~	-0.214	0.063	0.104	~	0.165	0.286	0.391	~	0.052	0.625
SAOUHSC_00079	sbnE	84751	86487	1	0	Iron acquisition and metabolism>Siderophores>Siderophore Staphylobactin>Siderophore staphylobactin biosynthesis protein SbnE	no	0.325	0.083	0.041	~	-5.824	0	0	D2.0	-0.12	0.644	0.992	~	0.015	0.989	0.947	~	-0.716	0.016	0.397	~	-0.89	0.329	1	~	-0.049	0.518	0.749	~	-0.573	0.001	0	~	-0.178	0.039	0.081	~	0.078	0.557	0.506	~	-0.006	0.947
SAOUHSC_00080	sbnF	86396	88246	1	0	Iron acquisition and metabolism>Siderophores>Siderophore Staphylobactin>Siderophore staphylobactin biosynthesis protein SbnF	no	0.303	0.091	0.044	~	-5.649	0	0	D2.0	-0.191	0.486	0.989	~	-0.044	0.967	0.946	~	-0.744	0.013	0.379	~	-0.91	0.352	1	~	-0.019	0.8	0.817	~	-0.487	0.003	0.001	~	-0.164	0.06	0.102	~	0.157	0.309	0.403	~	0.004	0.968
SAOUHSC_00081	sbnG	88221	88997	1	0	Iron acquisition and metabolism>Siderophores>Siderophore Staphylobactin>Siderophore staphylobactin biosynthesis protein SbnG	no	0.336	0.105	0.049	~	-5.411	0	0	D2.0	-0.209	0.452	0.988	~	0.102	0.925	0.944	~	-0.758	0.009	0.358	~	-0.845	0.383	1	~	-0.104	0.365	0.698	~	-0.478	0.002	0.001	~	-0.18	0.11	0.142	~	0.232	0.064	0.25	~	0.122	0.17
SAOUHSC_00082	sbnH	88997	90199	1	0	Iron acquisition and metabolism>Siderophores>Siderophore Staphylobactin>Siderophore staphylobactin biosynthesis protein SbnH	no	0.423	0.021	0.014	~	-5.345	0	0	D2.0	-0.165	0.491	0.989	~	0.174	0.875	0.941	~	-0.647	0.016	0.397	~	-0.88	0.398	1	~	-0.02	0.798	0.816	~	-0.474	0.009	0.003	~	-0.241	0.029	0.069	~	0	0.999	0.647	~	0.076	0.45
SAOUHSC_00083	sbnI	90203	90967	1	0	Iron acquisition and metabolism>Siderophores>Siderophore Staphylobactin>Siderophore staphylobactin biosynthesis protein SbnI	no	0.147	0.332	0.123	~	-5.041	0	0	D2.0	-0.217	0.368	0.986	~	0.16	0.879	0.941	~	-0.727	0.006	0.339	~	-0.79	0.394	1	~	0.037	0.618	0.775	~	-0.512	0	0	~	-0.134	0.126	0.152	~	0.07	0.406	0.444	~	0.243	0.011
SAOUHSC_A00084	NA	90905	91096	-1	0	NA	no	-0.047	0.787	0.24	~	-0.076	0.562	0.161	~	0.081	0.624	0.991	~	-0.026	0.852	0.939	~	-0.031	0.827	0.836	~	0.021	0.866	1	~	0.028	0.678	0.791	~	0.181	0.172	0.038	~	0.033	0.685	0.403	~	-0.034	0.753	0.58	~	-0.043	0.546
new_90968_91059_1	S33	90968	91059	1	s-3'	NA	no	0.717	0.005	0.004	U1.5	-4.875	0	0	D2.0	-0.144	0.66	0.992	~	0.043	0.968	0.946	~	-0.56	0.029	0.48	~	-1.088	0.26	1	~	-0.008	0.929	0.838	~	-0.758	0	0	D1.5	-0.006	0.946	0.482	~	-0.06	0.353	0.422	~	0.328	0.033
SAOUHSC_00084	NA	91163	91570	1	0	NA	no	-0.276	0.033	0.02	~	-0.563	0.119	0.045	~	0.036	0.791	0.993	~	-0.05	0.908	0.943	~	-0.186	0.188	0.642	~	-0.425	0.254	1	~	-0.028	0.711	0.799	~	0.651	0.001	0	U1.5	-0.165	0.134	0.157	~	0.202	0.05	0.233	~	-0.693	0
SAOUHSC_00085	NA	91620	92246	1	0	NA	no	-0.185	0.065	0.034	~	-0.559	0.005	0.003	~	0.001	0.994	0.995	~	-0.018	0.903	0.943	~	-0.077	0.405	0.72	~	-0.109	0.384	1	~	0.046	0.572	0.762	~	0.289	0.021	0.006	~	-0.032	0.731	0.418	~	0.166	0.178	0.332	~	-0.527	0
SAOUHSC_00086	butA	92458	93234	1	0	Carbohydrates>Fermentation>Acetoin, butanediol metabolism>2,3-butanediol dehydrogenase, S-alcohol forming, (R)-acetoin-specific (EC 1.1.1.4);Carbohydrates>Fermentation>Acetoin, butanediol metabolism>Acetoin (diacetyl) reductase (EC 1.1.1.5)	no	1.728	0	0	U2.0	1.42	0.002	0.001	U2.0	0.054	0.631	0.992	~	0.348	0.345	0.868	~	0.044	0.711	0.814	~	-0.336	0.41	1	~	-0.125	0.223	0.624	~	0.009	0.918	0.163	~	0.588	0.009	0.04	U1.5	0.041	0.534	0.498	~	0.256	0.014
SAOUHSC_00087	NA	93378	93500	1	0	NA	no	0.323	0.025	0.016	~	0.256	0.246	0.081	~	-0.114	0.348	0.985	~	0.187	0.4	0.879	~	-0.057	0.678	0.807	~	0.2	0.448	1	~	0.006	0.95	0.841	~	-0.104	0.265	0.055	~	0.917	0.011	0.043	U1.5	0.166	0.129	0.303	~	-0.149	0.213
SAOUHSC_00088	NA	93570	94550	1	0	Carbohydrates>Di- and oligosaccharides>Lactose and Galactose Uptake and Utilization>UDP-glucose 4-epimerase (EC 5.1.3.2)	no	-0.426	0.002	0.002	~	0.098	0.39	0.119	~	-0.138	0.166	0.969	~	-0.012	0.913	0.943	~	-0.073	0.39	0.713	~	-0.001	0.99	1	~	0.051	0.468	0.735	~	0.078	0.399	0.079	~	0.16	0.056	0.098	~	0.04	0.694	0.56	~	-0.307	0.014
SAOUHSC_00089	NA	94513	95205	1	0	NA	no	-0.117	0.206	0.084	~	-0.112	0.426	0.128	~	0.014	0.879	0.994	~	-0.073	0.556	0.91	~	0.026	0.742	0.821	~	0.03	0.774	1	~	0.064	0.344	0.689	~	-0.251	0.136	0.03	~	0.083	0.321	0.261	~	0.323	0.099	0.28	~	-0.309	0.009
SAOUHSC_00090	NA	95415	96581	1	0	Cell Wall and Capsule>Capsular and extracellular polysacchrides>Exopolysaccharide Biosynthesis>Exopolysaccharide biosynthesis glycosyltransferase EpsF (EC 2.4.1.-)	no	-0.132	0.155	0.067	~	-0.166	0.161	0.057	~	0.01	0.911	0.994	~	-0.055	0.628	0.919	~	-0.026	0.748	0.822	~	0.066	0.499	1	~	0.016	0.806	0.818	~	-0.373	0.011	0.003	~	-0.055	0.504	0.338	~	0.074	0.519	0.493	~	-0.165	0.089
SAOUHSC_00091	NA	96562	97800	1	0	NA	no	-0.324	0.01	0.008	~	-0.452	0.006	0.004	~	-0.007	0.943	0.994	~	-0.076	0.587	0.914	~	-0.035	0.714	0.815	~	-0.062	0.522	1	~	0.037	0.577	0.763	~	-0.157	0.171	0.037	~	-0.144	0.106	0.14	~	-0.042	0.703	0.563	~	-0.094	0.193
SAOUHSC_00092	NA	97790	99220	1	0	Cell Wall and Capsule>Gram-Positive cell wall components>Teichoic and lipoteichoic acids biosynthesis>Membrane protein involved in the export of O-antigen, teichoic acid lipoteichoic acids	no	-0.357	0.011	0.009	~	0.534	0.013	0.007	~	0.109	0.331	0.984	~	0.132	0.472	0.896	~	-0.004	0.968	0.857	~	0.122	0.453	1	~	0.066	0.352	0.693	~	-0.171	0.064	0.016	~	-0.147	0.096	0.133	~	0.119	0.204	0.346	~	0.178	0.053
SAOUHSC_00093	sodM	99488	100087	1	0	Nitrogen Metabolism>Nitrogen Metabolism - no subcategory>Nitric oxide synthase>Manganese superoxide dismutase (EC 1.15.1.1);Stress Response>Oxidative stress>Oxidative stress>Manganese superoxide dismutase (EC 1.15.1.1);Stress Response>Oxidative stress>Oxidative stress>Superoxide dismutase [Fe] (EC 1.15.1.1);Stress Response>Oxidative stress>Protection from Reactive Oxygen Species>Manganese superox…	no	-0.115	0.273	0.105	~	2.436	0	0	U2.0	0.111	0.347	0.985	~	-0.334	0.155	0.814	~	0.055	0.635	0.797	~	-0.345	0.156	1	~	0.18	0.137	0.548	~	1.077	0	0	U2.0	0.334	0.03	0.07	~	-0.128	0.087	0.271	~	0.528	0.006
SAOUHSC_00094	NA	100455	101054	1	0	Virulence, Disease and Defense>Adhesion>Adhesins in Staphylococcus>Predicted cell-wall-anchored protein SasD (LPXAG motif)	no	-0.292	0.079	0.039	~	-1.063	0.002	0.002	D2.0	0.03	0.849	0.994	~	0.484	0.19	0.822	~	-0.047	0.752	0.823	~	-0.229	0.322	1	~	0.096	0.215	0.619	~	-0.487	0.002	0.001	~	0.467	0.01	0.041	~	-0.014	0.894	0.621	~	0.14	0.127
new_101055_101194_1	S34	101055	101194	1	s-3'	NA	no	0.039	0.788	0.24	~	-1	0.011	0.006	D1.5	-0.035	0.818	0.993	~	0.219	0.536	0.907	~	-0.133	0.367	0.705	~	-0.178	0.543	1	~	0.057	0.598	0.769	~	-0.505	0.005	0.002	~	0.457	0	0.007	~	0.1	0.529	0.496	~	0.547	0.002
SAOUHSC_00096	NA	101370	102125	-1	0	NA	no	0.293	0.025	0.016	~	1.365	0	0	U2.0	-0.056	0.515	0.99	~	0.02	0.916	0.943	~	-0.054	0.556	0.774	~	0.128	0.473	1	~	0.087	0.289	0.663	~	0.128	0.193	0.042	~	-0.09	0.432	0.309	~	0.149	0.123	0.298	~	-0.147	0.07
SAOUHSC_A00097	NA	102228	102452	-1	0	NA	no	0.078	0.483	0.164	~	-0.123	0.321	0.101	~	0.144	0.226	0.977	~	-0.031	0.808	0.936	~	0.081	0.451	0.738	~	0.029	0.788	1	~	-0.099	0.257	0.645	~	0.09	0.35	0.07	~	-0.035	0.644	0.388	~	-0.092	0.293	0.395	~	-0.129	0.166
SAOUHSC_00097	deoD	102361	103068	1	0	Carbohydrates>Monosaccharides>Deoxyribose and Deoxynucleoside Catabolism>Purine nucleoside phosphorylase (EC 2.4.2.1);Nucleosides and Nucleotides>Purines>Purine conversions>Purine nucleoside phosphorylase (EC 2.4.2.1);Nucleosides and Nucleotides>Pyrimidines>pyrimidine conversions>Purine nucleoside phosphorylase (EC 2.4.2.1)	no	-0.005	0.955	0.277	~	0.179	0.235	0.078	~	0.018	0.854	0.994	~	0.121	0.459	0.893	~	-0.027	0.793	0.83	~	0.014	0.889	1	~	0.033	0.716	0.8	~	0.324	0.043	0.011	~	0.287	0.016	0.053	~	0.272	0.122	0.298	~	0.213	0.026
SAOUHSC_00099	NA	103075	104427	1	0	NA	no	0.138	0.335	0.124	~	0.312	0.055	0.024	~	0.035	0.78	0.993	~	0.222	0.226	0.836	~	0.142	0.292	0.676	~	0.037	0.725	1	~	-0.119	0.247	0.639	~	-0.002	0.993	0.174	~	-0.251	0.109	0.142	~	0.277	0.229	0.36	~	0.245	0.013
SAOUHSC_00101	deoB	105198	106376	1	0	Carbohydrates>Monosaccharides>Deoxyribose and Deoxynucleoside Catabolism>Phosphopentomutase (EC 5.4.2.7)	no	0.333	0.01	0.008	~	0.918	0	0	U1.5	0.013	0.892	0.994	~	0.298	0.156	0.814	~	-0.05	0.602	0.788	~	0.085	0.564	1	~	-0.058	0.502	0.745	~	0.044	0.546	0.104	~	-0.174	0.121	0.149	~	0.05	0.423	0.452	~	0.113	0.143
SAOUHSC_00102	phnE	106507	107322	-1	0	Membrane Transport>ABC transporters>ABC transporter alkylphosphonate (TC 3.A.1.9.1)>Phosphonate ABC transporter permease protein phnE1 (TC 3.A.1.9.1)	no	0.116	0.317	0.118	~	0.266	0.053	0.023	~	0.073	0.47	0.989	~	0.05	0.662	0.923	~	-0.021	0.844	0.839	~	0.073	0.462	1	~	0.026	0.677	0.791	~	0.59	0.005	0.002	U1.5	-0.128	0.119	0.148	~	0.252	0.116	0.293	~	0.011	0.901
SAOUHSC_00103	phnE	107319	108119	-1	0	Membrane Transport>ABC transporters>ABC transporter alkylphosphonate (TC 3.A.1.9.1)>Phosphonate ABC transporter permease protein phnE2 (TC 3.A.1.9.1)	no	0.092	0.438	0.152	~	0.188	0.136	0.05	~	0.006	0.941	0.994	~	0.022	0.848	0.939	~	-0.038	0.641	0.798	~	0.083	0.403	1	~	-0.004	0.959	0.842	~	0.333	0.01	0.003	~	-0.08	0.343	0.271	~	0.219	0.155	0.318	~	-0.041	0.58
SAOUHSC_00104	phnC	108121	108894	-1	0	Membrane Transport>ABC transporters>ABC transporter alkylphosphonate (TC 3.A.1.9.1)>Phosphonate ABC transporter ATP-binding protein (TC 3.A.1.9.1)	no	0.106	0.237	0.094	~	0.087	0.473	0.139	~	0.031	0.712	0.993	~	-0.023	0.85	0.939	~	-0.032	0.722	0.817	~	0.063	0.541	1	~	0.032	0.674	0.79	~	0.129	0.132	0.03	~	0.054	0.45	0.317	~	0.039	0.635	0.538	~	-0.075	0.296
SAOUHSC_00105	phnD	109108	110064	-1	0	Membrane Transport>ABC transporters>ABC transporter alkylphosphonate (TC 3.A.1.9.1)>Phosphonate ABC transporter phosphate-binding periplasmic component (TC 3.A.1.9.1)	no	-0.015	0.891	0.263	~	0.249	0.071	0.029	~	-0.014	0.886	0.994	~	-0.038	0.741	0.931	~	-0.009	0.926	0.851	~	0.048	0.625	1	~	0.02	0.803	0.817	~	0.293	0.003	0.001	~	0.137	0.093	0.13	~	0.042	0.571	0.512	~	-0.215	0.014
SAOUHSC_00106	NA	110293	111837	1	0	NA	no	0.117	0.194	0.08	~	-0.526	0.012	0.007	~	-0.069	0.447	0.988	~	-0.271	0.075	0.77	~	-0.068	0.459	0.741	~	0.106	0.376	1	~	0.053	0.559	0.759	~	0.289	0.027	0.007	~	0.018	0.842	0.453	~	0.201	0.171	0.328	~	0.197	0.067
SAOUHSC_00107	NA	111888	113423	1	0	Nucleosides and Nucleotides>Purines>Purine conversions>2',3'-cyclic-nucleotide 2'-phosphodiesterase (EC 3.1.4.16);Nucleosides and Nucleotides>Pyrimidines>pyrimidine conversions>2',3'-cyclic-nucleotide 2'-phosphodiesterase (EC 3.1.4.16);Potassium metabolism>Potassium metabolism - no subcategory>Glutathione-regulated potassium-efflux system and associated functions>2',3'-cyclic-nucleotide 2'-phosph…	no	0.215	0.076	0.038	~	0.509	0.006	0.004	~	0.037	0.688	0.992	~	-0.06	0.666	0.924	~	-0.093	0.329	0.691	~	0.105	0.403	1	~	-0.033	0.671	0.789	~	-0.261	0.021	0.006	~	-0.078	0.376	0.286	~	0.043	0.636	0.539	~	0.254	0.011
SAOUHSC_00108	NA	113507	113710	1	0	NA	no	-0.179	0.078	0.039	~	-0.676	0.001	0.001	D1.5	0.001	0.994	0.995	~	-0.186	0.227	0.836	~	0.011	0.893	0.846	~	-0.035	0.756	1	~	0.042	0.687	0.793	~	-0.213	0.205	0.044	~	0.072	0.558	0.358	~	-0.066	0.72	0.569	~	0.03	0.681
SAOUHSC_00109	NA	114083	114568	1	0	Phages, Prophages, Transposable elements, Plasmids>Plasmid related functions>Rolling-circle replication>Replication initiation protein, topisomerase	no	-0.162	0.102	0.048	~	0.306	0.024	0.012	~	0.034	0.718	0.993	~	0.11	0.376	0.874	~	-0.048	0.595	0.786	~	-0.011	0.914	1	~	0.02	0.815	0.82	~	0.021	0.849	0.153	~	-0.042	0.652	0.391	~	0.235	0.105	0.285	~	-0.263	0.013
SAOUHSC_00110	NA	114553	114843	1	0	Phages, Prophages, Transposable elements, Plasmids>Plasmid related functions>Rolling-circle replication>Replication initiation protein, topisomerase	no	-0.164	0.137	0.061	~	0.155	0.207	0.07	~	0.062	0.493	0.989	~	0.138	0.274	0.852	~	-0.036	0.738	0.82	~	0.045	0.669	1	~	0.059	0.489	0.741	~	-0.26	0.015	0.004	~	0.102	0.263	0.232	~	-0.112	0.249	0.371	~	-0.411	0.001
SAOUHSC_00111	NA	114927	115214	1	0	NA	no	-0.535	0.032	0.02	~	0.068	0.823	0.219	~	0.265	0.231	0.977	~	0.417	0.025	0.646	~	0.414	0.102	0.594	~	0.17	0.269	1	~	0.152	0.08	0.47	~	-0.761	0.001	0	D1.5	-0.089	0.288	0.244	~	-0.461	0.003	0.113	~	-0.181	0.34
new_115209_115524_-1	S35	115209	115524	-1	indep	NA	no	-0.75	0.18	0.076	D1.5	-0.396	0.303	0.096	~	-0.32	0.263	0.98	~	0.485	0.099	0.79	~	0.195	0.301	0.679	~	-0.075	0.7	1	~	-0.169	0.747	0.807	~	1.063	0	0	U2.0	-0.138	0.806	0.442	~	0.129	0.721	0.57	~	0.198	0.776
SAOUHSC_00113	adhE	116538	119147	1	0	Carbohydrates>Central carbohydrate metabolism>Pyruvate metabolism II acetyl-CoA, acetogenesis from pyruvate>Acetaldehyde dehydrogenase (EC 1.2.1.10);Carbohydrates>Fermentation>Fermentations Lactate>Acetaldehyde dehydrogenase (EC 1.2.1.10);Carbohydrates>Fermentation>Fermentations Lactate>Alcohol dehydrogenase (EC 1.1.1.1);Carbohydrates>Fermentation>Fermentations Mixed acid>Acetaldehyde dehydrogena…	no	-0.377	0.105	0.049	~	-0.593	0.002	0.002	D1.5	-0.292	0.191	0.973	~	-0.224	0.222	0.834	~	-0.43	0.076	0.57	~	0.053	0.627	1	~	0.018	0.79	0.815	~	-1.235	0	0	D2.0	-0.029	0.726	0.417	~	0.018	0.884	0.619	~	0.154	0.045
new_119148_119233_1	S36	119148	119233	1	s-3'	NA	no	0.489	0.003	0.003	~	-0.146	0.321	0.101	~	0.126	0.273	0.981	~	-0.288	0.18	0.82	~	-0.073	0.46	0.741	~	-0.051	0.787	1	~	-0.003	0.986	0.846	~	-1.169	0	0	D2.0	0.054	0.687	0.403	~	-0.441	0.006	0.124	~	-0.039	0.722
new_119358_119437_1	S37	119358	119437	1	s-5'	NA	no	0.171	0.146	0.064	~	0.513	0.051	0.022	~	0.03	0.788	0.993	~	-0.263	0.158	0.815	~	-0.015	0.88	0.845	~	-0.147	0.4	1	~	-0.024	0.826	0.822	~	-0.414	0.047	0.012	~	0.163	0.262	0.231	~	-0.072	0.801	0.595	~	-0.093	0.171
SAOUHSC_00114	capA	119492	120160	1	0	Cell Wall and Capsule>Capsular and extracellular polysacchrides>Exopolysaccharide Biosynthesis>Tyrosine-protein kinase transmembrane modulator EpsC;Cell Wall and Capsule>Capsular and extracellular polysacchrides>Serotype determining Capsular polysaccharide biosynthesis in Staphylococcus>Capsular polysaccharide synthesis enzyme Cap5A	yes	0.681	0	0	U1.5	2.003	0.001	0.001	U2.0	-0.018	0.845	0.994	~	-0.144	0.74	0.931	~	0.124	0.213	0.651	~	0.563	0.148	1	~	-0.141	0.221	0.623	~	-0.176	0.086	0.02	~	0.139	0.226	0.212	~	0.103	0.428	0.455	~	-0.179	0.032
SAOUHSC_00115	capB	120176	120862	1	0	Cell Wall and Capsule>Capsular and extracellular polysacchrides>Exopolysaccharide Biosynthesis>Tyrosine-protein kinase EpsD (EC 2.7.10.2);Cell Wall and Capsule>Capsular and extracellular polysacchrides>Serotype determining Capsular polysaccharide biosynthesis in Staphylococcus>Capsular polysaccharide synthesis enzyme Cap5B;Regulation and Cell signaling>Regulation and Cell signaling - no subcatego…	no	0.787	0	0	U1.5	2.144	0.001	0.001	U2.0	0.037	0.684	0.992	~	-0.096	0.824	0.937	~	0.223	0.039	0.51	~	0.556	0.171	1	~	-0.101	0.346	0.69	~	-0.12	0.247	0.052	~	0.164	0.185	0.188	~	0.056	0.655	0.546	~	-0.195	0.023
SAOUHSC_00116	capC	120865	121629	1	0	Cell Wall and Capsule>Capsular and extracellular polysacchrides>Exopolysaccharide Biosynthesis>Manganese-dependent protein-tyrosine phosphatase (EC 3.1.3.48);Cell Wall and Capsule>Capsular and extracellular polysacchrides>Serotype determining Capsular polysaccharide biosynthesis in Staphylococcus>Capsular polysaccharide synthesis enzyme Cap5C;Regulation and Cell signaling>Regulation and Cell sign…	no	0.749	0	0	U1.5	2.181	0	0.001	U2.0	0.004	0.959	0.994	~	-0.126	0.734	0.93	~	0.128	0.167	0.632	~	0.503	0.151	1	~	-0.067	0.492	0.742	~	-0.142	0.179	0.039	~	0.231	0.062	0.103	~	0.048	0.69	0.559	~	-0.262	0.006
SAOUHSC_00117	capD	121649	123472	1	0	Cell Wall and Capsule>Capsular and extracellular polysacchrides>Serotype determining Capsular polysaccharide biosynthesis in Staphylococcus>Capsular polysaccharide synthesis enzyme Cap5D	no	0.494	0.001	0.001	~	1.978	0	0	U2.0	-0.019	0.834	0.994	~	-0.129	0.699	0.927	~	0.079	0.37	0.705	~	0.372	0.221	1	~	-0.128	0.183	0.594	~	-0.045	0.679	0.126	~	0.017	0.821	0.447	~	0.157	0.255	0.375	~	-0.145	0.06
SAOUHSC_00118	capE	123462	124490	1	0	Cell Wall and Capsule>Capsular and extracellular polysacchrides>Serotype determining Capsular polysaccharide biosynthesis in Staphylococcus>Capsular polysaccharide synthesis enzyme Cap5E	no	0.47	0.001	0.001	~	1.857	0	0	U2.0	-0.045	0.617	0.991	~	-0.121	0.696	0.927	~	0.009	0.92	0.85	~	0.312	0.275	1	~	-0.1	0.298	0.668	~	-0.085	0.351	0.07	~	0.02	0.794	0.439	~	0.096	0.412	0.447	~	-0.142	0.073
SAOUHSC_00119	capF	124503	125612	1	0	Cell Wall and Capsule>Capsular and extracellular polysacchrides>Serotype determining Capsular polysaccharide biosynthesis in Staphylococcus>Capsular polysaccharide synthesis enzyme Cap5F	no	0.484	0.001	0.001	~	1.657	0	0	U2.0	-0.017	0.846	0.994	~	-0.125	0.636	0.92	~	0.012	0.89	0.846	~	0.276	0.266	1	~	-0.109	0.244	0.637	~	-0.086	0.38	0.075	~	-0.065	0.472	0.326	~	0.092	0.48	0.478	~	-0.156	0.074
SAOUHSC_00120	capG	125616	126740	1	0	Cell Wall and Capsule>Capsular and extracellular polysacchrides>Serotype determining Capsular polysaccharide biosynthesis in Staphylococcus>Capsular polysaccharide synthesis enzyme Cap5G;Cell Wall and Capsule>Capsular and extracellular polysacchrides>Sialic Acid Metabolism>UDP-N-acetylglucosamine 2-epimerase (EC 5.1.3.14)	no	0.456	0.001	0.002	~	1.568	0	0.001	U2.0	-0.004	0.963	0.994	~	-0.049	0.856	0.94	~	0.019	0.824	0.836	~	0.208	0.422	1	~	-0.102	0.275	0.655	~	-0.016	0.878	0.157	~	-0.138	0.133	0.157	~	0.084	0.551	0.504	~	-0.187	0.028
SAOUHSC_00121	capH	126743	127369	1	0	Cell Wall and Capsule>Capsular and extracellular polysacchrides>Serotype determining Capsular polysaccharide biosynthesis in Staphylococcus>Capsular polysaccharide synthesis enzyme Cap5H	no	0.403	0.003	0.003	~	1.476	0	0.001	U2.0	-0.013	0.89	0.994	~	-0.086	0.752	0.932	~	0.02	0.826	0.836	~	0.194	0.453	1	~	-0.162	0.068	0.45	~	-0.167	0.147	0.033	~	-0.153	0.099	0.135	~	0.017	0.874	0.616	~	-0.193	0.023
SAOUHSC_00122	capI	127374	128483	1	0	Cell Wall and Capsule>Capsular and extracellular polysacchrides>Serotype determining Capsular polysaccharide biosynthesis in Staphylococcus>Capsular polysaccharide synthesis enzyme Cap5I	no	0.401	0.003	0.003	~	1.17	0.002	0.002	U2.0	0.005	0.951	0.994	~	-0.096	0.715	0.929	~	-0.013	0.878	0.844	~	0.269	0.289	1	~	-0.12	0.287	0.662	~	-0.119	0.141	0.032	~	-0.139	0.233	0.216	~	0.012	0.927	0.63	~	-0.219	0.013
SAOUHSC_00123	capJ	128497	129663	1	0	Cell Wall and Capsule>Capsular and extracellular polysacchrides>Serotype determining Capsular polysaccharide biosynthesis in Staphylococcus>Capsular polysaccharide synthesis enzyme Cap5J	no	0.391	0.008	0.007	~	0.9	0.003	0.002	U1.5	0.071	0.522	0.99	~	-0.186	0.439	0.889	~	0	0.997	0.86	~	0.226	0.327	1	~	-0.18	0.035	0.374	~	-0.033	0.659	0.123	~	-0.275	0.025	0.064	~	0.073	0.485	0.48	~	-0.133	0.07
SAOUHSC_00124	capK	129656	130861	1	0	Cell Wall and Capsule>Capsular and extracellular polysacchrides>Serotype determining Capsular polysaccharide biosynthesis in Staphylococcus>Capsular polysaccharide synthesis enzyme Cap5K	no	0.454	0.003	0.003	~	0.743	0.009	0.005	U1.5	0.073	0.504	0.989	~	-0.205	0.368	0.873	~	-0.006	0.953	0.855	~	0.247	0.239	1	~	-0.128	0.252	0.642	~	-0.151	0.086	0.02	~	-0.196	0.146	0.165	~	0.007	0.953	0.636	~	-0.25	0.006
SAOUHSC_00125	capL	130862	132067	1	0	Cell Wall and Capsule>Capsular and extracellular polysacchrides>Serotype determining Capsular polysaccharide biosynthesis in Staphylococcus>Capsular polysaccharide synthesis enzyme Cap5L	no	0.326	0.007	0.006	~	0.656	0.011	0.006	U1.5	-0.014	0.876	0.994	~	-0.17	0.393	0.877	~	-0.063	0.535	0.768	~	0.136	0.447	1	~	-0.074	0.35	0.692	~	-0.029	0.78	0.142	~	-0.199	0.064	0.105	~	0.136	0.407	0.445	~	-0.109	0.243
SAOUHSC_00126	capM	132078	132635	1	0	Cell Wall and Capsule>Capsular and extracellular polysacchrides>Serotype determining Capsular polysaccharide biosynthesis in Staphylococcus>Capsular polysaccharide synthesis enzyme Cap5M	no	0.416	0.002	0.002	~	0.562	0.025	0.013	~	0.018	0.853	0.994	~	0.012	0.954	0.945	~	-0.051	0.6	0.787	~	0.174	0.398	1	~	-0.128	0.138	0.549	~	-0.073	0.426	0.084	~	-0.198	0.027	0.067	~	0.111	0.382	0.434	~	-0.088	0.351
SAOUHSC_00127	capN	132635	133522	1	0	Carbohydrates>Di- and oligosaccharides>Lactose and Galactose Uptake and Utilization>UDP-glucose 4-epimerase (EC 5.1.3.2);Cell Wall and Capsule>Capsular and extracellular polysacchrides>Serotype determining Capsular polysaccharide biosynthesis in Staphylococcus>Capsular polysaccharide synthesis enzyme Cap8N	no	0.464	0.003	0.003	~	0.555	0.015	0.008	~	-0.005	0.962	0.994	~	-0.045	0.83	0.938	~	-0.052	0.649	0.8	~	0.19	0.298	1	~	-0.189	0.026	0.339	~	-0.021	0.828	0.15	~	-0.27	0.007	0.034	~	0.199	0.136	0.307	~	0.019	0.788
SAOUHSC_00128	capO	133576	134838	1	0	Cell Wall and Capsule>Capsular and extracellular polysacchrides>Serotype determining Capsular polysaccharide biosynthesis in Staphylococcus>Capsular polysaccharide synthesis enzyme Cap5O	no	0.402	0.002	0.002	~	0.354	0.091	0.036	~	0.058	0.538	0.99	~	-0.008	0.973	0.947	~	0.043	0.696	0.811	~	0.208	0.295	1	~	-0.111	0.109	0.509	~	-0.109	0.255	0.053	~	-0.259	0.007	0.035	~	0.128	0.249	0.372	~	0.011	0.881
new_134839_134914_1	S38	134839	134914	1	s-intra	NA	no	0.046	0.673	0.213	~	-0.194	0.401	0.122	~	0.011	0.921	0.994	~	0.129	0.614	0.918	~	-0.024	0.826	0.836	~	0.276	0.282	1	~	-0.009	0.946	0.841	~	0.015	0.86	0.154	~	-0.197	0.121	0.149	~	0.025	0.839	0.606	~	-0.136	0.22
SAOUHSC_00129	capP	134915	136060	1	0	Cell Wall and Capsule>Capsular and extracellular polysacchrides>Serotype determining Capsular polysaccharide biosynthesis in Staphylococcus>Capsular polysaccharide synthesis enzyme Cap8P	no	0.196	0.063	0.033	~	0.232	0.244	0.08	~	0.058	0.48	0.989	~	0.156	0.451	0.891	~	0.024	0.778	0.828	~	0.169	0.402	1	~	0.009	0.901	0.834	~	-0.038	0.661	0.123	~	-0.092	0.382	0.288	~	0.099	0.402	0.442	~	0.092	0.193
SAOUHSC_00130	isdI	136125	136451	-1	0	Iron acquisition and metabolism>Iron acquisition and metabolism - no subcategory>Heme, hemin uptake and utilization systems in GramPositives>Heme-degrading cytoplasmic oxygenase IsdI	no	0.273	0.038	0.022	~	-3.608	0	0	D2.0	0.069	0.695	0.992	~	-0.187	0.765	0.933	~	-0.296	0.124	0.609	~	0.292	0.668	1	~	0.2	0.051	0.415	~	-0.136	0.075	0.018	~	0.145	0.14	0.161	~	0.039	0.572	0.512	~	0.032	0.798
SAOUHSC_00131	NA	136458	136841	-1	0	Iron acquisition and metabolism>Iron acquisition and metabolism - no subcategory>Heme, hemin uptake and utilization systems in GramPositives>FIG039061 hypothetical protein related to heme utilization	no	-0.341	0.004	0.004	~	-4.534	0	0	D2.0	-0.132	0.452	0.988	~	-0.252	0.571	0.912	~	-0.426	0.022	0.445	~	0.187	0.699	1	~	0.052	0.441	0.727	~	0.114	0.357	0.071	~	-0.051	0.512	0.341	~	0.082	0.379	0.433	~	-0.003	0.966
new_136842_137046_-1	S39	136842	137046	-1	5'	NA	no	-0.519	0.001	0.001	~	-5.051	0	0	D2.0	-0.233	0.172	0.97	~	-0.383	0.401	0.879	~	-0.412	0.009	0.358	~	0.217	0.632	1	~	0.15	0.042	0.394	~	0.187	0.05	0.013	~	0.083	0.329	0.265	~	0.108	0.284	0.39	~	0.061	0.438
new_137191_137267_1	S40	137191	137267	1	s-5'	NA	no	-0.463	0.003	0.003	~	-0.6	0.005	0.004	D1.5	0.018	0.863	0.994	~	0.045	0.756	0.932	~	0.018	0.872	0.843	~	-0.066	0.71	1	~	0.072	0.618	0.775	~	1.455	0	0	U2.0	0.02	0.817	0.446	~	-0.672	0.116	0.293	~	-0.194	0.196
SAOUHSC_00132	aldA	137268	138755	1	0	Carbohydrates>Central carbohydrate metabolism>Methylglyoxal Metabolism>Aldehyde dehydrogenase B (EC 1.2.1.22);Fatty Acids, Lipids, and Isoprenoids>Phospholipids>Glycerolipid and Glycerophospholipid Metabolism in Bacteria>Aldehyde dehydrogenase B (EC 1.2.1.22)	no	0.018	0.854	0.255	~	-1.461	0.001	0.001	D2.0	0.069	0.424	0.988	~	-0.341	0.331	0.865	~	0.037	0.653	0.801	~	0.237	0.37	1	~	-0.081	0.225	0.625	~	0.703	0	0	U1.5	-0.148	0.145	0.164	~	0.087	0.326	0.411	~	0.19	0.028
new_138756_138912_1	S41	138756	138912	1	3'	NA	no	0.262	0.031	0.019	~	-1.36	0	0.001	D2.0	0.14	0.117	0.956	~	-0.422	0.175	0.819	~	0.077	0.365	0.704	~	0.179	0.389	1	~	-0.017	0.8	0.817	~	0.588	0	0	U1.5	-0.107	0.189	0.19	~	0.028	0.747	0.578	~	0.186	0.061
new_138934_140421_-1	S42	138934	140421	-1	3'MT	NA	no	0.377	0.002	0.002	~	-0.74	0.003	0.002	D1.5	-0.025	0.763	0.993	~	-0.198	0.337	0.867	~	-0.001	0.99	0.859	~	0.191	0.316	1	~	-0.013	0.836	0.823	~	-0.784	0	0	D1.5	-0.025	0.784	0.436	~	-0.069	0.452	0.465	~	0.021	0.766
new_139248_139400_1	S43	139248	139400	1	5'	NA	no	-0.381	0.003	0.003	~	-0.8	0.005	0.004	D1.5	-0.132	0.156	0.967	~	-0.218	0.339	0.867	~	-0.071	0.454	0.739	~	0.2	0.4	1	~	0.125	0.182	0.594	~	-1.646	0	0	D2.0	0.107	0.189	0.19	~	-0.203	0.159	0.32	~	0.016	0.872
SAOUHSC_00133	NA	139401	140360	1	0	Potassium metabolism>Potassium metabolism - no subcategory>Glutathione-regulated potassium-efflux system and associated functions>Cobalt-zinc-cadmium resistance protein;Virulence, Disease and Defense>Resistance to antibiotics and toxic compounds>Cobalt-zinc-cadmium resistance>Cobalt-zinc-cadmium resistance protein	no	-0.03	0.756	0.233	~	-0.287	0.137	0.05	~	0.096	0.265	0.98	~	-0.072	0.735	0.93	~	0.049	0.538	0.768	~	0.104	0.586	1	~	-0.013	0.842	0.824	~	-1.499	0	0	D2.0	-0.201	0.031	0.071	~	-0.232	0.05	0.233	~	0.07	0.322
SAOUHSC_00134	NA	140422	140625	-1	0	NA	no	0.204	0.086	0.042	~	-1.016	0.005	0.004	D2.0	-0.067	0.532	0.99	~	0.041	0.891	0.942	~	0.187	0.115	0.603	~	0.552	0.076	1	~	0.243	0.013	0.279	~	-1.089	0	0	D2.0	0.173	0.064	0.105	~	-0.156	0.153	0.317	~	-0.028	0.857
SAOUHSC_00135	NA	140804	141316	1	0	NA	no	-0.147	0.319	0.119	~	-2.786	0.055	0.024	D2.0	-0.249	0.127	0.96	~	0.274	0.876	0.941	~	-0.334	0.046	0.527	~	0.24	0.888	1	~	0.378	0.005	0.198	~	-0.734	0	0	D1.5	0.296	0.023	0.062	~	-0.218	0.072	0.258	~	-0.316	0.004
new_141317_141657_1	S44	141317	141657	1	intra	NA	no	0.189	0.102	0.048	~	-2.299	0.12	0.045	D2.0	-0.136	0.247	0.979	~	0.091	0.961	0.946	~	-0.13	0.279	0.671	~	0.049	0.979	1	~	0.217	0.06	0.434	~	-1.01	0	0	D2.0	0.168	0.29	0.245	~	-0.339	0.012	0.154	~	-0.367	0.055
SAOUHSC_00136	NA	141658	142398	1	0	NA	no	0.167	0.116	0.053	~	-2.032	0.199	0.068	D1.5	-0.09	0.342	0.985	~	0.084	0.968	0.946	~	-0.129	0.222	0.654	~	0.137	0.947	1	~	0.157	0.049	0.412	~	-0.794	0	0	D1.5	-0.152	0.163	0.175	~	-0.215	0.025	0.191	~	-0.424	0.002
SAOUHSC_00137	NA	142412	143386	1	0	NA	no	0.195	0.107	0.05	~	-1.349	0.318	0.1	~	-0.046	0.642	0.992	~	0.124	0.949	0.945	~	-0.158	0.133	0.615	~	0.009	0.996	1	~	0.04	0.629	0.778	~	-0.743	0	0	D1.5	-0.291	0.005	0.029	~	-0.279	0.002	0.107	~	-0.479	0.002
SAOUHSC_00138	NA	143383	144144	1	0	NA	no	0.137	0.351	0.128	~	-1.404	0.281	0.091	D1.5	-0.047	0.604	0.991	~	0.107	0.954	0.945	~	-0.152	0.146	0.622	~	-0.098	0.954	1	~	0.026	0.844	0.825	~	-0.318	0.006	0.002	~	-0.416	0.01	0.042	~	-0.197	0.025	0.19	~	-0.297	0.057
SAOUHSC_00139	NA	144157	145188	1	0	Amino Acids and Derivatives>Branched-chain amino acids>Isoleucine degradation>Acyl-CoA dehydrogenase, short-chain specific (EC 1.3.99.2)	no	0.258	0.03	0.018	~	-1.827	0.111	0.042	D2.0	0.005	0.955	0.994	~	0.063	0.967	0.946	~	-0.09	0.353	0.7	~	0.114	0.935	1	~	0.115	0.225	0.625	~	-0.692	0	0	D1.5	-0.136	0.147	0.166	~	-0.133	0.16	0.321	~	-0.389	0.005
new_145189_145358_1	S45	145189	145358	1	inter	NA	no	-0.031	0.819	0.247	~	-1.653	0.1	0.039	D2.0	0.099	0.482	0.989	~	0.205	0.887	0.942	~	0.037	0.765	0.825	~	0.221	0.867	1	~	0.222	0.165	0.578	~	-0.963	0	0	D1.5	0.059	0.709	0.411	~	-0.232	0.129	0.302	~	-0.759	0.005
SAOUHSC_00141	NA	145405	145764	1	0	NA	no	0.832	0.002	0.003	U1.5	-1.51	0	0	D2.0	-0.011	0.962	0.994	~	-0.062	0.833	0.938	~	-0.031	0.861	0.842	~	-0.004	0.983	1	~	0.071	0.347	0.69	~	0.585	0.001	0	~	0.471	0.017	0.054	~	0.064	0.34	0.417	~	0.024	0.782
new_145805_145936_1	S46	145805	145936	1	s-inter	NA	no	0.632	0	0.001	U1.5	-1.19	0	0	D2.0	-0.02	0.855	0.994	~	0.002	0.987	0.947	~	0.043	0.602	0.788	~	-0.133	0.288	1	~	-0.243	0.047	0.407	~	0.35	0.004	0.001	~	-0.224	0.021	0.059	~	0.023	0.872	0.616	~	0.02	0.848
SAOUHSC_00142	fdh	145937	146962	1	0	Respiration>Respiration - no subcategory>Formate hydrogenase>NAD-dependent formate dehydrogenase (EC 1.2.1.2)	no	0.223	0.065	0.034	~	-1.116	0	0	D2.0	-0.032	0.785	0.993	~	-0.015	0.902	0.943	~	-0.068	0.465	0.743	~	-0.136	0.291	1	~	0.067	0.387	0.708	~	0.518	0.003	0.001	~	0.105	0.383	0.289	~	0.234	0.163	0.323	~	0.068	0.542
new_146963_147045_1	S47	146963	147045	1	s-3'	NA	no	-0.077	0.382	0.137	~	-0.694	0.001	0.001	D1.5	-0.056	0.484	0.989	~	0.035	0.786	0.935	~	-0.069	0.442	0.734	~	-0.085	0.438	1	~	0.074	0.285	0.661	~	0.424	0.024	0.007	~	0.121	0.297	0.249	~	0.275	0.013	0.158	~	0.167	0.048
new_147204_147347_1	S48	147204	147347	1	s-5'	NA	no	-0.127	0.291	0.111	~	0.489	0.154	0.055	~	0.016	0.885	0.994	~	0.325	0.185	0.821	~	-0.221	0.071	0.564	~	-0.242	0.166	1	~	0.284	0.01	0.26	~	0.505	0.004	0.001	~	0.757	0	0.007	U1.5	-0.227	0.292	0.394	~	-0.646	0
SAOUHSC_00143	lmrP	147348	148598	1	0	NA	no	0.143	0.34	0.125	~	1.002	0.001	0.001	U2.0	0.047	0.763	0.993	~	0.338	0.275	0.852	~	-0.14	0.315	0.685	~	-0.07	0.694	1	~	-0.105	0.199	0.607	~	0.505	0	0	~	-0.022	0.794	0.439	~	0.106	0.247	0.371	~	-0.278	0.007
new_148599_149044_1	S49	148599	149044	1	intra	NA	no	0.432	0.056	0.03	~	1.037	0.002	0.001	U2.0	0.154	0.434	0.988	~	0.238	0.499	0.901	~	0.094	0.626	0.795	~	-0.002	0.992	1	~	-0.161	0.047	0.408	~	0.689	0	0	U1.5	-0.01	0.923	0.476	~	0.17	0.196	0.342	~	-0.179	0.033
SAOUHSC_00144	NA	149045	156220	1	0	Cofactors, Vitamins, Prosthetic Groups, Pigments>Biotin>Biotin biosynthesis>Long-chain-fatty-acid--CoA ligase (EC 6.2.1.3)	no	0.239	0.264	0.103	~	1.023	0.002	0.002	U2.0	0.083	0.674	0.992	~	0.347	0.359	0.871	~	-0.093	0.617	0.792	~	-0.078	0.709	1	~	-0.093	0.258	0.645	~	0.437	0.002	0.001	~	-0.103	0.242	0.22	~	0.143	0.274	0.385	~	0.064	0.406
SAOUHSC_00145	NA	156233	156877	1	0	Fatty Acids, Lipids, and Isoprenoids>Fatty acids>Fatty Acid Biosynthesis FASII>4'-phosphopantetheinyl transferase (EC 2.7.8.-)	no	0.225	0.044	0.025	~	-0.231	0.151	0.055	~	0.155	0.25	0.979	~	0.038	0.804	0.936	~	0.101	0.302	0.68	~	0.187	0.146	1	~	-0.058	0.419	0.719	~	0.049	0.557	0.106	~	0.051	0.556	0.357	~	0.119	0.081	0.266	~	0.237	0.025
SAOUHSC_00146	NA	157205	157684	-1	0	NA	no	-0.651	0.045	0.025	D1.5	-0.563	0.016	0.009	~	-0.184	0.499	0.989	~	-0.149	0.403	0.88	~	-0.227	0.403	0.719	~	0.091	0.597	1	~	0.022	0.887	0.832	~	0.56	0	0	~	-0.082	0.675	0.399	~	0.225	0.071	0.258	~	0.148	0.107
SAOUHSC_00147	argB	157954	158718	-1	0	Amino Acids and Derivatives>Arginine; urea cycle, polyamines>Arginine Biosynthesis extended>Acetylglutamate kinase (EC 2.7.2.8);Amino Acids and Derivatives>Proline and 4-hydroxyproline>Evolution of Proline Biosynthesis (for review by Fichman et al)>Acetylglutamate kinase (EC 2.7.2.8)	no	0.226	0.107	0.05	~	-0.369	0.024	0.012	~	0.101	0.355	0.985	~	-0.188	0.197	0.823	~	-0.113	0.373	0.706	~	0.025	0.839	1	~	0.013	0.905	0.835	~	0.303	0.008	0.003	~	-0.157	0.129	0.154	~	0.071	0.552	0.505	~	0.217	0.01
SAOUHSC_00148	argJ	158734	159975	-1	0	Amino Acids and Derivatives>Arginine; urea cycle, polyamines>Arginine Biosynthesis extended>Glutamate N-acetyltransferase (EC 2.3.1.35);Amino Acids and Derivatives>Arginine; urea cycle, polyamines>Arginine Biosynthesis extended>N-acetylglutamate synthase (EC 2.3.1.1);Amino Acids and Derivatives>Proline and 4-hydroxyproline>Evolution of Proline Biosynthesis (for review by Fichman et al)>N-acetylgl…	no	0.271	0.05	0.028	~	-0.5	0.012	0.007	~	0.002	0.987	0.995	~	-0.225	0.144	0.811	~	-0.16	0.184	0.64	~	-0.01	0.934	1	~	0.009	0.919	0.837	~	0.269	0.065	0.016	~	-0.151	0.116	0.146	~	0.068	0.668	0.551	~	0.109	0.162
SAOUHSC_00149	argC	159987	161018	-1	0	Amino Acids and Derivatives>Arginine; urea cycle, polyamines>Arginine Biosynthesis extended>N-acetyl-gamma-glutamyl-phosphate reductase (EC 1.2.1.38);Amino Acids and Derivatives>Proline and 4-hydroxyproline>Evolution of Proline Biosynthesis (for review by Fichman et al)>N-acetyl-gamma-glutamyl-phosphate reductase (EC 1.2.1.38)	no	0.372	0.005	0.005	~	-0.687	0.003	0.002	D1.5	0.066	0.533	0.99	~	-0.292	0.079	0.774	~	-0.037	0.739	0.82	~	0.001	0.989	1	~	0.043	0.496	0.743	~	0.245	0.015	0.004	~	-0.01	0.899	0.469	~	0.196	0.035	0.207	~	0.077	0.294
SAOUHSC_00150	argD	161057	162241	-1	0	Amino Acids and Derivatives>Arginine; urea cycle, polyamines>Arginine Biosynthesis extended>Acetylornithine aminotransferase 1 (EC 2.6.1.11)	no	0.37	0.015	0.011	~	-0.794	0	0.001	D1.5	0.032	0.734	0.993	~	-0.273	0.093	0.786	~	-0.06	0.583	0.782	~	0.041	0.724	1	~	0.029	0.827	0.822	~	-0.052	0.425	0.083	~	-0.053	0.62	0.379	~	0.008	0.896	0.622	~	0.014	0.867
SAOUHSC_00151	brnQ1	162494	163849	-1	0	NA	no	1.007	0	0	U2.0	1.131	0	0	U2.0	0.039	0.712	0.993	~	-0.239	0.108	0.795	~	-0.013	0.916	0.85	~	-0.164	0.242	1	~	0.024	0.802	0.817	~	-0.073	0.395	0.078	~	-0.139	0.197	0.195	~	-0.16	0.27	0.383	~	-0.103	0.287
SAOUHSC_00152	entB	164125	164622	-1	0	Cofactors, Vitamins, Prosthetic Groups, Pigments>NAD and NADP>NAD and NADP cofactor biosynthesis global>Nicotinamidase/isochorismatase family protein	no	1.651	0	0	U2.0	2.239	0	0	U2.0	0.208	0.133	0.961	~	0.157	0.491	0.899	~	0.038	0.752	0.823	~	0.011	0.926	1	~	-0.053	0.517	0.749	~	-0.319	0.002	0.001	~	0.534	0.001	0.013	~	-0.094	0.204	0.346	~	0.242	0.064
new_164623_164748_-1	S50	164623	164748	-1	s-intra	NA	no	1.615	0	0	U2.0	2.046	0	0	U2.0	0.183	0.177	0.971	~	0.1	0.564	0.911	~	0.102	0.321	0.688	~	0.14	0.382	1	~	0.08	0.298	0.668	~	-0.304	0.004	0.001	~	0.604	0	0.004	U1.5	-0.185	0.115	0.292	~	-0.022	0.865
SAOUHSC_00153	ipdC	164749	166389	-1	0	Carbohydrates>Central carbohydrate metabolism>Pyruvate metabolism II acetyl-CoA, acetogenesis from pyruvate>Pyruvate decarboxylase (EC 4.1.1.1)	no	1.522	0	0	U2.0	3.233	0	0	U2.0	0.099	0.466	0.989	~	0.501	0.349	0.869	~	-0.073	0.431	0.731	~	-0.192	0.701	1	~	0.079	0.372	0.701	~	0.321	0.004	0.001	~	0.501	0.001	0.01	~	0.047	0.616	0.531	~	0.134	0.308
SAOUHSC_00154	NA	166583	166684	1	0	NA	no	0.217	0.152	0.066	~	0.623	0.009	0.006	U1.5	0.278	0.05	0.904	~	0.261	0.096	0.788	~	0.122	0.291	0.675	~	0.144	0.205	1	~	-0.036	0.772	0.812	~	0.517	0.003	0.001	~	-0.168	0.297	0.249	~	0.559	0.09	0.274	~	-0.279	0.009
SAOUHSC_00155	ptsG	166663	168660	-1	0	Carbohydrates>Di- and oligosaccharides>Trehalose Uptake and Utilization>PTS system, glucose-specific IIA component;Carbohydrates>Di- and oligosaccharides>Trehalose Uptake and Utilization>PTS system, glucose-specific IIB component (EC 2.7.1.69);Carbohydrates>Di- and oligosaccharides>Trehalose Uptake and Utilization>PTS system, glucose-specific IIC component	no	-1.12	0	0	D2.0	0.063	0.69	0.191	~	0.065	0.613	0.991	~	0.376	0.171	0.818	~	0.093	0.513	0.76	~	0.095	0.651	1	~	-0.198	0.019	0.315	~	-0.402	0.001	0	~	-0.387	0.003	0.02	~	-0.272	0.007	0.13	~	-0.221	0.124
new_168661_168955_-1	S51	168661	168955	-1	5'	NA	no	-1.54	0	0	D2.0	-0.361	0.055	0.024	~	-0.009	0.929	0.994	~	0.311	0.28	0.854	~	0	1	0.861	~	0.049	0.836	1	~	0.015	0.81	0.819	~	-0.05	0.582	0.11	~	-0.223	0.036	0.078	~	-0.516	0.003	0.113	~	-0.399	0.008
new_169226_169308_1	S52	169226	169308	1	s-5'	NA	no	-0.294	0.037	0.022	~	0.143	0.245	0.081	~	-0.077	0.519	0.99	~	0.067	0.607	0.917	~	-0.061	0.649	0.8	~	0.124	0.326	1	~	0.054	0.449	0.73	~	0.748	0	0	U1.5	0.025	0.805	0.442	~	0.134	0.083	0.268	~	0.188	0.033
SAOUHSC_00156	NA	169309	170349	1	0	NA	no	-0.153	0.23	0.092	~	-0.07	0.547	0.157	~	0.039	0.625	0.992	~	-0.028	0.81	0.936	~	0.005	0.956	0.855	~	0.02	0.848	1	~	-0.038	0.598	0.769	~	0.704	0	0	U1.5	-0.159	0.134	0.157	~	0.124	0.394	0.439	~	0.113	0.136
SAOUHSC_00157	murQ	170349	171245	1	0	Cell Wall and Capsule>Cell Wall and Capsule - no subcategory>Recycling of Peptidoglycan Amino Sugars>N-acetylmuramic acid 6-phosphate etherase;Cell Wall and Capsule>Cell Wall and Capsule - no subcategory>Recycling of Peptidoglycan Amino Sugars>N-acetylmuramic acid 6-phosphate etherase (EC 4.2.1.126);Cell Wall and Capsule>Cell Wall and Capsule - no subcategory>UDP-N-acetylmuramate from Fructose-6-…	no	-0.178	0.066	0.034	~	0.01	0.931	0.241	~	-0.03	0.717	0.993	~	-0.005	0.967	0.946	~	-0.04	0.632	0.796	~	0.031	0.769	1	~	-0.035	0.596	0.769	~	0.811	0	0	U1.5	-0.054	0.491	0.333	~	0.32	0.012	0.152	~	0.166	0.052
SAOUHSC_00158	murP	171257	172711	1	0	Cell Wall and Capsule>Capsular and extracellular polysacchrides>Sialic Acid Metabolism>PTS system, N-acetylmuramic acid-specific IIB component (EC 2.7.1.69);Cell Wall and Capsule>Capsular and extracellular polysacchrides>Sialic Acid Metabolism>PTS system, N-acetylmuramic acid-specific IIC component	no	-0.127	0.264	0.103	~	-0.397	0.019	0.01	~	-0.048	0.633	0.992	~	-0.134	0.36	0.871	~	-0.128	0.226	0.656	~	0.157	0.279	1	~	-0.09	0.326	0.682	~	0.519	0	0	~	-0.19	0.052	0.094	~	0.224	0.031	0.201	~	0.124	0.15
SAOUHSC_00160	NA	172714	173589	1	0	Cell Wall and Capsule>Capsular and extracellular polysacchrides>Sialic Acid Metabolism>Sialic acid utilization regulator, RpiR family	no	-0.05	0.658	0.209	~	-0.261	0.085	0.034	~	-0.019	0.866	0.994	~	-0.151	0.288	0.856	~	-0.079	0.443	0.735	~	0.077	0.559	1	~	0.011	0.878	0.83	~	0.439	0.001	0	~	-0.099	0.21	0.202	~	0.144	0.125	0.3	~	0.126	0.14
new_173590_173751_1	S53	173590	173751	1	3'	NA	no	-0.669	0	0	D1.5	0.245	0.211	0.071	~	-0.032	0.731	0.993	~	0.035	0.842	0.939	~	-0.155	0.103	0.595	~	0.051	0.777	1	~	0.019	0.824	0.821	~	0.361	0.004	0.001	~	-0.115	0.192	0.192	~	-0.029	0.777	0.588	~	0.252	0.013
SAOUHSC_00161	NA	173783	174064	-1	0	Amino Acids and Derivatives>Arginine; urea cycle, polyamines>Arginine Biosynthesis extended>N-acetyl-gamma-glutamyl-phosphate reductase (EC 1.2.1.38);Amino Acids and Derivatives>Proline and 4-hydroxyproline>Evolution of Proline Biosynthesis (for review by Fichman et al)>N-acetyl-gamma-glutamyl-phosphate reductase (EC 1.2.1.38)	no	0.546	0.008	0.007	~	0.444	0.009	0.005	~	0.099	0.538	0.99	~	-0.031	0.847	0.939	~	0.122	0.466	0.743	~	-0.062	0.585	1	~	0.241	0.016	0.297	~	0.299	0.107	0.025	~	0.085	0.328	0.264	~	-0.018	0.917	0.627	~	-0.127	0.146
SAOUHSC_00162	hsdR	174277	177066	1	0	DNA Metabolism>DNA Metabolism - no subcategory>Restriction-Modification System>Type I restriction-modification system, restriction subunit R (EC 3.1.21.3);DNA Metabolism>DNA Metabolism - no subcategory>Type I Restriction-Modification>Type I restriction-modification system, restriction subunit R (EC 3.1.21.3)	no	0.309	0.016	0.012	~	1.194	0	0	U2.0	0.022	0.822	0.994	~	-0.195	0.129	0.805	~	-0.142	0.204	0.648	~	0.035	0.771	1	~	-0.042	0.613	0.774	~	0.651	0	0	U1.5	-0.147	0.122	0.15	~	0.11	0.144	0.312	~	-0.384	0.004
SAOUHSC_00163	NA	177271	178113	1	0	NA	no	0.497	0.014	0.01	~	0.687	0.002	0.002	U1.5	0	0.999	0.995	~	0.145	0.351	0.869	~	0.031	0.789	0.83	~	0.07	0.621	1	~	0.027	0.76	0.809	~	-0.232	0.007	0.002	~	0.318	0.015	0.051	~	-0.091	0.142	0.311	~	0.01	0.897
SAOUHSC_00164	NA	178115	179038	1	0	NA	no	0.769	0	0	U1.5	0.643	0.002	0.001	U1.5	0.133	0.234	0.978	~	0.106	0.516	0.904	~	-0.026	0.772	0.827	~	0.125	0.408	1	~	-0.055	0.478	0.738	~	-0.181	0.028	0.008	~	0.231	0.067	0.107	~	-0.038	0.572	0.512	~	-0.147	0.104
SAOUHSC_00166	NA	179025	180137	1	0	NA	no	0.905	0	0	U1.5	0.381	0.056	0.024	~	0.034	0.795	0.993	~	0.078	0.635	0.92	~	-0.056	0.592	0.785	~	0.097	0.601	1	~	0.031	0.74	0.805	~	-0.165	0.038	0.01	~	0.464	0.016	0.052	~	0.029	0.657	0.547	~	-0.004	0.955
new_180199_180401_-1	S54	180199	180401	-1	3'	NA	no	0.278	0.035	0.021	~	-1.196	0.352	0.109	~	0.03	0.778	0.993	~	0.124	0.942	0.945	~	-0.201	0.081	0.575	~	0.194	0.907	1	~	-0.103	0.461	0.733	~	0.443	0.001	0	~	-0.116	0.214	0.205	~	-0.063	0.547	0.503	~	0.048	0.504
SAOUHSC_00167	NA	180402	181994	-1	0	Sulfur Metabolism>Organic sulfur assimilation>Utilization of glutathione as a sulphur source>Putative glutathione transporter, ATP-binding component	no	0.542	0.002	0.002	~	-1.128	0.368	0.113	~	-0.035	0.786	0.993	~	0.185	0.912	0.943	~	-0.25	0.074	0.567	~	0.352	0.835	1	~	0.064	0.419	0.72	~	0.46	0	0	~	-0.1	0.253	0.226	~	-0.005	0.956	0.637	~	-0.133	0.122
SAOUHSC_00168	truncated-oppB	181951	183429	1	0	Sulfur Metabolism>Organic sulfur assimilation>Utilization of glutathione as a sulphur source>Putative glutathione transporter, permease component	no	0.767	0	0	U1.5	-1.13	0.431	0.129	~	-0.092	0.319	0.983	~	0.478	0.803	0.936	~	-0.183	0.093	0.588	~	0.668	0.723	1	~	0.029	0.666	0.788	~	0.305	0.006	0.002	~	-0.07	0.386	0.29	~	-0.097	0.205	0.346	~	-0.179	0.026
SAOUHSC_00169	NA	183435	184598	1	0	Membrane Transport>ABC transporters>ABC transporter dipeptide (TC 3.A.1.5.2)>Dipeptide transport system permease protein DppC (TC 3.A.1.5.2);Sulfur Metabolism>Organic sulfur assimilation>Utilization of glutathione as a sulphur source>Putative glutathione transporter, permease component	no	0.727	0	0.001	U1.5	-0.994	0.501	0.146	~	-0.06	0.549	0.99	~	0.46	0.815	0.937	~	-0.182	0.124	0.609	~	0.609	0.756	1	~	-0.024	0.754	0.808	~	0.266	0.01	0.003	~	-0.078	0.384	0.289	~	-0.133	0.231	0.361	~	-0.188	0.059
SAOUHSC_00170	rlp	184615	186390	1	0	NA	no	0.608	0	0	U1.5	-0.884	0.539	0.155	~	-0.001	0.994	0.995	~	0.458	0.813	0.937	~	-0.118	0.275	0.67	~	0.511	0.791	1	~	-0.097	0.257	0.645	~	-0.034	0.766	0.14	~	-0.067	0.407	0.299	~	-0.187	0.113	0.29	~	-0.154	0.046
SAOUHSC_00171	ggt	186428	188434	1	0	Stress Response>Oxidative stress>Glutathione Biosynthesis and gamma-glutamyl cycle>Gamma-glutamyltranspeptidase (EC 2.3.2.2);Sulfur Metabolism>Organic sulfur assimilation>Utilization of glutathione as a sulphur source>Gamma-glutamyltranspeptidase (EC 2.3.2.2)	no	0.398	0.016	0.011	~	-0.69	0.599	0.17	~	-0.03	0.793	0.993	~	0.408	0.817	0.937	~	-0.17	0.183	0.64	~	0.359	0.839	1	~	-0.009	0.9	0.834	~	0.114	0.41	0.081	~	-0.243	0.017	0.053	~	-0.003	0.977	0.642	~	0.064	0.373
new_188435_188581_1	S55	188435	188581	1	s-3'	NA	no	-0.014	0.922	0.27	~	-0.986	0.412	0.124	~	0.305	0.02	0.793	~	0.332	0.829	0.938	~	0.113	0.337	0.694	~	0.178	0.909	1	~	-0.212	0.048	0.409	~	0.316	0.015	0.004	~	-0.476	0.002	0.019	~	0.112	0.49	0.482	~	0.33	0.006
SAOUHSC_00172	NA	188732	189505	-1	0	NA	no	0.295	0.03	0.019	~	0.954	0	0	U1.5	0.048	0.63	0.992	~	-0.009	0.944	0.945	~	0.126	0.249	0.663	~	0.094	0.4	1	~	0.056	0.448	0.729	~	0.885	0	0	U1.5	0.145	0.186	0.189	~	0.226	0.039	0.215	~	-0.006	0.946
SAOUHSC_00173	acpD	189695	190321	-1	0	NA	no	-0.192	0.225	0.09	~	0.641	0.056	0.024	U1.5	0.02	0.897	0.994	~	0.07	0.779	0.934	~	-0.038	0.8	0.832	~	0.433	0.166	1	~	0.124	0.206	0.613	~	-0.166	0.043	0.011	~	-0.11	0.391	0.292	~	-0.015	0.85	0.61	~	0.632	0.04
SAOUHSC_00174	NA	190530	191108	1	0	NA	no	-0.315	0.071	0.036	~	-1.705	0	0	D2.0	-0.005	0.978	0.995	~	0.165	0.352	0.87	~	-0.145	0.42	0.726	~	0.19	0.318	1	~	0.161	0.034	0.371	~	0.022	0.754	0.138	~	0.489	0.003	0.024	~	0.204	0.33	0.413	~	0.49	0.004
SAOUHSC_00175	msmX	191491	192588	1	0	Carbohydrates>Di- and oligosaccharides>Maltose and Maltodextrin Utilization>Maltose/maltodextrin transport ATP-binding protein MalK (EC 3.6.3.19);Carbohydrates>Di- and oligosaccharides>Maltose and Maltodextrin Utilization>Multiple sugar ABC transporter, ATP-binding protein	no	-0.043	0.625	0.201	~	-0.071	0.562	0.161	~	-0.072	0.392	0.987	~	0.062	0.634	0.92	~	-0.09	0.295	0.677	~	-0.041	0.703	1	~	-0.027	0.687	0.793	~	-0.028	0.759	0.139	~	0.046	0.584	0.367	~	-0.052	0.618	0.532	~	0.12	0.087
SAOUHSC_00176	NA	192601	193872	1	0	Carbohydrates>Di- and oligosaccharides>Maltose and Maltodextrin Utilization>Maltose/maltodextrin ABC transporter, substrate binding periplasmic protein MalE;Carbohydrates>Polysaccharides>Alpha-Amylase locus in Streptocococcus>Maltose/maltodextrin ABC transporter, substrate binding periplasmic protein MalE;Motility and Chemotaxis>Motility and Chemotaxis - no subcategory>Bacterial Chemotaxis>Maltos…	no	-0.006	0.944	0.275	~	-0.005	0.968	0.248	~	-0.06	0.503	0.989	~	-0.036	0.752	0.932	~	-0.121	0.22	0.653	~	-0.009	0.926	1	~	0.053	0.4	0.712	~	-0.138	0.297	0.061	~	0.065	0.375	0.285	~	-0.104	0.43	0.456	~	0.039	0.554
SAOUHSC_00177	NA	193875	195143	1	0	Carbohydrates>Di- and oligosaccharides>Maltose and Maltodextrin Utilization>Maltose/maltodextrin ABC transporter, permease protein MalF	no	-0.012	0.938	0.273	~	0.147	0.23	0.076	~	-0.059	0.557	0.99	~	0.021	0.87	0.941	~	-0.179	0.119	0.606	~	0.024	0.804	1	~	-0.043	0.687	0.793	~	0.174	0.365	0.073	~	-0.252	0.038	0.08	~	0.131	0.536	0.499	~	-0.042	0.61
SAOUHSC_00178	NA	195145	195984	1	0	Carbohydrates>Di- and oligosaccharides>Maltose and Maltodextrin Utilization>Maltose/maltodextrin ABC transporter, permease protein MalG	no	-0.068	0.569	0.186	~	-0.051	0.662	0.184	~	-0.064	0.488	0.989	~	-0.04	0.768	0.933	~	-0.187	0.086	0.581	~	-0.034	0.737	1	~	-0.059	0.56	0.759	~	0.204	0.234	0.049	~	-0.217	0.052	0.094	~	0.126	0.523	0.494	~	-0.112	0.269
new_195985_196057_1	S56	195985	196057	1	s-intra	NA	no	0.111	0.533	0.177	~	0.226	0.177	0.062	~	-0.154	0.349	0.985	~	0.049	0.773	0.934	~	-0.17	0.324	0.689	~	0.072	0.515	1	~	-0.063	0.586	0.766	~	-0.19	0.241	0.051	~	-0.334	0.019	0.057	~	0.011	0.95	0.636	~	0.041	0.623
SAOUHSC_00179	NA	196058	197134	1	0	Carbohydrates>Sugar alcohols>Inositol catabolism>Myo-inositol 2-dehydrogenase 1 (EC 1.1.1.18)	no	0.06	0.681	0.215	~	0.135	0.28	0.09	~	-0.132	0.352	0.985	~	0.011	0.937	0.945	~	-0.253	0.1	0.593	~	0.022	0.826	1	~	-0.072	0.417	0.719	~	-0.005	0.966	0.17	~	-0.208	0.055	0.097	~	0.297	0.075	0.261	~	0.072	0.31
SAOUHSC_00180	NA	197159	198199	1	0	NA	no	-0.01	0.932	0.272	~	0.095	0.467	0.138	~	-0.086	0.471	0.989	~	-0.008	0.954	0.945	~	-0.165	0.174	0.636	~	0.046	0.724	1	~	-0.129	0.153	0.566	~	-0.159	0.09	0.021	~	-0.289	0.021	0.059	~	0.28	0.011	0.15	~	0.147	0.105
SAOUHSC_00181	NA	198254	199222	1	0	Carbohydrates>Sugar alcohols>Inositol catabolism>Inosose isomerase (EC 5.3.99.-)	no	-0.126	0.296	0.112	~	0.091	0.463	0.137	~	-0.09	0.46	0.989	~	-0.069	0.627	0.919	~	-0.198	0.106	0.598	~	-0.022	0.842	1	~	0.084	0.231	0.629	~	-0.13	0.123	0.028	~	-0.099	0.207	0.201	~	0.175	0.132	0.305	~	0.183	0.022
new_199223_199412_1	S57	199223	199412	1	3'	NA	no	0.243	0.052	0.029	~	0.118	0.42	0.126	~	-0.03	0.829	0.994	~	-0.239	0.145	0.811	~	-0.165	0.159	0.629	~	-0.125	0.289	1	~	-0.043	0.687	0.793	~	-0.296	0.08	0.019	~	-0.205	0.024	0.062	~	0.094	0.452	0.465	~	0.14	0.258
SAOUHSC_00182	NA	199583	200155	-1	0	NA	no	0.206	0.415	0.146	~	0.939	0	0.001	U1.5	-0.476	0.122	0.958	~	0.212	0.376	0.874	~	-0.221	0.384	0.71	~	0.033	0.8	1	~	0.313	0.001	0.133	~	-1.053	0	0	D2.0	0.297	0.007	0.033	~	-0.574	0.001	0.09	~	-0.173	0.462
SAOUHSC_00183	uhpT	200310	201689	1	0	Carbohydrates>Sugar alcohols>Glycerol and Glycerol-3-phosphate Uptake and Utilization>Glycerol-3-phosphate transporter	no	-0.23	0.046	0.026	~	-0.14	0.248	0.081	~	0.039	0.649	0.992	~	-0.088	0.478	0.897	~	-0.068	0.435	0.732	~	0.104	0.337	1	~	0.031	0.706	0.798	~	-0.265	0.018	0.005	~	-0.098	0.315	0.258	~	0.431	0	0.088	~	0.049	0.52
new_201740_201913_1	S58	201740	201913	1	indep	NA	no	-0.013	0.932	0.272	~	0.039	0.755	0.205	~	0.142	0.266	0.98	~	0.212	0.156	0.814	~	0.17	0.281	0.672	~	-0.006	0.963	1	~	0.333	0.003	0.158	~	-1.116	0.002	0.001	D2.0	0.158	0.278	0.239	~	0.162	0.348	0.42	~	0.323	0.087
SAOUHSC_00184	NA	202048	202806	-1	0	NA	no	0.094	0.298	0.113	~	0.61	0.001	0.001	U1.5	-0.003	0.975	0.995	~	-0.047	0.748	0.932	~	-0.084	0.337	0.694	~	-0.037	0.793	1	~	0.032	0.637	0.78	~	0.615	0	0	U1.5	-0.098	0.199	0.196	~	0.124	0.17	0.327	~	0.131	0.275
SAOUHSC_00185	NA	202799	204355	-1	0	NA	no	0.382	0.003	0.003	~	0.918	0.001	0.001	U1.5	0.014	0.867	0.994	~	-0.003	0.982	0.947	~	-0.134	0.174	0.636	~	-0.108	0.419	1	~	0.022	0.717	0.8	~	0.84	0	0	U1.5	-0.068	0.422	0.305	~	0.179	0.258	0.377	~	-0.13	0.183
SAOUHSC_00186	NA	204352	205320	-1	0	Iron acquisition and metabolism>Iron acquisition and metabolism - no subcategory>Iron acquisition in Streptococcus>Ferric iron ABC transporter, iron-binding protein	no	0.162	0.116	0.053	~	0.913	0	0	U1.5	-0.043	0.601	0.991	~	0.035	0.778	0.934	~	-0.223	0.069	0.561	~	-0.032	0.752	1	~	-0.054	0.459	0.733	~	0.666	0	0	U1.5	-0.195	0.03	0.069	~	0.109	0.386	0.436	~	-0.179	0.163
new_205837_205907_1	S59	205837	205907	1	s-5'	NA	no	-2.522	0	0	D2.0	-0.136	0.425	0.127	~	-0.265	0.115	0.956	~	0.104	0.643	0.921	~	-0.356	0.091	0.586	~	-0.07	0.648	1	~	-0.013	0.88	0.831	~	-0.042	0.787	0.143	~	0.099	0.252	0.226	~	0.114	0.379	0.433	~	0.075	0.445
SAOUHSC_00187	pflB	205908	208157	1	0	Carbohydrates>Fermentation>Butanol Biosynthesis>Pyruvate formate-lyase (EC 2.3.1.54);Carbohydrates>Fermentation>Fermentations Mixed acid>Pyruvate formate-lyase (EC 2.3.1.54);Respiration>Respiration - no subcategory>Formate hydrogenase>Pyruvate formate-lyase (EC 2.3.1.54)	no	-1.892	0.001	0.002	D2.0	-0.113	0.439	0.131	~	-0.704	0.111	0.954	~	0.016	0.913	0.943	~	-0.911	0.047	0.528	~	0.024	0.827	1	~	0.013	0.831	0.823	~	0.231	0.11	0.025	~	-0.069	0.338	0.269	~	0.296	0.075	0.261	~	-0.013	0.869
SAOUHSC_00188	pflA	208180	208935	1	0	Carbohydrates>Fermentation>Fermentations Mixed acid>Pyruvate formate-lyase activating enzyme (EC 1.97.1.4);Respiration>Respiration - no subcategory>Formate hydrogenase>Pyruvate formate-lyase activating enzyme (EC 1.97.1.4)	no	-1.017	0.002	0.002	D2.0	-0.11	0.421	0.126	~	-0.441	0.115	0.956	~	0.058	0.665	0.924	~	-0.585	0.031	0.488	~	0.021	0.863	1	~	0.08	0.211	0.616	~	-0.044	0.686	0.127	~	-0.069	0.385	0.29	~	0.002	0.988	0.645	~	0.114	0.146
SAOUHSC_00189	NA	209039	209233	1	0	NA	no	-0.45	0.006	0.005	~	-0.233	0.195	0.067	~	-0.205	0.129	0.96	~	-0.064	0.591	0.915	~	-0.291	0.041	0.515	~	-0.038	0.71	1	~	-0.04	0.536	0.753	~	-0.16	0.089	0.021	~	-0.09	0.325	0.262	~	0.022	0.887	0.62	~	-0.178	0.047
SAOUHSC_00190	NA	209271	211034	1	0	Carbohydrates>Sugar alcohols>Glycerol and Glycerol-3-phosphate Uptake and Utilization>Glycerophosphoryl diester phosphodiesterase, periplasmic (EC 3.1.4.46)	no	0.298	0.007	0.006	~	-0.007	0.956	0.246	~	0.023	0.773	0.993	~	-0.207	0.24	0.841	~	-0.066	0.457	0.74	~	0.042	0.774	1	~	-0.051	0.429	0.723	~	-0.242	0.061	0.015	~	-0.175	0.046	0.088	~	-0.079	0.466	0.472	~	-0.368	0.002
new_211095_211197_-1	S60	211095	211197	-1	s-3'	NA	no	2.762	0	0	U2.0	2.584	0	0	U2.0	-0.354	0.159	0.967	~	0.065	0.887	0.942	~	-0.335	0.038	0.508	~	-0.228	0.561	1	~	0.104	0.629	0.778	~	-0.174	0.353	0.071	~	0.534	0.036	0.077	~	-0.296	0.154	0.317	~	0.043	0.706
SAOUHSC_00191	NA	211198	211542	-1	0	NA	no	2.574	0	0	U2.0	1.902	0.004	0.003	U2.0	-0.223	0.108	0.953	~	0.048	0.947	0.945	~	-0.347	0.004	0.309	~	-0.252	0.664	1	~	0.352	0.003	0.157	~	-0.137	0.139	0.031	~	0.79	0	0.004	U1.5	0.069	0.331	0.413	~	0.004	0.973
SAOUHSC_00192	coa	211732	213642	1	0	Virulence, Disease and Defense>Adhesion>Adhesins in Staphylococcus>Staphylocoagulase	yes	1.495	0	0	U2.0	0.656	0.035	0.017	U1.5	-0.608	0.048	0.899	~	0.386	0.231	0.838	~	-0.493	0.048	0.53	~	0.038	0.886	1	~	-0.29	0.021	0.32	~	-0.282	0.01	0.003	~	1.205	0	0.002	U2.0	-0.008	0.891	0.621	~	-0.509	0.108
new_212870_213823_-1	S61	212870	213823	-1	3'MT	NA	no	-0.289	0.118	0.054	~	0.454	0.299	0.095	~	-0.073	0.61	0.991	~	0.285	0.055	0.742	~	-0.036	0.795	0.831	~	0.005	0.961	1	~	-0.076	0.816	0.82	~	1.18	0	0	U2.0	-0.821	0.013	0.048	D1.5	0.111	0.451	0.465	~	0.019	0.866
new_213643_213850_1	S62	213643	213850	1	3'	NA	no	1.713	0	0	U2.0	0.599	0.033	0.015	U1.5	-0.289	0.255	0.979	~	0.158	0.53	0.906	~	-0.331	0.11	0.6	~	-0.11	0.559	1	~	-0.29	0.062	0.438	~	-0.289	0.05	0.013	~	1.083	0.001	0.014	U2.0	-0.174	0.16	0.321	~	-0.273	0.367
SAOUHSC_00193	NA	213824	213931	-1	0	NA	no	-0.227	0.038	0.022	~	0.509	0.014	0.008	~	0.177	0.1	0.949	~	-0.023	0.857	0.94	~	0.091	0.417	0.725	~	-0.05	0.646	1	~	-0.32	0.029	0.352	~	0.587	0.07	0.017	U1.5	-0.438	0.002	0.015	~	-0.229	0.466	0.472	~	-0.101	0.235
SAOUHSC_00194	NA	213950	214120	-1	0	NA	no	-0.43	0.005	0.005	~	0.344	0.071	0.029	~	0.099	0.364	0.986	~	0.237	0.15	0.813	~	0.075	0.535	0.768	~	0.02	0.895	1	~	0.003	0.979	0.845	~	0.937	0	0	U1.5	-0.226	0.063	0.104	~	0.089	0.332	0.413	~	-0.01	0.899
new_214121_214245_-1	S63	214121	214245	-1	s-intra	NA	no	-0.227	0.222	0.089	~	0.668	0.008	0.005	U1.5	0.04	0.716	0.993	~	0.124	0.396	0.878	~	-0.067	0.585	0.783	~	-0.026	0.893	1	~	0.117	0.176	0.588	~	0.743	0	0	U1.5	-0.092	0.283	0.241	~	-0.004	0.965	0.639	~	0.057	0.5
SAOUHSC_00195	fadA	214246	215430	-1	0	Amino Acids and Derivatives>Branched-chain amino acids>Isoleucine degradation>3-ketoacyl-CoA thiolase (EC 2.3.1.16);Carbohydrates>One-carbon Metabolism>Serine-glyoxylate cycle>3-ketoacyl-CoA thiolase (EC 2.3.1.16);Cofactors, Vitamins, Prosthetic Groups, Pigments>Biotin>Biotin biosynthesis>3-ketoacyl-CoA thiolase (EC 2.3.1.16);Fatty Acids, Lipids, and Isoprenoids>Fatty Acids, Lipids, and Isoprenoi…	no	0.064	0.555	0.182	~	0.646	0.002	0.002	U1.5	0.055	0.553	0.99	~	0.13	0.32	0.863	~	-0.101	0.277	0.671	~	0.081	0.55	1	~	-0.031	0.732	0.803	~	1.034	0	0	U2.0	-0.18	0.111	0.143	~	0.174	0.095	0.277	~	-0.066	0.446
SAOUHSC_00196	fadB	215460	217721	-1	0	Amino Acids and Derivatives>Branched-chain amino acids>Isoleucine degradation>3-hydroxyacyl-CoA dehydrogenase (EC 1.1.1.35);Amino Acids and Derivatives>Branched-chain amino acids>Isoleucine degradation>Enoyl-CoA hydratase (EC 4.2.1.17);Amino Acids and Derivatives>Branched-chain amino acids>Valine degradation>3-hydroxyacyl-CoA dehydrogenase (EC 1.1.1.35);Amino Acids and Derivatives>Branched-chain …	no	0.26	0.023	0.015	~	0.497	0.005	0.004	~	-0.027	0.753	0.993	~	0.083	0.495	0.9	~	-0.094	0.319	0.687	~	0.112	0.364	1	~	0.025	0.707	0.798	~	0.971	0	0	U1.5	-0.025	0.726	0.417	~	0.095	0.503	0.487	~	-0.095	0.232
new_217722_217906_-1	S64	217722	217906	-1	intra	NA	no	0.064	0.483	0.164	~	0.268	0.061	0.026	~	-0.075	0.398	0.987	~	0.164	0.195	0.823	~	-0.06	0.462	0.742	~	0.153	0.347	1	~	0.025	0.723	0.801	~	0.888	0	0	U1.5	0.091	0.264	0.232	~	0.065	0.71	0.566	~	-0.036	0.602
SAOUHSC_00197	fadD	217907	219118	-1	0	NA	no	0.276	0.015	0.011	~	0.365	0.018	0.009	~	-0.014	0.869	0.994	~	0.143	0.272	0.851	~	-0.033	0.698	0.812	~	0.138	0.406	1	~	-0.018	0.78	0.813	~	1.029	0	0	U2.0	0.027	0.703	0.409	~	0.148	0.358	0.424	~	-0.065	0.391
new_219119_219229_-1	S65	219119	219229	-1	s-intra	NA	no	0.325	0.006	0.006	~	0.329	0.046	0.02	~	-0.041	0.627	0.992	~	0.154	0.284	0.854	~	-0.086	0.328	0.691	~	0.094	0.497	1	~	-0.02	0.755	0.808	~	1.015	0	0	U2.0	-0.019	0.806	0.442	~	0.084	0.571	0.512	~	-0.084	0.287
SAOUHSC_00198	fadE	219230	220735	-1	0	Cofactors, Vitamins, Prosthetic Groups, Pigments>Biotin>Biotin biosynthesis>Long-chain-fatty-acid--CoA ligase (EC 6.2.1.3)	no	0.791	0	0	U1.5	1.235	0	0	U2.0	-0.008	0.945	0.994	~	0.317	0.114	0.798	~	0.045	0.687	0.809	~	0.064	0.622	1	~	0.07	0.338	0.687	~	1.127	0	0	U2.0	0.081	0.321	0.261	~	0.065	0.684	0.557	~	-0.073	0.308
SAOUHSC_00199	fadX	220761	222338	-1	0	NA	no	1.136	0	0	U2.0	1.487	0	0	U2.0	0.2	0.104	0.951	~	0.226	0.159	0.815	~	0.164	0.151	0.625	~	0.029	0.797	1	~	0.019	0.81	0.819	~	1.034	0	0	U2.0	0.174	0.036	0.078	~	0.075	0.609	0.528	~	-0.071	0.368
new_222650_222778_1	S66	222650	222778	1	s-5'	NA	no	0.109	0.441	0.153	~	0.477	0.014	0.008	~	-0.16	0.248	0.979	~	-0.124	0.413	0.882	~	-0.289	0.091	0.586	~	-0.282	0.073	1	~	0.164	0.145	0.557	~	0.147	0.563	0.107	~	0.047	0.687	0.403	~	0.136	0.677	0.554	~	-0.355	0.016
SAOUHSC_00200	NA	222779	223921	1	0	NA	no	-0.327	0.031	0.019	~	0.795	0.003	0.002	U1.5	-0.082	0.492	0.989	~	-0.175	0.323	0.864	~	-0.242	0.059	0.546	~	-0.275	0.108	1	~	0.034	0.732	0.803	~	0.021	0.851	0.153	~	-0.207	0.082	0.121	~	-0.14	0.238	0.365	~	-0.279	0.053
SAOUHSC_00201	NA	224235	225647	-1	0	Membrane Transport>ABC transporters>ABC transporter oligopeptide (TC 3.A.1.5.1)>Oligopeptide ABC transporter, periplasmic oligopeptide-binding protein OppA (TC 3.A.1.5.1);Regulation and Cell signaling>Regulation and Cell signaling - no subcategory>Sex pheromones in Enterococcus faecalis and other Firmicutes>Oligopeptide ABC transporter, periplasmic oligopeptide-binding protein OppA (TC 3.A.1.5.1)	no	-0.339	0.006	0.005	~	-0.014	0.937	0.242	~	-0.024	0.8	0.993	~	-0.098	0.563	0.911	~	0.054	0.637	0.797	~	0.022	0.884	1	~	-0.04	0.654	0.785	~	0.059	0.427	0.084	~	0.454	0.014	0.048	~	0.048	0.429	0.455	~	-0.155	0.073
new_225648_225767_-1	S67	225648	225767	-1	s-5'	NA	no	-0.729	0	0	D1.5	0.202	0.197	0.068	~	-0.077	0.488	0.989	~	0.092	0.506	0.902	~	0.176	0.217	0.652	~	0.201	0.177	1	~	-0.101	0.639	0.781	~	0.474	0.001	0	~	0.123	0.521	0.344	~	-0.187	0.026	0.192	~	-0.498	0.002
SAOUHSC_00202	NA	225908	226264	-1	0	NA	no	-0.706	0.001	0.001	D1.5	0.498	0.006	0.004	~	-0.25	0.102	0.95	~	0.056	0.654	0.922	~	-0.079	0.523	0.763	~	0.022	0.828	1	~	-0.013	0.848	0.825	~	0.676	0.002	0.001	U1.5	0.016	0.873	0.462	~	0.058	0.741	0.576	~	-0.471	0.006
new_226265_226387_-1	S68	226265	226387	-1	s-inter	NA	no	-0.674	0	0.001	D1.5	0.525	0.003	0.002	~	-0.253	0.099	0.949	~	-0.02	0.881	0.941	~	-0.026	0.814	0.834	~	-0.086	0.411	1	~	-0.176	0.059	0.431	~	0.413	0.017	0.005	~	-0.138	0.14	0.161	~	-0.212	0.35	0.421	~	-0.304	0.013
SAOUHSC_00203	NA	226421	226594	-1	0	NA	no	-0.535	0.053	0.029	~	1.152	0	0	U2.0	-0.166	0.525	0.99	~	0.165	0.268	0.85	~	0.138	0.553	0.773	~	-0.072	0.55	1	~	0.119	0.394	0.71	~	0.036	0.666	0.124	~	0.165	0.289	0.244	~	-0.132	0.215	0.351	~	-0.359	0.032
SAOUHSC_00204	NA	226620	227765	-1	0	Stress Response>Oxidative stress>Glutaredoxins>Flavohemoprotein (Hemoglobin-like protein) (Flavohemoglobin) (Nitric oxide dioxygenase) (EC 1.14.12.17);Stress Response>Stress Response - no subcategory>Bacterial hemoglobins>Flavohemoprotein (Hemoglobin-like protein) (Flavohemoglobin) (Nitric oxide dioxygenase) (EC 1.14.12.17);Stress Response>Stress Response - no subcategory>Flavohaemoglobin>Flavohe…	no	-0.931	0.002	0.003	D1.5	1.022	0	0	U2.0	-0.243	0.357	0.985	~	0.148	0.351	0.869	~	0.037	0.864	0.842	~	-0.105	0.41	1	~	0.075	0.302	0.67	~	0.23	0.014	0.004	~	0.028	0.768	0.43	~	-0.004	0.967	0.64	~	-0.289	0.063
SAOUHSC_00205	NA	227920	228027	1	0	NA	no	-0.916	0	0	D1.5	-1.337	0.001	0.001	D2.0	-0.161	0.197	0.974	~	-0.308	0.118	0.801	~	-0.057	0.654	0.802	~	-0.123	0.428	1	~	0.005	0.94	0.84	~	0.42	0.017	0.005	~	-0.063	0.538	0.351	~	0.126	0.386	0.436	~	0.164	0.104
new_228158_228481_1	S69	228158	228481	1	5'	NA	no	-6.077	0	0	D2.0	-1.713	0.005	0.003	D2.0	-0.231	0.588	0.991	~	0.776	0.412	0.882	~	-0.281	0.506	0.757	~	0.275	0.564	1	~	0.091	0.516	0.749	~	-0.52	0.069	0.017	~	0.743	0.002	0.018	U1.5	-0.408	0.198	0.343	~	0.437	0.015
SAOUHSC_00206	ldh1	228482	229291	1	0	Carbohydrates>Fermentation>Fermentations Lactate>L-lactate dehydrogenase (EC 1.1.1.27);Carbohydrates>Fermentation>Fermentations Mixed acid>L-lactate dehydrogenase (EC 1.1.1.27)	no	-5.032	0	0	D2.0	-1.055	0.001	0.001	D2.0	-0.309	0.532	0.99	~	0.415	0.492	0.899	~	-0.352	0.49	0.752	~	-0.142	0.46	1	~	0	0.997	0.848	~	-0.329	0.156	0.035	~	0.524	0.001	0.012	~	-0.128	0.643	0.542	~	0.311	0.044
new_229362_229501_1	S70	229362	229501	1	s-inter	NA	no	-2.772	0	0	D2.0	-0.117	0.44	0.131	~	-0.185	0.524	0.99	~	0.037	0.835	0.938	~	-0.16	0.613	0.791	~	-0.086	0.517	1	~	-0.008	0.896	0.833	~	-0.305	0.002	0.001	~	0.047	0.594	0.37	~	-0.301	0.005	0.12	~	0.063	0.422
SAOUHSC_00208	NA	229502	229645	1	0	NA	no	-2.045	0	0.001	D2.0	-0.024	0.826	0.22	~	-0.277	0.466	0.989	~	0.018	0.901	0.943	~	-0.117	0.768	0.826	~	-0.024	0.801	1	~	0.015	0.801	0.817	~	-0.057	0.547	0.104	~	-0.013	0.868	0.461	~	-0.016	0.873	0.616	~	-0.01	0.897
SAOUHSC_00209	NA	229611	231140	-1	0	Carbohydrates>Di- and oligosaccharides>Maltose and Maltodextrin Utilization>PTS system, maltose and glucose-specific IIB component (EC 2.7.1.69);Carbohydrates>Di- and oligosaccharides>Maltose and Maltodextrin Utilization>PTS system, maltose and glucose-specific IIC component (EC 2.7.1.69)	no	0.305	0.034	0.02	~	-0.147	0.236	0.078	~	0.016	0.861	0.994	~	-0.105	0.441	0.889	~	-0.081	0.354	0.7	~	0.042	0.706	1	~	0.036	0.723	0.801	~	-0.743	0.024	0.007	D1.5	-0.076	0.459	0.32	~	0.074	0.857	0.611	~	-0.105	0.192
new_229646_230633_1	S71	229646	230633	1	3'MT	NA	no	-1.56	0	0	D2.0	0.162	0.172	0.06	~	-0.092	0.687	0.992	~	0.074	0.53	0.906	~	-0.031	0.903	0.848	~	-0.012	0.901	1	~	-0.021	0.757	0.808	~	-0.032	0.714	0.132	~	0.037	0.638	0.386	~	0.045	0.621	0.533	~	-0.04	0.618
new_230986_231501_1	S72	230986	231501	1	5'	NA	no	-0.739	0	0	D1.5	-0.153	0.637	0.179	~	-0.106	0.457	0.988	~	0.554	0.244	0.842	~	-0.231	0.091	0.586	~	-0.281	0.484	1	~	0.085	0.191	0.601	~	1.011	0	0	U2.0	0.154	0.119	0.148	~	0.165	0.127	0.301	~	-0.001	0.994
SAOUHSC_00211	NA	231502	232437	1	0	Nucleosides and Nucleotides>Purines>Purine conversions>Inosine-uridine preferring nucleoside hydrolase (EC 3.2.2.1);RNA Metabolism>RNA processing and modification>Queuosine-Archaeosine Biosynthesis>Inosine-uridine preferring nucleoside hydrolase (EC 3.2.2.1)	no	-0.294	0.14	0.062	~	0.06	0.803	0.215	~	-0.004	0.983	0.995	~	0.32	0.345	0.868	~	-0.211	0.151	0.625	~	-0.167	0.559	1	~	-0.016	0.874	0.83	~	0.673	0	0	U1.5	-0.129	0.279	0.24	~	0.245	0.053	0.237	~	0.459	0.002
SAOUHSC_00212	NA	232547	232645	1	0	NA	no	-0.063	0.837	0.251	~	0.288	0.101	0.039	~	-0.43	0.151	0.966	~	0.545	0.075	0.77	~	-0.372	0.241	0.661	~	0.657	0.066	1	~	0.174	0.58	0.764	~	0.022	0.944	0.167	~	1.599	0.022	0.06	U1.5	-0.43	0.163	0.323	~	0.66	0.207
SAOUHSC_00213	NA	232776	234872	1	0	Carbohydrates>Monosaccharides>D-Tagatose and Galactitol Utilization>Predicted galactitol operon regulator (Transcriptional antiterminator), BglG family	no	0.269	0.011	0.009	~	0.203	0.144	0.052	~	-0.021	0.811	0.993	~	-0.034	0.772	0.934	~	0.04	0.621	0.793	~	-0.023	0.824	1	~	-0.051	0.432	0.724	~	-0.031	0.708	0.131	~	-0.019	0.795	0.439	~	0.031	0.687	0.558	~	-0.09	0.2
SAOUHSC_00214	NA	234857	235324	1	0	Carbohydrates>Monosaccharides>D-Tagatose and Galactitol Utilization>PTS system, galactitol-specific IIA component (EC 2.7.1.69)	no	0.306	0.011	0.008	~	0.181	0.179	0.062	~	0.067	0.476	0.989	~	0.013	0.922	0.944	~	0.135	0.138	0.618	~	0.019	0.87	1	~	-0.049	0.533	0.753	~	0.097	0.466	0.091	~	0.007	0.926	0.477	~	0.133	0.222	0.356	~	-0.155	0.046
SAOUHSC_00215	gatB	235347	235625	1	0	Carbohydrates>Monosaccharides>D-Tagatose and Galactitol Utilization>PTS system, galactitol-specific IIB component (EC 2.7.1.69)	no	0.532	0	0.001	~	0.284	0.059	0.025	~	0.091	0.32	0.984	~	0.028	0.826	0.938	~	0.134	0.139	0.619	~	-0.017	0.877	1	~	0.002	0.987	0.846	~	-0.31	0.071	0.017	~	0.051	0.6	0.372	~	-0.157	0.356	0.423	~	-0.232	0.01
SAOUHSC_00216	gatC	235852	237111	1	0	Carbohydrates>Monosaccharides>D-Tagatose and Galactitol Utilization>PTS system, galactitol-specific IIC component (EC 2.7.1.69)	no	0.386	0.003	0.003	~	0.501	0.003	0.003	~	0.054	0.526	0.99	~	0.071	0.583	0.914	~	0.114	0.186	0.641	~	0.06	0.554	1	~	-0.061	0.453	0.731	~	0.278	0.058	0.014	~	-0.081	0.364	0.281	~	0.288	0.087	0.271	~	-0.16	0.066
SAOUHSC_00217	gutB	237129	238184	1	0	Carbohydrates>Monosaccharides>D-Tagatose and Galactitol Utilization>Galactitol-1-phosphate 5-dehydrogenase (EC 1.1.1.251)	no	0.364	0.007	0.006	~	0.569	0.004	0.003	~	0.039	0.653	0.992	~	0.195	0.157	0.815	~	0.018	0.847	0.839	~	0.032	0.771	1	~	-0.025	0.717	0.8	~	0.166	0.154	0.034	~	0.014	0.864	0.459	~	0.131	0.266	0.381	~	-0.174	0.106
SAOUHSC_00218	NA	238186	238332	1	0	NA	no	0.035	0.747	0.231	~	0.288	0.049	0.022	~	-0.035	0.676	0.992	~	0.142	0.301	0.859	~	-0.05	0.603	0.788	~	0.002	0.987	1	~	0.054	0.553	0.757	~	0.451	0.002	0.001	~	0.023	0.854	0.456	~	0.29	0.205	0.347	~	-0.215	0.034
SAOUHSC_00219	NA	238356	239399	1	0	NA	no	0.127	0.223	0.09	~	0.651	0.001	0.001	U1.5	-0.062	0.481	0.989	~	0.1	0.489	0.899	~	-0.083	0.372	0.706	~	-0.05	0.631	1	~	0.021	0.811	0.819	~	0.409	0.002	0.001	~	-0.137	0.238	0.218	~	0.185	0.082	0.267	~	-0.026	0.768
new_239650_239968_1	S73	239650	239968	1	5'	NA	no	0.266	0.044	0.025	~	1.001	0.002	0.002	U2.0	-0.258	0.092	0.945	~	0.06	0.821	0.937	~	-0.222	0.039	0.511	~	-0.36	0.159	1	~	0.244	0.012	0.276	~	0.431	0.001	0	~	0.257	0.067	0.108	~	0.002	0.977	0.642	~	-0.136	0.231
SAOUHSC_00220	ispD	239969	240643	1	0	Cell Wall and Capsule>Gram-Positive cell wall components>Teichoic and lipoteichoic acids biosynthesis>2-C-methyl-D-erythritol 4-phosphate cytidylyltransferase (EC 2.7.7.60);Cell Wall and Capsule>Gram-Positive cell wall components>Teichoic and lipoteichoic acids biosynthesis>ribitol-5-phosphate cytidylyltransferase (EC 2.7.7.40);Fatty Acids, Lipids, and Isoprenoids>Isoprenoids>Isoprenoid Biosynthe…	no	1.042	0	0	U2.0	1.429	0.002	0.001	U2.0	-0.052	0.709	0.993	~	-0.035	0.909	0.943	~	-0.221	0.082	0.577	~	-0.462	0.143	1	~	0.06	0.378	0.704	~	0.523	0	0	~	0.113	0.199	0.196	~	-0.028	0.68	0.555	~	0.046	0.601
SAOUHSC_00221	NA	240636	241661	1	0	NA	no	1.15	0	0	U2.0	1.454	0.002	0.002	U2.0	0.044	0.738	0.993	~	-0.09	0.819	0.937	~	-0.187	0.189	0.642	~	-0.377	0.266	1	~	0.065	0.459	0.733	~	0.701	0	0	U1.5	-0.068	0.621	0.379	~	0.031	0.706	0.565	~	0.068	0.474
SAOUHSC_A00219	NA	241570	241857	-1	0	NA	no	-0.973	0.014	0.01	D1.5	1.111	0.148	0.054	U1.5	-0.079	0.78	0.993	~	0.695	0.019	0.605	~	0.055	0.807	0.833	~	-0.027	0.875	1	~	0.067	0.779	0.813	~	1.296	0	0	U2.0	-0.644	0.027	0.066	D1.5	0.248	0.06	0.246	~	0.411	0.069
new_241662_241835_1	S74	241662	241835	1	intra	NA	no	0.965	0	0	U1.5	1.211	0.004	0.003	U2.0	0.006	0.975	0.995	~	0.013	0.97	0.946	~	-0.23	0.118	0.605	~	-0.299	0.293	1	~	0.036	0.762	0.809	~	0.755	0	0	U1.5	0.07	0.666	0.396	~	0.052	0.558	0.507	~	-0.032	0.716
SAOUHSC_00222	NA	241836	243377	1	0	Cell Wall and Capsule>Gram-Positive cell wall components>Teichoic and lipoteichoic acids biosynthesis>Putative polyribitolphosphotransferase	no	0.856	0	0	U1.5	1.298	0.003	0.003	U2.0	-0.01	0.934	0.994	~	0.018	0.962	0.946	~	-0.15	0.198	0.646	~	-0.294	0.363	1	~	0.01	0.908	0.835	~	0.733	0	0	U1.5	0.028	0.759	0.427	~	0.039	0.593	0.521	~	0.07	0.383
new_243378_243605_1	S75	243378	243605	1	3'	NA	no	1.644	0	0	U2.0	2.236	0	0	U2.0	0.294	0.037	0.873	~	0.074	0.824	0.937	~	0.112	0.441	0.734	~	-0.315	0.266	1	~	0.054	0.649	0.783	~	0.614	0.001	0	U1.5	0.11	0.343	0.271	~	0.129	0.092	0.275	~	0.338	0.046
new_243662_243804_1	S76	243662	243804	1	s-5'	NA	no	-0.794	0.003	0.003	D1.5	-0.884	0.01	0.006	D1.5	0.057	0.741	0.993	~	0.083	0.816	0.937	~	-0.058	0.732	0.819	~	-0.173	0.616	1	~	-0.208	0.038	0.383	~	1.234	0	0	U2.0	-0.239	0.156	0.171	~	0.024	0.897	0.622	~	0.167	0.054
SAOUHSC_00223	tagF	243805	244974	1	0	Cell Wall and Capsule>Gram-Positive cell wall components>Teichoic and lipoteichoic acids biosynthesis>CDP-ribitolpoly(ribitol phosphate) ribitol phosphotransferase	no	-0.078	0.52	0.173	~	-0.054	0.885	0.232	~	0.078	0.483	0.989	~	0.326	0.462	0.894	~	-0.102	0.358	0.701	~	0.016	0.97	1	~	-0.095	0.182	0.594	~	0.305	0.002	0.001	~	-0.281	0.008	0.036	~	0.016	0.876	0.617	~	0.095	0.234
new_244975_245052_1	S77	244975	245052	1	s-inter	NA	no	0.113	0.577	0.188	~	0.184	0.696	0.192	~	0.229	0.156	0.967	~	0.056	0.901	0.943	~	0.013	0.926	0.851	~	-0.118	0.814	1	~	-0.082	0.631	0.779	~	0.224	0.021	0.006	~	-0.053	0.792	0.438	~	-0.012	0.906	0.625	~	-0.181	0.142
new_245054_245249_1	S78	245054	245249	1	5'	NA	no	-0.005	0.973	0.281	~	0.36	0.153	0.055	~	0.225	0.128	0.96	~	0.302	0.269	0.851	~	0.022	0.892	0.846	~	-0.071	0.788	1	~	-0.083	0.553	0.757	~	0.763	0	0	U1.5	0.008	0.965	0.487	~	-0.101	0.391	0.438	~	-0.501	0.012
SAOUHSC_00225	ispD	245250	245966	1	0	Cell Wall and Capsule>Gram-Positive cell wall components>Teichoic and lipoteichoic acids biosynthesis>2-C-methyl-D-erythritol 4-phosphate cytidylyltransferase (EC 2.7.7.60);Fatty Acids, Lipids, and Isoprenoids>Isoprenoids>Isoprenoid Biosynthesis>2-C-methyl-D-erythritol 4-phosphate cytidylyltransferase (EC 2.7.7.60)	no	-0.009	0.944	0.275	~	0.48	0.03	0.014	~	0.002	0.986	0.995	~	0.255	0.356	0.87	~	-0.088	0.501	0.756	~	0.001	0.997	1	~	-0.206	0.02	0.317	~	0.866	0	0	U1.5	-0.454	0.009	0.04	~	0.112	0.347	0.419	~	-0.041	0.706
SAOUHSC_00226	NA	245959	246984	1	0	NA	no	0.207	0.131	0.059	~	0.507	0.009	0.006	~	0.17	0.175	0.97	~	0.117	0.638	0.921	~	-0.024	0.837	0.838	~	0.04	0.78	1	~	-0.378	0.004	0.175	~	0.866	0	0	U1.5	-0.193	0.094	0.131	~	0.115	0.272	0.384	~	-0.117	0.197
SAOUHSC_00227	NA	247006	248694	1	0	Cell Wall and Capsule>Gram-Positive cell wall components>Teichoic and lipoteichoic acids biosynthesis>Putative polyribitolphosphotransferase	no	0.211	0.072	0.036	~	0.332	0.102	0.04	~	0.123	0.237	0.978	~	0.047	0.845	0.939	~	-0.053	0.62	0.793	~	0.111	0.509	1	~	-0.184	0.09	0.484	~	0.921	0	0	U1.5	-0.037	0.779	0.434	~	0.064	0.612	0.529	~	-0.246	0.017
SAOUHSC_00228	NA	248727	250451	1	0	NA	no	0.095	0.406	0.143	~	0.04	0.766	0.207	~	0.08	0.437	0.988	~	0.048	0.807	0.936	~	0.004	0.97	0.857	~	0.02	0.883	1	~	-0.089	0.272	0.654	~	0.882	0	0	U1.5	0.024	0.776	0.433	~	0.121	0.149	0.315	~	-0.056	0.509
SAOUHSC_00229	scdA	250591	251265	1	0	Nitrogen Metabolism>Nitrogen Metabolism - no subcategory>Nitrosative stress>Nitric oxide-dependent regulator DnrN or NorA;Stress Response>Stress Response - no subcategory>Flavohaemoglobin>Nitric oxide-dependent regulator DnrN or NorA	no	-0.686	0.006	0.005	D1.5	0.056	0.753	0.204	~	-0.342	0.1	0.949	~	0.19	0.362	0.872	~	-0.322	0.12	0.606	~	-0.05	0.819	1	~	0.013	0.89	0.832	~	0.166	0.135	0.03	~	-0.074	0.387	0.291	~	0.095	0.309	0.403	~	0.155	0.062
SAOUHSC_00230	lytS	251527	253266	1	0	Regulation and Cell signaling>Programmed Cell Death and Toxin-antitoxin Systems>Murein hydrolase regulation and cell death>Autolysis histidine kinase LytS	no	0.379	0.014	0.01	~	1.034	0	0	U2.0	-0.073	0.402	0.987	~	-0.056	0.628	0.92	~	-0.16	0.183	0.64	~	0.043	0.671	1	~	-0.137	0.12	0.526	~	0.538	0.002	0.001	~	-0.253	0.011	0.043	~	0.209	0.153	0.317	~	-0.188	0.12
SAOUHSC_00231	lytR	253269	254009	1	0	Regulation and Cell signaling>Programmed Cell Death and Toxin-antitoxin Systems>Murein hydrolase regulation and cell death>Autolysis response regulater LytR	no	0.456	0.001	0.001	~	1.051	0	0	U2.0	-0.115	0.179	0.971	~	0.067	0.631	0.92	~	-0.081	0.33	0.692	~	-0.06	0.62	1	~	-0.063	0.469	0.736	~	0.897	0	0	U1.5	0.013	0.892	0.467	~	0.248	0.04	0.217	~	-0.143	0.162
SAOUHSC_00232	lrgA	254122	254565	1	0	Regulation and Cell signaling>Programmed Cell Death and Toxin-antitoxin Systems>Murein hydrolase regulation and cell death>Antiholin-like protein LrgA	no	0.126	0.252	0.099	~	0.819	0.002	0.002	U1.5	-0.016	0.87	0.994	~	-0.095	0.59	0.915	~	-0.023	0.795	0.831	~	0.045	0.753	1	~	0.01	0.888	0.832	~	-1.92	0	0	D2.0	-0.011	0.89	0.467	~	-0.319	0.002	0.108	~	0.087	0.266
SAOUHSC_00233	lrgB	254558	255259	1	0	Regulation and Cell signaling>Programmed Cell Death and Toxin-antitoxin Systems>Murein hydrolase regulation and cell death>LrgA-associated membrane protein LrgB	no	0.195	0.112	0.052	~	0.742	0.001	0.001	U1.5	-0.029	0.724	0.993	~	-0.048	0.76	0.933	~	-0.039	0.64	0.798	~	0.006	0.962	1	~	0.066	0.54	0.754	~	-1.663	0	0	D2.0	-0.114	0.324	0.262	~	-0.042	0.659	0.547	~	0.089	0.27
SAOUHSC_00234	bglR	255367	256071	-1	0	NA	no	0.065	0.459	0.157	~	-0.062	0.798	0.214	~	-0.047	0.586	0.991	~	0.561	0.12	0.802	~	0.055	0.545	0.771	~	0.792	0.024	1	~	0.072	0.394	0.71	~	0.6	0.001	0	U1.5	0.141	0.253	0.226	~	0.207	0.078	0.264	~	0.023	0.76
SAOUHSC_00235	NA	256220	257011	1	0	Carbohydrates>Aminosugars>Chitin and N-acetylglucosamine utilization>PTS system, N-acetylglucosamine-specific IIA component;Carbohydrates>Aminosugars>Chitin and N-acetylglucosamine utilization>PTS system, N-acetylglucosamine-specific IIB component (EC 2.7.1.69);Carbohydrates>Aminosugars>Chitin and N-acetylglucosamine utilization>PTS system, N-acetylglucosamine-specific IIC component;Cell Wall and…	no	0.638	0	0	U1.5	-0.788	0.008	0.005	D1.5	0.23	0.02	0.788	~	1.005	0.003	0.445	~	0.11	0.261	0.667	~	0.928	0.009	1	~	0.035	0.629	0.778	~	0.402	0.01	0.003	~	0.357	0.002	0.019	~	0.145	0.217	0.353	~	0.096	0.181
SAOUHSC_00236	bglA	257027	258463	1	0	NA	no	0.519	0.001	0.002	~	-0.875	0.004	0.003	D1.5	0.273	0.02	0.79	~	1.157	0.001	0.366	~	0.125	0.197	0.645	~	0.906	0.005	1	~	-0.065	0.406	0.715	~	0.325	0.006	0.002	~	0.099	0.288	0.244	~	0.008	0.912	0.626	~	0.011	0.904
new_258464_258552_1	S79	258464	258552	1	s-3'	NA	no	0.426	0.011	0.008	~	-1.017	0.001	0.001	D2.0	0.25	0.02	0.785	~	1.073	0.001	0.279	~	0.056	0.492	0.753	~	0.832	0.001	1	~	0.147	0.108	0.508	~	0.125	0.137	0.031	~	0.261	0.08	0.12	~	-0.183	0.126	0.301	~	0.072	0.489
SAOUHSC_00237	NA	258896	259657	-1	0	NA	no	-0.215	0.093	0.044	~	-2.339	0	0	D2.0	-0.291	0.085	0.941	~	0.085	0.485	0.898	~	-0.393	0.015	0.395	~	-0.197	0.112	1	~	0.049	0.455	0.732	~	0.109	0.367	0.073	~	-0.044	0.581	0.366	~	-0.012	0.927	0.63	~	-0.071	0.435
SAOUHSC_00238	NA	259676	259810	1	0	NA	no	0.057	0.575	0.187	~	-0.709	0.002	0.002	D1.5	0.108	0.295	0.982	~	0.348	0.07	0.764	~	0.022	0.818	0.835	~	0.129	0.36	1	~	0.033	0.753	0.808	~	0.153	0.322	0.065	~	0.098	0.315	0.258	~	0.112	0.449	0.464	~	-0.016	0.814
SAOUHSC_00239	rbsK	259908	260822	-1	0	Carbohydrates>Monosaccharides>Deoxyribose and Deoxynucleoside Catabolism>Ribokinase (EC 2.7.1.15);Carbohydrates>Monosaccharides>D-ribose utilization>Ribokinase (EC 2.7.1.15)	no	0.207	0.058	0.031	~	0.412	0.017	0.009	~	-0.081	0.532	0.99	~	-0.082	0.593	0.915	~	-0.143	0.159	0.629	~	0.003	0.98	1	~	0.055	0.44	0.727	~	0.136	0.088	0.021	~	-0.035	0.733	0.419	~	0.106	0.177	0.331	~	0.163	0.075
SAOUHSC_00240	rbsD	260850	261254	-1	0	Carbohydrates>Monosaccharides>D-ribose utilization>Ribose ABC transport system, high affinity permease RbsD (TC 3.A.1.2.1)	no	0.04	0.645	0.206	~	0.196	0.232	0.077	~	-0.055	0.576	0.991	~	-0.229	0.179	0.82	~	-0.225	0.041	0.515	~	-0.009	0.945	1	~	0.025	0.735	0.804	~	-0.102	0.249	0.052	~	-0.026	0.752	0.425	~	0.037	0.647	0.543	~	0.141	0.18
SAOUHSC_00241	rbsU	261269	262150	-1	0	Carbohydrates>Monosaccharides>D-ribose utilization>Putative ribose uptake protein RbsU, GRP transporter family (TC 2.A.7.5)	no	-0.039	0.791	0.241	~	0.309	0.048	0.021	~	-0.025	0.822	0.994	~	-0.198	0.3	0.859	~	-0.163	0.129	0.613	~	-0.058	0.716	1	~	-0.076	0.632	0.779	~	0.215	0.12	0.027	~	-0.388	0.025	0.065	~	0.13	0.448	0.464	~	0.074	0.553
SAOUHSC_00242	NA	262382	263380	-1	0	Carbohydrates>Monosaccharides>D-ribose utilization>Ribose operon repressor	no	0.378	0.006	0.006	~	-0.193	0.189	0.065	~	0.01	0.918	0.994	~	-0.13	0.303	0.859	~	-0.039	0.691	0.81	~	0.119	0.344	1	~	-0.008	0.899	0.834	~	-0.94	0	0	D1.5	-0.098	0.425	0.306	~	0.006	0.929	0.63	~	0.04	0.658
SAOUHSC_00243	NA	263531	263710	1	0	NA	no	-0.156	0.208	0.085	~	-0.675	0.018	0.01	D1.5	0.109	0.203	0.974	~	0.051	0.821	0.937	~	0.062	0.516	0.761	~	-0.133	0.542	1	~	0.046	0.654	0.785	~	-0.571	0.002	0.001	~	0.249	0.057	0.099	~	-0.39	0.086	0.27	~	-0.174	0.066
SAOUHSC_00244	NA	263760	264152	1	0	NA	no	-0.425	0.022	0.015	~	-0.148	0.332	0.104	~	0.089	0.464	0.989	~	-0.012	0.945	0.945	~	0.169	0.208	0.65	~	-0.046	0.773	1	~	0.106	0.267	0.651	~	-0.231	0.105	0.024	~	0.272	0.02	0.058	~	-0.059	0.757	0.582	~	-0.303	0.008
SAOUHSC_00245	NA	264380	264784	1	0	NA	no	-0.443	0.013	0.01	~	-0.832	0.001	0.001	D1.5	0.046	0.809	0.993	~	0.264	0.105	0.794	~	0.065	0.702	0.813	~	-0.057	0.65	1	~	0.105	0.274	0.655	~	0.834	0	0	U1.5	-0.087	0.323	0.262	~	0.124	0.517	0.492	~	-0.133	0.381
new_264705_264824_-1	S80	264705	264824	-1	s-3'ND	NA	no	0.235	0.276	0.106	~	-3.249	0	0	D2.0	0.024	0.924	0.994	~	0.28	0.242	0.842	~	-0.232	0.279	0.671	~	0.111	0.441	1	~	-0.091	0.246	0.638	~	0.055	0.52	0.1	~	-0.149	0.084	0.123	~	-0.107	0.325	0.41	~	-0.142	0.298
SAOUHSC_00246	NA	264825	266201	-1	0	NA	no	0.058	0.795	0.242	~	-3.264	0	0	D2.0	-0.055	0.841	0.994	~	0.073	0.769	0.933	~	-0.455	0.043	0.52	~	-0.075	0.667	1	~	-0.119	0.42	0.72	~	0.732	0	0	U1.5	-0.374	0.032	0.073	~	0.349	0.031	0.201	~	0.157	0.263
new_266202_266310_-1	S81	266202	266310	-1	s-5'	NA	no	-0.209	0.266	0.103	~	-3.858	0	0	D2.0	0.091	0.76	0.993	~	-0.05	0.831	0.938	~	-0.29	0.153	0.626	~	-0.033	0.839	1	~	-0.089	0.501	0.745	~	0.829	0.001	0	U1.5	-0.105	0.475	0.327	~	0.175	0.369	0.429	~	0.237	0.104
new_266361_266434_1	S82	266361	266434	1	s-5'	NA	no	-0.035	0.871	0.259	~	-3.307	0	0	D2.0	-0.017	0.925	0.994	~	0.107	0.712	0.928	~	-0.239	0.309	0.683	~	-0.018	0.952	1	~	-0.377	0.116	0.52	~	0.145	0.416	0.082	~	-0.379	0.109	0.142	~	0.162	0.407	0.445	~	0.01	0.924
SAOUHSC_00247	NA	266435	267427	1	0	NA	no	0.191	0.133	0.06	~	-2.762	0	0	D2.0	-0.047	0.679	0.992	~	0.05	0.851	0.939	~	-0.251	0.085	0.58	~	-0.013	0.962	1	~	-0.066	0.539	0.754	~	0.065	0.478	0.092	~	-0.246	0.045	0.087	~	0.133	0.173	0.329	~	0.087	0.36
new_267428_267696_1	S83	267428	267696	1	inter	NA	no	0.292	0.025	0.016	~	-2.962	0	0	D2.0	0.038	0.777	0.993	~	-0.198	0.226	0.836	~	-0.096	0.391	0.714	~	-0.055	0.659	1	~	-0.021	0.773	0.812	~	-0.132	0.115	0.026	~	-0.049	0.598	0.371	~	-0.026	0.69	0.559	~	0.055	0.538
SAOUHSC_00248	lytM	267753	268703	1	0	Protein Metabolism>Protein degradation>EC 3.4.24.- Metalloendopeptidases>Glycyl-glycine endopeptidase LytM precursor (EC 3.4.24.75)	no	1.41	0	0	U2.0	-0.513	0.064	0.027	~	-0.236	0.054	0.91	~	-0.247	0.283	0.854	~	-0.108	0.248	0.663	~	0.08	0.717	1	~	-0.315	0.007	0.232	~	-0.285	0.007	0.002	~	-0.121	0.567	0.361	~	0.021	0.816	0.6	~	0.115	0.434
SAOUHSC_00249	NA	268755	269414	-1	0	NA	no	0.233	0.025	0.016	~	-0.047	0.792	0.213	~	0.117	0.198	0.974	~	0.024	0.887	0.942	~	0.139	0.133	0.615	~	0.134	0.402	1	~	0.074	0.31	0.674	~	-0.243	0.01	0.003	~	-0.105	0.258	0.229	~	0.065	0.461	0.469	~	-0.039	0.643
SAOUHSC_00250	NA	269428	270348	-1	0	NA	no	0.05	0.541	0.179	~	-0.154	0.297	0.095	~	0.115	0.213	0.975	~	-0.039	0.767	0.933	~	0.127	0.226	0.655	~	0.109	0.365	1	~	-0.056	0.406	0.715	~	-0.131	0.175	0.038	~	-0.21	0.035	0.077	~	0.151	0.147	0.314	~	-0.14	0.09
SAOUHSC_00251	NA	270345	271511	-1	0	NA	no	-0.1	0.246	0.097	~	0.08	0.611	0.172	~	0.098	0.384	0.986	~	-0.027	0.854	0.94	~	0.145	0.238	0.66	~	0.164	0.26	1	~	0.014	0.857	0.827	~	-0.04	0.675	0.125	~	-0.077	0.406	0.298	~	0.064	0.506	0.488	~	-0.419	0.001
SAOUHSC_00253	NA	271579	273102	-1	0	NA	no	-0.526	0.015	0.011	~	1.23	0.001	0.001	U2.0	-0.044	0.705	0.992	~	-0.139	0.575	0.913	~	0.228	0.238	0.66	~	0.362	0.107	1	~	0.14	0.273	0.655	~	-0.446	0.007	0.002	~	0.189	0.175	0.182	~	-0.174	0.321	0.408	~	-0.669	0
SAOUHSC_00254	NA	273373	274026	1	0	NA	no	-0.688	0.001	0.001	D1.5	-0.03	0.799	0.214	~	0.159	0.252	0.979	~	-0.18	0.186	0.821	~	0.116	0.477	0.747	~	0.095	0.357	1	~	-0.081	0.34	0.688	~	0.684	0	0	U1.5	-0.207	0.065	0.106	~	0.184	0.095	0.278	~	-0.334	0.005
SAOUHSC_00255	NA	274060	274647	1	0	NA	no	-0.662	0	0	D1.5	-0.226	0.078	0.031	~	0.088	0.436	0.988	~	-0.073	0.569	0.912	~	-0.051	0.68	0.808	~	0.07	0.5	1	~	0.059	0.423	0.721	~	0.116	0.292	0.06	~	-0.138	0.098	0.134	~	-0.108	0.37	0.429	~	-0.078	0.45
SAOUHSC_00256	NA	274790	275683	-1	0	NA	no	1.152	0	0	U2.0	0.881	0.003	0.002	U1.5	0.055	0.566	0.991	~	-0.277	0.148	0.812	~	0.239	0.17	0.634	~	0.004	0.98	1	~	0.159	0.074	0.461	~	0.476	0.001	0	~	0.079	0.522	0.345	~	0.254	0.015	0.164	~	-0.458	0.002
new_275843_275930_1	S84	275843	275930	1	s-5'	NA	no	0.48	0.184	0.077	~	0.585	0.448	0.133	~	0.283	0.246	0.979	~	0.234	0.786	0.935	~	0.671	0.029	0.48	~	0.466	0.55	1	~	0.137	0.466	0.735	~	-0.225	0.205	0.044	~	-0.48	0.277	0.238	~	0.148	0.398	0.441	~	-0.798	0.003
SAOUHSC_00257	esxA	275931	276224	1	0	Membrane Transport>Protein secretion system, Type VII>ESAT-6 proteins secretion system in Firmicutes>6 kDa early secretory antigenic target ESAT-6 (EsxA)	no	1.134	0	0.001	U2.0	1.5	0.029	0.014	U2.0	0.088	0.674	0.992	~	-0.01	0.988	0.947	~	0.527	0.036	0.503	~	0.196	0.74	1	~	0.203	0.017	0.303	~	-0.534	0	0	~	0.102	0.514	0.342	~	-0.028	0.712	0.566	~	-0.404	0.018
SAOUHSC_00258	esaA	276308	279337	1	0	Membrane Transport>Protein secretion system, Type VII>ESAT-6 proteins secretion system in Firmicutes>Putative secretion accessory protein EsaA/YueB	no	0.425	0.002	0.002	~	0.103	0.539	0.155	~	0.06	0.463	0.989	~	-0.098	0.473	0.896	~	0.11	0.335	0.693	~	0.057	0.607	1	~	0.031	0.669	0.789	~	-0.611	0	0	D1.5	-0.105	0.203	0.199	~	-0.093	0.37	0.429	~	-0.383	0.001
SAOUHSC_00259	essA	279337	279795	1	0	Membrane Transport>Protein secretion system, Type VII>ESAT-6 proteins secretion system in Firmicutes>Putative secretion system component EssA	no	0.455	0.004	0.004	~	0.033	0.867	0.228	~	-0.054	0.701	0.992	~	0.063	0.68	0.925	~	0.049	0.641	0.798	~	0.104	0.462	1	~	0.139	0.052	0.418	~	-0.435	0.037	0.01	~	0.069	0.514	0.342	~	0.034	0.927	0.63	~	-0.258	0.01
SAOUHSC_00260	esaB	279728	280009	1	0	Membrane Transport>Protein secretion system, Type VII>ESAT-6 proteins secretion system in Firmicutes>Putative secretion accessory protein EsaB/YukD	no	0.603	0.001	0.001	U1.5	-0.191	0.211	0.071	~	0.07	0.53	0.99	~	-0.057	0.683	0.926	~	0.188	0.105	0.597	~	0.069	0.537	1	~	-0.019	0.83	0.822	~	-0.309	0.005	0.002	~	-0.015	0.901	0.47	~	-0.181	0.077	0.263	~	-0.349	0.001
SAOUHSC_00261	essB	280022	281356	1	0	Membrane Transport>Protein secretion system, Type VII>ESAT-6 proteins secretion system in Firmicutes>Putative secretion system component EssB/YukC	no	0.708	0	0	U1.5	-0.198	0.173	0.061	~	0.058	0.587	0.991	~	-0.055	0.688	0.926	~	0.214	0.048	0.53	~	0.055	0.62	1	~	0.056	0.535	0.753	~	-0.141	0.124	0.028	~	-0.068	0.501	0.337	~	-0.13	0.252	0.373	~	-0.35	0.002
SAOUHSC_00262	essC	281378	285817	1	0	Membrane Transport>Protein secretion system, Type VII>ESAT-6 proteins secretion system in Firmicutes>FtsK/SpoIIIE family protein, putative EssC component of Type VII secretion system	no	0.69	0	0	U1.5	0.137	0.309	0.098	~	0.069	0.473	0.989	~	-0.025	0.835	0.938	~	0.144	0.144	0.621	~	0.037	0.723	1	~	-0.079	0.322	0.68	~	-0.595	0	0	D1.5	-0.297	0.005	0.028	~	-0.064	0.515	0.491	~	-0.193	0.031
SAOUHSC_00264	esaC	285847	286239	1	0	Membrane Transport>Protein secretion system, Type VII>ESAT-6 proteins secretion system in Firmicutes>EsaC protein within ESAT-6 gene cluster (S.aureus type)	no	0.406	0.002	0.002	~	-0.023	0.872	0.229	~	0.058	0.659	0.992	~	0.013	0.923	0.944	~	0.141	0.204	0.648	~	0.029	0.808	1	~	-0.106	0.226	0.626	~	-0.672	0.001	0	D1.5	-0.271	0.014	0.05	~	0.071	0.653	0.545	~	-0.193	0.023
SAOUHSC_00265	esxB	286255	286569	1	0	Membrane Transport>Protein secretion system, Type VII>ESAT-6 proteins secretion system in Firmicutes>10 kDa culture filtrate antigen CFP-10 (EsxB)	no	0.448	0.002	0.002	~	0.118	0.403	0.122	~	0.111	0.271	0.981	~	0.067	0.648	0.922	~	0.067	0.583	0.783	~	0.137	0.283	1	~	-0.063	0.559	0.759	~	-0.308	0.026	0.007	~	-0.317	0.024	0.063	~	0.214	0.097	0.279	~	-0.08	0.28
SAOUHSC_00266	NA	286569	287243	1	0	Membrane Transport>Protein secretion system, Type VII>ESAT-6 proteins secretion system in Firmicutes>SAV0291 homolog within ESAT-6 gene cluster	no	0.382	0.002	0.002	~	0.041	0.754	0.205	~	0.116	0.284	0.981	~	0.047	0.709	0.928	~	0.154	0.137	0.618	~	0.088	0.431	1	~	0.081	0.299	0.669	~	-0.369	0.009	0.003	~	-0.232	0.022	0.06	~	0.024	0.838	0.606	~	-0.249	0.007
SAOUHSC_00267	NA	287243	287560	1	0	NA	no	0.451	0.001	0.002	~	0.201	0.114	0.043	~	0.06	0.526	0.99	~	0.009	0.948	0.945	~	0.101	0.332	0.692	~	0.052	0.622	1	~	-0.045	0.489	0.741	~	-0.411	0.011	0.003	~	-0.165	0.049	0.091	~	0.173	0.197	0.343	~	-0.019	0.781
SAOUHSC_00268	NA	287570	289414	1	0	Membrane Transport>Protein secretion system, Type VII>ESAT-6 proteins secretion system in Firmicutes>Lmo0066 homolog within ESAT-6 gene cluster, similarity to ADP-ribosylating toxins	no	0.309	0.005	0.005	~	0.185	0.178	0.062	~	0.013	0.895	0.994	~	0.004	0.974	0.947	~	0.032	0.707	0.814	~	0	0.997	1	~	-0.062	0.392	0.709	~	-1.27	0	0	D2.0	-0.135	0.101	0.136	~	-0.181	0.027	0.194	~	-0.109	0.131
SAOUHSC_00269	NA	289425	289916	1	0	Membrane Transport>Protein secretion system, Type VII>ESAT-6 proteins secretion system in Firmicutes>Repetitive hypothetical protein near ESAT cluster, SA0282 homolog	no	-0.21	0.328	0.122	~	-0.075	0.555	0.159	~	-0.138	0.498	0.989	~	0.125	0.365	0.872	~	-0.013	0.947	0.854	~	0.155	0.284	1	~	0.221	0.066	0.447	~	-0.079	0.76	0.139	~	0.066	0.55	0.355	~	0.312	0.278	0.387	~	-0.073	0.582
SAOUHSC_00270	NA	290124	290807	1	0	NA	no	-0.527	0.001	0.001	~	-0.173	0.18	0.063	~	0.006	0.943	0.994	~	0.013	0.919	0.944	~	-0.015	0.854	0.841	~	-0.036	0.746	1	~	0.119	0.179	0.591	~	0.395	0.003	0.001	~	-0.151	0.231	0.215	~	0.309	0.005	0.119	~	-0.133	0.119
SAOUHSC_00271	NA	290954	291565	1	0	NA	no	-0.423	0.002	0.002	~	-0.287	0.165	0.059	~	0.104	0.292	0.982	~	0.138	0.51	0.903	~	0.066	0.473	0.746	~	-0.046	0.821	1	~	0.056	0.431	0.724	~	0.829	0	0	U1.5	-0.129	0.278	0.239	~	0.185	0.062	0.248	~	-0.038	0.647
new_291566_291700_1	S85	291566	291700	1	s-intra	NA	no	-0.41	0.01	0.008	~	-0.303	0.212	0.072	~	0.075	0.504	0.989	~	0.271	0.276	0.852	~	0.176	0.259	0.666	~	-0.001	0.997	1	~	-0.126	0.143	0.555	~	0.638	0.001	0.001	U1.5	-0.207	0.044	0.086	~	0.316	0.017	0.172	~	-0.211	0.332
SAOUHSC_00272	NA	291701	291919	1	0	NA	no	-0.122	0.257	0.101	~	0.056	0.667	0.185	~	0.068	0.509	0.99	~	-0.007	0.958	0.946	~	0.224	0.073	0.566	~	0.087	0.475	1	~	0.026	0.734	0.804	~	-0.115	0.46	0.089	~	0.047	0.542	0.352	~	-0.208	0.196	0.342	~	-0.004	0.976
SAOUHSC_00274	NA	292051	292551	1	0	Membrane Transport>Protein secretion system, Type VII>ESAT-6 proteins secretion system in Firmicutes>Repetitive hypothetical protein near ESAT cluster, SA0282 homolog	no	-0.024	0.89	0.263	~	-0.453	0.065	0.027	~	0.061	0.648	0.992	~	-0.016	0.934	0.944	~	0.051	0.695	0.811	~	0.128	0.477	1	~	-0.236	0.019	0.313	~	-0.443	0.004	0.001	~	-0.308	0.031	0.071	~	-0.21	0.174	0.329	~	-0.217	0.136
SAOUHSC_00276	NA	293073	293573	1	0	Membrane Transport>Protein secretion system, Type VII>ESAT-6 proteins secretion system in Firmicutes>Repetitive hypothetical protein near ESAT cluster, SA0282 homolog	no	-0.037	0.701	0.219	~	-0.129	0.364	0.112	~	-0.099	0.427	0.988	~	0.159	0.381	0.875	~	-0.015	0.891	0.846	~	0.009	0.959	1	~	0.041	0.747	0.806	~	-0.615	0.001	0	D1.5	0.01	0.926	0.477	~	0.015	0.895	0.622	~	-0.371	0.005
SAOUHSC_00277	NA	293584	294084	1	0	Membrane Transport>Protein secretion system, Type VII>ESAT-6 proteins secretion system in Firmicutes>Repetitive hypothetical protein near ESAT cluster, SA0282 homolog	no	-0.084	0.518	0.173	~	-0.117	0.374	0.115	~	-0.094	0.582	0.991	~	0.107	0.468	0.895	~	-0.054	0.705	0.813	~	0.172	0.436	1	~	-0.016	0.81	0.819	~	-0.602	0.001	0.001	D1.5	0.025	0.865	0.46	~	0.02	0.872	0.615	~	-0.381	0.047
SAOUHSC_00278	NA	294095	294583	1	0	Membrane Transport>Protein secretion system, Type VII>ESAT-6 proteins secretion system in Firmicutes>Repetitive hypothetical protein near ESAT cluster, SA0282 homolog	no	0.21	0.124	0.056	~	-0.252	0.201	0.069	~	0.083	0.384	0.986	~	0.085	0.714	0.928	~	0.137	0.143	0.621	~	0.074	0.698	1	~	-0.202	0.044	0.401	~	-1.019	0	0	D2.0	0.025	0.859	0.458	~	-0.366	0.006	0.123	~	-0.235	0.027
new_294584_295205_1	S86	294584	295205	1	intra	NA	no	0.121	0.438	0.152	~	-0.093	0.642	0.18	~	0.15	0.199	0.974	~	0.085	0.644	0.921	~	0.204	0.051	0.535	~	0.15	0.409	1	~	-0.053	0.773	0.812	~	-0.674	0	0	D1.5	0.019	0.929	0.478	~	-0.22	0.017	0.172	~	-0.496	0
SAOUHSC_00279	NA	295206	295580	1	0	NA	no	0.187	0.284	0.109	~	-0.024	0.87	0.229	~	0.063	0.534	0.99	~	0.024	0.866	0.94	~	0.124	0.196	0.645	~	0.118	0.356	1	~	0.071	0.568	0.761	~	-1.218	0	0	D2.0	0.212	0.121	0.149	~	-0.213	0.168	0.326	~	-0.451	0.003
new_295581_295732_1	S87	295581	295732	1	intra	NA	no	0.289	0.077	0.038	~	0.302	0.075	0.03	~	0.118	0.25	0.979	~	0.096	0.485	0.898	~	0.153	0.158	0.628	~	0.008	0.946	1	~	0.173	0.293	0.666	~	-1.344	0	0	D2.0	0.311	0.06	0.101	~	-0.202	0.113	0.291	~	-0.499	0.005
SAOUHSC_00280	NA	295733	296131	1	0	NA	no	-0.029	0.772	0.237	~	0.143	0.333	0.104	~	0.047	0.633	0.992	~	0.046	0.755	0.932	~	0.256	0.079	0.574	~	0.103	0.447	1	~	0.056	0.51	0.747	~	-0.998	0	0	D1.5	0.008	0.94	0.48	~	-0.088	0.406	0.444	~	-0.087	0.358
new_295925_296346_-1	S88	295925	296346	-1	3'MT	NA	no	-0.526	0.01	0.008	~	0.071	0.559	0.16	~	-0.142	0.383	0.986	~	0.012	0.916	0.943	~	-0.054	0.735	0.819	~	0.008	0.939	1	~	-0.038	0.551	0.757	~	-0.088	0.252	0.053	~	-0.043	0.582	0.366	~	-0.089	0.249	0.372	~	-0.058	0.377
SAOUHSC_00281	NA	296347	297171	-1	0	NA	no	-2.146	0.001	0.002	D2.0	-0.11	0.35	0.108	~	-0.414	0.358	0.985	~	0.097	0.509	0.903	~	-0.302	0.494	0.753	~	0.068	0.483	1	~	-0.042	0.511	0.747	~	0.088	0.29	0.06	~	-0.065	0.41	0.3	~	0.225	0.033	0.205	~	-0.069	0.481
SAOUHSC_00282	brnQ2	297408	298685	-1	0	NA	no	0.394	0.07	0.036	~	-0.012	0.967	0.248	~	0.036	0.73	0.993	~	0.042	0.886	0.942	~	0.091	0.387	0.712	~	-0.548	0.101	1	~	-0.063	0.672	0.789	~	1.113	0	0	U2.0	-0.278	0.105	0.139	~	-0.085	0.555	0.506	~	0.282	0.008
new_298686_298818_-1	S89	298686	298818	-1	s-5'	NA	no	-0.038	0.852	0.255	~	-0.635	0.031	0.015	D1.5	0.006	0.967	0.994	~	-0.013	0.959	0.946	~	0.359	0.052	0.536	~	-0.46	0.055	1	~	-0.145	0.405	0.715	~	1.259	0	0	U2.0	-0.399	0.053	0.095	~	-0.377	0.184	0.335	~	-0.862	0.029
SAOUHSC_00284	NA	299299	300189	1	0	NA	no	0.32	0.14	0.062	~	1.05	0	0	U2.0	-0.106	0.63	0.992	~	0.045	0.79	0.935	~	-0.119	0.578	0.781	~	-0.29	0.048	1	~	0.131	0.088	0.482	~	-1.375	0.001	0	D2.0	0.051	0.573	0.363	~	-0.801	0.015	0.165	~	-0.168	0.133
SAOUHSC_A00283	NA	300206	300439	-1	0	NA	no	0.141	0.12	0.055	~	-0.003	0.982	0.251	~	0.176	0.116	0.956	~	-0.043	0.712	0.928	~	0.068	0.396	0.716	~	0.094	0.364	1	~	-0.026	0.666	0.788	~	0.518	0.306	0.062	~	-0.022	0.795	0.439	~	0.852	0.148	0.314	~	-0.027	0.702
new_300340_300437_1	S90	300340	300437	1	s-5'	NA	no	-0.222	0.121	0.055	~	-2.312	0	0	D2.0	-0.148	0.312	0.983	~	-0.36	0.267	0.85	~	0.065	0.673	0.806	~	0.571	0.102	1	~	-0.185	0.031	0.361	~	-0.414	0	0	~	-0.005	0.961	0.486	~	0.162	0.036	0.208	~	-0.133	0.4
SAOUHSC_00285	NA	300438	301487	1	0	NA	no	0.178	0.068	0.035	~	-1.542	0	0	D2.0	0.076	0.407	0.987	~	-0.234	0.403	0.88	~	0.184	0.079	0.574	~	0.633	0.028	1	~	-0.287	0.019	0.312	~	-0.491	0	0	~	-0.312	0.005	0.028	~	0.011	0.858	0.612	~	-0.218	0.015
SAOUHSC_00287	NA	301500	302177	1	0	NA	no	0.252	0.019	0.013	~	-1.342	0.001	0.001	D2.0	0.04	0.656	0.992	~	-0.222	0.448	0.891	~	0.158	0.112	0.601	~	0.635	0.036	1	~	-0.165	0.063	0.44	~	-0.608	0	0	D1.5	-0.059	0.56	0.359	~	-0.006	0.936	0.632	~	-0.122	0.133
new_302318_302465_1	S91	302318	302465	1	s-5'	NA	no	0.09	0.435	0.151	~	-0.14	0.477	0.14	~	-0.19	0.152	0.966	~	0.484	0.057	0.745	~	0.186	0.111	0.601	~	-0.377	0.113	1	~	0.033	0.784	0.814	~	1.746	0	0	U2.0	-0.289	0.054	0.096	~	0.15	0.394	0.439	~	-0.853	0.001
SAOUHSC_00289	NA	302336	302476	-1	0	NA	no	0.131	0.438	0.152	~	0.713	0.015	0.008	U1.5	-0.039	0.767	0.993	~	0.068	0.651	0.922	~	-0.169	0.154	0.626	~	0.109	0.439	1	~	0.128	0.366	0.699	~	0.333	0.288	0.059	~	-0.043	0.689	0.404	~	0.028	0.926	0.63	~	0.084	0.265
SAOUHSC_00290	pfoR	302466	303416	1	0	NA	no	0.196	0.189	0.079	~	0.398	0.112	0.043	~	-0.068	0.514	0.99	~	0.162	0.507	0.902	~	0.025	0.809	0.833	~	0.11	0.677	1	~	0.014	0.941	0.84	~	0.576	0	0	~	-0.396	0.079	0.118	~	0.006	0.942	0.634	~	-0.298	0.006
SAOUHSC_00291	NA	303759	304877	1	0	Nucleosides and Nucleotides>Nucleosides and Nucleotides - no subcategory>Pseudouridine Metabolism>Pseudouridine kinase (EC 2.7.1.83)	no	0.098	0.348	0.127	~	0.077	0.517	0.15	~	-0.061	0.489	0.989	~	0.005	0.967	0.946	~	-0.021	0.809	0.833	~	-0.047	0.666	1	~	-0.003	0.964	0.843	~	-0.051	0.699	0.129	~	-0.053	0.535	0.35	~	0.284	0.073	0.259	~	-0.076	0.333
SAOUHSC_00292	psuG	304852	305775	1	0	Nucleosides and Nucleotides>Nucleosides and Nucleotides - no subcategory>Pseudouridine Metabolism>Pseudouridine 5'-phosphate glycosidase	no	-0.123	0.187	0.078	~	-0.007	0.948	0.244	~	-0.1	0.305	0.983	~	0	1	0.948	~	-0.097	0.317	0.686	~	-0.011	0.913	1	~	-0.053	0.5	0.744	~	-0.033	0.842	0.152	~	-0.098	0.23	0.214	~	0.254	0.202	0.345	~	0.119	0.113
SAOUHSC_00293	NA	305786	307006	1	0	Nucleosides and Nucleotides>Nucleosides and Nucleotides - no subcategory>Pseudouridine Metabolism>Probable pyrimidine nucleoside transport protein associated with pseudouridine catabolism	no	-0.189	0.061	0.032	~	-0.089	0.512	0.149	~	-0.021	0.803	0.993	~	-0.087	0.564	0.911	~	-0.03	0.712	0.815	~	0.016	0.894	1	~	0.064	0.334	0.685	~	-0.231	0.05	0.013	~	-0.044	0.561	0.359	~	0.207	0.098	0.28	~	0.036	0.591
SAOUHSC_00294	NA	307111	308643	-1	0	Cell Wall and Capsule>Capsular and extracellular polysacchrides>Sialic Acid Metabolism>Predicted sialic acid transporter	no	0.076	0.478	0.162	~	0.145	0.245	0.081	~	-0.048	0.583	0.991	~	-0.071	0.556	0.91	~	-0.132	0.136	0.617	~	-0.025	0.801	1	~	0.044	0.548	0.756	~	0.09	0.284	0.058	~	-0.062	0.459	0.32	~	0.182	0.119	0.296	~	0.004	0.947
SAOUHSC_00295	nanA	308683	309564	-1	0	Cell Wall and Capsule>Capsular and extracellular polysacchrides>Sialic Acid Metabolism>N-acetylneuraminate lyase (EC 4.1.3.3)	no	0.073	0.417	0.146	~	-0.01	0.932	0.241	~	-0.02	0.82	0.994	~	-0.038	0.739	0.931	~	-0.01	0.907	0.848	~	0.07	0.472	1	~	0.034	0.579	0.764	~	-0.203	0.039	0.01	~	0.053	0.47	0.325	~	0.077	0.352	0.421	~	-0.045	0.522
SAOUHSC_00296	NA	309722	310582	1	0	Cell Wall and Capsule>Capsular and extracellular polysacchrides>Sialic Acid Metabolism>N-acetylmannosamine kinase (EC 2.7.1.60)	no	0.06	0.484	0.164	~	0.301	0.062	0.026	~	-0.072	0.415	0.987	~	-0.1	0.486	0.898	~	-0.062	0.531	0.766	~	0.113	0.417	1	~	0.062	0.416	0.719	~	0.415	0.006	0.002	~	0.028	0.698	0.407	~	0.297	0.03	0.2	~	-0.273	0.015
SAOUHSC_00297	NA	310860	311660	-1	0	Cell Wall and Capsule>Capsular and extracellular polysacchrides>Sialic Acid Metabolism>Sialic acid utilization regulator, RpiR family	no	0.244	0.041	0.024	~	0.41	0.048	0.021	~	0.019	0.858	0.994	~	-0.09	0.696	0.927	~	0.042	0.697	0.811	~	0.041	0.843	1	~	0.1	0.175	0.587	~	0.001	0.99	0.174	~	0.136	0.135	0.158	~	-0.126	0.107	0.285	~	-0.199	0.037
SAOUHSC_00298	nanE	311800	312468	1	0	Cell Wall and Capsule>Capsular and extracellular polysacchrides>Sialic Acid Metabolism>N-acetylmannosamine-6-phosphate 2-epimerase (EC 5.1.3.9)	no	-0.207	0.066	0.034	~	-0.349	0.019	0.01	~	0.048	0.604	0.991	~	-0.016	0.89	0.942	~	-0.042	0.667	0.804	~	0.04	0.719	1	~	0.053	0.413	0.717	~	0.293	0.003	0.001	~	-0.038	0.634	0.384	~	0.288	0.018	0.174	~	0.058	0.416
SAOUHSC_00299	NA	312595	313908	-1	0	NA	no	0.246	0.046	0.026	~	0.441	0.007	0.005	~	0.022	0.813	0.993	~	-0.023	0.848	0.939	~	-0.04	0.685	0.809	~	0.008	0.936	1	~	-0.02	0.768	0.811	~	1.027	0	0	U2.0	-0.059	0.421	0.304	~	0.236	0.297	0.396	~	-0.119	0.142
new_314263_314325_1	S92	314263	314325	1	s-5'	NA	no	-0.757	0.079	0.039	D1.5	0.914	0.376	0.115	~	-0.441	0.051	0.905	~	1.125	0.129	0.805	~	-0.135	0.422	0.727	~	-0.145	0.829	1	~	-0.145	0.768	0.811	~	2.174	0.017	0.005	U2.0	-0.771	0.033	0.074	D1.5	0.254	0.623	0.534	~	-1.051	0.046
SAOUHSC_00300	geh	314326	316398	1	0	Fatty Acids, Lipids, and Isoprenoids>Triacylglycerols>Triacylglycerol metabolism>Triacylglycerol lipase (EC 3.1.1.3)	yes	1.413	0	0	U2.0	2.634	0	0	U2.0	-0.279	0.2	0.974	~	-0.137	0.46	0.893	~	-0.276	0.22	0.653	~	-0.369	0.068	1	~	0.049	0.628	0.778	~	0.251	0.012	0.004	~	0.096	0.403	0.297	~	0.046	0.622	0.533	~	-0.217	0.093
new_316416_316527_1	S93	316416	316527	1	s-3'	NA	no	1.64	0	0.001	U2.0	3.003	0	0	U2.0	-0.038	0.901	0.994	~	-0.235	0.325	0.864	~	-0.128	0.606	0.789	~	-0.292	0.282	1	~	0.201	0.278	0.657	~	-0.207	0.192	0.041	~	0.429	0.063	0.104	~	0.007	0.953	0.636	~	0.042	0.844
new_316533_316639_-1	S94	316533	316639	-1	s-3'	NA	no	0.629	0.001	0.001	U1.5	0.833	0.001	0.001	U1.5	-0.018	0.858	0.994	~	-0.13	0.502	0.901	~	-0.036	0.764	0.825	~	-0.052	0.663	1	~	0.162	0.213	0.617	~	-0.38	0.001	0	~	0.142	0.26	0.23	~	-0.117	0.146	0.313	~	-0.174	0.093
SAOUHSC_00301	NA	316640	317467	-1	0	NA	no	0.334	0.006	0.006	~	0.732	0.001	0.001	U1.5	-0.05	0.569	0.991	~	0.004	0.981	0.947	~	-0.009	0.912	0.849	~	-0.053	0.64	1	~	0.057	0.458	0.732	~	-0.437	0.001	0	~	-0.124	0.245	0.222	~	-0.128	0.188	0.337	~	-0.034	0.65
SAOUHSC_00302	NA	317540	318739	-1	0	Miscellaneous>Plant-Prokaryote comparative genomics>At1g69340 At2g40600>Probable NADH-dependent flavin oxidoreductase in cluster with COG2110	no	0.125	0.349	0.128	~	0.672	0.001	0.001	U1.5	0.054	0.512	0.99	~	-0.01	0.936	0.945	~	-0.046	0.648	0.8	~	-0.008	0.947	1	~	0.007	0.953	0.842	~	-0.151	0.219	0.047	~	-0.295	0.042	0.084	~	0.137	0.426	0.454	~	-0.136	0.298
SAOUHSC_00303	NA	318835	318927	1	0	NA	no	-0.408	0.002	0.003	~	-0.251	0.064	0.027	~	-0.254	0.05	0.903	~	-0.077	0.567	0.912	~	-0.159	0.098	0.592	~	-0.099	0.403	1	~	0.076	0.364	0.698	~	0.136	0.21	0.045	~	0.124	0.19	0.191	~	0.057	0.717	0.568	~	-0.066	0.585
new_318955_319040_1	S95	318955	319040	1	s-5'	NA	no	-0.541	0.016	0.012	~	-0.764	0.002	0.002	D1.5	-0.025	0.921	0.994	~	0.361	0.102	0.792	~	-0.065	0.73	0.818	~	-0.235	0.275	1	~	-0.082	0.666	0.788	~	0.249	0.032	0.009	~	-0.786	0.011	0.044	D1.5	0.108	0.456	0.467	~	0.197	0.119
SAOUHSC_00304	NA	319041	320042	1	0	Miscellaneous>Plant-Prokaryote comparative genomics>At1g69340 At2g40600>Luciferase-like monooxygenase (EC 1.14.-.-) in cluster with COG2110	no	-0.18	0.199	0.082	~	-0.21	0.152	0.055	~	-0.051	0.621	0.991	~	0.312	0.153	0.813	~	-0.161	0.266	0.668	~	-0.059	0.572	1	~	-0.088	0.366	0.699	~	-0.247	0.053	0.013	~	-0.246	0.054	0.096	~	0.229	0.041	0.219	~	0.303	0.011
new_320043_320135_1	S96	320043	320135	1	s-intra	NA	no	-0.023	0.819	0.247	~	-0.393	0.032	0.015	~	-0.025	0.87	0.994	~	0.31	0.172	0.818	~	-0.144	0.15	0.624	~	-0.105	0.426	1	~	0.016	0.836	0.823	~	-0.551	0	0	~	0.012	0.885	0.465	~	-0.075	0.329	0.412	~	-0.168	0.087
SAOUHSC_00305	NA	320136	320408	1	0	Miscellaneous>Plant-Prokaryote comparative genomics>At1g69340 At2g40600>Biotinyl-lipoyl attachment domain protein, GcvH-like	no	0.07	0.518	0.173	~	-0.191	0.184	0.064	~	-0.003	0.979	0.995	~	0.283	0.21	0.829	~	-0.09	0.398	0.717	~	-0.107	0.427	1	~	-0.071	0.361	0.696	~	-0.437	0.004	0.001	~	-0.301	0.009	0.04	~	0.162	0.162	0.322	~	0.216	0.017
SAOUHSC_00306	NA	320409	321209	1	0	Miscellaneous>Plant-Prokaryote comparative genomics>At1g69340 At2g40600>COG2110, Macro domain, possibly ADP-ribose binding module	no	0.012	0.934	0.273	~	-0.024	0.842	0.223	~	0.054	0.653	0.992	~	0.229	0.285	0.855	~	-0.098	0.464	0.743	~	-0.081	0.485	1	~	-0.113	0.339	0.687	~	-0.301	0.03	0.008	~	-0.36	0.018	0.055	~	0.115	0.355	0.423	~	0.184	0.053
SAOUHSC_00307	NA	321199	322143	1	0	Carbohydrates>Central carbohydrate metabolism>Pyruvate metabolism II acetyl-CoA, acetogenesis from pyruvate>NAD-dependent protein deacetylase of SIR2 family;Cofactors, Vitamins, Prosthetic Groups, Pigments>NAD and NADP>NAD and NADP cofactor biosynthesis global>NAD-dependent protein deacetylase of SIR2 family;Miscellaneous>Plant-Prokaryote comparative genomics>At1g69340 At2g40600>NAD-dependent pro…	no	0.002	0.992	0.285	~	0.026	0.853	0.225	~	0.032	0.819	0.994	~	0.257	0.325	0.864	~	-0.083	0.547	0.772	~	-0.072	0.564	1	~	-0.26	0.082	0.473	~	-0.236	0.054	0.013	~	-0.46	0.004	0.027	~	0.072	0.461	0.469	~	0.167	0.042
SAOUHSC_00308	NA	322121	323143	1	0	Amino Acids and Derivatives>Alanine, serine, and glycine>Glycine cleavage system>Lipoate-protein ligase A;Carbohydrates>Central carbohydrate metabolism>Dehydrogenase complexes>Lipoate-protein ligase A;Cofactors, Vitamins, Prosthetic Groups, Pigments>Lipoic acid>Lipoic acid metabolism>Lipoate-protein ligase A;Miscellaneous>Plant-Prokaryote comparative genomics>At1g69340 At2g40600>Lipoate-protein l…	no	-0.032	0.755	0.233	~	0.031	0.825	0.22	~	0.087	0.456	0.988	~	0.195	0.358	0.871	~	-0.016	0.903	0.848	~	-0.132	0.349	1	~	-0.104	0.279	0.658	~	-0.373	0.003	0.001	~	-0.209	0.115	0.145	~	0.05	0.586	0.518	~	0.073	0.376
new_323144_323301_1	S97	323144	323301	1	inter	NA	no	-0.306	0.016	0.011	~	-0.128	0.339	0.106	~	0.156	0.184	0.972	~	0.3	0.232	0.838	~	0.157	0.121	0.607	~	-0.14	0.35	1	~	-0.138	0.22	0.622	~	-0.386	0.001	0	~	-0.319	0.023	0.062	~	-0.163	0.044	0.223	~	-0.165	0.194
new_323303_323457_1	S98	323303	323457	1	5'	NA	no	-0.071	0.461	0.158	~	-2.436	0	0	D2.0	0.108	0.388	0.986	~	0.044	0.932	0.944	~	0.17	0.108	0.599	~	0.468	0.338	1	~	0.019	0.807	0.818	~	-0.665	0	0	D1.5	-0.077	0.568	0.361	~	-0.381	0.059	0.244	~	-0.481	0.032
SAOUHSC_00309	NA	323458	324483	1	0	NA	no	0.235	0.02	0.013	~	-1.441	0.003	0.002	D2.0	0.055	0.562	0.991	~	-0.118	0.768	0.933	~	0.108	0.218	0.653	~	0.33	0.397	1	~	-0.229	0.019	0.313	~	-0.614	0	0	D1.5	-0.251	0.123	0.15	~	0.078	0.239	0.366	~	0.186	0.043
SAOUHSC_00310	ulaA	324576	325922	-1	0	NA	no	0.113	0.285	0.109	~	0.33	0.026	0.013	~	0.024	0.796	0.993	~	0.124	0.313	0.862	~	-0.131	0.143	0.621	~	0.022	0.822	1	~	0.032	0.7	0.796	~	-0.362	0.001	0	~	-0.108	0.202	0.198	~	0.13	0.122	0.297	~	0.051	0.535
SAOUHSC_00311	NA	325937	326221	-1	0	NA	no	0.212	0.03	0.019	~	0.377	0.03	0.015	~	-0.046	0.569	0.991	~	0.054	0.649	0.922	~	-0.109	0.204	0.648	~	0.032	0.741	1	~	0.065	0.419	0.719	~	-0.677	0	0	D1.5	-0.016	0.827	0.449	~	-0.034	0.605	0.526	~	-0.173	0.043
SAOUHSC_00312	NA	326223	326666	-1	0	NA	no	0.211	0.047	0.027	~	0.353	0.021	0.011	~	-0.024	0.776	0.993	~	0.006	0.955	0.946	~	-0.113	0.222	0.654	~	0.043	0.673	1	~	0.032	0.629	0.778	~	-0.7	0	0	D1.5	-0.074	0.309	0.255	~	-0.088	0.444	0.462	~	-0.177	0.049
SAOUHSC_00313	NA	326671	328626	-1	0	NA	no	0.214	0.039	0.023	~	0.332	0.047	0.021	~	-0.062	0.469	0.989	~	0.011	0.921	0.944	~	-0.096	0.304	0.681	~	0.009	0.929	1	~	0.06	0.354	0.693	~	-0.732	0	0	D1.5	-0.023	0.744	0.423	~	-0.157	0.137	0.308	~	-0.146	0.133
SAOUHSC_00314	mepR	328838	329257	1	0	NA	no	-0.063	0.529	0.176	~	-0.447	0.151	0.055	~	-0.048	0.709	0.993	~	-0.266	0.563	0.911	~	0.05	0.623	0.794	~	0.378	0.221	1	~	0.138	0.126	0.534	~	-0.328	0.011	0.003	~	0.277	0.154	0.17	~	-0.007	0.942	0.634	~	-0.073	0.302
new_329258_329363_1	S99	329258	329363	1	s-inter	NA	no	-0.107	0.373	0.134	~	0.402	0.026	0.013	~	0.128	0.443	0.988	~	0.042	0.781	0.934	~	0.398	0.014	0.391	~	0.047	0.682	1	~	-0.105	0.639	0.781	~	-0.781	0.014	0.004	D1.5	0.166	0.191	0.191	~	-0.572	0.156	0.318	~	-0.159	0.058
SAOUHSC_00315	mepA	329364	330719	1	0	Cofactors, Vitamins, Prosthetic Groups, Pigments>Riboflavin, FMN, FAD>Riboflavin, FMN and FAD metabolism Extended>Multi antimicrobial extrusion protein (Na(+)/drug antiporter), MATE family of MDR efflux pumps;Virulence, Disease and Defense>Resistance to antibiotics and toxic compounds>Multidrug Resistance Efflux Pumps>Multi antimicrobial extrusion protein (Na(+)/drug antiporter), MATE family of M…	no	-0.655	0	0.001	D1.5	0.278	0.036	0.017	~	0.091	0.322	0.984	~	0.022	0.857	0.94	~	0.115	0.21	0.65	~	0.061	0.557	1	~	-0.081	0.396	0.711	~	0.185	0.077	0.018	~	-0.274	0.049	0.09	~	0.096	0.462	0.47	~	0.019	0.809
SAOUHSC_00316	NA	330823	331263	1	0	NA	no	-0.644	0.001	0.002	D1.5	-0.191	0.252	0.082	~	-0.09	0.53	0.99	~	-0.232	0.309	0.861	~	-0.118	0.428	0.729	~	-0.192	0.235	1	~	0.008	0.904	0.834	~	0.145	0.184	0.04	~	-0.016	0.854	0.456	~	0.122	0.285	0.39	~	-0.024	0.821
SAOUHSC_00317	glpT	331346	332704	-1	0	Carbohydrates>Sugar alcohols>Glycerol and Glycerol-3-phosphate Uptake and Utilization>Glycerol-3-phosphate transporter	no	-0.341	0.058	0.031	~	-1.105	0.001	0.001	D2.0	0.027	0.813	0.993	~	-0.068	0.764	0.933	~	-0.003	0.976	0.858	~	0.214	0.316	1	~	-0.031	0.794	0.816	~	-0.098	0.339	0.068	~	-0.247	0.099	0.134	~	0.206	0.138	0.308	~	0.03	0.686
SAOUHSC_00318	NA	333012	333938	1	0	NA	no	0.289	0.025	0.016	~	-0.173	0.419	0.126	~	-0.002	0.986	0.995	~	0.006	0.978	0.947	~	0.006	0.95	0.854	~	0.427	0.098	1	~	-0.128	0.144	0.556	~	-0.331	0.007	0.002	~	-0.325	0.004	0.026	~	0.028	0.758	0.582	~	0.013	0.916
SAOUHSC_00319	NA	333952	335013	1	0	NA	no	0.404	0.007	0.006	~	0.056	0.744	0.202	~	0.068	0.47	0.989	~	-0.013	0.942	0.945	~	-0.005	0.958	0.855	~	0.316	0.178	1	~	-0.14	0.074	0.46	~	-0.223	0.023	0.006	~	-0.327	0.003	0.021	~	0.058	0.476	0.476	~	-0.008	0.939
SAOUHSC_00320	NA	335027	335593	1	0	Sulfur Metabolism>Organic sulfur assimilation>Alkanesulfonates Utilization>FMN reductase (EC 1.5.1.29)	no	0.728	0	0	U1.5	0.584	0.009	0.005	~	0.194	0.09	0.944	~	0.15	0.454	0.892	~	0.158	0.172	0.635	~	0.173	0.488	1	~	-0.094	0.5	0.744	~	-0.529	0	0	~	-0.193	0.116	0.146	~	-0.097	0.196	0.342	~	0.025	0.771
SAOUHSC_00322	NA	335653	336648	-1	0	NA	no	-0.022	0.825	0.249	~	0.686	0.001	0.001	U1.5	0.008	0.925	0.994	~	0.233	0.134	0.807	~	0.072	0.457	0.74	~	0.132	0.284	1	~	0.074	0.301	0.67	~	0.294	0.006	0.002	~	-0.071	0.502	0.337	~	-0.01	0.907	0.625	~	-0.088	0.333
SAOUHSC_00323	NA	336647	337054	1	0	NA	no	0.092	0.423	0.148	~	0.224	0.195	0.067	~	0.001	0.988	0.995	~	0.024	0.883	0.941	~	0.078	0.395	0.716	~	0.083	0.596	1	~	0.103	0.144	0.556	~	0.298	0.043	0.011	~	0.032	0.694	0.406	~	0.284	0.132	0.304	~	-0.089	0.212
SAOUHSC_00324	NA	337067	337612	1	0	Protein Metabolism>Protein biosynthesis>Ribosome biogenesis bacterial>Ribosomal-protein-L7p-serine acetyltransferase;Protein Metabolism>Protein processing and modification>Ribosomal protein S5p acylation>Ribosomal-protein-L7p-serine acetyltransferase	no	0.927	0	0	U1.5	0.147	0.716	0.196	~	-0.068	0.598	0.991	~	0.056	0.915	0.943	~	-0.054	0.658	0.802	~	0.247	0.602	1	~	0.059	0.49	0.742	~	0.105	0.264	0.055	~	0.214	0.028	0.067	~	0.12	0.224	0.357	~	-0.516	0.001
SAOUHSC_00325	NA	337880	338734	1	0	Iron acquisition and metabolism>Iron acquisition and metabolism - no subcategory>Ferrous iron transporter EfeUOB, low-pH-induced>Ferrous iron transport periplasmic protein EfeO, contains peptidase-M75 domain and (frequently) cupredoxin-like domain	no	0.476	0	0.001	~	0.356	0.041	0.019	~	-0.05	0.591	0.991	~	-0.115	0.529	0.906	~	-0.101	0.305	0.681	~	-0.03	0.877	1	~	0.002	0.982	0.846	~	-0.846	0	0	D1.5	0.228	0.027	0.066	~	0.119	0.346	0.419	~	-0.415	0
SAOUHSC_00326	NA	338731	339960	1	0	Iron acquisition and metabolism>Iron acquisition and metabolism - no subcategory>Ferrous iron transporter EfeUOB, low-pH-induced>Ferrous iron transport peroxidase EfeB	no	0.187	0.08	0.04	~	0.472	0.02	0.01	~	-0.014	0.865	0.994	~	-0.136	0.456	0.892	~	-0.081	0.384	0.71	~	-0.045	0.8	1	~	0.009	0.923	0.837	~	-0.631	0.001	0	D1.5	0.036	0.719	0.414	~	0.176	0.168	0.326	~	-0.233	0.016
SAOUHSC_00327	NA	339971	341653	1	0	Iron acquisition and metabolism>Iron acquisition and metabolism - no subcategory>Ferrous iron transporter EfeUOB, low-pH-induced>Ferrous iron transport permease EfeU	no	0.099	0.262	0.102	~	0.454	0.015	0.008	~	-0.026	0.751	0.993	~	-0.156	0.308	0.861	~	-0.037	0.663	0.804	~	-0.074	0.628	1	~	0.046	0.52	0.75	~	-0.788	0	0	D1.5	0.133	0.1	0.136	~	-0.056	0.507	0.488	~	-0.172	0.032
new_341650_341745_-1	S100	341650	341745	-1	s-3'	NA	no	0.325	0.049	0.027	~	-1.53	0	0	D2.0	0.194	0.215	0.976	~	-0.017	0.964	0.946	~	0.186	0.219	0.653	~	-0.381	0.25	1	~	-0.169	0.234	0.631	~	0.18	0.303	0.062	~	-0.277	0.027	0.066	~	0.027	0.903	0.624	~	0.599	0.001
SAOUHSC_00328	tatC	341746	342402	-1	0	Membrane Transport>Protein translocation across cytoplasmic membrane>Twin-arginine translocation system>Twin-arginine translocation protein TatC	no	-0.261	0.177	0.075	~	-1.782	0	0	D2.0	0.034	0.778	0.993	~	-0.071	0.823	0.937	~	0.162	0.2	0.646	~	-0.353	0.268	1	~	-0.193	0.093	0.487	~	0.393	0.001	0	~	-0.503	0.003	0.024	~	-0.193	0.089	0.273	~	0.342	0.031
new_342403_342463_-1	S101	342403	342463	-1	s-intra	NA	no	0.041	0.831	0.25	~	-1.481	0.001	0.001	D2.0	0.018	0.865	0.994	~	0.01	0.976	0.947	~	0.099	0.376	0.707	~	-0.162	0.678	1	~	-0.174	0.36	0.696	~	0.594	0.009	0.003	U1.5	-0.419	0.097	0.133	~	0.339	0.097	0.279	~	0.483	0.01
SAOUHSC_00329	NA	342464	342688	-1	0	Membrane Transport>Protein translocation across cytoplasmic membrane>Twin-arginine translocation system>Twin-arginine translocation protein TatA	no	0.069	0.724	0.225	~	-1.569	0.001	0.001	D2.0	0.127	0.2	0.974	~	0.15	0.656	0.923	~	0.181	0.105	0.597	~	-0.06	0.865	1	~	-0.197	0.296	0.667	~	0.126	0.176	0.038	~	-0.433	0.066	0.107	~	-0.147	0.19	0.338	~	0.326	0.036
new_342714_342787_-1	S102	342714	342787	-1	s-inter	NA	no	-0.057	0.667	0.211	~	-1.573	0.001	0.001	D2.0	-0.024	0.871	0.994	~	-0.033	0.93	0.944	~	0.137	0.322	0.688	~	-0.135	0.727	1	~	0.206	0.086	0.478	~	-0.58	0.004	0.001	~	0.085	0.409	0.3	~	-0.291	0.068	0.254	~	-0.244	0.266
SAOUHSC_00330	NA	342788	343177	-1	0	NA	no	-0.122	0.268	0.104	~	-1.973	0	0	D2.0	-0.011	0.922	0.994	~	-0.062	0.838	0.938	~	0.045	0.668	0.805	~	-0.201	0.561	1	~	-0.081	0.477	0.738	~	-0.44	0.017	0.005	~	-0.133	0.328	0.264	~	-0.289	0.101	0.282	~	0.291	0.039
new_343178_343239_-1	S103	343178	343239	-1	s-5'	NA	no	-0.435	0.03	0.019	~	-2.577	0	0	D2.0	0.064	0.619	0.991	~	0.149	0.665	0.924	~	0.171	0.181	0.639	~	-0.227	0.452	1	~	-0.054	0.859	0.827	~	-0.123	0.534	0.102	~	-0.348	0.218	0.207	~	-0.377	0.132	0.305	~	0.151	0.525
SAOUHSC_00331	NA	343418	343621	1	0	NA	no	-0.468	0.008	0.007	~	-0.107	0.505	0.147	~	0.023	0.855	0.994	~	-0.071	0.657	0.923	~	-0.092	0.499	0.755	~	0.08	0.609	1	~	0.248	0.168	0.581	~	-0.112	0.196	0.042	~	0.067	0.649	0.39	~	0.048	0.589	0.52	~	0.135	0.254
SAOUHSC_00332	NA	343618	344331	1	0	NA	no	-0.252	0.051	0.028	~	0.024	0.889	0.233	~	0.104	0.354	0.985	~	-0.143	0.46	0.893	~	-0.003	0.982	0.858	~	0.005	0.98	1	~	-0.146	0.107	0.506	~	-0.118	0.157	0.035	~	-0.263	0.02	0.059	~	0.121	0.114	0.292	~	-0.015	0.863
SAOUHSC_00333	NA	344356	345198	1	0	NA	no	-0.145	0.21	0.085	~	0.097	0.575	0.164	~	0.051	0.644	0.992	~	-0.019	0.927	0.944	~	-0.063	0.582	0.782	~	-0.011	0.957	1	~	-0.103	0.149	0.562	~	-0.161	0.042	0.011	~	-0.022	0.774	0.432	~	0.025	0.67	0.551	~	-0.066	0.4
SAOUHSC_00334	NA	345198	345827	1	0	NA	no	-0.352	0.028	0.017	~	0.161	0.385	0.117	~	-0.069	0.614	0.991	~	0.097	0.604	0.917	~	-0.099	0.397	0.716	~	-0.081	0.671	1	~	0.055	0.652	0.784	~	0.03	0.655	0.122	~	-0.079	0.498	0.336	~	0.013	0.839	0.606	~	0.188	0.025
SAOUHSC_00335	ltrA	346194	347327	-1	0	NA	no	-0.272	0.041	0.024	~	-0.283	0.066	0.027	~	0.124	0.223	0.977	~	-0.103	0.593	0.915	~	0.044	0.608	0.79	~	0	0.999	1	~	-0.051	0.574	0.762	~	-0.073	0.523	0.1	~	-0.412	0.004	0.024	~	-0.15	0.148	0.314	~	0.133	0.143
new_347617_347865_1	S104	347617	347865	1	5'	NA	no	-0.59	0.005	0.005	D1.5	1.425	0.011	0.006	U2.0	-0.028	0.848	0.994	~	0.628	0.216	0.832	~	0.074	0.596	0.786	~	-0.322	0.534	1	~	0.197	0.295	0.666	~	0.14	0.093	0.022	~	0.039	0.819	0.446	~	0.106	0.164	0.324	~	0.032	0.698
SAOUHSC_A00332	NA	347735	347893	-1	0	NA	no	-0.224	0.334	0.123	~	0.244	0.696	0.192	~	-0.037	0.859	0.994	~	-0.086	0.901	0.943	~	0.05	0.777	0.828	~	0.516	0.513	1	~	0.12	0.699	0.796	~	0.385	0.018	0.005	~	-0.399	0.06	0.102	~	0.022	0.871	0.615	~	0.697	0.01
SAOUHSC_00336	thl	347866	349047	1	0	Amino Acids and Derivatives>Branched-chain amino acids>Isoleucine degradation>3-ketoacyl-CoA thiolase (EC 2.3.1.16);Carbohydrates>Fermentation>Acetyl-CoA fermentation to Butyrate>Acetyl-CoA acetyltransferase (EC 2.3.1.9);Carbohydrates>Fermentation>Butanol Biosynthesis>Acetyl-CoA acetyltransferase (EC 2.3.1.9);Carbohydrates>One-carbon Metabolism>Serine-glyoxylate cycle>3-ketoacyl-CoA thiolase (EC …	no	-0.088	0.434	0.151	~	1.655	0.001	0.001	U2.0	0.106	0.243	0.978	~	0.417	0.361	0.871	~	0.113	0.275	0.67	~	-0.363	0.432	1	~	0.018	0.839	0.824	~	0.06	0.543	0.104	~	-0.157	0.219	0.208	~	0.217	0.02	0.18	~	0.292	0.005
new_348493_349053_-1	S105	348493	349053	-1	3'PT	NA	no	0.084	0.523	0.174	~	1.456	0.17	0.06	U1.5	-0.132	0.331	0.984	~	-0.235	0.866	0.94	~	0.026	0.823	0.836	~	0.911	0.519	1	~	0.103	0.717	0.8	~	0.481	0.001	0	~	-0.444	0.049	0.091	~	0.273	0.022	0.184	~	0.269	0.008
SAOUHSC_00337	NA	349130	349882	-1	0	NA	no	0.34	0.027	0.017	~	3.201	0.044	0.02	U2.0	-0.01	0.919	0.994	~	-0.078	0.968	0.946	~	-0.059	0.51	0.759	~	1.503	0.431	1	~	0.03	0.793	0.816	~	0.21	0.144	0.032	~	-0.223	0.165	0.176	~	0.23	0.132	0.304	~	0.258	0.028
SAOUHSC_00338	metE	349925	352153	-1	0	Amino Acids and Derivatives>Lysine, threonine, methionine, and cysteine>Methionine Biosynthesis>5-methyltetrahydropteroyltriglutamate--homocysteine methyltransferase (EC 2.1.1.14)	no	0.152	0.145	0.064	~	3.546	0.042	0.019	U2.0	0.105	0.238	0.978	~	-0.127	0.951	0.945	~	-0.064	0.515	0.761	~	1.695	0.413	1	~	-0.079	0.302	0.67	~	-0.006	0.963	0.17	~	0.045	0.549	0.355	~	0.043	0.757	0.582	~	0.049	0.555
SAOUHSC_00339	metH	352150	353991	-1	0	Amino Acids and Derivatives>Lysine, threonine, methionine, and cysteine>Methionine Biosynthesis>5,10-methylenetetrahydrofolate reductase (EC 1.5.1.20);Carbohydrates>One-carbon Metabolism>One-carbon metabolism by tetrahydropterines>5,10-methylenetetrahydrofolate reductase (EC 1.5.1.20);Carbohydrates>One-carbon Metabolism>Serine-glyoxylate cycle>5,10-methylenetetrahydrofolate reductase (EC 1.5.1.20)	no	0.447	0.001	0.002	~	3.519	0.046	0.02	U2.0	0.01	0.903	0.994	~	-0.396	0.86	0.94	~	-0.125	0.203	0.648	~	1.597	0.446	1	~	-0.002	0.976	0.845	~	-0.018	0.817	0.148	~	0.075	0.359	0.278	~	0.234	0.017	0.171	~	0.037	0.609
SAOUHSC_00340	metC	353960	355120	-1	0	Amino Acids and Derivatives>Lysine, threonine, methionine, and cysteine>Methionine Biosynthesis>Cystathionine beta-lyase (EC 4.4.1.8);Sulfur Metabolism>Organic sulfur assimilation>L-Cystine Uptake and Metabolism>Cystathionine beta-lyase (EC 4.4.1.8)	no	0.38	0.006	0.005	~	3.392	0.057	0.024	U2.0	0.055	0.522	0.99	~	-0.506	0.827	0.938	~	-0.121	0.218	0.653	~	1.525	0.48	1	~	0.021	0.733	0.803	~	0.055	0.528	0.101	~	0.137	0.084	0.123	~	0.171	0.104	0.284	~	0.097	0.197
SAOUHSC_00341	metI	355117	356220	-1	0	Amino Acids and Derivatives>Lysine, threonine, methionine, and cysteine>Methionine Biosynthesis>Cystathionine gamma-synthase (EC 2.5.1.48);Sulfur Metabolism>Organic sulfur assimilation>L-Cystine Uptake and Metabolism>Cystathionine gamma-synthase (EC 2.5.1.48)	no	0.498	0.001	0.001	~	3.067	0.084	0.033	U2.0	0.061	0.511	0.99	~	-0.659	0.781	0.934	~	-0.117	0.264	0.667	~	1.521	0.495	1	~	0.026	0.683	0.792	~	-0.011	0.883	0.158	~	0.177	0.058	0.1	~	0.023	0.752	0.58	~	0.013	0.853
new_356286_356686_-1	S106	356286	356686	-1	indep	NA	no	1.451	0.002	0.002	U2.0	0.849	0.155	0.056	U1.5	-0.017	0.959	0.994	~	0.435	0.543	0.908	~	0.426	0.209	0.65	~	0.524	0.438	1	~	-0.146	0.101	0.496	~	0.005	0.975	0.172	~	0.699	0	0.007	U1.5	-0.099	0.452	0.465	~	0.326	0.006
SAOUHSC_00342	NA	356884	357729	1	0	Cell Division and Cell Cycle>Cell Division and Cell Cycle - no subcategory>Bacterial Cytoskeleton>Chromosome (plasmid) partitioning protein ParB;Cell Division and Cell Cycle>Cell Division and Cell Cycle - no subcategory>Two cell division clusters relating to chromosome partitioning>Chromosome (plasmid) partitioning protein ParB	no	0.481	0.002	0.002	~	0.638	0.048	0.021	U1.5	-0.039	0.713	0.993	~	0.04	0.914	0.943	~	-0.214	0.111	0.6	~	0.386	0.293	1	~	-0.141	0.069	0.452	~	0.115	0.178	0.039	~	-0.014	0.862	0.459	~	0.23	0.179	0.332	~	-0.309	0.006
new_357749_357885_1	S107	357749	357885	1	s-5'	NA	no	-0.711	0	0	D1.5	0.275	0.507	0.147	~	-0.081	0.457	0.988	~	0.009	0.986	0.947	~	-0.102	0.283	0.673	~	0.381	0.51	1	~	-0.152	0.155	0.568	~	-0.594	0.001	0	D1.5	-0.071	0.636	0.385	~	-0.057	0.636	0.539	~	-0.278	0.021
SAOUHSC_00344	NA	357886	358767	1	0	Potassium metabolism>Potassium metabolism - no subcategory>Potassium homeostasis>Potassium efflux system KefA protein	no	-0.359	0.005	0.005	~	0.511	0.217	0.073	~	0.111	0.208	0.975	~	0.074	0.886	0.942	~	0.021	0.817	0.835	~	0.492	0.371	1	~	-0.273	0.033	0.366	~	-0.291	0.004	0.001	~	-0.085	0.341	0.27	~	-0.01	0.874	0.616	~	-0.269	0.008
SAOUHSC_00345	NA	358797	359000	1	0	NA	no	-0.629	0	0.001	D1.5	0.437	0.237	0.078	~	-0.055	0.644	0.992	~	0.133	0.765	0.933	~	-0.056	0.605	0.789	~	0.307	0.535	1	~	0.076	0.524	0.75	~	-0.14	0.113	0.026	~	-0.087	0.354	0.276	~	-0.089	0.348	0.42	~	-0.244	0.007
SAOUHSC_00346	ychF	359012	360109	1	0	Miscellaneous>Plant-Prokaryote comparative genomics>YebC>GTP-binding and nucleic acid-binding protein YchF;Protein Metabolism>Protein biosynthesis>Universal GTPases>GTP-binding and nucleic acid-binding protein YchF	no	-0.62	0	0	D1.5	0.584	0.079	0.032	~	0.006	0.943	0.994	~	0.118	0.762	0.933	~	-0.139	0.184	0.64	~	0.358	0.383	1	~	-0.086	0.26	0.646	~	-0.136	0.071	0.017	~	-0.077	0.342	0.271	~	0.039	0.559	0.507	~	-0.198	0.049
SAOUHSC_00347	NA	360195	360386	-1	0	NA	no	-0.509	0.001	0.002	~	-1.762	0.001	0.001	D2.0	-0.01	0.957	0.994	~	-0.91	0.028	0.663	~	0.139	0.435	0.732	~	-0.276	0.415	1	~	0.061	0.619	0.776	~	-2.457	0	0	D2.0	-0.04	0.811	0.444	~	-0.105	0.315	0.405	~	2.793	0
new_360532_360629_1	S108	360532	360629	1	s-5'	NA	no	-0.823	0.001	0.001	D1.5	-0.086	0.65	0.182	~	-0.174	0.269	0.98	~	-0.258	0.253	0.846	~	-0.042	0.809	0.833	~	0.049	0.87	1	~	-0.284	0.031	0.358	~	-0.575	0.003	0.001	~	-0.333	0.016	0.052	~	-0.226	0.022	0.184	~	0.055	0.556
SAOUHSC_00348	rpsF	360630	360926	1	0	Protein Metabolism>Protein biosynthesis>Ribosome SSU bacterial>SSU ribosomal protein S6p	no	-0.658	0.002	0.002	D1.5	0.219	0.289	0.093	~	-0.208	0.188	0.972	~	-0.06	0.817	0.937	~	-0.059	0.588	0.784	~	-0.084	0.772	1	~	0.064	0.428	0.723	~	-0.64	0	0	D1.5	-0.086	0.319	0.26	~	-0.114	0.108	0.287	~	-0.033	0.713
SAOUHSC_00349	ssb	360947	361450	1	0	DNA Metabolism>DNA repair>DNA repair, bacterial RecFOR pathway>Single-stranded DNA-binding protein;DNA Metabolism>DNA repair>DNA repair, bacterial>Single-stranded DNA-binding protein;DNA Metabolism>DNA repair>DNA repair, bacterial UmuCD system>Single-stranded DNA-binding protein	no	-0.646	0	0.001	D1.5	0.428	0.03	0.014	~	-0.314	0.014	0.73	~	-0.162	0.383	0.875	~	-0.203	0.162	0.63	~	-0.099	0.665	1	~	0.209	0.098	0.494	~	-0.487	0	0	~	0.075	0.43	0.308	~	-0.088	0.342	0.418	~	-0.036	0.636
SAOUHSC_00350	rpsR	361502	361744	1	0	Phages, Prophages, Transposable elements, Plasmids>Pathogenicity islands>Staphylococcal pathogenicity islands SaPI>SSU ribosomal protein S18p;Protein Metabolism>Protein biosynthesis>Ribosome SSU bacterial>SSU ribosomal protein S18p	no	0.217	0.108	0.05	~	1.439	0	0.001	U2.0	-0.007	0.957	0.994	~	-0.17	0.45	0.891	~	0.263	0.141	0.62	~	-0.183	0.506	1	~	0.161	0.343	0.689	~	-0.786	0	0	D1.5	0.073	0.405	0.298	~	-0.241	0.074	0.26	~	0.021	0.915
new_361935_362007_-1	S109	361935	362007	-1	s-indep	NA	no	0.969	0.059	0.031	U1.5	0.805	0.069	0.028	U1.5	0.207	0.616	0.991	~	-0.055	0.886	0.942	~	0.126	0.788	0.829	~	0.04	0.927	1	~	0.659	0.084	0.476	~	0.072	0.822	0.149	~	-0.017	0.963	0.487	~	0.683	0.036	0.209	~	1.011	0.25
SAOUHSC_00351	NA	362010	362948	-1	0	NA	no	0.577	0.002	0.003	~	-0.195	0.36	0.111	~	0.024	0.804	0.993	~	-0.121	0.655	0.923	~	-0.031	0.799	0.831	~	0.114	0.649	1	~	0.071	0.52	0.75	~	-0.273	0.004	0.001	~	-0.027	0.789	0.437	~	-0.23	0.013	0.158	~	-0.215	0.015
SAOUHSC_00352	NA	362987	363298	-1	0	NA	no	0.403	0.002	0.003	~	-0.29	0.224	0.075	~	-0.01	0.902	0.994	~	-0.199	0.405	0.88	~	-0.064	0.443	0.735	~	0.108	0.63	1	~	0.02	0.804	0.818	~	0.227	0.032	0.008	~	-0.053	0.59	0.369	~	0.213	0.049	0.231	~	-0.086	0.248
SAOUHSC_00353	NA	363376	363534	-1	0	Phages, Prophages, Transposable elements, Plasmids>Pathogenicity islands>Staphylococcal pathogenicity islands SaPI>Integrase, superantigen-encoding pathogenicity islands SaPI	no	0.404	0.005	0.005	~	-0.405	0.165	0.059	~	0.006	0.957	0.994	~	-0.144	0.631	0.92	~	-0.081	0.517	0.762	~	0.256	0.382	1	~	0.006	0.942	0.84	~	-0.102	0.502	0.097	~	-0.023	0.804	0.441	~	0.082	0.599	0.524	~	-0.122	0.138
SAOUHSC_00354	NA	363894	364505	1	0	NA	no	1.537	0	0	U2.0	1.156	0.001	0.001	U2.0	-0.188	0.147	0.965	~	0.081	0.769	0.933	~	-0.17	0.073	0.567	~	0.372	0.166	1	~	0.009	0.907	0.835	~	-0.143	0.058	0.014	~	0.112	0.189	0.19	~	-0.033	0.699	0.562	~	-0.053	0.502
SAOUHSC_00355	NA	364874	365242	1	0	NA	no	0.058	0.589	0.191	~	-0.284	0.216	0.073	~	-0.076	0.46	0.988	~	-0.038	0.891	0.942	~	-0.05	0.607	0.789	~	0.205	0.455	1	~	-0.016	0.852	0.826	~	0.021	0.816	0.148	~	0.131	0.16	0.174	~	0.015	0.87	0.615	~	-0.113	0.127
new_365348_365422_1	S110	365348	365422	1	s-5'	NA	no	1.446	0	0.001	U2.0	-1.592	0.138	0.051	D1.5	-0.64	0.084	0.94	~	0.608	0.515	0.903	~	0.399	0.07	0.563	~	0.743	0.444	1	~	-0.498	0.006	0.211	~	-0.131	0.184	0.04	~	-0.918	0.052	0.094	D1.5	0.148	0.134	0.306	~	0.072	0.703
SAOUHSC_00356	NA	365423	365995	1	0	NA	no	1.888	0	0	U2.0	-1.608	0	0	D2.0	-0.189	0.048	0.9	~	0.004	0.989	0.947	~	0.526	0.031	0.486	~	0.239	0.304	1	~	-0.245	0.039	0.386	~	-0.289	0.004	0.001	~	-0.014	0.932	0.478	~	-0.001	0.985	0.644	~	0.035	0.874
new_365996_366072_1	S111	365996	366072	1	s-3'	NA	no	1.129	0.001	0.001	U2.0	-2.327	0.002	0.002	D2.0	0.262	0.085	0.94	~	-0.055	0.892	0.942	~	0.883	0	0.281	~	0.329	0.471	1	~	-0.405	0.369	0.7	~	-0.696	0	0	D1.5	0.04	0.899	0.469	~	-0.145	0.23	0.36	~	0.281	0.243
new_366074_366638_1	S112	366074	366638	1	inter	NA	no	-0.12	0.248	0.098	~	-2.867	0	0	D2.0	-0.098	0.364	0.985	~	-0.756	0.183	0.821	~	0.046	0.63	0.796	~	0.104	0.835	1	~	-0.046	0.558	0.759	~	-0.382	0.001	0.001	~	-0.222	0.016	0.053	~	0.161	0.214	0.351	~	-0.162	0.104
SAOUHSC_00357	NA	366133	366396	-1	0	NA	no	1.115	0	0	U2.0	1.213	0.001	0.001	U2.0	-0.051	0.695	0.992	~	0.365	0.155	0.814	~	0.015	0.922	0.851	~	0.023	0.915	1	~	0.339	0.008	0.236	~	-0.239	0.047	0.012	~	0.223	0.043	0.085	~	-0.261	0.057	0.242	~	0.393	0.135
new_366397_366461_-1	S113	366397	366461	-1	s-5'	NA	no	0.591	0.001	0.002	U1.5	0.598	0.218	0.073	U1.5	-0.317	0.059	0.917	~	0.334	0.311	0.861	~	-0.233	0.175	0.636	~	0.102	0.665	1	~	0.96	0.051	0.415	~	0.627	0.098	0.023	U1.5	-0.237	0.66	0.394	~	0.276	0.49	0.482	~	0.61	0.106
SAOUHSC_00358	NA	366696	366947	1	0	NA	no	1.046	0	0.001	U2.0	-1.888	0.001	0.001	D2.0	-0.131	0.364	0.986	~	0.153	0.477	0.897	~	0.783	0.014	0.387	~	0.243	0.345	1	~	-0.28	0.238	0.633	~	-0.247	0.01	0.003	~	-0.317	0.275	0.238	~	-0.03	0.629	0.536	~	0.396	0.223
SAOUHSC_A00354	NA	366986	367195	-1	0	NA	no	-0.19	0.264	0.103	~	0.032	0.854	0.226	~	0.048	0.806	0.993	~	0.142	0.426	0.886	~	0.496	0.038	0.507	~	0.115	0.469	1	~	0.123	0.071	0.456	~	0.085	0.867	0.155	~	0.026	0.883	0.465	~	-0.047	0.936	0.632	~	-0.021	0.856
SAOUHSC_00359	NA	367373	367954	1	0	NA	no	0.524	0	0.001	~	1.199	0	0	U2.0	0.083	0.341	0.985	~	0.303	0.165	0.816	~	0.091	0.379	0.708	~	0.135	0.43	1	~	0.034	0.618	0.775	~	0.326	0.005	0.002	~	-0.132	0.145	0.164	~	0.05	0.552	0.505	~	-0.12	0.141
SAOUHSC_00360	NA	368020	368403	-1	0	NA	no	0.158	0.488	0.165	~	0.675	0.004	0.003	U1.5	0.029	0.9	0.994	~	0.259	0.145	0.811	~	0.288	0.257	0.665	~	-0.012	0.942	1	~	0.056	0.401	0.713	~	0.515	0	0	~	-0.018	0.824	0.448	~	-0.011	0.891	0.621	~	0.041	0.651
SAOUHSC_00362	NA	368658	369284	-1	0	NA	no	0.028	0.809	0.245	~	-0.26	0.289	0.093	~	-0.041	0.75	0.993	~	-0.107	0.664	0.924	~	-0.055	0.548	0.772	~	-0.255	0.238	1	~	0.267	0.009	0.25	~	-0.031	0.648	0.121	~	0.245	0.028	0.067	~	0.009	0.903	0.624	~	0.043	0.583
new_369285_369356_-1	S114	369285	369356	-1	s-intra	NA	no	-0.435	0.003	0.003	~	-0.614	0.065	0.027	D1.5	-0.227	0.117	0.956	~	-0.099	0.802	0.936	~	-0.189	0.06	0.548	~	-0.167	0.583	1	~	0.084	0.435	0.725	~	0.907	0	0	U1.5	0.175	0.139	0.16	~	0.179	0.062	0.248	~	-0.214	0.242
SAOUHSC_00363	NA	369357	369650	-1	0	NA	no	-0.426	0.012	0.009	~	-0.82	0.026	0.013	D1.5	-0.16	0.271	0.981	~	-0.062	0.865	0.94	~	-0.17	0.216	0.652	~	-0.15	0.637	1	~	0.151	0.083	0.475	~	0.678	0	0	U1.5	0.295	0.017	0.054	~	0.04	0.696	0.561	~	0.024	0.828
SAOUHSC_00364	ahpF	369729	371252	-1	0	Miscellaneous>Miscellaneous - no subcategory>Metabolite repair>Alkyl hydroperoxide reductase protein F (EC 1.6.4.-);Sulfur Metabolism>Sulfur Metabolism - no subcategory>Thioredoxin-disulfide reductase>Alkyl hydroperoxide reductase protein F (EC 1.6.4.-)	no	-0.696	0	0	D1.5	0.183	0.191	0.066	~	0.002	0.985	0.995	~	0.083	0.584	0.914	~	-0.003	0.976	0.858	~	0.12	0.422	1	~	-0.213	0.127	0.536	~	0.608	0	0	U1.5	-0.2	0.099	0.135	~	0.166	0.139	0.309	~	0.334	0.012
SAOUHSC_00365	ahpC	371268	371837	-1	0	Miscellaneous>Miscellaneous - no subcategory>Metabolite repair>Alkyl hydroperoxide reductase protein C (EC 1.6.4.-);Sulfur Metabolism>Sulfur Metabolism - no subcategory>Thioredoxin-disulfide reductase>Alkyl hydroperoxide reductase protein C (EC 1.6.4.-)	no	-0.307	0.009	0.007	~	-0.019	0.898	0.234	~	-0.06	0.492	0.989	~	0.055	0.737	0.931	~	-0.084	0.34	0.695	~	-0.081	0.602	1	~	0.012	0.909	0.835	~	0.538	0	0	~	0.088	0.474	0.326	~	0.13	0.179	0.332	~	0.287	0.003
new_371838_371935_-1	S115	371838	371935	-1	s-5'	NA	no	-0.057	0.506	0.17	~	-0.141	0.302	0.096	~	-0.024	0.809	0.993	~	-0.242	0.101	0.791	~	-0.239	0.212	0.651	~	-0.066	0.591	1	~	0.136	0.386	0.707	~	0.277	0.034	0.009	~	0.089	0.605	0.374	~	0.072	0.429	0.455	~	-0.291	0.068
SAOUHSC_00366	nfrA	372329	373084	1	0	NA	no	-0.296	0.009	0.007	~	-0.333	0.301	0.096	~	-0.042	0.699	0.992	~	0.003	0.994	0.948	~	-0.077	0.41	0.722	~	-0.03	0.938	1	~	-0.012	0.885	0.832	~	0.567	0	0	~	0.019	0.85	0.455	~	0.203	0.02	0.179	~	0.104	0.144
SAOUHSC_00367	tcyP	373165	374553	-1	0	Sulfur Metabolism>Organic sulfur assimilation>L-Cystine Uptake and Metabolism>L-cystine uptake protein TcyP	no	-0.069	0.669	0.212	~	-2.648	0.022	0.011	D2.0	-0.063	0.602	0.991	~	-0.065	0.96	0.946	~	-0.152	0.221	0.654	~	-0.072	0.958	1	~	0.069	0.406	0.715	~	-0.396	0.003	0.001	~	-0.266	0.053	0.095	~	0.23	0.026	0.192	~	0.357	0.016
new_374611_375299_-1	S116	374611	375299	-1	5'	NA	no	0.517	0.009	0.007	~	-0.483	0.182	0.063	~	-0.148	0.382	0.986	~	-0.161	0.733	0.93	~	0.168	0.492	0.753	~	-0.246	0.46	1	~	-0.111	0.272	0.654	~	-0.304	0.003	0.001	~	-0.15	0.504	0.338	~	0.062	0.644	0.542	~	0.205	0.023
SAOUHSC_00368	NA	374638	374739	1	0	NA	no	-0.712	0	0	D1.5	-0.07	0.746	0.203	~	-0.083	0.439	0.988	~	0.027	0.919	0.944	~	-0.14	0.217	0.653	~	-0.013	0.965	1	~	0.1	0.415	0.718	~	-0.136	0.404	0.08	~	-0.161	0.113	0.144	~	0.205	0.294	0.395	~	-0.093	0.389
new_375392_375529_-1	S117	375392	375529	-1	s-3'	NA	no	1.45	0	0	U2.0	0.022	0.946	0.244	~	0.229	0.25	0.979	~	-0.302	0.394	0.877	~	0.214	0.392	0.714	~	-0.244	0.265	1	~	0.187	0.543	0.755	~	-0.401	0.007	0.002	~	0.405	0.316	0.258	~	-0.317	0.082	0.267	~	-0.344	0.043
SAOUHSC_00369	NA	375530	376486	-1	0	NA	no	0.963	0	0	U1.5	-0.318	0.168	0.059	~	0.013	0.918	0.994	~	-0.237	0.361	0.871	~	-0.087	0.477	0.747	~	-0.275	0.115	1	~	-0.029	0.646	0.783	~	-0.121	0.129	0.029	~	-0.005	0.982	0.491	~	0.085	0.237	0.365	~	0.071	0.593
new_376527_376603_-1	S118	376527	376603	-1	s-inter	NA	no	0.834	0	0.001	U1.5	-0.154	0.597	0.169	~	0.19	0.095	0.947	~	-0.247	0.37	0.873	~	0.129	0.192	0.644	~	-0.015	0.941	1	~	0.065	0.637	0.78	~	0.293	0.022	0.006	~	0.457	0.031	0.071	~	0.116	0.359	0.424	~	-0.062	0.342
SAOUHSC_00370	NA	376604	377266	-1	0	NA	no	0.512	0	0.001	~	0.024	0.896	0.234	~	-0.011	0.891	0.994	~	-0.168	0.312	0.861	~	0.073	0.378	0.708	~	0.121	0.309	1	~	0.151	0.107	0.507	~	0.157	0.042	0.011	~	0.323	0.013	0.048	~	0.001	0.993	0.646	~	0.046	0.639
new_377292_377364_-1	S119	377292	377364	-1	s-inter	NA	no	-0.129	0.262	0.102	~	-1.237	0	0	D2.0	0.054	0.575	0.991	~	-0.511	0.058	0.747	~	0.066	0.636	0.797	~	0.228	0.168	1	~	0.047	0.719	0.8	~	-0.319	0.014	0.004	~	0.585	0.03	0.071	~	-0.204	0.063	0.249	~	0.009	0.894
SAOUHSC_00371	NA	377409	377816	-1	0	NA	no	0.26	0.036	0.021	~	-0.383	0.059	0.025	~	-0.047	0.693	0.992	~	-0.182	0.384	0.875	~	0.138	0.199	0.646	~	0.084	0.702	1	~	0.249	0.026	0.339	~	0.177	0.046	0.012	~	0.495	0.002	0.016	~	0.078	0.207	0.348	~	0.349	0.013
new_377988_378328_1	S120	377988	378328	1	5'	NA	no	0.114	0.31	0.116	~	-0.946	0.002	0.002	D1.5	-0.039	0.692	0.992	~	-0.031	0.885	0.941	~	-0.123	0.26	0.666	~	0.07	0.715	1	~	-0.007	0.927	0.838	~	-1.938	0	0	D2.0	-0.286	0.023	0.061	~	-0.881	0.008	0.132	~	-0.452	0.014
SAOUHSC_00372	xpt	378329	378907	1	0	Nucleosides and Nucleotides>Purines>Purine conversions>Xanthine phosphoribosyltransferase (EC 2.4.2.22);Nucleosides and Nucleotides>Purines>Xanthine Metabolism in Bacteria>Xanthine phosphoribosyltransferase (EC 2.4.2.22)	no	0.506	0.001	0.002	~	-0.359	0.076	0.031	~	-0.024	0.792	0.993	~	-0.081	0.747	0.931	~	-0.158	0.258	0.666	~	0.127	0.429	1	~	-0.123	0.231	0.629	~	-2.009	0	0	D2.0	-0.558	0.001	0.008	~	-0.699	0.017	0.17	~	-0.472	0.015
SAOUHSC_00373	pbuX	378907	380175	1	0	Nucleosides and Nucleotides>Purines>Xanthine Metabolism in Bacteria>Xanthine permease	no	0.437	0.006	0.005	~	-0.206	0.275	0.089	~	-0.017	0.882	0.994	~	-0.196	0.491	0.899	~	-0.162	0.25	0.663	~	0.057	0.741	1	~	-0.141	0.197	0.606	~	-1.928	0	0	D2.0	-0.481	0.001	0.009	~	-0.581	0.019	0.178	~	-0.422	0.022
SAOUHSC_00374	guaB	380213	381679	1	0	Nucleosides and Nucleotides>Purines>Purine conversions>Inosine-5'-monophosphate dehydrogenase (EC 1.1.1.205)	no	0.465	0.002	0.002	~	-0.343	0.088	0.035	~	0.021	0.817	0.993	~	-0.1	0.627	0.919	~	-0.077	0.483	0.749	~	-0.015	0.935	1	~	-0.23	0.039	0.387	~	-0.264	0.026	0.007	~	-0.337	0.016	0.052	~	-0.229	0.051	0.234	~	-0.248	0.04
SAOUHSC_00375	guaA	381704	383245	1	0	Nucleosides and Nucleotides>Purines>Purine conversions>GMP synthase [glutamine-hydrolyzing] (EC 6.3.5.2);Phages, Prophages, Transposable elements, Plasmids>Pathogenicity islands>Staphylococcal pathogenicity islands SaPI>GMP synthase [glutamine-hydrolyzing] (EC 6.3.5.2)	no	0.443	0.002	0.002	~	-0.371	0.047	0.021	~	0.11	0.207	0.975	~	0.109	0.571	0.912	~	0.035	0.702	0.812	~	-0.127	0.419	1	~	-0.255	0.013	0.283	~	-0.447	0	0	~	-0.343	0.008	0.038	~	-0.105	0.162	0.322	~	-0.211	0.055
new_383275_383357_-1	S121	383275	383357	-1	s-3'	NA	no	0.847	0	0	U1.5	-1.09	0	0	D2.0	0.114	0.448	0.988	~	-0.256	0.215	0.831	~	-0.084	0.6	0.788	~	-0.059	0.697	1	~	0.011	0.91	0.835	~	-0.47	0.037	0.01	~	-0.183	0.19	0.191	~	0.193	0.313	0.405	~	-0.108	0.601
SAOUHSC_00376	NA	383358	383894	-1	0	NA	no	0.386	0.011	0.008	~	-1.364	0.001	0.001	D2.0	-0.02	0.84	0.994	~	-0.257	0.358	0.871	~	-0.056	0.544	0.771	~	0.07	0.65	1	~	0.077	0.278	0.657	~	-0.612	0	0	D1.5	0.18	0.087	0.126	~	0.033	0.595	0.522	~	-0.219	0.01
new_383895_384260_-1	S122	383895	384260	-1	5'	NA	no	0.359	0.007	0.006	~	-1.606	0	0.001	D2.0	0.02	0.847	0.994	~	-0.247	0.358	0.871	~	-0.067	0.431	0.73	~	-0.107	0.593	1	~	0.085	0.224	0.625	~	-0.617	0	0	D1.5	0.241	0.011	0.043	~	-0.051	0.509	0.489	~	-0.212	0.024
SAOUHSC_00377	NA	384287	384991	-1	0	NA	no	0.191	0.107	0.05	~	-0.048	0.742	0.202	~	0.013	0.903	0.994	~	-0.111	0.449	0.891	~	-0.018	0.833	0.837	~	-0.032	0.762	1	~	0.026	0.797	0.816	~	-0.667	0	0	D1.5	0.066	0.422	0.305	~	-0.102	0.308	0.402	~	-0.182	0.053
SAOUHSC_00378	NA	385390	385662	-1	0	NA	no	0.267	0.042	0.024	~	0.442	0.024	0.012	~	0.019	0.807	0.993	~	0.054	0.737	0.931	~	0.11	0.207	0.649	~	-0.057	0.599	1	~	-0.04	0.751	0.807	~	0.781	0	0	U1.5	0.112	0.353	0.276	~	0.027	0.731	0.573	~	-0.301	0.009
SAOUHSC_00380	NA	385933	386193	1	0	NA	no	0.011	0.912	0.268	~	-0.485	0.009	0.006	~	0.032	0.799	0.993	~	-0.273	0.095	0.788	~	0.067	0.609	0.79	~	-0.158	0.229	1	~	-0.005	0.952	0.842	~	0.443	0	0	~	-0.059	0.491	0.333	~	0.124	0.363	0.426	~	0.358	0.006
SAOUHSC_00381	NA	386599	386958	-1	0	NA	no	0.129	0.189	0.079	~	1.368	0	0	U2.0	0.087	0.311	0.983	~	0.014	0.938	0.945	~	0.069	0.415	0.724	~	0.147	0.263	1	~	-0.029	0.679	0.791	~	0.518	0	0	~	-0.123	0.152	0.169	~	0.263	0.011	0.151	~	-0.102	0.189
SAOUHSC_00382	NA	386977	387822	-1	0	NA	no	0.249	0.032	0.02	~	1.346	0	0	U2.0	0.074	0.462	0.989	~	0.018	0.919	0.944	~	0.033	0.726	0.818	~	0.167	0.245	1	~	0.021	0.861	0.828	~	0.659	0	0	U1.5	-0.117	0.24	0.219	~	0.255	0.028	0.197	~	-0.239	0.018
SAOUHSC_00383	set6	388294	388974	1	0	NA	no	0.284	0.04	0.023	~	-1.638	0.002	0.002	D2.0	-0.054	0.599	0.991	~	-0.276	0.533	0.907	~	-0.095	0.353	0.7	~	0.424	0.266	1	~	0.07	0.395	0.711	~	-1.089	0	0	D2.0	-0.012	0.887	0.466	~	-0.131	0.18	0.333	~	0.187	0.046
SAOUHSC_00384	set7	389260	389955	1	0	NA	no	0.312	0.008	0.007	~	0.485	0.014	0.008	~	-0.032	0.713	0.993	~	-0.009	0.969	0.946	~	-0.034	0.69	0.81	~	0.148	0.326	1	~	0.069	0.359	0.696	~	-0.134	0.127	0.029	~	0.156	0.067	0.107	~	0.121	0.176	0.33	~	-0.115	0.105
SAOUHSC_00386	set8	390246	391316	1	0	NA	no	0.398	0.002	0.002	~	0.294	0.092	0.036	~	-0.048	0.65	0.992	~	-0.193	0.365	0.872	~	-0.045	0.613	0.791	~	-0.016	0.921	1	~	0.007	0.93	0.838	~	0.474	0.019	0.005	~	0.132	0.188	0.19	~	0.061	0.698	0.562	~	-0.139	0.126
SAOUHSC_00387	NA	391435	391572	1	0	NA	no	-0.058	0.537	0.178	~	0.22	0.265	0.086	~	-0.03	0.766	0.993	~	0.009	0.94	0.945	~	-0.101	0.249	0.663	~	-0.048	0.622	1	~	0.064	0.431	0.724	~	-0.136	0.219	0.047	~	0.038	0.638	0.386	~	0.045	0.684	0.557	~	-0.224	0.016
SAOUHSC_00389	set9	391681	392607	1	0	NA	no	0.13	0.244	0.096	~	0.354	0.035	0.016	~	-0.143	0.164	0.968	~	-0.074	0.62	0.919	~	-0.115	0.236	0.659	~	0.009	0.932	1	~	0.054	0.414	0.718	~	-0.145	0.167	0.037	~	0.157	0.059	0.101	~	0.468	0.1	0.281	~	-0.165	0.038
SAOUHSC_00390	set10	392971	393675	1	0	NA	no	-0.214	0.089	0.043	~	0.362	0.035	0.016	~	-0.087	0.386	0.986	~	-0.083	0.664	0.924	~	-0.102	0.346	0.698	~	0.049	0.718	1	~	0.095	0.264	0.649	~	0.17	0.085	0.02	~	0.119	0.165	0.177	~	0.11	0.388	0.437	~	-0.164	0.035
SAOUHSC_A00379	NA	393579	393878	-1	0	NA	no	0.098	0.341	0.125	~	0.005	0.97	0.249	~	0.052	0.586	0.991	~	-0.043	0.74	0.931	~	0.037	0.687	0.809	~	0.029	0.789	1	~	-0.019	0.799	0.817	~	0.441	0.01	0.003	~	0.072	0.484	0.33	~	0.519	0.055	0.24	~	-0.099	0.178
SAOUHSC_00391	NA	394121	394816	1	0	NA	no	-0.465	0.003	0.004	~	0.031	0.84	0.223	~	-0.179	0.097	0.948	~	-0.006	0.976	0.947	~	-0.177	0.094	0.589	~	0.073	0.587	1	~	0.136	0.115	0.519	~	-0.125	0.231	0.049	~	0.081	0.44	0.312	~	-0.065	0.516	0.492	~	-0.141	0.121
SAOUHSC_00392	set11	395237	395932	1	0	NA	no	-0.138	0.258	0.101	~	-0.071	0.731	0.2	~	0.045	0.734	0.993	~	-0.062	0.812	0.937	~	-0.055	0.688	0.809	~	-0.019	0.928	1	~	0.128	0.242	0.636	~	-0.05	0.571	0.108	~	0.224	0.025	0.064	~	0.097	0.398	0.441	~	-0.044	0.684
SAOUHSC_00393	set12	396276	396974	1	0	NA	no	-0.08	0.477	0.162	~	0.892	0	0	U1.5	-0.072	0.473	0.989	~	0.031	0.831	0.938	~	-0.107	0.306	0.682	~	0.016	0.87	1	~	0.027	0.784	0.814	~	-0.173	0.051	0.013	~	0.237	0.04	0.082	~	0.146	0.124	0.299	~	-0.182	0.025
SAOUHSC_00394	set13	397354	398052	1	0	NA	no	0.079	0.396	0.141	~	-0.472	0.011	0.006	~	0.021	0.807	0.993	~	-0.077	0.69	0.926	~	-0.058	0.505	0.757	~	0.04	0.754	1	~	-0.057	0.473	0.737	~	-0.262	0.019	0.005	~	0.023	0.779	0.434	~	0.09	0.464	0.471	~	-0.093	0.24
SAOUHSC_00395	set14	398418	399101	1	0	NA	no	-0.211	0.076	0.038	~	0.097	0.575	0.164	~	-0.051	0.617	0.991	~	-0.167	0.455	0.892	~	-0.098	0.346	0.697	~	-0.074	0.664	1	~	0.027	0.811	0.819	~	0.215	0.014	0.004	~	0.15	0.122	0.15	~	0.149	0.113	0.29	~	-0.127	0.122
SAOUHSC_00396	NA	399186	399287	-1	0	NA	no	0.296	0.068	0.035	~	-0.263	0.071	0.029	~	0.21	0.028	0.841	~	-0.069	0.55	0.909	~	0.071	0.446	0.736	~	-0.052	0.614	1	~	-0.118	0.41	0.716	~	0.997	0	0	U1.5	-0.369	0.063	0.104	~	-0.045	0.768	0.585	~	-0.13	0.292
SAOUHSC_00398	hsdS	400914	402125	1	0	DNA Metabolism>DNA Metabolism - no subcategory>Restriction-Modification System>Type I restriction-modification system, specificity subunit S (EC 3.1.21.3);DNA Metabolism>DNA Metabolism - no subcategory>Type I Restriction-Modification>Type I restriction-modification system, specificity subunit S (EC 3.1.21.3)	no	0.298	0.019	0.013	~	0.615	0.011	0.006	U1.5	0.019	0.836	0.994	~	0.372	0.091	0.784	~	0.039	0.666	0.804	~	-0.047	0.788	1	~	0.008	0.914	0.836	~	-0.168	0.139	0.031	~	0.012	0.889	0.466	~	-0.373	0.008	0.134	~	-0.014	0.863
new_402126_402240_1	S123	402126	402240	1	s-3'	NA	no	0.589	0.024	0.016	U1.5	0.644	0.023	0.012	U1.5	0.233	0.136	0.962	~	0.393	0.095	0.787	~	0.196	0.34	0.695	~	-0.051	0.821	1	~	0.178	0.542	0.755	~	-0.442	0.205	0.044	~	0.381	0.2	0.196	~	-0.257	0.566	0.51	~	-0.129	0.645
new_402428_402507_1	S124	402428	402507	1	s-5'	NA	no	-1.149	0	0	D2.0	0.129	0.317	0.1	~	-1.359	0.068	0.927	~	-0.103	0.471	0.896	~	-1.018	0.057	0.544	~	-0.095	0.407	1	~	-0.388	0.221	0.623	~	-0.586	0.003	0.001	D1.5	0.293	0.127	0.153	~	-0.252	0.134	0.306	~	-0.833	0.01
SAOUHSC_00399	set15	402508	403185	1	0	NA	no	-0.505	0.039	0.023	~	0.169	0.254	0.083	~	-1.231	0.057	0.914	~	-0.054	0.661	0.923	~	-0.833	0.066	0.557	~	-0.017	0.864	1	~	0.023	0.862	0.828	~	-0.337	0.023	0.006	~	0.957	0.002	0.019	U1.5	-0.055	0.539	0.5	~	-0.499	0.121
SAOUHSC_00400	NA	403207	404715	1	0	NA	no	-0.243	0.165	0.071	~	-0.099	0.459	0.135	~	-0.993	0.037	0.874	~	-0.118	0.45	0.891	~	-0.75	0.055	0.541	~	0.049	0.68	1	~	0.075	0.423	0.721	~	-0.883	0	0	D1.5	0.784	0	0.005	U1.5	0.082	0.354	0.423	~	-0.259	0.376
SAOUHSC_00401	NA	404819	405127	-1	0	NA	no	3.403	0	0	U2.0	2.335	0.002	0.002	U2.0	-0.225	0.418	0.987	~	0.831	0.33	0.865	~	0.077	0.751	0.823	~	1.097	0.05	1	~	0.052	0.737	0.804	~	0.712	0	0	U1.5	1.515	0	0.005	U2.0	0.311	0.017	0.172	~	-0.447	0.064
SAOUHSC_00402	NA	405465	406283	1	0	NA	no	0.169	0.291	0.111	~	0.822	0.002	0.002	U1.5	0.07	0.563	0.991	~	-0.127	0.495	0.9	~	0.29	0.077	0.572	~	0.077	0.543	1	~	0.056	0.559	0.759	~	0.628	0	0	U1.5	0.139	0.181	0.186	~	-0.004	0.949	0.635	~	-0.551	0
SAOUHSC_00404	NA	406302	407087	1	0	NA	no	0.253	0.058	0.031	~	1.11	0.001	0.001	U2.0	0.103	0.423	0.988	~	-0.111	0.466	0.894	~	0.266	0.033	0.492	~	0.098	0.348	1	~	0.025	0.817	0.82	~	0.303	0.008	0.003	~	0.124	0.275	0.237	~	-0.076	0.493	0.483	~	-0.557	0
new_407190_407344_1	S125	407190	407344	1	5'	NA	no	0.167	0.389	0.139	~	0.761	0.002	0.002	U1.5	0.121	0.483	0.989	~	-0.241	0.383	0.875	~	0.492	0.02	0.433	~	0.202	0.199	1	~	0.083	0.528	0.752	~	0.306	0.018	0.005	~	0.501	0.012	0.045	~	-0.098	0.453	0.466	~	-0.858	0.001
SAOUHSC_00405	NA	407345	408082	1	0	NA	no	0.465	0.024	0.016	~	1.405	0	0	U2.0	0.15	0.298	0.982	~	-0.026	0.913	0.943	~	0.483	0.003	0.302	~	0.353	0.034	1	~	0.06	0.7	0.796	~	0.34	0.001	0	~	0.373	0.062	0.103	~	-0.087	0.258	0.377	~	-0.672	0.001
SAOUHSC_00406	NA	408072	409400	1	0	NA	no	0.372	0.013	0.01	~	1.552	0	0	U2.0	0.108	0.403	0.987	~	0.154	0.332	0.866	~	0.433	0.001	0.281	~	0.356	0.01	1	~	-0.111	0.352	0.692	~	0.48	0.001	0	~	0.146	0.286	0.243	~	0.043	0.644	0.542	~	-0.629	0
SAOUHSC_00407	NA	409397	409720	1	0	NA	no	0.279	0.068	0.035	~	1.326	0	0	U2.0	-0.12	0.508	0.99	~	0.146	0.355	0.87	~	0.367	0.014	0.388	~	0.296	0.067	1	~	0.175	0.189	0.6	~	0.678	0	0	U1.5	0.659	0.001	0.01	U1.5	0.013	0.867	0.614	~	-0.767	0
SAOUHSC_00408	NA	409739	410053	1	0	NA	no	0.56	0.001	0.001	~	1.72	0	0	U2.0	-0.115	0.444	0.988	~	0.316	0.067	0.761	~	0.319	0.012	0.376	~	0.316	0.032	1	~	0.178	0.231	0.629	~	0.654	0	0	U1.5	0.406	0.03	0.069	~	0.243	0.033	0.204	~	-0.486	0.007
new_410116_410342_-1	S126	410116	410342	-1	3'	NA	no	-1.309	0	0	D2.0	-0.181	0.475	0.139	~	0.008	0.952	0.994	~	-0.028	0.908	0.943	~	0.08	0.574	0.78	~	0.055	0.754	1	~	0	0.998	0.848	~	-0.023	0.774	0.141	~	0.069	0.456	0.319	~	0.032	0.717	0.568	~	-0.006	0.936
SAOUHSC_00409	NA	410343	410603	-1	0	NA	no	-1.334	0	0	D2.0	-0.371	0.043	0.019	~	-0.098	0.394	0.987	~	-0.042	0.785	0.935	~	0.036	0.752	0.823	~	0.029	0.8	1	~	0.153	0.107	0.506	~	-0.19	0.09	0.021	~	0.224	0.044	0.086	~	-0.019	0.856	0.611	~	-0.181	0.086
SAOUHSC_00410	NA	410722	411924	1	0	NA	no	-4.769	0	0	D2.0	-4.768	0	0	D2.0	-0.124	0.184	0.972	~	0.051	0.852	0.939	~	-0.068	0.491	0.753	~	0.377	0.163	1	~	-0.018	0.834	0.823	~	0.729	0	0	U1.5	-0.346	0.008	0.036	~	0.229	0.012	0.152	~	-0.214	0.03
new_411586_412518_-1	S127	411586	412518	-1	3'PT	NA	no	-0.513	0.004	0.004	~	-0.263	0.126	0.047	~	0.054	0.701	0.992	~	0.24	0.155	0.814	~	0.051	0.701	0.812	~	0.111	0.434	1	~	0.01	0.929	0.838	~	0.503	0	0	~	-0.078	0.441	0.313	~	0.267	0.005	0.119	~	0.005	0.938
new_411925_412192_1	S128	411925	412192	1	intra	NA	no	-2.893	0	0	D2.0	-3.39	0	0	D2.0	0.165	0.222	0.976	~	-0.215	0.534	0.907	~	0.028	0.845	0.839	~	0.116	0.732	1	~	-0.093	0.269	0.652	~	0.021	0.867	0.155	~	-0.28	0.005	0.03	~	-0.269	0.146	0.313	~	-0.006	0.943
SAOUHSC_00411	NA	412193	412321	1	0	NA	no	-2.447	0	0	D2.0	-2.108	0	0	D2.0	0.027	0.822	0.994	~	0.146	0.624	0.919	~	0.124	0.502	0.756	~	0.255	0.401	1	~	-0.001	0.986	0.846	~	0.193	0.452	0.088	~	-0.151	0.128	0.153	~	0.117	0.738	0.575	~	0.125	0.262
new_412520_412574_-1	S129	412520	412574	-1	s-3'	NA	no	-0.346	0.036	0.022	~	-1.193	0.163	0.058	D1.5	0.018	0.885	0.994	~	1.345	0.189	0.822	~	0.126	0.329	0.691	~	0.969	0.225	1	~	0.025	0.795	0.816	~	0.401	0.172	0.038	~	0.084	0.409	0.3	~	-0.239	0.358	0.424	~	-0.076	0.25
new_412576_413041_-1	S130	412576	413041	-1	indep	NA	no	0.297	0.207	0.085	~	-2.291	0.019	0.01	D2.0	-0.244	0.472	0.989	~	1.068	0.306	0.86	~	-0.165	0.505	0.757	~	1.196	0.174	1	~	0.154	0.168	0.581	~	-0.045	0.553	0.105	~	0.872	0	0	U1.5	-0.011	0.893	0.621	~	-0.349	0.001
new_413220_413511_1	S131	413220	413511	1	5'	NA	no	-1.268	0	0	D2.0	0.927	0.005	0.004	U1.5	-0.174	0.126	0.959	~	-0.06	0.821	0.937	~	-0.076	0.743	0.821	~	-0.459	0.08	1	~	-0.042	0.747	0.806	~	1.351	0	0	U2.0	0.339	0.046	0.087	~	0.236	0.372	0.43	~	-0.189	0.164
SAOUHSC_00412	ndhF	413512	414996	1	0	NA	no	-1.722	0	0	D2.0	1.09	0	0	U2.0	-0.18	0.341	0.985	~	-0.382	0.133	0.807	~	-0.124	0.684	0.809	~	-0.386	0.105	1	~	-0.268	0.097	0.492	~	1.608	0	0	U2.0	-0.041	0.744	0.423	~	0.263	0.101	0.282	~	0.018	0.875
SAOUHSC_00413	NA	415009	417714	1	0	NA	no	-1.94	0	0	D2.0	0.946	0.006	0.004	U1.5	-0.262	0.154	0.966	~	-0.482	0.134	0.807	~	-0.225	0.411	0.722	~	-0.384	0.268	1	~	-0.155	0.234	0.631	~	0.868	0	0	U1.5	0.114	0.398	0.295	~	0.106	0.456	0.467	~	0.289	0.032
new_417715_417875_1	S132	417715	417875	1	intra	NA	no	-2.073	0	0	D2.0	1.205	0.018	0.01	U2.0	-0.277	0.219	0.976	~	-0.395	0.149	0.812	~	-0.137	0.378	0.708	~	-0.377	0.308	1	~	-0.362	0.097	0.492	~	0.264	0.04	0.01	~	0.511	0.049	0.091	~	-0.034	0.579	0.515	~	-0.128	0.338
SAOUHSC_00414	NA	417876	418238	1	0	NA	no	-1.385	0	0	D2.0	0.846	0.006	0.004	U1.5	-0.139	0.354	0.985	~	-0.053	0.735	0.93	~	0.011	0.955	0.855	~	-0.169	0.381	1	~	-0.146	0.061	0.437	~	0.163	0.072	0.017	~	0.256	0.023	0.061	~	-0.032	0.683	0.556	~	0.138	0.119
new_418267_418920_1	S133	418267	418920	1	inter	NA	no	-1.474	0	0	D2.0	-0.433	0.107	0.041	~	-0.079	0.523	0.99	~	-0.027	0.925	0.944	~	-0.017	0.93	0.852	~	-0.436	0.102	1	~	-0.061	0.683	0.792	~	0.312	0.108	0.025	~	0.044	0.724	0.416	~	0.029	0.785	0.59	~	-0.056	0.459
new_418311_418466_-1	S134	418311	418466	-1	3'MT	NA	no	0.179	0.418	0.147	~	0.958	0.001	0.001	U1.5	-0.087	0.729	0.993	~	0.032	0.845	0.939	~	0	1	0.861	~	0.215	0.204	1	~	-0.06	0.513	0.748	~	0.338	0.014	0.004	~	-0.106	0.283	0.242	~	0.119	0.428	0.455	~	-0.302	0.056
SAOUHSC_00415	NA	418467	418883	-1	0	NA	no	-0.083	0.675	0.213	~	0.819	0.001	0.001	U1.5	-0.129	0.6	0.991	~	0.052	0.719	0.929	~	-0.013	0.957	0.855	~	0.264	0.14	1	~	-0.024	0.843	0.825	~	0.243	0.104	0.024	~	-0.291	0.009	0.039	~	-0.039	0.8	0.595	~	-0.341	0.021
SAOUHSC_00416	NA	418921	419595	1	0	NA	no	-1.329	0	0	D2.0	-0.171	0.273	0.088	~	-0.179	0.184	0.972	~	-0.233	0.252	0.845	~	-0.162	0.432	0.731	~	-0.315	0.058	1	~	-0.061	0.64	0.781	~	0.824	0	0	U1.5	-0.18	0.203	0.198	~	0.23	0.065	0.252	~	0.231	0.01
SAOUHSC_00417	NA	419632	420366	1	0	NA	no	-1.158	0	0	D2.0	0.024	0.896	0.234	~	-0.175	0.202	0.974	~	-0.194	0.347	0.869	~	-0.154	0.375	0.707	~	-0.288	0.255	1	~	0.145	0.169	0.581	~	0.277	0.007	0.002	~	0.121	0.256	0.228	~	0.16	0.039	0.216	~	0.32	0.008
SAOUHSC_00418	NA	420544	420657	1	0	NA	no	-0.933	0	0	D1.5	-0.686	0.005	0.004	D1.5	-0.035	0.778	0.993	~	-0.284	0.141	0.81	~	0.039	0.823	0.836	~	-0.279	0.154	1	~	-0.149	0.083	0.474	~	0.294	0.02	0.006	~	-0.027	0.794	0.439	~	0.065	0.697	0.561	~	0.32	0.012
SAOUHSC_00420	NA	420822	422159	1	0	NA	no	-1.105	0.001	0.001	D2.0	-0.166	0.213	0.072	~	0.144	0.557	0.99	~	-0.044	0.719	0.929	~	-0.068	0.761	0.824	~	-0.032	0.769	1	~	0.007	0.961	0.843	~	0.124	0.117	0.027	~	-0.384	0.024	0.063	~	0.061	0.347	0.419	~	0.099	0.265
new_422281_422375_1	S135	422281	422375	1	s-5'	NA	no	-0.303	0.176	0.074	~	-2.25	0.11	0.042	D2.0	-0.009	0.965	0.994	~	0.538	0.763	0.933	~	-0.202	0.428	0.729	~	0.917	0.6	1	~	-0.061	0.627	0.778	~	1.694	0	0	U2.0	-0.415	0.115	0.145	~	0.043	0.871	0.615	~	-0.6	0.002
SAOUHSC_00421	cysM	422376	423290	1	0	Amino Acids and Derivatives>Alanine, serine, and glycine>Glycine and Serine Utilization>Cystathionine beta-synthase (EC 4.2.1.22);Amino Acids and Derivatives>Lysine, threonine, methionine, and cysteine>Cysteine Biosynthesis>Cystathionine beta-synthase (EC 4.2.1.22);Amino Acids and Derivatives>Lysine, threonine, methionine, and cysteine>Methionine Biosynthesis>Cystathionine beta-synthase (EC 4.2.1…	no	-0.208	0.331	0.123	~	-1.732	0.157	0.056	D1.5	-0.095	0.651	0.992	~	0.148	0.924	0.944	~	-0.297	0.22	0.653	~	0.545	0.724	1	~	-0.095	0.393	0.71	~	0.773	0	0	U1.5	-0.232	0.158	0.172	~	0.004	0.976	0.642	~	-0.503	0
SAOUHSC_00422	NA	423274	424416	1	0	Amino Acids and Derivatives>Alanine, serine, and glycine>Glycine and Serine Utilization>Cystathionine gamma-lyase (EC 4.4.1.1);Amino Acids and Derivatives>Lysine, threonine, methionine, and cysteine>Cysteine Biosynthesis>Cystathionine gamma-lyase (EC 4.4.1.1);Amino Acids and Derivatives>Lysine, threonine, methionine, and cysteine>Methionine Biosynthesis>Cystathionine gamma-lyase (EC 4.4.1.1);Amin…	no	-0.138	0.47	0.16	~	-1.288	0.202	0.069	D1.5	-0.036	0.837	0.994	~	0.078	0.952	0.945	~	-0.233	0.264	0.667	~	0.366	0.784	1	~	-0.035	0.783	0.814	~	0.878	0	0	U1.5	-0.228	0.039	0.081	~	-0.05	0.6	0.524	~	-0.478	0.001
SAOUHSC_00423	NA	424710	425735	1	0	Amino Acids and Derivatives>Lysine, threonine, methionine, and cysteine>Methionine Biosynthesis>Methionine ABC transporter ATP-binding protein;Amino Acids and Derivatives>Lysine, threonine, methionine, and cysteine>Methionine Degradation>Methionine ABC transporter ATP-binding protein	no	1.119	0	0	U2.0	-1.575	0.25	0.082	D1.5	-0.006	0.954	0.994	~	0.558	0.753	0.932	~	-0.132	0.312	0.684	~	1.115	0.505	1	~	-0.05	0.561	0.759	~	-0.398	0.005	0.002	~	0.077	0.334	0.267	~	-0.353	0.002	0.105	~	-0.114	0.166
SAOUHSC_00424	NA	425739	426398	1	0	Amino Acids and Derivatives>Lysine, threonine, methionine, and cysteine>Methionine Biosynthesis>Methionine ABC transporter permease protein;Amino Acids and Derivatives>Lysine, threonine, methionine, and cysteine>Methionine Degradation>Methionine ABC transporter permease protein	no	1.179	0	0	U2.0	-1.539	0.228	0.076	D1.5	0.063	0.585	0.991	~	0.43	0.791	0.935	~	-0.185	0.219	0.653	~	0.984	0.534	1	~	-0.137	0.132	0.542	~	-0.354	0.011	0.003	~	0.055	0.45	0.317	~	-0.428	0.029	0.198	~	0.057	0.401
SAOUHSC_00426	NA	426435	427277	1	0	Amino Acids and Derivatives>Lysine, threonine, methionine, and cysteine>Methionine Biosynthesis>Methionine ABC transporter substrate-binding protein;Amino Acids and Derivatives>Lysine, threonine, methionine, and cysteine>Methionine Degradation>Methionine ABC transporter substrate-binding protein;Phages, Prophages, Transposable elements, Plasmids>Pathogenicity islands>Staphylococcal pathogenicity …	no	0.825	0	0	U1.5	-1.803	0.111	0.042	D2.0	-0.095	0.393	0.987	~	0.396	0.783	0.934	~	-0.185	0.131	0.614	~	0.763	0.576	1	~	0.061	0.441	0.727	~	-0.37	0.002	0.001	~	0.17	0.079	0.119	~	-0.097	0.177	0.331	~	0.061	0.439
new_427307_427446_1	S136	427307	427446	1	s-inter	NA	no	0.395	0.003	0.004	~	-0.949	0.264	0.086	D1.5	-0.034	0.749	0.993	~	0.362	0.753	0.932	~	0.005	0.964	0.856	~	0.239	0.834	1	~	-0.003	0.975	0.845	~	-0.491	0.019	0.005	~	0.151	0.165	0.176	~	-0.497	0.026	0.192	~	-0.389	0.011
new_427448_427532_1	S137	427448	427532	1	s-5'	NA	no	1.179	0	0.001	U2.0	1.303	0.015	0.008	U2.0	-0.087	0.568	0.991	~	-0.225	0.698	0.927	~	0.26	0.169	0.634	~	0.235	0.711	1	~	-0.28	0.211	0.616	~	-0.333	0.014	0.004	~	-0.458	0.094	0.131	~	-0.444	0.002	0.108	~	-0.67	0
new_427534_427608_1	S138	427534	427608	1	s-5'	NA	no	0.848	0.002	0.003	U1.5	1.772	0.002	0.002	U2.0	-0.419	0.169	0.969	~	-0.612	0.342	0.868	~	0.255	0.458	0.74	~	-0.266	0.511	1	~	-0.343	0.186	0.597	~	0.043	0.755	0.138	~	-0.28	0.249	0.224	~	-0.044	0.884	0.619	~	-0.613	0.002
SAOUHSC_00427	sle1	427609	428613	1	0	NA	no	1.681	0	0	U2.0	2.283	0	0	U2.0	-0.3	0.104	0.951	~	-0.466	0.265	0.849	~	0.089	0.538	0.769	~	-0.017	0.967	1	~	-0.42	0.001	0.11	~	-0.976	0	0	D1.5	-0.274	0.126	0.153	~	-0.178	0.17	0.327	~	-0.282	0.028
new_428636_428760_1	S139	428636	428760	1	s-3'	NA	no	0.485	0.072	0.036	~	2.352	0.001	0.001	U2.0	-0.209	0.147	0.965	~	-0.426	0.383	0.875	~	0.296	0.087	0.582	~	-0.064	0.893	1	~	-0.336	0.03	0.356	~	-0.66	0	0	D1.5	-0.257	0.212	0.203	~	-0.479	0.008	0.133	~	-0.706	0.001
SAOUHSC_00428	NA	428798	429067	-1	0	NA	no	-0.476	0.017	0.012	~	0.895	0.024	0.012	U1.5	-0.013	0.915	0.994	~	0.583	0.12	0.801	~	0.146	0.307	0.682	~	-0.078	0.824	1	~	0.235	0.027	0.346	~	0.428	0.003	0.001	~	0.141	0.297	0.249	~	0.201	0.106	0.285	~	0.301	0.032
new_429068_429167_-1	S140	429068	429167	-1	s-5'	NA	no	-0.334	0.03	0.018	~	0.264	0.249	0.082	~	-0.264	0.047	0.899	~	0.308	0.099	0.79	~	-0.293	0.04	0.514	~	-0.245	0.446	1	~	0.368	0.111	0.512	~	0.531	0	0	~	-0.012	0.965	0.487	~	0.248	0.02	0.179	~	0.381	0.087
SAOUHSC_00429	NA	429216	429611	1	0	NA	no	-0.106	0.327	0.121	~	0.17	0.508	0.148	~	-0.156	0.188	0.972	~	-0.007	0.979	0.947	~	-0.07	0.508	0.758	~	0.088	0.828	1	~	0.103	0.138	0.549	~	0.004	0.962	0.17	~	0.096	0.365	0.281	~	0.086	0.328	0.411	~	0.124	0.132
SAOUHSC_00430	NA	429601	430086	1	0	NA	no	0.043	0.764	0.235	~	-0.145	0.589	0.167	~	-0.049	0.699	0.992	~	-0.122	0.655	0.923	~	-0.023	0.841	0.839	~	0.189	0.591	1	~	-0.052	0.551	0.757	~	0.025	0.778	0.142	~	-0.204	0.062	0.103	~	0.074	0.486	0.48	~	0.276	0.01
SAOUHSC_00431	NA	430255	431037	-1	0	NA	no	0.119	0.399	0.142	~	-0.462	0.288	0.092	~	0.036	0.819	0.994	~	0.121	0.831	0.938	~	-0.174	0.129	0.612	~	-0.404	0.437	1	~	-0.069	0.4	0.713	~	0.453	0.002	0.001	~	-0.391	0.004	0.027	~	-0.075	0.655	0.546	~	0.08	0.388
SAOUHSC_00433	NA	431034	432152	-1	0	NA	no	0.217	0.072	0.036	~	-0.583	0.189	0.065	~	-0.049	0.65	0.992	~	0.074	0.892	0.942	~	-0.247	0.038	0.508	~	-0.351	0.499	1	~	-0.149	0.074	0.46	~	0.249	0.015	0.004	~	-0.193	0.039	0.081	~	-0.031	0.778	0.588	~	-0.075	0.4
SAOUHSC_00434	gltC	432267	433151	-1	0	Regulation and Cell signaling>Regulation and Cell signaling - no subcategory>DNA-binding regulatory proteins, strays>GltC, transcription activator of glutamate synthase operon	no	0.69	0	0	U1.5	-0.052	0.829	0.22	~	0.066	0.499	0.989	~	-0.122	0.708	0.928	~	0.046	0.639	0.798	~	-0.05	0.885	1	~	0.068	0.354	0.693	~	0.244	0.006	0.002	~	0.239	0.016	0.053	~	-0.035	0.593	0.521	~	-0.363	0.002
SAOUHSC_00435	gltB	433332	437831	1	0	Amino Acids and Derivatives>Glutamine, glutamate, aspartate, asparagine; ammonia assimilation>Glutamine, Glutamate, Aspartate and Asparagine Biosynthesis>Glutamate synthase [NADPH] large chain (EC 1.4.1.13);Nitrogen Metabolism>Nitrogen Metabolism - no subcategory>Ammonia assimilation>Glutamate synthase [NADPH] large chain (EC 1.4.1.13)	no	0.605	0.001	0.001	U1.5	0.831	0.004	0.003	U1.5	0.093	0.363	0.985	~	0.156	0.535	0.907	~	-0.087	0.416	0.724	~	-0.193	0.497	1	~	-0.003	0.968	0.844	~	-0.687	0	0	D1.5	0.659	0	0.004	U1.5	-0.061	0.533	0.498	~	-0.104	0.307
SAOUHSC_00436	gltD	437849	439312	1	0	Amino Acids and Derivatives>Glutamine, glutamate, aspartate, asparagine; ammonia assimilation>Glutamine, Glutamate, Aspartate and Asparagine Biosynthesis>Glutamate synthase [NADPH] small chain (EC 1.4.1.13);Nitrogen Metabolism>Nitrogen Metabolism - no subcategory>Ammonia assimilation>Glutamate synthase [NADPH] small chain (EC 1.4.1.13)	no	0.41	0.006	0.005	~	0.751	0.006	0.004	U1.5	0.074	0.448	0.988	~	0.177	0.49	0.899	~	-0.027	0.805	0.832	~	-0.255	0.375	1	~	0.027	0.728	0.802	~	-0.536	0	0	~	0.668	0.001	0.013	U1.5	-0.021	0.812	0.599	~	-0.088	0.272
new_439313_439580_1	S141	439313	439580	1	3'	NA	no	0.379	0.008	0.007	~	1.413	0	0.001	U2.0	0.247	0.043	0.888	~	0.491	0.142	0.81	~	0.22	0.07	0.563	~	-0.113	0.674	1	~	0.042	0.613	0.774	~	-0.404	0.007	0.002	~	0.333	0.005	0.029	~	-0.219	0.055	0.24	~	-0.008	0.924
SAOUHSC_00437	treP	440144	441571	1	0	Carbohydrates>Di- and oligosaccharides>Trehalose Uptake and Utilization>PTS system, trehalose-specific IIB component (EC 2.7.1.69);Carbohydrates>Di- and oligosaccharides>Trehalose Uptake and Utilization>PTS system, trehalose-specific IIC component (EC 2.7.1.69)	no	-0.669	0	0	D1.5	-0.147	0.267	0.087	~	-0.112	0.204	0.974	~	-0.199	0.151	0.813	~	-0.061	0.483	0.749	~	-0.029	0.812	1	~	-0.062	0.598	0.769	~	-0.362	0.001	0	~	0.2	0.198	0.196	~	-0.044	0.49	0.482	~	0.3	0.006
SAOUHSC_00438	treC	441635	443275	1	0	Carbohydrates>Di- and oligosaccharides>Trehalose Uptake and Utilization>Trehalose-6-phosphate hydrolase (EC 3.2.1.93)	no	-0.375	0.013	0.01	~	-0.109	0.391	0.119	~	0.037	0.713	0.993	~	-0.182	0.165	0.817	~	-0.142	0.21	0.65	~	0.065	0.545	1	~	-0.027	0.733	0.803	~	-1.308	0	0	D2.0	-0.057	0.521	0.344	~	-0.023	0.809	0.598	~	0.027	0.697
SAOUHSC_00439	treR	443300	444028	1	0	Carbohydrates>Di- and oligosaccharides>Trehalose Uptake and Utilization>Trehalose operon transcriptional repressor	no	0.067	0.645	0.206	~	0.336	0.168	0.059	~	0.161	0.275	0.981	~	-0.021	0.938	0.945	~	0.056	0.655	0.802	~	0.033	0.88	1	~	-0.137	0.128	0.537	~	-0.672	0	0	D1.5	-0.216	0.068	0.108	~	-0.022	0.791	0.592	~	-0.052	0.465
new_444078_444397_1	S142	444078	444397	1	indep	NA	no	0.542	0.007	0.006	~	0.678	0.013	0.007	U1.5	-0.43	0.002	0.418	~	0.519	0.026	0.653	~	-0.458	0.005	0.334	~	0.184	0.429	1	~	0.294	0.349	0.691	~	0.205	0.069	0.017	~	-0.14	0.681	0.401	~	0.032	0.71	0.566	~	0.132	0.663
SAOUHSC_00440	NA	444428	444529	1	0	NA	no	-0.709	0.002	0.002	D1.5	-0.353	0.088	0.035	~	0.05	0.715	0.993	~	0.341	0.129	0.805	~	0.129	0.418	0.725	~	-0.098	0.473	1	~	-0.334	0.062	0.438	~	-0.539	0.005	0.002	~	0.148	0.17	0.18	~	-0.055	0.799	0.595	~	-0.015	0.866
new_444585_444666_1	S143	444585	444666	1	s-5'	NA	no	-0.425	0.023	0.015	~	-0.182	0.459	0.135	~	-0.104	0.527	0.99	~	0.095	0.607	0.917	~	-0.121	0.551	0.773	~	-0.072	0.689	1	~	0.022	0.763	0.81	~	0.941	0.001	0	U1.5	0.225	0.094	0.131	~	0.306	0.291	0.394	~	-0.089	0.572
SAOUHSC_00441	NA	444667	445191	1	0	NA	no	-0.156	0.262	0.102	~	0.143	0.297	0.095	~	0.043	0.739	0.993	~	0.062	0.632	0.92	~	-0.062	0.648	0.8	~	0.052	0.65	1	~	-0.17	0.065	0.444	~	0.612	0.001	0	U1.5	-0.017	0.909	0.472	~	0.102	0.388	0.437	~	0.01	0.885
new_445192_445283_1	S144	445192	445283	1	s-intra	NA	no	-0.127	0.266	0.103	~	0.336	0.246	0.081	~	-0.093	0.453	0.988	~	-0.089	0.732	0.93	~	-0.021	0.842	0.839	~	-0.034	0.893	1	~	-0.457	0.043	0.397	~	0.511	0.001	0	~	-0.336	0.049	0.091	~	0.107	0.257	0.376	~	0.175	0.263
SAOUHSC_00442	dnaX	445284	446957	1	0	DNA Metabolism>DNA replication>DNA-replication>DNA polymerase III subunits gamma and tau (EC 2.7.7.7);DNA Metabolism>DNA uptake, competence>DNA processing cluster>DNA polymerase III subunits gamma and tau (EC 2.7.7.7)	no	0.017	0.868	0.258	~	0.44	0.038	0.017	~	-0.026	0.794	0.993	~	-0.109	0.577	0.913	~	-0.021	0.848	0.84	~	-0.08	0.652	1	~	-0.105	0.185	0.596	~	0.352	0.003	0.001	~	-0.115	0.232	0.215	~	0.184	0.051	0.233	~	0.041	0.606
SAOUHSC_00444	NA	447047	447364	1	0	DNA Metabolism>DNA repair>DNA repair, bacterial RecFOR pathway>FIG000557 hypothetical protein co-occurring with RecR;DNA Metabolism>DNA uptake, competence>DNA processing cluster>FIG000557 hypothetical protein co-occurring with RecR	no	0.203	0.058	0.031	~	0.25	0.191	0.066	~	-0.058	0.538	0.99	~	0.115	0.484	0.898	~	-0.097	0.295	0.677	~	0.014	0.931	1	~	0.101	0.287	0.662	~	0.481	0.002	0.001	~	0.057	0.559	0.358	~	0.111	0.28	0.388	~	-0.025	0.788
SAOUHSC_00445	recR	447371	447967	1	0	DNA Metabolism>DNA repair>DNA repair, bacterial RecFOR pathway>Recombination protein RecR;DNA Metabolism>DNA replication>DNA-replication>Recombination protein RecR;DNA Metabolism>DNA uptake, competence>DNA processing cluster>Recombination protein RecR	no	0.269	0.027	0.017	~	-0.035	0.846	0.224	~	-0.005	0.958	0.994	~	0.282	0.182	0.82	~	-0.049	0.724	0.817	~	0.018	0.921	1	~	-0.054	0.635	0.78	~	0.32	0.013	0.004	~	-0.181	0.224	0.211	~	0.073	0.4	0.441	~	0.157	0.188
new_448024_448171_1	S145	448024	448171	1	s-inter	NA	no	-0.026	0.85	0.254	~	0.426	0.034	0.016	~	0.095	0.484	0.989	~	0.164	0.453	0.892	~	0.332	0.075	0.57	~	-0.15	0.375	1	~	-0.272	0.178	0.59	~	-0.013	0.933	0.165	~	-0.566	0.014	0.05	~	-0.046	0.814	0.599	~	0.155	0.148
SAOUHSC_00446	NA	448172	448270	1	0	NA	no	-0.067	0.502	0.169	~	0.259	0.141	0.052	~	0.128	0.263	0.98	~	0.097	0.588	0.914	~	0.228	0.091	0.586	~	-0.196	0.231	1	~	-0.187	0.079	0.468	~	0.103	0.486	0.094	~	-0.242	0.03	0.07	~	0.165	0.278	0.387	~	0.015	0.853
new_448579_448651_1	S146	448579	448651	1	s-5'	NA	no	-2.022	0	0	D2.0	-0.023	0.948	0.244	~	-0.216	0.342	0.985	~	0.301	0.351	0.87	~	0.139	0.495	0.754	~	-0.046	0.831	1	~	0.165	0.352	0.692	~	-3.036	0	0	D2.0	-0.12	0.542	0.352	~	0.083	0.68	0.555	~	-0.547	0.016
new_448653_448818_1	S147	448653	448818	1	5'	NA	no	-0.152	0.558	0.183	~	0.032	0.909	0.237	~	0.572	0.073	0.932	~	-0.08	0.668	0.924	~	-0.042	0.916	0.85	~	-0.392	0.177	1	~	0.237	0.253	0.642	~	-2.05	0	0	D2.0	0.078	0.686	0.403	~	-0.512	0.047	0.229	~	0.278	0.229
SAOUHSC_00450	NA	454730	456067	1	0	Amino Acids and Derivatives>Arginine; urea cycle, polyamines>Arginine and Ornithine Degradation>Arginine decarboxylase (EC 4.1.1.19);Amino Acids and Derivatives>Arginine; urea cycle, polyamines>Polyamine Metabolism>Arginine decarboxylase (EC 4.1.1.19);Amino Acids and Derivatives>Lysine, threonine, methionine, and cysteine>Lysine degradation>Lysine decarboxylase (EC 4.1.1.18)	no	-0.032	0.788	0.24	~	0.79	0.001	0.001	U1.5	0.1	0.393	0.987	~	-0.026	0.868	0.94	~	-0.084	0.497	0.755	~	-0.139	0.331	1	~	-0.015	0.863	0.828	~	0.992	0	0	U1.5	-0.224	0.053	0.095	~	0.313	0.064	0.25	~	0.029	0.728
SAOUHSC_00451	tmk	456069	456686	1	0	Nucleosides and Nucleotides>Pyrimidines>pyrimidine conversions>Thymidylate kinase (EC 2.7.4.9)	no	-0.275	0.038	0.023	~	-0.076	0.762	0.206	~	-0.036	0.73	0.993	~	0.062	0.833	0.938	~	-0.101	0.349	0.698	~	-0.086	0.746	1	~	-0.069	0.511	0.747	~	0.195	0.018	0.005	~	-0.135	0.244	0.222	~	0.14	0.078	0.264	~	0.066	0.395
SAOUHSC_00452	NA	456714	457043	1	0	NA	no	-0.16	0.227	0.091	~	-0.119	0.368	0.113	~	-0.223	0.118	0.956	~	0.033	0.772	0.934	~	-0.077	0.458	0.74	~	-0.051	0.689	1	~	0.098	0.51	0.747	~	0.317	0.002	0.001	~	-0.064	0.801	0.441	~	0.151	0.122	0.297	~	-0.031	0.756
new_457044_457343_1	S148	457044	457343	1	intra	NA	no	-0.001	0.99	0.284	~	-0.12	0.438	0.13	~	0.019	0.82	0.994	~	0.158	0.456	0.892	~	0.027	0.788	0.83	~	-0.058	0.703	1	~	-0.047	0.533	0.753	~	0.083	0.209	0.045	~	-0.219	0.027	0.066	~	-0.002	0.973	0.641	~	-0.169	0.099
SAOUHSC_00453	NA	457162	457338	-1	0	NA	no	-0.369	0.038	0.023	~	0.659	0.264	0.086	U1.5	-0.012	0.933	0.994	~	0.105	0.419	0.884	~	-0.018	0.917	0.85	~	0.007	0.945	1	~	0.321	0.331	0.684	~	0.479	0.162	0.036	~	-0.219	0.358	0.278	~	-0.049	0.893	0.621	~	0.181	0.312
SAOUHSC_00454	holB	457344	458183	1	0	DNA Metabolism>DNA replication>DNA-replication>DNA polymerase III delta prime subunit (EC 2.7.7.7);Stress Response>Heat shock>Heat shock dnaK gene cluster extended>DNA polymerase III delta prime subunit (EC 2.7.7.7)	no	0.116	0.38	0.136	~	-0.327	0.23	0.077	~	0.016	0.876	0.994	~	0.142	0.665	0.924	~	0.065	0.536	0.768	~	-0.085	0.742	1	~	-0.098	0.315	0.676	~	-0.002	0.985	0.173	~	-0.09	0.443	0.314	~	-0.062	0.522	0.494	~	-0.212	0.019
SAOUHSC_00455	NA	458184	458987	1	0	Stress Response>Heat shock>Heat shock dnaK gene cluster extended>Signal peptidase-like protein	no	-0.227	0.114	0.052	~	-0.308	0.088	0.035	~	-0.034	0.79	0.993	~	0.109	0.681	0.925	~	0.037	0.749	0.822	~	-0.057	0.74	1	~	-0.17	0.071	0.455	~	0.142	0.101	0.023	~	-0.234	0.021	0.059	~	0.047	0.48	0.477	~	-0.038	0.61
SAOUHSC_00456	NA	459034	459351	1	0	Stress Response>Heat shock>Heat shock dnaK gene cluster extended>DNA replication intiation control protein YabA	no	-0.06	0.681	0.215	~	0.333	0.058	0.025	~	0.028	0.814	0.993	~	0.365	0.206	0.827	~	-0.001	0.995	0.86	~	0.01	0.944	1	~	-0.059	0.6	0.77	~	0.298	0.031	0.008	~	-0.267	0.058	0.099	~	0.184	0.118	0.295	~	0.058	0.474
new_459352_459624_1	S149	459352	459624	1	intra	NA	no	-0.434	0.021	0.014	~	0.47	0.056	0.024	~	0.032	0.849	0.994	~	0.025	0.938	0.945	~	0.05	0.799	0.831	~	-0.328	0.173	1	~	-0.223	0.011	0.269	~	0.365	0.005	0.002	~	-0.41	0.018	0.055	~	0.049	0.534	0.498	~	0.082	0.336
SAOUHSC_00457	NA	459625	460350	1	0	Stress Response>Heat shock>Heat shock dnaK gene cluster extended>COG4123 Predicted O-methyltransferase	no	-0.346	0.031	0.019	~	0.676	0.009	0.005	U1.5	0.06	0.643	0.992	~	0.088	0.74	0.931	~	0.089	0.538	0.769	~	-0.14	0.505	1	~	-0.172	0.104	0.5	~	0.393	0.028	0.007	~	-0.44	0.003	0.024	~	0.168	0.276	0.386	~	-0.039	0.697
SAOUHSC_00458	NA	460343	460591	1	0	NA	no	-0.342	0.044	0.025	~	0.327	0.369	0.113	~	0.009	0.947	0.994	~	0.071	0.868	0.94	~	-0.054	0.671	0.806	~	-0.198	0.639	1	~	-0.163	0.221	0.623	~	0.228	0.084	0.02	~	-0.244	0.119	0.148	~	0.126	0.328	0.412	~	0.019	0.861
SAOUHSC_00459	rsmI	460593	461432	1	0	Stress Response>Heat shock>Heat shock dnaK gene cluster extended>rRNA small subunit methyltransferase I	no	0.051	0.664	0.21	~	0.944	0.034	0.016	U1.5	0.091	0.427	0.988	~	0.124	0.786	0.935	~	0.03	0.817	0.835	~	-0.248	0.59	1	~	-0.07	0.315	0.677	~	0.228	0.033	0.009	~	-0.166	0.046	0.088	~	0.236	0.07	0.256	~	0.12	0.164
new_461433_461716_1	S150	461433	461716	1	intra	NA	no	0.13	0.315	0.118	~	0.807	0.055	0.024	U1.5	-0.199	0.055	0.911	~	0.199	0.618	0.918	~	-0.014	0.923	0.851	~	-0.145	0.736	1	~	0.11	0.632	0.779	~	0.095	0.401	0.079	~	0.265	0.393	0.293	~	-0.128	0.337	0.415	~	-0.191	0.145
SAOUHSC_00460	NA	461457	461612	-1	0	NA	no	-0.142	0.2	0.082	~	0.32	0.384	0.117	~	0.077	0.552	0.99	~	-0.002	0.99	0.947	~	-0.025	0.823	0.836	~	-0.031	0.777	1	~	-0.035	0.864	0.828	~	0.243	0.025	0.007	~	-0.457	0.012	0.045	~	-0.167	0.111	0.289	~	0.156	0.099
SAOUHSC_00461	metS	461717	463690	1	0	Protein Metabolism;Protein biosynthesis;tRNA aminoacylation, Met;Methionyl-tRNA synthetase (EC 6.1.1.10)	no	0.4	0.005	0.005	~	0.417	0.01	0.006	~	0.038	0.724	0.993	~	0.223	0.184	0.821	~	-0.041	0.708	0.814	~	0.006	0.968	1	~	-0.138	0.256	0.644	~	0.118	0.13	0.029	~	-0.206	0.06	0.102	~	0.023	0.731	0.573	~	-0.001	0.989
SAOUHSC_00462	NA	463721	464494	1	0	DNA Metabolism>DNA Metabolism - no subcategory>YcfH>Putative deoxyribonuclease YcfH	no	0.407	0.016	0.011	~	0.461	0.01	0.006	~	0.016	0.873	0.994	~	0.23	0.223	0.834	~	-0.024	0.835	0.838	~	-0.026	0.865	1	~	-0.113	0.331	0.684	~	0.043	0.577	0.109	~	-0.274	0.052	0.094	~	-0.001	0.991	0.645	~	0.092	0.253
new_464505_464660_1	S151	464505	464660	1	inter	NA	no	0.158	0.179	0.075	~	0.328	0.074	0.03	~	0.14	0.287	0.982	~	0.057	0.75	0.932	~	0.072	0.508	0.758	~	0.007	0.961	1	~	-0.203	0.165	0.578	~	-0.829	0.002	0.001	D1.5	-0.172	0.2	0.197	~	0.179	0.5	0.485	~	0.014	0.913
SAOUHSC_00463	rnmV	464661	465197	1	0	Protein Metabolism>Protein biosynthesis>Ribosome biogenesis bacterial>Ribonuclease M5 (EC 3.1.26.8)	no	0.039	0.662	0.21	~	-0.383	0.013	0.007	~	-0.078	0.464	0.989	~	0.162	0.271	0.851	~	-0.002	0.987	0.859	~	0.018	0.869	1	~	-0.107	0.172	0.585	~	0.157	0.101	0.023	~	-0.233	0.036	0.078	~	0.08	0.256	0.376	~	0.188	0.025
SAOUHSC_00464	ksgA	465208	466101	1	0	Protein Metabolism>Protein biosynthesis>Ribosome biogenesis bacterial>SSU rRNA (adenine(1518)-N(6)/adenine(1519)-N(6))-dimethyltransferase (EC 2.1.1.182)	no	-0.028	0.74	0.229	~	-0.326	0.029	0.014	~	0.061	0.589	0.991	~	0.221	0.134	0.807	~	0.013	0.889	0.846	~	-0.045	0.677	1	~	-0.058	0.38	0.705	~	0.228	0.014	0.004	~	-0.103	0.171	0.18	~	0.089	0.192	0.34	~	0.305	0.004
new_466102_466173_1	S152	466102	466173	1	s-inter	NA	no	0.072	0.635	0.203	~	-0.383	0.013	0.007	~	0.084	0.396	0.987	~	0.14	0.325	0.864	~	0.228	0.043	0.521	~	-0.053	0.704	1	~	-0.084	0.485	0.74	~	0.1	0.259	0.054	~	0.147	0.219	0.207	~	-0.083	0.436	0.458	~	0.21	0.112
SAOUHSC_00465	veg	466201	466464	1	0	NA	no	0.192	0.061	0.032	~	0.19	0.243	0.08	~	0.004	0.963	0.994	~	0.087	0.539	0.907	~	0.496	0.001	0.281	~	0.097	0.4	1	~	0.087	0.193	0.603	~	1.254	0	0	U2.0	0.2	0.034	0.075	~	0.114	0.313	0.404	~	-0.34	0.002
new_466540_466773_1	S153	466540	466773	1	inter	NA	no	0.092	0.555	0.182	~	-0.363	0.043	0.02	~	0.01	0.941	0.994	~	-0.147	0.298	0.858	~	0.086	0.532	0.767	~	0.005	0.976	1	~	0.026	0.92	0.837	~	-0.312	0.077	0.019	~	0.371	0.145	0.164	~	-0.341	0.107	0.286	~	-0.907	0
SAOUHSC_00466	ipk	466774	467622	1	0	Fatty Acids, Lipids, and Isoprenoids>Isoprenoids>Isoprenoid Biosynthesis>4-diphosphocytidyl-2-C-methyl-D-erythritol kinase (EC 2.7.1.148)	no	-0.126	0.44	0.152	~	-0.282	0.107	0.041	~	-0.06	0.681	0.992	~	-0.37	0.052	0.736	~	-0.048	0.747	0.822	~	-0.11	0.546	1	~	-0.209	0.022	0.324	~	0.504	0	0	~	-0.019	0.827	0.449	~	-0.082	0.243	0.368	~	-0.183	0.152
SAOUHSC_00467	purR	467636	468460	1	0	Nucleosides and Nucleotides>Purines>De Novo Purine Biosynthesis>PurR transcription regulator associated with purine metabolism	no	-0.226	0.081	0.04	~	0.064	0.703	0.193	~	0.001	0.993	0.995	~	-0.301	0.103	0.793	~	0.042	0.708	0.814	~	-0.041	0.806	1	~	-0.127	0.211	0.616	~	0.452	0	0	~	-0.113	0.321	0.26	~	-0.003	0.96	0.638	~	-0.259	0.009
SAOUHSC_00468	yabJ	468477	468857	1	0	Nucleosides and Nucleotides>Purines>De Novo Purine Biosynthesis>YabJ, a purine regulatory protein and member of the highly conserved YjgF family	no	0.174	0.088	0.042	~	-1.044	0	0	D2.0	0.009	0.926	0.994	~	-0.157	0.267	0.85	~	0.212	0.067	0.559	~	0.149	0.258	1	~	-0.191	0.075	0.462	~	-0.188	0.078	0.019	~	-0.092	0.288	0.244	~	0.013	0.852	0.61	~	-0.239	0.027
new_468858_468928_1	S154	468858	468928	1	s-intra	NA	no	0.462	0.002	0.002	~	-0.923	0.001	0.001	D1.5	0.044	0.635	0.992	~	-0.532	0.086	0.781	~	0.155	0.164	0.631	~	-0.01	0.949	1	~	0.071	0.527	0.751	~	-0.244	0.014	0.004	~	0.217	0.106	0.139	~	0	0.995	0.646	~	-0.757	0
SAOUHSC_00469	spoVG	468929	469231	1	0	Dormancy and Sporulation>Dormancy and Sporulation - no subcategory>Sporulation-associated proteins with broader functions>Protein of unknown function identified by role in sporulation (SpoVG)	no	1.003	0	0	U2.0	-0.782	0.013	0.007	D1.5	0.021	0.9	0.994	~	-0.36	0.2	0.824	~	0.247	0.273	0.67	~	0.181	0.449	1	~	-0.156	0.158	0.57	~	-0.333	0.008	0.002	~	-0.065	0.621	0.379	~	0.062	0.381	0.434	~	0.108	0.649
new_469303_469420_1	S155	469303	469420	1	s-inter	NA	no	-0.207	0.11	0.051	~	-0.869	0.001	0.001	D1.5	-0.045	0.744	0.993	~	-0.097	0.547	0.909	~	0.153	0.311	0.684	~	0.049	0.802	1	~	-0.375	0.046	0.404	~	-0.245	0.024	0.007	~	-0.26	0.184	0.187	~	0.251	0.089	0.273	~	-0.265	0.015
SAOUHSC_00470	NA	469421	469552	1	0	NA	no	-0.113	0.45	0.155	~	-0.88	0	0.001	D1.5	0.027	0.861	0.994	~	-0.407	0.027	0.657	~	0.155	0.306	0.681	~	0.005	0.977	1	~	-0.286	0.091	0.485	~	-0.263	0.049	0.013	~	-0.095	0.484	0.33	~	0.135	0.309	0.403	~	-0.159	0.155
SAOUHSC_00471	glmU	469575	470927	1	0	Cell Wall and Capsule>Capsular and extracellular polysacchrides>Sialic Acid Metabolism>Glucosamine-1-phosphate N-acetyltransferase (EC 2.3.1.157);Cell Wall and Capsule>Capsular and extracellular polysacchrides>Sialic Acid Metabolism>N-acetylglucosamine-1-phosphate uridyltransferase (EC 2.7.7.23);Cell Wall and Capsule>Cell Wall and Capsule - no subcategory>Peptidoglycan Biosynthesis>Glucosamine-1-…	no	0.321	0.055	0.03	~	1.13	0	0	U2.0	0.048	0.595	0.991	~	0.103	0.482	0.898	~	-0.07	0.543	0.77	~	-0.025	0.822	1	~	-0.203	0.184	0.595	~	0.303	0.013	0.004	~	-0.42	0.008	0.037	~	0.225	0.057	0.242	~	-0.052	0.59
new_470928_471073_1	S156	470928	471073	1	s-intra	NA	no	0.438	0.005	0.005	~	1.514	0.003	0.002	U2.0	-0.074	0.56	0.991	~	0.127	0.73	0.93	~	-0.151	0.202	0.647	~	0.052	0.883	1	~	0.062	0.641	0.781	~	0.065	0.363	0.072	~	0.033	0.901	0.47	~	0.126	0.094	0.277	~	-0.353	0.021
SAOUHSC_00472	prs	471074	472039	1	0	Carbohydrates>Central carbohydrate metabolism>Pentose phosphate pathway>Ribose-phosphate pyrophosphokinase (EC 2.7.6.1);Nucleosides and Nucleotides>Purines>De Novo Purine Biosynthesis>Ribose-phosphate pyrophosphokinase (EC 2.7.6.1)	no	0.228	0.04	0.023	~	1.277	0	0	U2.0	0	0.995	0.995	~	0.01	0.956	0.946	~	-0.026	0.759	0.824	~	-0.092	0.414	1	~	-0.083	0.2	0.608	~	0.156	0.088	0.021	~	-0.165	0.061	0.102	~	0.089	0.343	0.418	~	-0.129	0.169
new_472040_472188_1	S157	472040	472188	1	s-intra	NA	no	-0.623	0.109	0.051	D1.5	0.563	0.13	0.048	~	-0.216	0.622	0.991	~	0.183	0.563	0.911	~	-0.066	0.858	0.841	~	-0.245	0.456	1	~	0.073	0.614	0.774	~	-0.463	0.002	0.001	~	-0.136	0.418	0.303	~	-0.23	0.056	0.241	~	-0.131	0.245
SAOUHSC_00473	NA	472097	472207	-1	0	NA	no	0.5	0.082	0.04	~	1.951	0.045	0.02	U2.0	-0.209	0.125	0.959	~	0.158	0.327	0.865	~	-0.061	0.658	0.802	~	-0.069	0.645	1	~	-0.265	0.116	0.521	~	0.416	0.309	0.063	~	-0.408	0.016	0.052	~	0.426	0.349	0.421	~	0.439	0.001
SAOUHSC_00474	rplY	472189	472842	1	0	Protein Metabolism>Protein biosynthesis>Ribosome LSU bacterial>LSU ribosomal protein L25p	no	-0.239	0.232	0.093	~	1.407	0	0.001	U2.0	-0.049	0.782	0.993	~	0.387	0.182	0.82	~	-0.105	0.608	0.79	~	-0.006	0.979	1	~	-0.017	0.811	0.819	~	-0.66	0	0	D1.5	-0.053	0.61	0.375	~	0.023	0.839	0.606	~	-0.026	0.858
new_472941_473152_1	S158	472941	473152	1	5'	NA	no	0.107	0.562	0.184	~	-0.34	0.339	0.106	~	-0.276	0.12	0.957	~	-0.225	0.374	0.874	~	-0.327	0.084	0.579	~	-0.304	0.308	1	~	0.169	0.436	0.725	~	0.979	0	0	U1.5	0.606	0.038	0.08	U1.5	-0.148	0.517	0.492	~	-0.322	0.039
SAOUHSC_00475	pth	473153	473725	1	0	Dormancy and Sporulation>Dormancy and Sporulation - no subcategory>Sporulation-associated proteins with broader functions>Peptidyl-tRNA hydrolase (EC 3.1.1.29);Protein Metabolism>Protein biosynthesis>Translation termination factors bacterial>Peptidyl-tRNA hydrolase (EC 3.1.1.29)	no	0.144	0.328	0.122	~	-0.214	0.162	0.058	~	0.018	0.887	0.994	~	0.323	0.111	0.797	~	-0.152	0.244	0.662	~	-0.083	0.54	1	~	-0.109	0.347	0.691	~	0.108	0.202	0.043	~	-0.221	0.097	0.133	~	0.032	0.666	0.55	~	0.069	0.412
SAOUHSC_00477	mfd	473725	477231	1	0	DNA Metabolism>DNA replication>DNA-replication>Transcription-repair coupling factor;Dormancy and Sporulation>Dormancy and Sporulation - no subcategory>Sporulation Cluster>Transcription-repair coupling factor;RNA Metabolism>Transcription>Transcription factors bacterial>Transcription-repair coupling factor	no	0.174	0.167	0.071	~	-0.23	0.234	0.078	~	0.061	0.579	0.991	~	0.327	0.284	0.855	~	-0.147	0.227	0.656	~	-0.033	0.848	1	~	-0.172	0.029	0.352	~	-0.307	0.004	0.001	~	-0.224	0.024	0.063	~	-0.088	0.361	0.425	~	0.122	0.099
SAOUHSC_00479	NA	477221	478747	1	0	Dormancy and Sporulation>Dormancy and Sporulation - no subcategory>Sporulation Cluster>FIG006789 Stage V sporulation protein	no	0.265	0.171	0.073	~	-0.114	0.691	0.191	~	0.064	0.675	0.992	~	0.225	0.646	0.922	~	-0.164	0.354	0.7	~	-0.134	0.667	1	~	-0.245	0.053	0.419	~	-0.503	0	0	~	-0.338	0.023	0.062	~	-0.153	0.117	0.294	~	0.147	0.105
SAOUHSC_00480	NA	478747	479940	1	0	Dormancy and Sporulation>Dormancy and Sporulation - no subcategory>Sporulation Cluster>Nucleoside triphosphate pyrophosphohydrolase MazG (EC 3.6.1.8);Dormancy and Sporulation>Dormancy and Sporulation - no subcategory>Sporulation Cluster>possible tetrapyrrole methyltransferase domain;Nucleosides and Nucleotides>Detoxification>Nucleoside triphosphate pyrophosphohydrolase MazG>Nucleoside triphosphat…	no	0.244	0.186	0.078	~	0.14	0.605	0.171	~	0.041	0.766	0.993	~	0.305	0.466	0.895	~	-0.113	0.472	0.746	~	-0.139	0.643	1	~	-0.046	0.733	0.804	~	-0.198	0.027	0.007	~	-0.261	0.038	0.08	~	-0.064	0.512	0.49	~	-0.03	0.698
SAOUHSC_00481	NA	479937	480200	1	0	Dormancy and Sporulation>Dormancy and Sporulation - no subcategory>Sporulation Cluster>Ribosome-associated heat shock protein implicated in the recycling of the 50S subunit (S4 paralog);Stress Response>Heat shock>Heat shock dnaK gene cluster extended>Ribosome-associated heat shock protein implicated in the recycling of the 50S subunit (S4 paralog)	no	-0.046	0.717	0.223	~	-0.156	0.469	0.138	~	-0.079	0.405	0.987	~	0.291	0.307	0.86	~	-0.146	0.149	0.624	~	-0.089	0.705	1	~	-0.097	0.402	0.713	~	-0.533	0	0	~	-0.013	0.875	0.463	~	-0.021	0.778	0.588	~	0.135	0.172
SAOUHSC_00482	NA	480218	480610	1	0	Dormancy and Sporulation>Dormancy and Sporulation - no subcategory>Sporulation Cluster>Cell division protein DivIC (FtsB), stabilizes FtsL against RasP cleavage	no	0.006	0.941	0.274	~	-0.141	0.374	0.115	~	-0.003	0.971	0.995	~	0.405	0.035	0.687	~	-0.089	0.397	0.716	~	0.035	0.749	1	~	-0.007	0.947	0.841	~	-0.431	0.001	0	~	-0.038	0.816	0.445	~	0.067	0.372	0.43	~	0.063	0.503
SAOUHSC_00483	NA	480715	481116	1	0	Dormancy and Sporulation>Dormancy and Sporulation - no subcategory>Sporulation Cluster>RNA binding protein, contains ribosomal protein S1 domain	no	0.12	0.195	0.081	~	-0.132	0.373	0.114	~	-0.15	0.249	0.979	~	-0.161	0.32	0.863	~	-0.234	0.037	0.504	~	-0.186	0.191	1	~	0.011	0.912	0.836	~	-0.324	0.013	0.004	~	-0.178	0.082	0.122	~	-0.048	0.55	0.504	~	0.122	0.354
new_481117_481229_1	S159	481117	481229	1	s-3'	NA	no	1.059	0	0	U2.0	0.581	0.064	0.027	~	0.279	0.015	0.74	~	-0.173	0.456	0.892	~	0.011	0.909	0.849	~	-0.284	0.06	1	~	-0.173	0.434	0.725	~	-0.516	0.009	0.003	~	-0.164	0.3	0.25	~	-0.048	0.741	0.576	~	0.27	0.075
SAOUHSC_00484	tilS	481296	482591	1	0	Miscellaneous>Miscellaneous - no subcategory>EC 6.3.4.- Ligases that form carbon-nitrogen bonds>tRNA(Ile)-lysidine synthetase (EC 6.3.4.19);RNA Metabolism>RNA processing and modification>tRNA processing>tRNA(Ile)-lysidine synthetase (EC 6.3.4.19)	no	-0.317	0.044	0.025	~	-0.111	0.605	0.171	~	0.186	0.196	0.973	~	-0.014	0.954	0.946	~	-0.013	0.926	0.851	~	-0.264	0.242	1	~	-0.057	0.438	0.726	~	-0.05	0.551	0.105	~	-0.13	0.517	0.343	~	-0.221	0.051	0.234	~	0.172	0.037
SAOUHSC_00485	hpt	482596	483135	1	0	Nucleosides and Nucleotides>Purines>Purine conversions>Hypoxanthine-guanine phosphoribosyltransferase (EC 2.4.2.8)	no	-0.463	0.002	0.003	~	0.127	0.349	0.108	~	0.075	0.544	0.99	~	0.093	0.538	0.907	~	-0.056	0.581	0.782	~	-0.15	0.25	1	~	-0.122	0.335	0.686	~	0.502	0.002	0.001	~	-0.131	0.294	0.247	~	-0.111	0.14	0.31	~	-0.276	0.019
new_483136_483224_1	S160	483136	483224	1	s-inter	NA	no	-0.153	0.177	0.075	~	0.188	0.155	0.056	~	0.115	0.239	0.978	~	-0.028	0.861	0.94	~	0.21	0.05	0.533	~	-0.105	0.398	1	~	-0.209	0.345	0.69	~	0.398	0.002	0.001	~	0.108	0.579	0.365	~	-0.313	0.02	0.179	~	-0.714	0
new_483226_483391_1	S161	483226	483391	1	5'	NA	no	-0.376	0.028	0.018	~	-0.555	0.08	0.032	~	0.011	0.919	0.994	~	-0.046	0.824	0.937	~	-0.387	0.026	0.468	~	-0.184	0.411	1	~	-0.117	0.47	0.736	~	0.674	0	0	U1.5	0.125	0.448	0.316	~	0.01	0.916	0.627	~	-0.218	0.046
SAOUHSC_00486	ftsH	483392	485485	1	0	NA	no	0.467	0.006	0.006	~	0.461	0.048	0.021	~	0.09	0.482	0.989	~	0.114	0.605	0.917	~	0.073	0.633	0.796	~	-0.139	0.533	1	~	-0.148	0.075	0.463	~	0.744	0	0	U1.5	-0.175	0.056	0.098	~	0.007	0.931	0.631	~	-0.102	0.154
new_485515_485713_1	S162	485515	485713	1	5'	NA	no	-0.899	0	0	D1.5	-0.857	0.008	0.005	D1.5	-0.033	0.693	0.992	~	-0.097	0.716	0.929	~	-0.162	0.101	0.594	~	-0.273	0.285	1	~	-0.143	0.292	0.665	~	-0.082	0.366	0.073	~	0.213	0.15	0.167	~	-0.113	0.166	0.325	~	-0.086	0.479
SAOUHSC_00487	hslO	485714	486595	1	0	Virulence, Disease and Defense>Adhesion>Streptococcus pyogenes recombinatorial zone>Chaperonin (heat shock protein 33)	no	-0.332	0.009	0.007	~	0.012	0.973	0.249	~	0.052	0.59	0.991	~	0.104	0.776	0.934	~	0.003	0.973	0.857	~	-0.256	0.551	1	~	-0.032	0.765	0.81	~	0.001	0.994	0.174	~	-0.227	0.065	0.106	~	-0.068	0.406	0.444	~	-0.149	0.111
new_486645_486773_1	S163	486645	486773	1	s-5'	NA	no	0.029	0.777	0.238	~	-0.655	0.001	0.001	D1.5	0.118	0.215	0.976	~	0.176	0.29	0.856	~	0.236	0.051	0.534	~	0.351	0.199	1	~	-0.123	0.424	0.721	~	-0.225	0.012	0.004	~	-0.151	0.48	0.329	~	0.008	0.913	0.626	~	-0.509	0.038
SAOUHSC_00488	cysK	486774	487706	1	0	Amino Acids and Derivatives>Lysine, threonine, methionine, and cysteine>Cysteine Biosynthesis>Cysteine synthase (EC 2.5.1.47);Amino Acids and Derivatives>Lysine, threonine, methionine, and cysteine>Methionine Biosynthesis>Cysteine synthase (EC 2.5.1.47)	no	-0.063	0.713	0.222	~	-0.539	0.166	0.059	~	-0.169	0.283	0.981	~	0.35	0.5	0.901	~	-0.38	0.013	0.385	~	0.06	0.892	1	~	0.102	0.164	0.576	~	-0.115	0.223	0.047	~	-0.089	0.486	0.331	~	0.093	0.201	0.345	~	-0.02	0.864
SAOUHSC_00489	folP	487922	488725	1	0	Cofactors, Vitamins, Prosthetic Groups, Pigments>Folate and pterines>Folate Biosynthesis>Dihydropteroate synthase (EC 2.5.1.15)	no	-0.243	0.057	0.03	~	0.018	0.936	0.242	~	-0.025	0.806	0.993	~	0.127	0.678	0.925	~	-0.181	0.143	0.621	~	0.008	0.979	1	~	-0.123	0.176	0.588	~	0.476	0	0	~	-0.206	0.092	0.13	~	0.041	0.752	0.58	~	-0.073	0.368
SAOUHSC_00490	folB	488703	489068	1	0	Cofactors, Vitamins, Prosthetic Groups, Pigments>Folate and pterines>Folate Biosynthesis>Dihydroneopterin aldolase (EC 4.1.2.25)	no	-0.31	0.023	0.015	~	-0.031	0.902	0.235	~	0.002	0.988	0.995	~	-0.004	0.989	0.947	~	-0.166	0.152	0.626	~	0.138	0.683	1	~	-0.014	0.902	0.834	~	0.391	0.006	0.002	~	-0.047	0.633	0.384	~	0.212	0.166	0.325	~	0.039	0.659
SAOUHSC_00491	folK	489065	489541	1	0	Cofactors, Vitamins, Prosthetic Groups, Pigments>Folate and pterines>Folate Biosynthesis>2-amino-4-hydroxy-6-hydroxymethyldihydropteridine pyrophosphokinase (EC 2.7.6.3)	no	-0.372	0.032	0.019	~	-0.962	0.002	0.002	D1.5	0.125	0.211	0.975	~	-0.42	0.11	0.796	~	0.028	0.774	0.827	~	0.203	0.436	1	~	-0.128	0.397	0.711	~	-0.026	0.72	0.133	~	-0.131	0.309	0.255	~	-0.104	0.28	0.388	~	-0.144	0.081
new_489542_489934_1	S164	489542	489934	1	intra	NA	no	-0.67	0.002	0.003	D1.5	-0.691	0.001	0.001	D1.5	0.094	0.362	0.985	~	-0.224	0.118	0.801	~	0.048	0.641	0.798	~	0.012	0.94	1	~	-0.113	0.518	0.749	~	-0.407	0.001	0	~	0.117	0.492	0.333	~	-0.302	0.007	0.126	~	-0.518	0.001
SAOUHSC_00492	NA	489935	490027	1	0	NA	no	-0.372	0.024	0.016	~	-0.642	0.002	0.001	D1.5	0.134	0.18	0.971	~	-0.181	0.169	0.818	~	0.09	0.309	0.683	~	0.113	0.317	1	~	-0.061	0.663	0.787	~	-0.236	0.014	0.004	~	0.153	0.411	0.3	~	-0.161	0.067	0.253	~	-0.133	0.152
SAOUHSC_00493	lysS	490080	491567	1	0	Protein Metabolism;Protein biosynthesis;tRNA aminoacylation, Lys;Lysyl-tRNA synthetase (class II) (EC 6.1.1.6)	no	-0.152	0.139	0.062	~	-0.006	0.965	0.248	~	0.109	0.202	0.974	~	-0.057	0.712	0.928	~	0.015	0.85	0.84	~	0.056	0.648	1	~	0.022	0.761	0.809	~	-0.222	0.021	0.006	~	-0.038	0.617	0.378	~	-0.042	0.53	0.497	~	0.03	0.772
new_491610_491883_1	S165	491610	491883	1	inter	NA	no	0.036	0.708	0.221	~	-0.475	0.056	0.024	~	0.133	0.392	0.987	~	0.067	0.788	0.935	~	0.312	0.117	0.604	~	-0.181	0.403	1	~	-0.35	0.023	0.328	~	-0.05	0.488	0.094	~	-0.332	0.008	0.036	~	0	0.998	0.647	~	0.151	0.222
new_491885_491996_1	S166	491885	491996	1	s-5'	NA	no	-1.454	0	0	D2.0	-0.08	0.585	0.166	~	-0.085	0.551	0.99	~	0.162	0.333	0.866	~	0.118	0.493	0.753	~	-0.168	0.276	1	~	0.136	0.123	0.53	~	-1.226	0	0	D2.0	-0.101	0.407	0.298	~	-0.29	0.333	0.414	~	-0.041	0.836
new_491998_492098_1	S167	491998	492098	1	s-5'	NA	no	-0.606	0.001	0.001	D1.5	0.903	0.008	0.005	U1.5	-0.079	0.694	0.992	~	0.267	0.373	0.873	~	0.302	0.199	0.646	~	-0.196	0.418	1	~	0.307	0.022	0.322	~	-2.064	0	0	D2.0	0.178	0.178	0.184	~	-0.109	0.64	0.54	~	0.331	0.189
SAOUHSC_00497	NA	498652	500034	-1	0	Cofactors, Vitamins, Prosthetic Groups, Pigments>Pyridoxine>Pyridoxin (Vitamin B6) Biosynthesis>Predicted transcriptional regulator of pyridoxine metabolism	no	0.308	0.008	0.007	~	1.44	0	0	U2.0	0.105	0.302	0.983	~	0.398	0.037	0.696	~	0.016	0.876	0.844	~	0.209	0.157	1	~	0.106	0.159	0.572	~	-0.45	0.002	0.001	~	-0.203	0.032	0.072	~	-0.096	0.363	0.426	~	-0.306	0.007
SAOUHSC_00499	NA	500138	501025	1	0	Cofactors, Vitamins, Prosthetic Groups, Pigments>Pyridoxine>Pyridoxin (Vitamin B6) Biosynthesis>Pyridoxine biosynthesis glutamine amidotransferase, synthase subunit (EC 2.4.2.-);Miscellaneous>Plant-Prokaryote comparative genomics>YebC>Pyridoxine biosynthesis glutamine amidotransferase, synthase subunit (EC 2.4.2.-)	no	-0.618	0.002	0.002	D1.5	2.105	0	0	U2.0	-0.031	0.747	0.993	~	0.091	0.792	0.935	~	-0.174	0.104	0.596	~	0.231	0.516	1	~	0.061	0.555	0.758	~	-1.334	0	0	D2.0	-0.532	0.001	0.015	~	-0.101	0.254	0.374	~	-0.088	0.522
SAOUHSC_00500	NA	501029	501589	1	0	Cofactors, Vitamins, Prosthetic Groups, Pigments>Pyridoxine>Pyridoxin (Vitamin B6) Biosynthesis>Pyridoxine biosynthesis glutamine amidotransferase, glutaminase subunit (EC 2.4.2.-);Miscellaneous>Plant-Prokaryote comparative genomics>YebC>Pyridoxine biosynthesis glutamine amidotransferase, glutaminase subunit (EC 2.4.2.-)	no	-0.219	0.152	0.066	~	2.571	0	0	U2.0	-0.11	0.24	0.978	~	0.248	0.497	0.9	~	-0.215	0.03	0.484	~	0.35	0.373	1	~	0.081	0.484	0.74	~	-1.302	0	0	D2.0	-0.608	0.001	0.009	D1.5	-0.071	0.348	0.42	~	-0.063	0.51
SAOUHSC_00501	nupC	501797	503011	-1	0	Carbohydrates>Monosaccharides>Deoxyribose and Deoxynucleoside Catabolism>Nucleoside permease NupC;Nucleosides and Nucleotides>Purines>Xanthine Metabolism in Bacteria>Nucleoside permease NupC	no	-0.405	0.033	0.02	~	0.413	0.016	0.009	~	0.036	0.791	0.993	~	0.064	0.606	0.917	~	0.081	0.546	0.771	~	-0.107	0.31	1	~	0.04	0.691	0.794	~	-0.161	0.243	0.051	~	-0.181	0.099	0.135	~	-0.118	0.395	0.439	~	-0.238	0.052
new_503048_503123_1	S168	503048	503123	1	s-5'	NA	no	-0.221	0.154	0.067	~	0.564	0.034	0.016	~	0.125	0.383	0.986	~	0.386	0.041	0.708	~	-0.034	0.808	0.833	~	0.275	0.261	1	~	-0.181	0.373	0.702	~	-0.207	0.334	0.067	~	-0.042	0.818	0.446	~	-0.054	0.749	0.579	~	-0.292	0.054
SAOUHSC_00502	ctsR	503169	503630	1	0	NA	no	-0.367	0.002	0.003	~	2.307	0	0	U2.0	0.343	0.002	0.423	~	0.316	0.144	0.81	~	0.089	0.415	0.724	~	0.148	0.603	1	~	-0.065	0.319	0.679	~	-0.073	0.399	0.079	~	0.307	0.02	0.059	~	0.052	0.484	0.479	~	0.205	0.161
new_503631_503726_1	S169	503631	503726	1	s-intra	NA	no	-0.13	0.156	0.068	~	2.614	0	0	U2.0	0.412	0.002	0.411	~	0.344	0.089	0.782	~	0.276	0.084	0.579	~	0.21	0.438	1	~	-0.006	0.965	0.843	~	-0.171	0.079	0.019	~	0.481	0.002	0.016	~	-0.048	0.497	0.484	~	0.028	0.828
SAOUHSC_00503	NA	503727	504215	1	0	Protein Metabolism>Protein degradation>Proteolysis in bacteria, ATP-dependent>Nucleotide excision repair protein, with UvrB/UvrC motif	no	-0.012	0.916	0.269	~	2.689	0	0	U2.0	0.355	0.009	0.632	~	0.384	0.047	0.724	~	0.017	0.886	0.845	~	0.136	0.534	1	~	-0.235	0.009	0.25	~	-0.127	0.216	0.046	~	0.26	0.012	0.045	~	-0.021	0.822	0.601	~	0.165	0.281
SAOUHSC_00504	NA	504205	505212	1	0	NA	no	0.21	0.065	0.034	~	2.85	0	0	U2.0	0.438	0.002	0.417	~	0.471	0.026	0.651	~	0.142	0.277	0.671	~	0.198	0.453	1	~	-0.214	0.029	0.351	~	-0.092	0.437	0.085	~	0.221	0.06	0.101	~	0.001	0.989	0.645	~	0.158	0.266
SAOUHSC_00505	clpC	505226	507682	1	0	Protein Metabolism>Protein degradation>Proteolysis in bacteria, ATP-dependent>ATP-dependent Clp protease, ATP-binding subunit ClpC	no	-0.017	0.866	0.258	~	2.71	0	0	U2.0	0.283	0.021	0.794	~	0.484	0.008	0.527	~	0.105	0.37	0.705	~	0.191	0.448	1	~	-0.155	0.041	0.393	~	-0.065	0.517	0.099	~	0.251	0.008	0.038	~	0.064	0.357	0.423	~	0.231	0.053
SAOUHSC_00506	NA	507610	507768	-1	0	NA	no	0.143	0.245	0.097	~	0.872	0.005	0.004	U1.5	0.212	0.063	0.922	~	-0.065	0.68	0.925	~	0.105	0.307	0.682	~	-0.007	0.962	1	~	-0.374	0.067	0.448	~	-0.878	0.014	0.004	D1.5	0.03	0.841	0.453	~	0.262	0.454	0.467	~	-0.012	0.867
new_507717_507908_1	S170	507717	507908	1	inter	NA	no	-0.25	0.021	0.014	~	1.276	0.005	0.004	U2.0	0.299	0.009	0.639	~	0.052	0.654	0.922	~	0.115	0.266	0.668	~	0.088	0.471	1	~	-0.219	0.044	0.4	~	-0.897	0.013	0.004	D1.5	-0.034	0.766	0.43	~	-0.218	0.01	0.146	~	0	0.997
new_507910_508021_1	S171	507910	508021	1	s-5'	NA	no	-0.216	0.065	0.034	~	0.58	0.039	0.018	~	-0.04	0.706	0.992	~	0.314	0.148	0.812	~	-0.107	0.302	0.68	~	-0.101	0.624	1	~	0.024	0.838	0.824	~	-0.919	0.014	0.004	D1.5	0.117	0.465	0.323	~	-0.228	0.01	0.144	~	-0.409	0.026
new_508023_508196_1	S172	508023	508196	1	5'	NA	no	-0.011	0.897	0.265	~	0.722	0.007	0.004	U1.5	0.135	0.209	0.975	~	0.027	0.848	0.939	~	-0.001	0.993	0.86	~	-0.102	0.403	1	~	-0.046	0.717	0.8	~	-0.774	0.041	0.011	D1.5	0.005	0.961	0.486	~	-0.184	0.036	0.209	~	-0.219	0.042
SAOUHSC_00507	radA	508197	509531	1	0	DNA Metabolism>DNA repair>DNA repair, bacterial>DNA repair protein RadA	no	-0.002	0.984	0.283	~	0.297	0.042	0.019	~	0.05	0.684	0.992	~	0.083	0.504	0.902	~	-0.139	0.279	0.671	~	0.124	0.516	1	~	-0.172	0.053	0.419	~	-0.555	0.046	0.012	~	-0.259	0.013	0.047	~	-0.074	0.404	0.443	~	-0.01	0.889
SAOUHSC_00508	NA	509574	510629	1	0	Stress Response>Heat shock>Heat shock dnaK gene cluster extended>Membrane-associated protein containing RNA-binding TRAM domain and ribonuclease PIN-domain, YacL B.subtilis ortholog	no	-0.096	0.353	0.129	~	0.48	0.004	0.003	~	0.091	0.5	0.989	~	0.014	0.91	0.943	~	-0.021	0.834	0.837	~	0.116	0.429	1	~	-0.089	0.36	0.696	~	-0.426	0.1	0.023	~	-0.291	0.024	0.063	~	-0.085	0.345	0.419	~	-0.01	0.897
new_510630_511036_1	S173	510630	511036	1	inter	NA	no	-0.337	0.097	0.046	~	0.906	0.014	0.008	U1.5	0.249	0.1	0.949	~	0.306	0.297	0.858	~	0.15	0.231	0.657	~	-0.211	0.448	1	~	-0.114	0.542	0.755	~	-0.128	0.23	0.049	~	-0.098	0.703	0.409	~	-0.184	0.065	0.251	~	-0.494	0.002
new_511038_511185_1	S174	511038	511185	1	s-5'	NA	no	-0.443	0.011	0.009	~	-1.322	0.002	0.002	D2.0	0.08	0.474	0.989	~	-0.019	0.954	0.946	~	0.149	0.175	0.636	~	-0.208	0.53	1	~	-0.091	0.525	0.751	~	-0.111	0.319	0.065	~	-0.097	0.368	0.282	~	-0.103	0.247	0.371	~	-0.093	0.498
SAOUHSC_00509	gltX	511186	512640	1	0	Protein Metabolism>Protein biosynthesis>tRNA aminoacylation, Glu and Gln>Glutamyl-tRNA(Gln) synthetase (EC 6.1.1.24);Protein Metabolism>Protein biosynthesis>tRNA aminoacylation, Glu and Gln>Glutamyl-tRNA synthetase (EC 6.1.1.17)	no	-0.183	0.071	0.036	~	-0.221	0.203	0.069	~	0.037	0.672	0.992	~	0.08	0.639	0.921	~	-0.015	0.869	0.843	~	-0.141	0.423	1	~	-0.087	0.283	0.66	~	0.074	0.457	0.089	~	-0.172	0.062	0.104	~	0.047	0.522	0.494	~	-0.004	0.959
new_512705_512985_1	S175	512705	512985	1	indep	NA	no	-0.432	0.003	0.003	~	-0.603	0.003	0.002	D1.5	-0.018	0.864	0.994	~	-0.046	0.781	0.934	~	0.024	0.837	0.838	~	-0.251	0.166	1	~	0.073	0.49	0.742	~	0.416	0.003	0.001	~	0.026	0.83	0.449	~	0.011	0.871	0.615	~	-0.097	0.216
new_512987_513062_1	S176	512987	513062	1	s-inter	NA	no	-1.874	0	0	D2.0	-0.752	0.003	0.002	D1.5	-0.09	0.537	0.99	~	0.114	0.437	0.888	~	-0.142	0.39	0.713	~	-0.139	0.34	1	~	-0.125	0.28	0.658	~	0.49	0.001	0	~	-0.22	0.124	0.151	~	0.183	0.034	0.207	~	-0.259	0.052
SAOUHSC_00510	cysE	513063	513710	1	0	Amino Acids and Derivatives>Lysine, threonine, methionine, and cysteine>Cysteine Biosynthesis>Serine acetyltransferase (EC 2.3.1.30);Amino Acids and Derivatives>Lysine, threonine, methionine, and cysteine>Methionine Biosynthesis>Serine acetyltransferase (EC 2.3.1.30);Miscellaneous>Plant-Prokaryote comparative genomics>Conserved gene cluster possibly involved in RNA metabolism>Serine acetyltransfe…	no	-1.567	0	0	D2.0	-0.551	0.005	0.003	~	-0.132	0.334	0.984	~	0.095	0.476	0.896	~	-0.219	0.174	0.636	~	-0.126	0.303	1	~	-0.112	0.356	0.694	~	0.522	0	0	~	-0.313	0.044	0.086	~	0.215	0.032	0.203	~	-0.012	0.933
SAOUHSC_00511	cysS	513694	515094	1	0	Miscellaneous>Plant-Prokaryote comparative genomics>Conserved gene cluster possibly involved in RNA metabolism>Cysteinyl-tRNA synthetase (EC 6.1.1.16)	no	-1.236	0	0	D2.0	-0.392	0.026	0.013	~	0.009	0.933	0.994	~	0.107	0.516	0.904	~	-0.063	0.641	0.798	~	-0.162	0.227	1	~	-0.088	0.299	0.668	~	0.391	0.002	0.001	~	-0.169	0.103	0.137	~	0.078	0.42	0.451	~	-0.144	0.091
SAOUHSC_00512	NA	515087	515491	1	0	Miscellaneous>Plant-Prokaryote comparative genomics>Conserved gene cluster possibly involved in RNA metabolism>COG1939 Ribonuclease III family protein	no	-1.249	0	0	D2.0	-0.444	0.014	0.008	~	-0.174	0.247	0.979	~	0.071	0.71	0.928	~	-0.069	0.662	0.803	~	-0.135	0.249	1	~	-0.057	0.641	0.781	~	0.573	0	0	~	-0.153	0.252	0.226	~	0.135	0.142	0.311	~	-0.098	0.33
SAOUHSC_00513	NA	515499	516245	1	0	Miscellaneous>Plant-Prokaryote comparative genomics>Conserved gene cluster possibly involved in RNA metabolism>23S rRNA (guanosine-2'-O-) -methyltransferase rlmB (EC 2.1.1.-) ;Miscellaneous>Plant-Prokaryote comparative genomics>Conserved gene cluster possibly involved in RNA metabolism>TrmH family tRNA/rRNA methyltransferase YacO (EC 2.1.1.-)	no	-1.198	0	0	D2.0	-0.304	0.056	0.024	~	-0.073	0.605	0.991	~	0.185	0.254	0.846	~	-0.146	0.332	0.692	~	-0.049	0.708	1	~	-0.011	0.885	0.832	~	0.475	0.001	0	~	-0.181	0.062	0.103	~	0.112	0.269	0.382	~	-0.13	0.12
SAOUHSC_00514	NA	516245	516769	1	0	Miscellaneous>Plant-Prokaryote comparative genomics>Conserved gene cluster possibly involved in RNA metabolism>Hypothetical protein DUF901, similar to C-terminal domain of ribosome protection-type Tc-resistance proteins	no	-1.248	0	0	D2.0	-0.385	0.025	0.013	~	-0.007	0.95	0.994	~	0.187	0.271	0.851	~	-0.024	0.836	0.838	~	-0.151	0.175	1	~	-0.064	0.461	0.733	~	0.437	0.001	0	~	-0.021	0.824	0.448	~	0.105	0.301	0.398	~	-0.076	0.32
new_516770_516849_1	S177	516770	516849	1	s-intra	NA	no	-0.279	0.417	0.146	~	0.177	0.642	0.179	~	0.803	0.024	0.816	~	0.004	0.991	0.947	~	0.576	0.065	0.556	~	-0.428	0.255	1	~	0.157	0.625	0.777	~	-0.104	0.449	0.087	~	0.152	0.714	0.413	~	-0.078	0.547	0.503	~	-0.278	0.016
SAOUHSC_00515	sigH	516850	517419	1	0	Dormancy and Sporulation>Dormancy and Sporulation - no subcategory>Sporulation-associated proteins with broader functions>RNA polymerase sporulation specific sigma factor SigH;Miscellaneous>Plant-Prokaryote comparative genomics>Conserved gene cluster possibly involved in RNA metabolism>RNA polymerase sporulation specific sigma factor SigH;RNA Metabolism>Transcription>Transcription initiation, bac…	no	-1.385	0	0	D2.0	-0.228	0.309	0.098	~	-0.071	0.595	0.991	~	0.18	0.506	0.902	~	-0.164	0.276	0.67	~	-0.18	0.419	1	~	0.048	0.673	0.79	~	0.526	0	0	~	-0.083	0.627	0.381	~	0.049	0.534	0.498	~	-0.226	0.018
new_517420_517494_1	S178	517420	517494	1	s-inter	NA	no	-1.485	0	0	D2.0	-0.382	0.151	0.055	~	-0.055	0.722	0.993	~	0.214	0.431	0.887	~	-0.118	0.452	0.738	~	-0.253	0.338	1	~	-0.235	0.303	0.67	~	0.395	0.001	0	~	-0.248	0.146	0.165	~	0.034	0.633	0.537	~	-0.255	0.02
new_517496_517696_1	S179	517496	517696	1	5'	NA	no	-0.604	0.006	0.006	D1.5	-0.467	0.079	0.032	~	0.126	0.346	0.985	~	0.224	0.218	0.832	~	0.306	0.019	0.426	~	-0.061	0.713	1	~	-0.033	0.908	0.835	~	1.159	0	0	U2.0	-0.405	0.084	0.123	~	-0.144	0.465	0.471	~	-0.4	0.001
SAOUHSC_00516	secE	517697	517915	1	0	NA	no	-0.403	0.002	0.002	~	-0.354	0.048	0.021	~	-0.055	0.592	0.991	~	0.116	0.497	0.9	~	-0.057	0.532	0.767	~	-0.153	0.345	1	~	-0.036	0.697	0.795	~	1.059	0	0	U2.0	-0.098	0.424	0.305	~	0.082	0.246	0.37	~	-0.366	0.001
SAOUHSC_00517	nusG	517928	518476	1	0	RNA Metabolism>Transcription>Transcription factors bacterial>Transcription antitermination protein NusG	no	-0.309	0.019	0.013	~	-0.173	0.297	0.095	~	-0.029	0.759	0.993	~	0.06	0.745	0.931	~	-0.014	0.905	0.848	~	-0.228	0.204	1	~	-0.031	0.679	0.791	~	0.918	0	0	U1.5	0.055	0.527	0.347	~	0.027	0.732	0.573	~	-0.314	0.004
new_518477_518656_1	S180	518477	518656	1	intra	NA	no	-0.212	0.089	0.043	~	0.17	0.397	0.121	~	0.132	0.35	0.985	~	0.213	0.418	0.884	~	0.141	0.3	0.679	~	-0.238	0.3	1	~	-0.058	0.364	0.698	~	0.601	0	0	U1.5	-0.381	0.005	0.03	~	-0.055	0.503	0.487	~	-0.161	0.152
SAOUHSC_00518	rplK	518657	519079	1	0	Protein Metabolism>Protein biosynthesis>Ribosome LSU bacterial>LSU ribosomal protein L11p (L12e)	no	-0.783	0	0	D1.5	0.592	0.07	0.029	U1.5	-0.382	0.002	0.409	~	0.433	0.3	0.859	~	-0.681	0.003	0.295	~	-0.232	0.533	1	~	-0.042	0.824	0.821	~	0.478	0	0	~	-0.108	0.498	0.336	~	0.038	0.549	0.504	~	-0.023	0.795
new_519080_519286_1	S181	519080	519286	1	intra	NA	no	-0.425	0.003	0.003	~	0.419	0.377	0.116	~	-0.334	0.062	0.92	~	0.23	0.669	0.924	~	-0.069	0.442	0.735	~	-0.334	0.588	1	~	0.059	0.451	0.73	~	0.443	0.001	0	~	-0.021	0.897	0.469	~	-0.091	0.212	0.35	~	-0.014	0.911
SAOUHSC_00519	rplA	519287	519979	1	0	Protein Metabolism>Protein biosynthesis>Ribosome LSU bacterial>LSU ribosomal protein L1p (L10Ae)	no	-0.629	0.001	0.001	D1.5	0.787	0.074	0.03	U1.5	-0.119	0.463	0.989	~	0.541	0.296	0.858	~	-0.02	0.905	0.848	~	-0.387	0.462	1	~	-0.129	0.319	0.678	~	0.48	0.002	0.001	~	-0.146	0.28	0.24	~	0.069	0.367	0.428	~	0.073	0.41
new_519980_520054_1	S182	519980	520054	1	s-inter	NA	no	-0.794	0.007	0.006	D1.5	0.667	0.069	0.029	U1.5	0.367	0.033	0.861	~	0.235	0.345	0.868	~	0.066	0.724	0.817	~	-0.445	0.133	1	~	0.006	0.986	0.846	~	-0.614	0.007	0.002	D1.5	0.277	0.371	0.284	~	-0.289	0.056	0.24	~	-0.199	0.141
new_520056_520250_1	S183	520056	520250	1	5'	NA	no	-0.262	0.017	0.012	~	0.101	0.7	0.193	~	0.153	0.109	0.953	~	0.303	0.356	0.87	~	0.15	0.114	0.603	~	-0.56	0.072	1	~	-0.083	0.402	0.713	~	-1.003	0	0	D2.0	-0.149	0.107	0.14	~	-0.518	0.005	0.119	~	-0.304	0.009
SAOUHSC_00520	rplJ	520251	520751	1	0	Protein Metabolism>Protein biosynthesis>Ribosome LSU bacterial>LSU ribosomal protein L10p (P0)	no	-0.539	0.002	0.002	~	0.552	0.062	0.026	~	0.094	0.39	0.986	~	0.38	0.294	0.857	~	0.024	0.819	0.835	~	-0.48	0.136	1	~	-0.016	0.87	0.829	~	-1.362	0	0	D2.0	0.03	0.78	0.434	~	-0.332	0.02	0.18	~	0.032	0.795
SAOUHSC_00521	rplL	520794	521162	1	0	Protein Metabolism>Protein biosynthesis>Ribosome LSU bacterial>LSU ribosomal protein L7/L12 (P1/P2)	no	0.173	0.398	0.141	~	0.798	0.039	0.018	U1.5	0.387	0.115	0.955	~	0.384	0.237	0.84	~	0.293	0.269	0.669	~	-0.459	0.262	1	~	0.09	0.273	0.654	~	-1.469	0	0	D2.0	0.104	0.257	0.228	~	-0.307	0.106	0.285	~	0.216	0.235
new_521163_521284_1	S184	521163	521284	1	s-inter	NA	no	-0.202	0.551	0.181	~	1.191	0.019	0.01	U2.0	0.293	0.267	0.98	~	0.444	0.277	0.853	~	0.209	0.45	0.737	~	-0.293	0.432	1	~	0.026	0.947	0.841	~	-2.01	0	0	D2.0	0.592	0.143	0.163	~	-0.332	0.439	0.46	~	-0.107	0.571
SAOUHSC_00523	NA	521337	521945	1	0	NA	no	-0.286	0.083	0.041	~	0.1	0.666	0.185	~	0.072	0.659	0.992	~	0.199	0.483	0.898	~	0.137	0.407	0.72	~	-0.312	0.2	1	~	-0.034	0.68	0.791	~	0.202	0.054	0.013	~	-0.197	0.027	0.066	~	0.161	0.102	0.282	~	0.151	0.17
new_521969_522300_1	S185	521969	522300	1	5'	NA	no	-0.33	0.016	0.012	~	-1.646	0.001	0.001	D2.0	0.021	0.885	0.994	~	0.044	0.88	0.941	~	0.03	0.809	0.833	~	-0.088	0.745	1	~	-0.134	0.188	0.599	~	0.375	0.006	0.002	~	-0.168	0.12	0.148	~	-0.064	0.406	0.445	~	-0.284	0.009
SAOUHSC_00524	rpoB	522301	525711	1	0	RNA Metabolism>Transcription>RNA polymerase bacterial>DNA-directed RNA polymerase beta subunit (EC 2.7.7.6);Virulence>Virulence - no subcategory>Mycobacterium virulence operon involved in DNA transcription>DNA-directed RNA polymerase beta subunit (EC 2.7.7.6)	no	0.339	0.008	0.007	~	-0.621	0.055	0.024	D1.5	0.155	0.141	0.963	~	-0.261	0.414	0.883	~	0.128	0.215	0.652	~	-0.103	0.755	1	~	-0.174	0.032	0.364	~	0.218	0.056	0.014	~	-0.224	0.013	0.047	~	0.159	0.205	0.347	~	-0.077	0.36
new_525712_525874_1	S186	525712	525874	1	intra	NA	no	0.386	0.102	0.048	~	-0.686	0.056	0.024	D1.5	0.259	0.088	0.943	~	-0.188	0.467	0.895	~	0.079	0.562	0.776	~	-0.173	0.553	1	~	-0.099	0.566	0.76	~	0.049	0.634	0.119	~	0.096	0.614	0.376	~	0.089	0.494	0.483	~	-0.182	0.187
SAOUHSC_00525	rpoC	525875	529471	1	0	RNA Metabolism>Transcription>RNA polymerase bacterial>DNA-directed RNA polymerase beta' subunit (EC 2.7.7.6);Virulence>Virulence - no subcategory>Mycobacterium virulence operon involved in DNA transcription>DNA-directed RNA polymerase beta' subunit (EC 2.7.7.6)	no	0.258	0.049	0.027	~	-0.469	0.058	0.025	~	0.22	0.095	0.947	~	-0.031	0.895	0.942	~	0.105	0.364	0.704	~	-0.166	0.506	1	~	-0.092	0.212	0.617	~	0.27	0.018	0.005	~	-0.194	0.027	0.066	~	0.038	0.768	0.585	~	-0.094	0.214
SAOUHSC_00526	NA	529608	529862	1	0	Protein Metabolism>Protein biosynthesis>Ribosome LSU bacterial>Firmicutes ribosomal L7Ae family protein	no	-0.14	0.154	0.067	~	0.823	0.012	0.007	U1.5	0.026	0.764	0.993	~	0.235	0.384	0.875	~	0.119	0.172	0.635	~	-0.254	0.363	1	~	-0.051	0.569	0.761	~	-0.238	0.046	0.012	~	-0.035	0.625	0.381	~	-0.29	0.021	0.183	~	-0.08	0.294
new_529863_529959_1	S187	529863	529959	1	s-intra	NA	no	-0.031	0.79	0.241	~	1.088	0.003	0.003	U2.0	0.111	0.252	0.979	~	0.208	0.428	0.886	~	0.12	0.224	0.655	~	-0.191	0.446	1	~	-0.01	0.868	0.829	~	-0.128	0.303	0.062	~	-0.024	0.734	0.419	~	-0.354	0.012	0.154	~	-0.014	0.824
SAOUHSC_00527	rpsL	529960	530373	1	0	Protein Metabolism>Protein biosynthesis>Ribosome SSU bacterial>SSU ribosomal protein S12p (S23e);Protein Metabolism>Protein processing and modification>Ribosomal protein S12p Asp methylthiotransferase>SSU ribosomal protein S12p (S23e);Virulence>Virulence - no subcategory>Mycobacterium virulence operon involved in protein synthesis (SSU ribosomal proteins)>SSU ribosomal protein S12p (S23e)	no	0.172	0.089	0.043	~	1.181	0.001	0.001	U2.0	0.219	0.027	0.834	~	0.332	0.3	0.859	~	0.055	0.716	0.815	~	-0.265	0.364	1	~	0.002	0.984	0.846	~	-0.008	0.924	0.164	~	0.034	0.69	0.404	~	-0.19	0.059	0.244	~	0.085	0.429
SAOUHSC_00528	rpsG	530439	530909	1	0	Protein Metabolism>Protein biosynthesis>Ribosome SSU bacterial>SSU ribosomal protein S7p (S5e);Virulence>Virulence - no subcategory>Mycobacterium virulence operon involved in protein synthesis (SSU ribosomal proteins)>SSU ribosomal protein S7p (S5e)	no	-0.192	0.242	0.096	~	1.232	0.002	0.002	U2.0	-0.016	0.886	0.994	~	0.36	0.257	0.847	~	-0.087	0.552	0.773	~	-0.201	0.498	1	~	0.014	0.878	0.83	~	0.112	0.107	0.025	~	-0.021	0.823	0.447	~	-0.048	0.491	0.482	~	-0.077	0.306
new_530910_531031_1	S188	530910	531031	1	s-intra	NA	no	-0.191	0.214	0.087	~	1.155	0.004	0.003	U2.0	0.139	0.197	0.974	~	0.308	0.322	0.864	~	0.313	0.011	0.371	~	-0.269	0.469	1	~	-0.029	0.807	0.818	~	0.116	0.114	0.026	~	-0.092	0.491	0.333	~	-0.056	0.462	0.47	~	-0.384	0.001
SAOUHSC_00529	fusA	531032	533113	1	0	Protein Metabolism>Protein biosynthesis>Translation elongation factor G family>Translation elongation factor G;Protein Metabolism>Protein biosynthesis>Translation elongation factors bacterial>Translation elongation factor G;Protein Metabolism>Protein biosynthesis>Universal GTPases>Translation elongation factor G;Virulence>Virulence - no subcategory>Mycobacterium virulence operon involved in prote…	no	0.18	0.098	0.046	~	1.637	0.002	0.002	U2.0	0.157	0.114	0.955	~	0.399	0.321	0.863	~	0.065	0.51	0.759	~	-0.297	0.502	1	~	-0.036	0.57	0.761	~	0.149	0.048	0.012	~	-0.036	0.688	0.404	~	-0.011	0.903	0.624	~	0.026	0.798
new_533114_533329_1	S189	533114	533329	1	intra	NA	no	-0.059	0.514	0.172	~	1.37	0.01	0.006	U2.0	-0.025	0.775	0.993	~	0.605	0.222	0.834	~	0.026	0.755	0.823	~	-0.38	0.459	1	~	-0.005	0.94	0.84	~	0.429	0	0	~	-0.042	0.617	0.378	~	-0.288	0.062	0.248	~	-0.152	0.243
SAOUHSC_00530	tuf	533330	534514	1	0	Protein Metabolism>Protein biosynthesis>Translation elongation factors bacterial>Translation elongation factor Tu;Protein Metabolism>Protein biosynthesis>Universal GTPases>Translation elongation factor Tu;Virulence>Virulence - no subcategory>Mycobacterium virulence operon involved in protein synthesis (SSU ribosomal proteins)>Translation elongation factor Tu	no	0.182	0.097	0.046	~	1.364	0	0	U2.0	-0.021	0.832	0.994	~	0.355	0.27	0.851	~	-0.063	0.566	0.777	~	-0.149	0.332	1	~	-0.202	0.034	0.371	~	0.516	0.001	0	~	0.043	0.579	0.365	~	0.068	0.395	0.44	~	0.106	0.14
new_534735_534795_-1	S190	534735	534795	-1	s-3'	NA	no	0.96	0	0	U1.5	0.859	0.058	0.025	U1.5	0.02	0.906	0.994	~	-0.02	0.952	0.945	~	-0.221	0.194	0.644	~	-0.156	0.625	1	~	0.035	0.822	0.821	~	-0.492	0.008	0.003	~	-0.243	0.228	0.213	~	-0.563	0.004	0.117	~	0.244	0.145
SAOUHSC_00531	NA	534796	535971	-1	0	Amino Acids and Derivatives>Lysine, threonine, methionine, and cysteine>Lysine Biosynthesis DAP Pathway>N-acetyl-L,L-diaminopimelate deacetylase (EC 3.5.1.47)	no	0.276	0.031	0.019	~	0.271	0.178	0.062	~	-0.034	0.756	0.993	~	0.143	0.504	0.902	~	-0.222	0.039	0.511	~	0.082	0.72	1	~	-0.052	0.62	0.776	~	0.442	0.004	0.001	~	-0.254	0.071	0.111	~	0.001	0.991	0.645	~	0.27	0.021
SAOUHSC_00532	kbl	536142	537329	1	0	Amino Acids and Derivatives>Alanine, serine, and glycine>Glycine and Serine Utilization>2-amino-3-ketobutyrate coenzyme A ligase (EC 2.3.1.29);Amino Acids and Derivatives>Alanine, serine, and glycine>Glycine Biosynthesis>2-amino-3-ketobutyrate coenzyme A ligase (EC 2.3.1.29);Amino Acids and Derivatives>Lysine, threonine, methionine, and cysteine>Threonine degradation>2-amino-3-ketobutyrate coenzy…	no	-0.29	0.027	0.017	~	0.785	0.001	0.001	U1.5	0.015	0.862	0.994	~	0.014	0.943	0.945	~	0.059	0.497	0.755	~	-0.021	0.904	1	~	0.117	0.201	0.609	~	0.638	0	0	U1.5	0.001	0.992	0.494	~	0.135	0.077	0.263	~	0.159	0.055
SAOUHSC_00533	hchA	537595	538473	1	0	NA	no	0.757	0.001	0.001	U1.5	-1.585	0.061	0.026	D2.0	-0.137	0.318	0.983	~	0.647	0.449	0.891	~	0.253	0.104	0.596	~	1.088	0.217	1	~	-0.109	0.475	0.737	~	-0.296	0.003	0.001	~	-0.339	0.026	0.065	~	-0.034	0.606	0.527	~	-0.056	0.606
SAOUHSC_00534	araB	538632	540269	1	0	NA	no	-0.197	0.088	0.043	~	0.818	0	0.001	U1.5	0.009	0.928	0.994	~	0.058	0.66	0.923	~	-0.097	0.375	0.707	~	-0.122	0.319	1	~	-0.096	0.355	0.694	~	-0.518	0	0	~	-0.28	0.022	0.061	~	0.056	0.483	0.479	~	-0.04	0.58
new_540401_540482_1	S191	540401	540482	1	s-5'	NA	no	-0.585	0.001	0.001	~	0.227	0.321	0.101	~	-0.136	0.172	0.97	~	0.267	0.165	0.816	~	-0.478	0.004	0.309	~	0.335	0.091	1	~	-0.139	0.279	0.658	~	-0.227	0.129	0.029	~	-0.199	0.154	0.17	~	-0.113	0.109	0.288	~	0.147	0.176
SAOUHSC_00535	NA	540483	541448	1	0	Amino Acids and Derivatives>Alanine, serine, and glycine>Glycine Biosynthesis>L-threonine 3-dehydrogenase (EC 1.1.1.103);Amino Acids and Derivatives>Lysine, threonine, methionine, and cysteine>Threonine degradation>L-threonine 3-dehydrogenase (EC 1.1.1.103)	no	0.013	0.89	0.263	~	0.897	0	0	U1.5	-0.107	0.22	0.976	~	0.281	0.049	0.729	~	-0.165	0.127	0.612	~	0.211	0.079	1	~	-0.026	0.738	0.804	~	0.014	0.817	0.148	~	-0.082	0.34	0.27	~	0.106	0.147	0.314	~	0.351	0.003
new_541513_541650_1	S192	541513	541650	1	s-inter	NA	no	-0.079	0.458	0.157	~	0.503	0.012	0.007	~	0.131	0.263	0.98	~	0.101	0.49	0.899	~	0.144	0.366	0.704	~	-0.061	0.635	1	~	-0.253	0.081	0.472	~	0.404	0.143	0.032	~	0.017	0.893	0.468	~	0.115	0.642	0.541	~	0.007	0.949
new_541652_541782_1	S193	541652	541782	1	s-5'	NA	no	-0.057	0.671	0.212	~	0.537	0.028	0.014	~	-0.05	0.679	0.992	~	0.32	0.178	0.82	~	0.11	0.343	0.696	~	-0.217	0.354	1	~	0.213	0.079	0.469	~	0.824	0	0	U1.5	0.152	0.302	0.251	~	-0.094	0.165	0.324	~	-0.317	0.094
SAOUHSC_00536	ilvE	541783	542859	1	0	Amino Acids and Derivatives>Alanine, serine, and glycine>Alanine biosynthesis>Branched-chain amino acid aminotransferase (EC 2.6.1.42);Amino Acids and Derivatives>Branched-chain amino acids>Branched-Chain Amino Acid Biosynthesis>Branched-chain amino acid aminotransferase (EC 2.6.1.42);Amino Acids and Derivatives>Branched-chain amino acids>Isoleucine degradation>Branched-chain amino acid aminotran…	no	0.361	0.016	0.011	~	0.655	0.001	0.001	U1.5	-0.067	0.585	0.991	~	0.117	0.336	0.867	~	-0.057	0.612	0.791	~	0.129	0.275	1	~	0.024	0.73	0.803	~	0.888	0	0	U1.5	-0.009	0.919	0.475	~	0.16	0.027	0.195	~	0.126	0.214
SAOUHSC_00537	NA	542832	543005	1	0	NA	no	0.681	0.001	0.001	U1.5	0.356	0.077	0.031	~	0.123	0.483	0.989	~	0.048	0.778	0.934	~	0.052	0.546	0.771	~	0.227	0.238	1	~	0.023	0.815	0.82	~	0.934	0	0	U1.5	0.11	0.593	0.37	~	0.051	0.75	0.579	~	-0.193	0.048
new_543006_543108_1	S194	543006	543108	1	s-intra	NA	no	0.482	0.003	0.004	~	0.24	0.111	0.042	~	0.065	0.633	0.992	~	0.112	0.439	0.889	~	0.086	0.431	0.731	~	0.184	0.226	1	~	-0.075	0.386	0.707	~	1.107	0	0	U2.0	0.207	0.148	0.166	~	0.097	0.227	0.358	~	-0.042	0.647
SAOUHSC_00538	NA	543109	543792	1	0	NA	no	0.573	0.001	0.001	~	0.354	0.097	0.038	~	0.018	0.858	0.994	~	0.183	0.261	0.848	~	0.002	0.984	0.859	~	0.309	0.103	1	~	-0.084	0.428	0.723	~	0.432	0.003	0.001	~	-0.244	0.099	0.135	~	0.073	0.486	0.48	~	0.32	0.002
SAOUHSC_00539	NA	543908	544570	-1	0	Nucleosides and Nucleotides>Purines>Purine conversions>Deoxyadenosine kinase (EC 2.7.1.76);Nucleosides and Nucleotides>Purines>Purine conversions>Deoxyguanosine kinase (EC 2.7.1.113)	no	-0.641	0	0.001	D1.5	0.115	0.463	0.137	~	-0.128	0.213	0.976	~	0.059	0.694	0.927	~	-0.259	0.031	0.485	~	-0.158	0.244	1	~	0.05	0.55	0.757	~	0.401	0.007	0.002	~	-0.177	0.082	0.121	~	-0.202	0.113	0.29	~	-0.051	0.446
SAOUHSC_00540	NA	544563	545180	-1	0	Nucleosides and Nucleotides>Purines>Purine conversions>Deoxyadenosine kinase (EC 2.7.1.76);Nucleosides and Nucleotides>Purines>Purine conversions>Deoxyguanosine kinase (EC 2.7.1.113)	no	-0.345	0.024	0.016	~	-0.073	0.734	0.2	~	0.204	0.102	0.95	~	0.17	0.513	0.903	~	0.007	0.947	0.854	~	-0.223	0.324	1	~	-0.049	0.76	0.809	~	0.558	0	0	~	-0.176	0.325	0.263	~	-0.318	0.011	0.148	~	-0.271	0.036
new_545181_545760_-1	S195	545181	545760	-1	5'	NA	no	-0.239	0.067	0.035	~	0.193	0.262	0.085	~	-0.036	0.773	0.993	~	0.129	0.479	0.897	~	-0.218	0.05	0.534	~	-0.209	0.218	1	~	-0.07	0.501	0.745	~	0.72	0	0	U1.5	-0.393	0.001	0.013	~	-0.18	0.157	0.319	~	0.171	0.102
SAOUHSC_00541	tadA	545247	545717	1	0	RNA Metabolism>RNA processing and modification>tRNA processing>tRNA-specific adenosine-34 deaminase (EC 3.5.4.-)	no	-0.16	0.269	0.104	~	0.011	0.943	0.243	~	-0.136	0.201	0.974	~	-0.032	0.858	0.94	~	-0.191	0.088	0.583	~	-0.026	0.874	1	~	-0.075	0.284	0.66	~	0.692	0	0	U1.5	-0.307	0.003	0.024	~	0.058	0.624	0.534	~	0.099	0.272
new_545752_545863_1	S196	545752	545863	1	s-5'	NA	no	1.86	0	0	U2.0	0.362	0.018	0.01	~	-0.051	0.712	0.993	~	-0.325	0.261	0.848	~	-0.155	0.294	0.676	~	-0.12	0.531	1	~	0.1	0.335	0.686	~	0.842	0	0	U1.5	0.177	0.127	0.153	~	-0.057	0.563	0.509	~	0.101	0.441
SAOUHSC_00542	NA	545864	546733	1	0	NA	no	1.804	0	0	U2.0	0.621	0.001	0.001	U1.5	-0.073	0.595	0.991	~	-0.224	0.348	0.869	~	-0.139	0.362	0.703	~	-0.087	0.554	1	~	-0.017	0.854	0.826	~	0.479	0	0	~	0.044	0.703	0.409	~	-0.082	0.354	0.422	~	0.124	0.237
SAOUHSC_00543	NA	546754	547320	1	0	NA	no	1.954	0	0	U2.0	0.939	0	0.001	U1.5	-0.087	0.401	0.987	~	-0.076	0.713	0.928	~	-0.131	0.251	0.664	~	-0.074	0.663	1	~	0.162	0.048	0.41	~	0.667	0	0	U1.5	0.067	0.566	0.36	~	0.076	0.31	0.403	~	0.213	0.083
SAOUHSC_A00526	NA	547608	547865	-1	0	NA	no	-0.015	0.877	0.26	~	0.013	0.906	0.236	~	0.217	0.122	0.958	~	-0.055	0.682	0.925	~	0.153	0.284	0.673	~	-0.025	0.808	1	~	0.02	0.841	0.824	~	-0.132	0.214	0.046	~	-0.137	0.137	0.159	~	-0.181	0.03	0.2	~	-0.07	0.444
SAOUHSC_00544	sdrC	547751	550738	1	0	Virulence, Disease and Defense>Adhesion>Adhesins in Staphylococcus>Adhesin of unknown specificity SdrC	yes	-0.947	0	0	D1.5	0.052	0.8	0.214	~	-0.111	0.386	0.986	~	-0.103	0.44	0.889	~	0.104	0.333	0.692	~	-0.079	0.459	1	~	0.095	0.183	0.595	~	-0.12	0.243	0.051	~	0.095	0.265	0.233	~	-0.502	0.001	0.091	~	-0.13	0.195
new_551039_551104_1	S197	551039	551104	1	s-5'	NA	no	-1.018	0	0	D2.0	-0.484	0.265	0.086	~	-0.01	0.925	0.994	~	-0.754	0.138	0.809	~	0.3	0.049	0.532	~	0.171	0.632	1	~	0.133	0.495	0.743	~	-0.686	0.003	0.001	D1.5	0.003	0.985	0.492	~	-1.482	0	0.088	D1.5	-1.494	0
SAOUHSC_00545	sdrD	551105	555154	1	0	Virulence, Disease and Defense>Adhesion>Adhesins in Staphylococcus>Adhesin of unknown specificity SdrD;Virulence, Disease and Defense>Adhesion>Adhesins in Staphylococcus>Adhesin of unknown specificity SdrE, similar to bone sialoprotein-binding protein Bbp	yes	-0.533	0.001	0.001	~	-0.083	0.784	0.211	~	0.048	0.746	0.993	~	-0.512	0.152	0.813	~	0.098	0.396	0.716	~	0.211	0.514	1	~	0.131	0.086	0.479	~	-1.205	0	0	D2.0	-0.112	0.186	0.189	~	-0.345	0.002	0.106	~	-0.965	0
SAOUHSC_00547	NA	555273	556745	1	0	Cell Wall and Capsule>Gram-Positive cell wall components>Teichoic and lipoteichoic acids biosynthesis>Poly(glycerol-phosphate) alpha-glucosyltransferase (EC 2.4.1.52)	no	0.3	0.008	0.007	~	0.744	0	0.001	U1.5	0.043	0.612	0.991	~	-0.001	0.997	0.948	~	-0.035	0.692	0.81	~	0.053	0.653	1	~	0.039	0.552	0.757	~	-0.356	0.001	0.001	~	0.001	0.985	0.492	~	-0.046	0.534	0.498	~	-0.24	0.008
SAOUHSC_00548	NA	556869	558359	-1	0	Cell Wall and Capsule>Gram-Positive cell wall components>Teichoic and lipoteichoic acids biosynthesis>Poly(glycerol-phosphate) alpha-glucosyltransferase (EC 2.4.1.52)	no	-0.142	0.17	0.072	~	0.722	0.004	0.003	U1.5	-0.021	0.822	0.994	~	-0.189	0.387	0.876	~	0.031	0.748	0.822	~	0.003	0.987	1	~	0.011	0.884	0.831	~	0.154	0.058	0.014	~	-0.093	0.347	0.273	~	-0.051	0.437	0.459	~	-0.337	0.005
SAOUHSC_00549	folE2	558641	559519	-1	0	Cofactors, Vitamins, Prosthetic Groups, Pigments>Folate and pterines>Folate Biosynthesis>GTP cyclohydrolase I (EC 3.5.4.16) type 2;RNA Metabolism>RNA processing and modification>Queuosine-Archaeosine Biosynthesis>GTP cyclohydrolase I (EC 3.5.4.16) type 2	no	-0.021	0.847	0.254	~	0.384	0.014	0.008	~	0	0.998	0.995	~	0.127	0.29	0.856	~	-0.235	0.048	0.53	~	0.09	0.421	1	~	0.012	0.872	0.829	~	0.294	0.01	0.003	~	-0.128	0.248	0.224	~	-0.121	0.158	0.319	~	0.137	0.146
SAOUHSC_00550	NA	559532	560197	-1	0	NA	no	0.116	0.38	0.136	~	0.284	0.046	0.02	~	0.065	0.696	0.992	~	0.05	0.723	0.929	~	-0.241	0.075	0.569	~	0.071	0.5	1	~	0.041	0.636	0.78	~	0.356	0.002	0.001	~	-0.185	0.052	0.094	~	-0.073	0.392	0.438	~	-0.092	0.32
SAOUHSC_00551	NA	560211	560573	-1	0	NA	no	-0.406	0.002	0.002	~	-0.05	0.723	0.198	~	-0.001	0.997	0.995	~	0.092	0.508	0.902	~	-0.226	0.019	0.427	~	0.041	0.704	1	~	0.015	0.89	0.832	~	0.538	0	0	~	-0.232	0.084	0.123	~	-0.033	0.631	0.537	~	-0.101	0.398
SAOUHSC_00552	nagB	560849	561607	1	0	Carbohydrates>Aminosugars>Chitin and N-acetylglucosamine utilization>Glucosamine-6-phosphate deaminase (EC 3.5.99.6);Carbohydrates>One-carbon Metabolism>Formaldehyde assimilation Ribulose monophosphate pathway>Glucosamine-6-phosphate deaminase (EC 3.5.99.6);Cell Wall and Capsule>Capsular and extracellular polysacchrides>Sialic Acid Metabolism>Glucosamine-6-phosphate deaminase (EC 3.5.99.6);Cell W…	no	0.404	0.001	0.002	~	0.701	0.003	0.002	U1.5	0.011	0.903	0.994	~	0.332	0.079	0.774	~	-0.068	0.456	0.74	~	0.026	0.875	1	~	-0.04	0.571	0.761	~	0.449	0	0	~	0.025	0.755	0.426	~	0.209	0.021	0.182	~	0.12	0.289
SAOUHSC_00553	hxlA	561684	562316	1	0	Carbohydrates>Central carbohydrate metabolism>Pentose phosphate pathway>D-arabino-3-hexulose 6-phosphate formaldehyde-lyase (EC 4.1.2.43);Carbohydrates>One-carbon Metabolism>Formaldehyde assimilation Ribulose monophosphate pathway>D-arabino-3-hexulose 6-phosphate formaldehyde-lyase (EC 4.1.2.43)	no	0.654	0	0	U1.5	-0.793	0.001	0.001	D1.5	0.133	0.167	0.969	~	0.138	0.412	0.882	~	0.18	0.097	0.591	~	0.132	0.351	1	~	-0.008	0.936	0.839	~	-0.422	0	0	~	-0.133	0.157	0.172	~	-0.022	0.714	0.567	~	0.199	0.026
SAOUHSC_00554	hxlB	562363	562866	1	0	Carbohydrates>Central carbohydrate metabolism>Pentose phosphate pathway>6-phospho-3-hexuloisomerase (EC 5.3.1.27);Carbohydrates>One-carbon Metabolism>Formaldehyde assimilation Ribulose monophosphate pathway>6-phospho-3-hexuloisomerase;Carbohydrates>One-carbon Metabolism>Formaldehyde assimilation Ribulose monophosphate pathway>6-phospho-3-hexuloisomerase (EC 5.3.1.27)	no	0.805	0	0	U1.5	-0.398	0.02	0.011	~	0.059	0.589	0.991	~	0.149	0.345	0.868	~	0.028	0.826	0.836	~	0.201	0.14	1	~	-0.053	0.559	0.759	~	-0.47	0	0	~	-0.167	0.091	0.129	~	0.088	0.21	0.349	~	0.32	0.012
SAOUHSC_00555	NA	562979	563626	1	0	Carbohydrates>Central carbohydrate metabolism>Glycolate, glyoxylate interconversions>Phosphoglycolate phosphatase (EC 3.1.3.18);DNA Metabolism>DNA repair>2-phosphoglycolate salvage>Phosphoglycolate phosphatase (EC 3.1.3.18);Miscellaneous>Miscellaneous - no subcategory>Metabolite repair>Phosphoglycolate phosphatase (EC 3.1.3.18)	no	0.034	0.717	0.223	~	-0.18	0.227	0.076	~	-0.188	0.159	0.967	~	-0.273	0.297	0.858	~	-0.441	0.002	0.29	~	0.407	0.024	1	~	0.118	0.125	0.533	~	-0.902	0	0	D1.5	-0.111	0.238	0.218	~	-0.084	0.528	0.496	~	0.056	0.521
new_563627_563884_1	S198	563627	563884	1	3'	NA	no	0.529	0.001	0.001	~	-0.084	0.669	0.186	~	0.109	0.452	0.988	~	-0.307	0.229	0.837	~	-0.132	0.387	0.712	~	0.211	0.209	1	~	0.103	0.472	0.737	~	-1.08	0	0	D2.0	-0.038	0.745	0.423	~	-0.327	0.025	0.19	~	-0.349	0.016
new_563888_565658_-1	S199	563888	565658	-1	3'PT	NA	no	-0.44	0.001	0.002	~	0.085	0.761	0.206	~	0.337	0.034	0.865	~	0.501	0.083	0.778	~	0.161	0.104	0.596	~	-0.201	0.229	1	~	-0.03	0.77	0.811	~	-0.033	0.834	0.15	~	1.78	0	0	U2.0	0.322	0.091	0.275	~	0.901	0.001
new_563993_564092_1	S200	563993	564092	1	s-5'	NA	no	0.658	0	0	U1.5	-0.246	0.229	0.076	~	0.074	0.392	0.987	~	0.02	0.947	0.945	~	0.22	0.05	0.533	~	0.394	0.119	1	~	-0.143	0.355	0.694	~	-0.644	0	0	D1.5	-0.409	0.017	0.054	~	-0.215	0.031	0.201	~	-0.535	0.002
SAOUHSC_00556	proP	564128	565528	1	0	Amino Acids and Derivatives>Proline and 4-hydroxyproline>Proline, 4-hydroxyproline uptake and utilization>L-Proline/Glycine betaine transporter ProP	no	-0.295	0.025	0.016	~	0.785	0.002	0.002	U1.5	0.064	0.564	0.991	~	0.009	0.961	0.946	~	0.231	0.03	0.483	~	0.653	0.017	1	~	-0.272	0.006	0.219	~	-0.302	0.004	0.001	~	-0.397	0.004	0.025	~	0.033	0.634	0.538	~	-0.3	0.01
new_565660_565922_-1	S201	565660	565922	-1	indep	NA	no	-2.557	0	0	D2.0	-0.662	0.085	0.034	D1.5	0.861	0.001	0.407	~	0.356	0.099	0.79	~	1.157	0	0.281	~	-0.051	0.768	1	~	0.231	0.269	0.652	~	0.325	0.048	0.012	~	3.211	0	0	U2.0	-0.058	0.672	0.552	~	1.101	0
SAOUHSC_00557	vraA	566072	567448	1	0	Cofactors, Vitamins, Prosthetic Groups, Pigments>Biotin>Biotin biosynthesis>Long-chain-fatty-acid--CoA ligase (EC 6.2.1.3)	no	1.982	0	0	U2.0	2.197	0	0	U2.0	-0.001	0.996	0.995	~	0.029	0.849	0.939	~	0.041	0.692	0.81	~	0.017	0.88	1	~	-0.011	0.872	0.829	~	1.349	0	0	U2.0	-0.159	0.114	0.145	~	-0.026	0.846	0.608	~	-0.085	0.384
SAOUHSC_00558	vraB	567450	568589	1	0	Amino Acids and Derivatives>Branched-chain amino acids>Isoleucine degradation>3-ketoacyl-CoA thiolase (EC 2.3.1.16);Carbohydrates>Fermentation>Acetyl-CoA fermentation to Butyrate>Acetyl-CoA acetyltransferase (EC 2.3.1.9);Carbohydrates>Fermentation>Butanol Biosynthesis>Acetyl-CoA acetyltransferase (EC 2.3.1.9);Carbohydrates>One-carbon Metabolism>Serine-glyoxylate cycle>3-ketoacyl-CoA thiolase (EC …	no	1.669	0	0	U2.0	2.025	0	0	U2.0	-0.02	0.823	0.994	~	0.065	0.594	0.915	~	-0.041	0.686	0.809	~	-0.017	0.858	1	~	-0.044	0.661	0.787	~	0.72	0	0	U1.5	-0.297	0.012	0.045	~	0.075	0.375	0.431	~	-0.035	0.642
new_568427_569190_-1	S202	568427	569190	-1	3'PT	NA	no	-0.416	0.005	0.005	~	0.641	0.078	0.031	U1.5	0.524	0.004	0.431	~	0.464	0.065	0.758	~	0.446	0.006	0.335	~	-0.101	0.329	1	~	-0.06	0.689	0.793	~	1.219	0	0	U2.0	1.51	0	0.001	U2.0	0.479	0.018	0.175	~	0.746	0
SAOUHSC_00559	vraC	568564	568929	1	0	NA	no	1.67	0	0	U2.0	1.852	0	0	U2.0	-0.084	0.366	0.986	~	0.098	0.505	0.902	~	-0.044	0.648	0.8	~	-0.048	0.697	1	~	-0.018	0.839	0.824	~	0.783	0	0	U1.5	-0.222	0.065	0.106	~	-0.035	0.752	0.58	~	-0.112	0.135
SAOUHSC_00560	NA	568932	569201	1	0	NA	no	1.844	0	0	U2.0	1.721	0	0	U2.0	-0.006	0.938	0.994	~	0.055	0.754	0.932	~	-0.034	0.689	0.81	~	-0.078	0.547	1	~	0.005	0.948	0.841	~	0.766	0.001	0	U1.5	-0.417	0.004	0.025	~	0.144	0.486	0.48	~	-0.111	0.256
new_569253_569401_-1	S203	569253	569401	-1	s-3'	NA	no	-1.789	0	0	D2.0	0.339	0.405	0.123	~	1.249	0.003	0.424	~	1.285	0.021	0.621	~	1.342	0	0.281	~	0.069	0.88	1	~	-0.029	0.709	0.798	~	0.787	0.001	0	U1.5	4.703	0	0	U2.0	0.29	0.123	0.298	~	1.29	0
SAOUHSC_00561	NA	569402	569569	-1	0	NA	no	-2.271	0	0	D2.0	0.042	0.904	0.236	~	1.147	0.005	0.48	~	1.167	0.008	0.525	~	1.191	0.002	0.29	~	0.108	0.725	1	~	0.198	0.076	0.464	~	0.843	0	0	U1.5	4.159	0	0	U2.0	0.278	0.058	0.243	~	1.652	0
new_569584_570066_1	S204	569584	570066	1	indep-MT	NA	no	1.242	0	0	U2.0	1.239	0	0	U2.0	0.158	0.181	0.971	~	-0.024	0.864	0.94	~	0.147	0.212	0.651	~	-0.07	0.496	1	~	-0.028	0.811	0.819	~	0.522	0.073	0.018	~	-0.017	0.902	0.47	~	0.12	0.76	0.582	~	-0.089	0.312
new_570018_570075_-1	S205	570018	570075	-1	s-3'	NA	no	0.067	0.668	0.211	~	1.592	0.004	0.003	U2.0	-0.219	0.499	0.989	~	0.521	0.074	0.769	~	0.27	0.32	0.688	~	0.173	0.482	1	~	-1.24	0	0.097	D1.5	-1.16	0.094	0.022	D2.0	-0.637	0.053	0.095	D1.5	-1.048	0.132	0.305	~	0.167	0.147
SAOUHSC_00562	thiD	570076	570906	-1	0	NA	no	-0.255	0.033	0.02	~	0.156	0.325	0.102	~	-0.057	0.539	0.99	~	0.177	0.317	0.863	~	0.052	0.621	0.793	~	-0.021	0.877	1	~	0.163	0.229	0.628	~	0.132	0.159	0.035	~	-0.016	0.942	0.481	~	0.044	0.488	0.481	~	-0.101	0.235
SAOUHSC_00564	ung	571090	571746	1	0	DNA Metabolism>DNA repair>DNA Repair Base Excision>Uracil-DNA glycosylase, family 1;DNA Metabolism>DNA repair>Uracil-DNA glycosylase>Uracil-DNA glycosylase, family 1	no	-0.022	0.854	0.255	~	1.003	0	0	U2.0	-0.078	0.34	0.984	~	0.295	0.056	0.743	~	-0.087	0.317	0.686	~	-0.01	0.924	1	~	-0.033	0.77	0.811	~	0.661	0	0	U1.5	-0.288	0.085	0.123	~	0.022	0.812	0.598	~	-0.116	0.263
SAOUHSC_00565	NA	571747	572127	1	0	NA	no	0.367	0.009	0.007	~	1.199	0	0	U2.0	-0.119	0.186	0.972	~	0.293	0.092	0.785	~	-0.076	0.449	0.737	~	0.074	0.534	1	~	0.021	0.819	0.82	~	0.453	0	0	~	-0.002	0.987	0.493	~	0.115	0.097	0.279	~	-0.002	0.986
new_572128_572259_1	S206	572128	572259	1	s-intra	NA	no	0.158	0.139	0.062	~	0.998	0	0	U1.5	-0.042	0.658	0.992	~	0.203	0.148	0.812	~	-0.022	0.811	0.834	~	0.025	0.845	1	~	-0.011	0.874	0.83	~	0.294	0.009	0.003	~	0.032	0.731	0.418	~	0.077	0.321	0.408	~	-0.145	0.072
SAOUHSC_00567	NA	572260	572628	1	0	NA	no	0.028	0.837	0.251	~	1.195	0	0	U2.0	-0.001	0.993	0.995	~	0.434	0.015	0.581	~	-0.021	0.877	0.844	~	0.002	0.99	1	~	0.008	0.953	0.842	~	0.347	0.021	0.006	~	-0.186	0.189	0.19	~	0.075	0.462	0.47	~	0.194	0.145
new_572629_572714_1	S207	572629	572714	1	s-3'	NA	no	0.342	0.029	0.018	~	1.287	0	0	U2.0	0.242	0.053	0.909	~	0.421	0.019	0.605	~	0.258	0.078	0.573	~	-0.015	0.933	1	~	0.054	0.498	0.744	~	0.571	0.001	0.001	~	-0.304	0.041	0.083	~	-0.119	0.496	0.484	~	-0.429	0.069
SAOUHSC_00569	NA	572749	574233	1	0	NA	no	0.954	0.001	0.001	U1.5	-2.752	0	0	D2.0	-0.015	0.922	0.994	~	-0.318	0.368	0.872	~	0.553	0.007	0.346	~	0.25	0.435	1	~	-0.256	0.164	0.577	~	-1.189	0	0	D2.0	-0.424	0.007	0.034	~	0.05	0.653	0.545	~	-0.036	0.777
new_574271_574374_-1	S208	574271	574374	-1	s-3'	NA	no	0.243	0.105	0.049	~	-0.432	0.203	0.069	~	0.179	0.203	0.974	~	-0.165	0.634	0.92	~	-0.016	0.905	0.848	~	0.156	0.665	1	~	-0.116	0.4	0.713	~	-0.748	0	0	D1.5	-0.42	0.022	0.061	~	-0.008	0.926	0.63	~	0.267	0.034
SAOUHSC_00571	NA	574375	574827	-1	0	NA	no	-0.245	0.129	0.058	~	-0.828	0.033	0.016	D1.5	-0.091	0.358	0.985	~	-0.043	0.912	0.943	~	-0.094	0.387	0.712	~	0.298	0.445	1	~	-0.031	0.822	0.821	~	-0.412	0.003	0.001	~	-0.429	0.011	0.043	~	0.137	0.198	0.343	~	0.018	0.841
SAOUHSC_00572	NA	574840	575490	-1	0	NA	no	-0.058	0.616	0.198	~	-1.005	0.019	0.01	D2.0	0.016	0.859	0.994	~	-0.243	0.565	0.911	~	-0.073	0.442	0.735	~	0.251	0.548	1	~	-0.075	0.476	0.738	~	-0.581	0	0	~	-0.392	0.003	0.021	~	0.092	0.315	0.405	~	-0.1	0.26
new_575491_575867_-1	S209	575491	575867	-1	5'	NA	no	0.012	0.923	0.27	~	-2.366	0	0	D2.0	0.128	0.23	0.977	~	-0.249	0.526	0.905	~	0.121	0.305	0.681	~	0.364	0.348	1	~	-0.26	0.018	0.31	~	-0.837	0	0	D1.5	-0.077	0.51	0.34	~	-0.102	0.181	0.333	~	-0.156	0.243
new_575825_575970_1	S210	575825	575970	1	s-indep	NA	no	-0.307	0.21	0.086	~	-2.973	0	0	D2.0	0.22	0.328	0.984	~	-0.032	0.876	0.941	~	0.626	0.035	0.5	~	0.1	0.574	1	~	0.756	0.001	0.123	~	-0.017	0.858	0.154	~	0.161	0.405	0.298	~	-0.117	0.098	0.28	~	0.311	0.554
new_575972_576116_1	S211	575972	576116	1	s-indep	NA	no	0.152	0.132	0.059	~	-3.786	0	0	D2.0	-0.144	0.245	0.979	~	-0.367	0.235	0.839	~	0.008	0.955	0.855	~	0.458	0.163	1	~	0.483	0.056	0.427	~	0.015	0.925	0.164	~	0.722	0.003	0.022	U1.5	-0.153	0.349	0.421	~	0.701	0.008
SAOUHSC_00573	ywfI	576153	576905	-1	0	Cofactors, Vitamins, Prosthetic Groups, Pigments;Tetrapyrroles;Heme and Siroheme Biosynthesis;Hemoprotein HemQ, essential component of heme biosynthetic pathway in Gram-positive bacteria	no	0.274	0.039	0.023	~	0.592	0.059	0.025	U1.5	-0.108	0.322	0.984	~	0.345	0.374	0.874	~	-0.016	0.874	0.844	~	-0.159	0.667	1	~	0.205	0.024	0.329	~	0.615	0	0	U1.5	0.12	0.165	0.177	~	0.154	0.043	0.221	~	0.251	0.009
SAOUHSC_00574	eutD	577073	578059	1	0	Carbohydrates>Central carbohydrate metabolism>Pyruvate metabolism II acetyl-CoA, acetogenesis from pyruvate>Phosphate acetyltransferase (EC 2.3.1.8);Carbohydrates>Fermentation>Fermentations Lactate>Phosphate acetyltransferase (EC 2.3.1.8);Carbohydrates>Fermentation>Fermentations Mixed acid>Phosphate acetyltransferase (EC 2.3.1.8)	no	0.14	0.254	0.1	~	0.663	0.003	0.002	U1.5	-0.001	0.992	0.995	~	0.239	0.295	0.857	~	-0.058	0.61	0.79	~	0.014	0.944	1	~	-0.02	0.89	0.832	~	0.311	0.002	0.001	~	-0.125	0.334	0.267	~	0.078	0.34	0.417	~	-0.003	0.974
new_578060_578133_1	S212	578060	578133	1	s-intra	NA	no	0.262	0.118	0.054	~	1.071	0	0	U2.0	0.174	0.174	0.97	~	0.359	0.177	0.819	~	0.065	0.578	0.781	~	0.028	0.817	1	~	0.091	0.461	0.733	~	0.397	0.004	0.001	~	-0.175	0.075	0.115	~	0.243	0.028	0.196	~	-0.133	0.085
SAOUHSC_00575	NA	578134	578898	1	0	Carbohydrates>Central carbohydrate metabolism>Dehydrogenase complexes>Lipoate-protein ligase A;Cofactors, Vitamins, Prosthetic Groups, Pigments>Lipoic acid>Lipoic acid metabolism>Lipoate-protein ligase A;Miscellaneous>Plant-Prokaryote comparative genomics>At1g69340 At2g40600>Proteinprotein lipoyl transferase	no	0.385	0.004	0.004	~	1.106	0	0	U2.0	0.114	0.305	0.983	~	0.253	0.286	0.855	~	-0.007	0.946	0.854	~	0.05	0.717	1	~	-0.06	0.541	0.755	~	0.151	0.068	0.016	~	-0.223	0.057	0.098	~	0.079	0.361	0.425	~	0.025	0.727
new_578936_579087_1	S213	578936	579087	1	5'	NA	no	-0.277	0.023	0.015	~	0.622	0.014	0.008	U1.5	0.083	0.524	0.99	~	0.086	0.698	0.927	~	0.105	0.292	0.676	~	-0.112	0.556	1	~	-0.013	0.95	0.841	~	-0.336	0.033	0.009	~	0.165	0.401	0.296	~	-0.573	0.004	0.117	~	-0.951	0.003
new_579089_579484_1	S214	579089	579484	1	5'	NA	no	-0.84	0	0	D1.5	-0.806	0.007	0.005	D1.5	-0.017	0.896	0.994	~	0.052	0.849	0.939	~	0.31	0.009	0.359	~	0.026	0.921	1	~	0.112	0.331	0.684	~	0.855	0	0	U1.5	0.215	0.097	0.133	~	0.026	0.813	0.599	~	-0.684	0.001
SAOUHSC_00577	mvaK1	579485	580405	1	0	Fatty Acids, Lipids, and Isoprenoids>Isoprenoids>Archaeal lipids>Mevalonate kinase (EC 2.7.1.36);Fatty Acids, Lipids, and Isoprenoids>Isoprenoids>Isoprenoid Biosynthesis>Mevalonate kinase (EC 2.7.1.36)	no	-0.396	0.027	0.017	~	0.81	0	0.001	U1.5	0.066	0.561	0.991	~	0.072	0.697	0.927	~	0.259	0.041	0.516	~	-0.231	0.095	1	~	-0.156	0.305	0.672	~	0.293	0.023	0.006	~	-0.253	0.105	0.139	~	0.177	0.109	0.288	~	0.041	0.582
SAOUHSC_00578	mvaD	580410	581393	1	0	Fatty Acids, Lipids, and Isoprenoids>Isoprenoids>Archaeal lipids>Diphosphomevalonate decarboxylase (EC 4.1.1.33);Fatty Acids, Lipids, and Isoprenoids>Isoprenoids>Isoprenoid Biosynthesis>Diphosphomevalonate decarboxylase (EC 4.1.1.33)	no	-0.148	0.302	0.114	~	1.078	0	0	U2.0	0.039	0.78	0.993	~	0.191	0.357	0.871	~	0.244	0.095	0.59	~	-0.235	0.105	1	~	-0.18	0.078	0.467	~	0.223	0.027	0.007	~	-0.31	0.019	0.057	~	0.149	0.118	0.295	~	0.042	0.574
SAOUHSC_00579	mvaK2	581406	582482	1	0	Fatty Acids, Lipids, and Isoprenoids>Isoprenoids>Archaeal lipids>Phosphomevalonate kinase (EC 2.7.4.2);Fatty Acids, Lipids, and Isoprenoids>Isoprenoids>Isoprenoid Biosynthesis>Phosphomevalonate kinase (EC 2.7.4.2)	no	-0.074	0.568	0.186	~	0.073	0.703	0.193	~	0.088	0.6	0.991	~	0.041	0.848	0.939	~	0.3	0.089	0.584	~	0.12	0.541	1	~	-0.092	0.351	0.692	~	-0.559	0	0	~	-0.217	0.07	0.111	~	0.125	0.094	0.277	~	0.164	0.109
new_582581_582658_1	S215	582581	582658	1	s-5'	NA	no	-0.494	0.001	0.001	~	-1.161	0	0.001	D2.0	0.06	0.599	0.991	~	-0.389	0.165	0.817	~	0.208	0.056	0.542	~	-0.054	0.797	1	~	0.277	0.251	0.641	~	-0.658	0	0	D1.5	-0.082	0.617	0.378	~	-0.128	0.192	0.34	~	-0.055	0.603
SAOUHSC_00580	NA	582659	583000	1	0	NA	no	-0.377	0.003	0.003	~	-0.882	0.003	0.003	D1.5	-0.056	0.489	0.989	~	-0.215	0.414	0.883	~	0.066	0.529	0.765	~	-0.033	0.874	1	~	0.027	0.846	0.825	~	-0.634	0.001	0	D1.5	-0.027	0.887	0.466	~	0.126	0.473	0.475	~	0.082	0.332
SAOUHSC_00581	NA	583052	584374	-1	0	Carbohydrates>Central carbohydrate metabolism>TCA Cycle>Putative Dihydrolipoamide dehydrogenase (EC 1.8.1.4);Virulence, Disease and Defense>Resistance to antibiotics and toxic compounds>Mercuric reductase>Mercuric ion reductase (EC 1.16.1.1);Virulence, Disease and Defense>Resistance to antibiotics and toxic compounds>Mercuric reductase>PF00070 family, FAD-dependent NAD(P)-disulphide oxidoreductas…	no	0.181	0.098	0.047	~	-0.123	0.544	0.157	~	-0.034	0.711	0.993	~	-0.184	0.447	0.891	~	-0.058	0.58	0.782	~	0.328	0.156	1	~	0.153	0.202	0.61	~	-0.829	0	0	D1.5	-0.1	0.305	0.253	~	-0.072	0.372	0.43	~	0.224	0.195
SAOUHSC_00582	NA	584361	584777	-1	0	NA	no	-0.075	0.443	0.153	~	0.524	0.006	0.004	~	0.024	0.797	0.993	~	0.002	0.987	0.947	~	-0.055	0.597	0.787	~	0.032	0.839	1	~	0.125	0.27	0.652	~	0.543	0	0	~	0.001	0.996	0.495	~	0.115	0.191	0.339	~	0.077	0.666
SAOUHSC_00583	NA	584859	584960	1	0	NA	no	-0.171	0.114	0.053	~	-0.243	0.073	0.03	~	-0.015	0.868	0.994	~	-0.052	0.668	0.924	~	0.086	0.518	0.762	~	0.057	0.591	1	~	-0.089	0.321	0.679	~	-0.048	0.616	0.116	~	-0.084	0.423	0.305	~	0.095	0.566	0.51	~	0.336	0.012
new_585246_585425_1	S216	585246	585425	1	5'	NA	no	0.169	0.237	0.094	~	1.026	0	0	U2.0	0.069	0.552	0.99	~	0.022	0.909	0.943	~	0.097	0.595	0.786	~	0.179	0.335	1	~	-0.096	0.373	0.702	~	0.127	0.31	0.063	~	-0.068	0.51	0.34	~	-0.064	0.549	0.504	~	-0.354	0.017
SAOUHSC_00584	NA	585426	586835	1	0	NA	no	0.547	0.001	0.001	~	1.531	0	0	U2.0	0.027	0.815	0.993	~	0.066	0.639	0.921	~	0.081	0.611	0.79	~	0.18	0.193	1	~	0.01	0.893	0.833	~	0.243	0.028	0.008	~	-0.062	0.43	0.308	~	0.073	0.434	0.457	~	-0.367	0.004
new_586836_586907_1	S217	586836	586907	1	s-intra	NA	no	0.399	0.019	0.013	~	1.048	0.001	0.001	U2.0	0.161	0.241	0.978	~	0.118	0.538	0.907	~	0.172	0.199	0.646	~	0.165	0.408	1	~	-0.248	0.012	0.272	~	0.36	0.005	0.002	~	-0.181	0.11	0.142	~	-0.043	0.66	0.548	~	-0.381	0.004
SAOUHSC_00585	NA	586908	587465	1	0	NA	no	0.343	0.006	0.006	~	0.791	0.001	0.001	U1.5	0.122	0.209	0.975	~	0.017	0.921	0.944	~	0.182	0.072	0.566	~	0.247	0.195	1	~	-0.112	0.153	0.566	~	0.333	0.003	0.001	~	-0.163	0.17	0.18	~	-0.009	0.911	0.626	~	-0.524	0
new_587466_587590_1	S218	587466	587590	1	s-intra	NA	no	0.54	0.001	0.002	~	0.905	0.001	0.001	U1.5	0.213	0.06	0.918	~	0.01	0.95	0.945	~	0.177	0.12	0.607	~	0.183	0.39	1	~	-0.051	0.677	0.791	~	0.271	0.014	0.004	~	-0.059	0.663	0.395	~	-0.042	0.622	0.533	~	-0.591	0
SAOUHSC_00586	NA	587591	588232	1	0	NA	no	0.233	0.061	0.032	~	0.651	0.002	0.002	U1.5	0.209	0.089	0.944	~	0.12	0.499	0.901	~	0.221	0.063	0.552	~	0.237	0.285	1	~	-0.147	0.129	0.539	~	0.72	0	0	U1.5	-0.352	0.041	0.083	~	0.048	0.737	0.575	~	-0.619	0
new_588233_588391_1	S219	588233	588391	1	intra	NA	no	0.344	0.022	0.015	~	0.721	0.002	0.002	U1.5	0.124	0.34	0.984	~	0.047	0.814	0.937	~	0.13	0.306	0.681	~	0.124	0.523	1	~	-0.184	0.133	0.543	~	0.781	0	0	U1.5	-0.19	0.042	0.084	~	0.252	0.008	0.135	~	-0.288	0.01
SAOUHSC_00587	NA	588392	588937	1	0	NA	no	0.317	0.013	0.01	~	0.774	0.001	0.001	U1.5	0.182	0.103	0.95	~	-0.036	0.833	0.938	~	0.148	0.159	0.629	~	0.054	0.708	1	~	-0.112	0.117	0.522	~	0.841	0	0	U1.5	-0.188	0.033	0.074	~	0.209	0.09	0.274	~	-0.247	0.02
SAOUHSC_00588	NA	589012	589641	1	0	NA	no	0.16	0.147	0.065	~	0.589	0.002	0.002	U1.5	0.129	0.233	0.978	~	0.08	0.59	0.915	~	0.181	0.091	0.585	~	0.022	0.879	1	~	0	0.997	0.848	~	1.024	0	0	U2.0	-0.137	0.213	0.204	~	0.042	0.839	0.606	~	-0.399	0.001
SAOUHSC_00589	NA	589698	589814	1	0	NA	no	0.155	0.286	0.11	~	0.37	0.043	0.019	~	-0.04	0.765	0.993	~	-0.026	0.897	0.942	~	-0.018	0.898	0.847	~	-0.083	0.647	1	~	0.076	0.463	0.734	~	1.04	0	0	U2.0	-0.115	0.206	0.2	~	0.075	0.638	0.539	~	-0.272	0.026
SAOUHSC_00591	NA	589837	590430	1	0	NA	no	-0.067	0.589	0.191	~	0.131	0.454	0.134	~	0.125	0.267	0.98	~	0.033	0.856	0.94	~	0.076	0.498	0.755	~	-0.083	0.653	1	~	0.024	0.77	0.811	~	0.916	0	0	U1.5	-0.18	0.309	0.255	~	0.003	0.989	0.645	~	-0.355	0.001
SAOUHSC_00592	NA	590589	591230	1	0	NA	no	-0.053	0.605	0.195	~	0.144	0.417	0.125	~	0.038	0.721	0.993	~	0.033	0.855	0.94	~	0.015	0.878	0.844	~	-0.014	0.928	1	~	-0.015	0.819	0.82	~	0.759	0	0	U1.5	-0.086	0.305	0.253	~	-0.002	0.983	0.644	~	-0.286	0.022
SAOUHSC_00593	NA	591277	591744	1	0	NA	no	-0.164	0.262	0.102	~	-0.005	0.976	0.25	~	0.152	0.269	0.981	~	-0.001	0.997	0.948	~	0.06	0.666	0.804	~	-0.118	0.417	1	~	-0.133	0.095	0.49	~	0.837	0	0	U1.5	-0.128	0.11	0.142	~	-0.027	0.883	0.618	~	-0.172	0.054
SAOUHSC_00595	NA	591777	591905	1	0	NA	no	-0.231	0.067	0.034	~	0.02	0.879	0.231	~	0.103	0.378	0.986	~	0.063	0.766	0.933	~	0.021	0.845	0.839	~	-0.007	0.949	1	~	0.027	0.721	0.801	~	0.741	0	0	U1.5	-0.025	0.766	0.43	~	-0.096	0.54	0.5	~	-0.296	0.004
SAOUHSC_00596	NA	592358	592987	1	0	NA	no	-0.006	0.954	0.277	~	-0.057	0.671	0.186	~	0.162	0.122	0.958	~	-0.058	0.75	0.932	~	0.063	0.514	0.761	~	-0.141	0.292	1	~	-0.177	0.02	0.316	~	1.133	0	0	U2.0	-0.294	0.008	0.038	~	0.094	0.518	0.492	~	-0.147	0.051
SAOUHSC_00598	NA	593183	593752	1	0	NA	no	0.067	0.499	0.168	~	0.024	0.876	0.23	~	0.146	0.161	0.968	~	-0.044	0.801	0.936	~	0.126	0.243	0.661	~	-0.089	0.556	1	~	-0.051	0.578	0.763	~	0.657	0	0	U1.5	-0.318	0.039	0.08	~	-0.257	0.187	0.337	~	-0.375	0.009
SAOUHSC_00599	NA	593789	594424	1	0	NA	no	0.086	0.42	0.147	~	0.257	0.121	0.045	~	0.16	0.134	0.962	~	-0.061	0.77	0.933	~	0.033	0.756	0.824	~	-0.184	0.285	1	~	-0.06	0.414	0.718	~	1.021	0	0	U2.0	-0.263	0.017	0.054	~	0.043	0.802	0.596	~	-0.305	0.003
SAOUHSC_00600	NA	594375	594635	1	0	NA	no	0.288	0.063	0.033	~	0.505	0.005	0.004	~	0.13	0.271	0.981	~	-0.017	0.929	0.944	~	-0.012	0.922	0.851	~	-0.137	0.246	1	~	-0.064	0.467	0.735	~	0.871	0	0	U1.5	-0.235	0.039	0.081	~	0.138	0.361	0.425	~	-0.257	0.005
SAOUHSC_00602	NA	594659	595285	1	0	NA	no	0.085	0.54	0.178	~	0.295	0.073	0.03	~	0.186	0.255	0.979	~	-0.182	0.293	0.857	~	0.117	0.457	0.74	~	-0.099	0.48	1	~	-0.032	0.703	0.797	~	0.514	0	0	~	-0.196	0.122	0.15	~	0.295	0.071	0.257	~	-0.165	0.23
SAOUHSC_00603	NA	595555	596493	1	0	NA	no	0.268	0.046	0.026	~	0.581	0.005	0.004	~	0.029	0.766	0.993	~	0.216	0.284	0.855	~	0.012	0.911	0.849	~	0.009	0.943	1	~	-0.015	0.899	0.834	~	-0.051	0.578	0.109	~	-0.32	0.01	0.041	~	0.104	0.338	0.416	~	0.125	0.112
new_596494_596703_1	S220	596494	596703	1	intra	NA	no	0.245	0.019	0.013	~	0.53	0.022	0.011	~	0.026	0.805	0.993	~	0.126	0.558	0.91	~	0.092	0.461	0.741	~	-0.061	0.712	1	~	0.064	0.541	0.755	~	-0.214	0.015	0.004	~	-0.113	0.336	0.268	~	0.116	0.209	0.348	~	0.039	0.714
SAOUHSC_00604	NA	596704	597240	1	0	NA	no	0.292	0.017	0.012	~	0.343	0.044	0.02	~	0.029	0.806	0.993	~	0.18	0.347	0.869	~	0.139	0.202	0.647	~	-0.045	0.72	1	~	0.013	0.883	0.831	~	0.037	0.646	0.121	~	-0.139	0.193	0.192	~	0.08	0.307	0.402	~	0.154	0.051
SAOUHSC_00605	NA	597409	597885	1	0	NA	no	-0.082	0.434	0.151	~	-0.409	0.057	0.024	~	-0.13	0.233	0.978	~	-0.066	0.719	0.929	~	-0.256	0.079	0.574	~	-0.062	0.734	1	~	-0.025	0.757	0.809	~	0.474	0.001	0	~	-0.051	0.599	0.372	~	-0.309	0.004	0.117	~	-0.341	0.006
SAOUHSC_00606	NA	597925	599220	1	0	Nucleosides and Nucleotides>Purines>Purine conversions>Deoxyguanosinetriphosphate triphosphohydrolase (EC 3.1.5.1)	no	0.197	0.088	0.042	~	0.042	0.726	0.198	~	-0.061	0.541	0.99	~	-0.181	0.172	0.818	~	-0.156	0.173	0.635	~	-0.088	0.421	1	~	0.027	0.805	0.818	~	0.322	0.001	0.001	~	-0.197	0.098	0.134	~	-0.037	0.6	0.524	~	-0.21	0.027
SAOUHSC_00607	NA	599248	599769	1	0	NA	no	0.161	0.272	0.105	~	0.083	0.6	0.17	~	0.281	0.062	0.921	~	-0.194	0.26	0.848	~	0.19	0.18	0.638	~	-0.136	0.378	1	~	0.048	0.75	0.807	~	-0.025	0.781	0.142	~	0.167	0.233	0.216	~	-0.086	0.483	0.479	~	0.007	0.918
new_599987_600267_1	S221	599987	600267	1	5'	NA	no	-1.57	0.009	0.007	D2.0	-0.41	0.038	0.018	~	-0.572	0.256	0.98	~	-0.229	0.281	0.854	~	-0.743	0.137	0.618	~	-0.096	0.547	1	~	0.053	0.57	0.761	~	0.145	0.254	0.053	~	0.024	0.845	0.454	~	-0.125	0.37	0.429	~	-0.256	0.01
SAOUHSC_00608	adh	600268	601278	1	0	Carbohydrates>Fermentation>Fermentations Lactate>Alcohol dehydrogenase (EC 1.1.1.1);Carbohydrates>Fermentation>Fermentations Mixed acid>Alcohol dehydrogenase (EC 1.1.1.1);Fatty Acids, Lipids, and Isoprenoids>Phospholipids>Glycerolipid and Glycerophospholipid Metabolism in Bacteria>Alcohol dehydrogenase (EC 1.1.1.1)	no	-0.716	0.048	0.027	D1.5	0.402	0.032	0.015	~	-0.471	0.152	0.966	~	-0.127	0.435	0.888	~	-0.651	0.058	0.545	~	-0.131	0.373	1	~	-0.034	0.693	0.794	~	0.386	0.021	0.006	~	-0.239	0.058	0.099	~	0.326	0.046	0.227	~	0.008	0.93
SAOUHSC_00609	NA	601353	601460	1	0	NA	no	-0.419	0.003	0.003	~	-0.423	0.014	0.008	~	-0.042	0.613	0.991	~	-0.111	0.362	0.872	~	-0.16	0.102	0.595	~	-0.104	0.308	1	~	-0.027	0.798	0.816	~	-0.201	0.032	0.009	~	-0.145	0.092	0.13	~	-0.189	0.136	0.307	~	-0.194	0.016
new_601505_601585_1	S222	601505	601585	1	s-5'	NA	no	-0.04	0.786	0.24	~	-0.362	0.132	0.049	~	-0.399	0.008	0.594	~	0.155	0.403	0.88	~	-0.217	0.183	0.64	~	0.075	0.603	1	~	0.112	0.48	0.739	~	0.4	0.091	0.021	~	-0.212	0.365	0.281	~	0.128	0.593	0.521	~	-0.554	0.001
SAOUHSC_00610	NA	601586	601969	1	0	NA	no	-0.018	0.868	0.258	~	-0.347	0.127	0.047	~	-0.089	0.394	0.987	~	-0.008	0.972	0.946	~	-0.166	0.152	0.626	~	-0.041	0.861	1	~	0.046	0.774	0.812	~	0.229	0.03	0.008	~	-0.119	0.384	0.289	~	-0.173	0.173	0.329	~	-0.208	0.034
SAOUHSC_00611	argS	601966	603627	1	0	Protein Metabolism>Protein biosynthesis>tRNA aminoacylation, Arg>Arginyl-tRNA synthetase (EC 6.1.1.19)	no	-0.08	0.372	0.134	~	0.002	0.989	0.252	~	-0.005	0.949	0.994	~	0.033	0.837	0.938	~	-0.042	0.616	0.792	~	-0.115	0.453	1	~	0.054	0.499	0.744	~	0.227	0.009	0.003	~	-0.087	0.306	0.253	~	0.02	0.741	0.576	~	-0.174	0.059
SAOUHSC_00612	NA	604016	604651	1	0	DNA Metabolism>DNA repair>DNA Repair Base Excision>Endonuclease III (EC 4.2.99.18)	no	-0.344	0.003	0.004	~	0.395	0.091	0.036	~	-0.029	0.732	0.993	~	0.102	0.706	0.928	~	-0.045	0.593	0.785	~	-0.095	0.685	1	~	0.023	0.717	0.8	~	0.688	0	0	U1.5	-0.056	0.585	0.367	~	0.239	0.034	0.205	~	-0.203	0.017
new_604728_605089_1	S223	604728	605089	1	5'	NA	no	-0.115	0.388	0.139	~	-0.355	0.103	0.04	~	-0.014	0.869	0.994	~	-0.182	0.451	0.891	~	-0.108	0.267	0.668	~	-0.277	0.12	1	~	0.052	0.477	0.738	~	0.408	0.067	0.016	~	-0.159	0.091	0.129	~	-0.27	0.216	0.352	~	-0.522	0.005
SAOUHSC_00613	NA	605090	605917	1	0	NA	no	-0.041	0.646	0.206	~	0.086	0.448	0.133	~	-0.096	0.269	0.981	~	-0.155	0.421	0.884	~	-0.212	0.063	0.552	~	-0.048	0.638	1	~	0.158	0.097	0.492	~	0.344	0.001	0	~	-0.013	0.867	0.46	~	0.011	0.858	0.612	~	-0.465	0.002
SAOUHSC_00614	NA	606065	607015	1	0	Stress Response>Stress Response - no subcategory>Flavohaemoglobin>Iron(III) dicitrate transport system permease protein FecD (TC 3.A.1.14.1)	no	0.04	0.778	0.238	~	0.442	0.009	0.006	~	-0.057	0.643	0.992	~	-0.108	0.4	0.879	~	-0.127	0.346	0.697	~	0.001	0.99	1	~	-0.145	0.097	0.492	~	1.21	0	0	U2.0	-0.381	0.003	0.022	~	0.171	0.203	0.346	~	-0.381	0.003
SAOUHSC_00615	NA	607070	607789	1	0	Miscellaneous>Miscellaneous - no subcategory>Metabolite repair>5'-nucleotidase YjjG (EC 3.1.3.5);Nucleosides and Nucleotides>Detoxification>Housecleaning nucleoside triphosphate pyrophosphatases>5'-nucleotidase YjjG (EC 3.1.3.5)	no	0.166	0.155	0.067	~	0.397	0.021	0.011	~	0.116	0.293	0.982	~	-0.201	0.147	0.811	~	-0.208	0.107	0.598	~	0.024	0.837	1	~	-0.009	0.888	0.832	~	0.261	0.007	0.002	~	-0.189	0.157	0.172	~	0.009	0.903	0.624	~	-0.261	0.011
SAOUHSC_00616	NA	607773	608573	1	0	NA	no	0.074	0.48	0.163	~	0.631	0.002	0.002	U1.5	-0.049	0.57	0.991	~	-0.018	0.897	0.942	~	-0.233	0.035	0.5	~	0.139	0.296	1	~	0.112	0.177	0.589	~	0.307	0.005	0.002	~	-0.087	0.272	0.236	~	-0.018	0.84	0.607	~	-0.289	0.024
SAOUHSC_00617	NA	608709	609215	1	0	NA	no	-0.634	0.004	0.004	D1.5	-0.963	0.001	0.001	D1.5	-0.164	0.462	0.989	~	-0.015	0.934	0.944	~	-0.317	0.049	0.532	~	0.091	0.538	1	~	0.22	0.209	0.615	~	-0.277	0.03	0.008	~	0.494	0.001	0.014	~	-0.156	0.235	0.363	~	0.182	0.195
new_609298_609376_1	S224	609298	609376	1	s-5'	NA	no	-0.406	0.029	0.018	~	-1.579	0	0	D2.0	-0.099	0.51	0.99	~	-0.298	0.218	0.833	~	0.066	0.601	0.788	~	-0.179	0.38	1	~	0.128	0.421	0.72	~	-1.165	0	0	D2.0	0.423	0.046	0.088	~	-0.125	0.144	0.312	~	-0.257	0.023
SAOUHSC_00618	NA	609377	610093	1	0	NA	no	-0.664	0.001	0.001	D1.5	-1.477	0	0	D2.0	0.063	0.643	0.992	~	-0.301	0.152	0.813	~	0.068	0.569	0.779	~	0.073	0.518	1	~	0.11	0.17	0.583	~	-1.122	0	0	D2.0	-0.032	0.752	0.425	~	-0.092	0.32	0.408	~	-0.331	0.015
SAOUHSC_00619	NA	610262	611050	1	0	NA	no	0.638	0	0	U1.5	-2.672	0	0	D2.0	-0.103	0.297	0.982	~	-0.305	0.217	0.832	~	0.473	0.016	0.398	~	0.348	0.144	1	~	-0.176	0.095	0.49	~	-0.773	0	0	D1.5	-0.284	0.021	0.059	~	-0.142	0.08	0.265	~	-0.161	0.291
new_611051_611555_1	S225	611051	611555	1	3'PT	NA	no	-0.293	0.12	0.055	~	0.407	0.643	0.18	~	0.073	0.722	0.993	~	0.201	0.224	0.835	~	0.274	0.166	0.632	~	-0.346	0.031	1	~	-0.129	0.639	0.781	~	-0.374	0.177	0.039	~	-0.721	0.002	0.017	D1.5	0.151	0.584	0.517	~	0.566	0.07
new_611136_611266_-1	S226	611136	611266	-1	s-3'	NA	no	0.105	0.399	0.141	~	0.193	0.525	0.152	~	0.279	0.025	0.826	~	-0.034	0.923	0.944	~	0.379	0.015	0.396	~	0.099	0.759	1	~	0.109	0.611	0.773	~	-1.276	0	0	D2.0	0.261	0.152	0.169	~	0.094	0.698	0.562	~	0.143	0.183
SAOUHSC_00620	sarA	611301	611675	-1	0	Regulation and Cell signaling>Quorum sensing and biofilm formation>Biofilm formation in Staphylococcus>Staphylococcal accessory regulator A (SarA)	no	1.337	0.01	0.008	U2.0	0.021	0.958	0.246	~	0.472	0.244	0.979	~	0.174	0.755	0.932	~	0.964	0.021	0.437	~	0.666	0.103	1	~	-0.034	0.919	0.837	~	-0.984	0	0	D1.5	0.348	0.173	0.181	~	-0.076	0.515	0.491	~	-0.236	0.032
new_611676_612105_-1	S227	611676	612105	-1	5'	NA	no	0.859	0.044	0.025	U1.5	-1.046	0.01	0.006	D2.0	0.335	0.382	0.986	~	-0.074	0.862	0.94	~	0.853	0.028	0.474	~	0.296	0.35	1	~	0.058	0.769	0.811	~	-0.465	0.003	0.001	~	0.333	0.089	0.127	~	-0.104	0.382	0.434	~	-0.496	0
new_612107_612394_-1	S228	612107	612394	-1	5'	NA	no	-0.236	0.596	0.193	~	-0.302	0.372	0.114	~	0.4	0.351	0.985	~	-0.271	0.466	0.894	~	0.696	0.08	0.575	~	0.274	0.411	1	~	-0.087	0.669	0.789	~	-0.886	0	0	D1.5	0.161	0.576	0.364	~	-0.431	0.003	0.11	~	-0.356	0.01
new_612396_612570_-1	S229	612396	612570	-1	5'	NA	no	-1.121	0	0	D2.0	-2.678	0	0	D2.0	0.148	0.303	0.983	~	-0.141	0.74	0.931	~	0.29	0.033	0.493	~	0.493	0.177	1	~	-0.182	0.18	0.592	~	-0.796	0	0	D1.5	-0.548	0.011	0.043	~	-0.893	0.002	0.107	~	0.275	0.074
SAOUHSC_00621	NA	612623	613516	-1	0	NA	no	-0.465	0.004	0.004	~	-0.457	0.026	0.013	~	-0.004	0.971	0.995	~	-0.171	0.366	0.872	~	0.043	0.686	0.809	~	0.061	0.723	1	~	0.068	0.409	0.716	~	0.689	0	0	U1.5	-0.13	0.204	0.199	~	0.2	0.099	0.281	~	0.103	0.145
SAOUHSC_00622	NA	613747	614088	-1	0	NA	no	0.209	0.042	0.024	~	-0.575	0.015	0.008	~	-0.024	0.784	0.993	~	-0.221	0.38	0.874	~	-0.066	0.461	0.741	~	-0.06	0.771	1	~	0.047	0.494	0.743	~	0.16	0.265	0.055	~	0.089	0.258	0.229	~	0.37	0.086	0.27	~	0.21	0.046
new_614279_614349_1	S230	614279	614349	1	s-5'	NA	no	0.219	0.045	0.026	~	-2.717	0.001	0.001	D2.0	-0.386	0.057	0.914	~	-0.091	0.868	0.94	~	0.226	0.17	0.634	~	0.633	0.194	1	~	-0.552	0.114	0.517	~	1	0.009	0.003	U1.5	-0.125	0.581	0.366	~	1.002	0.016	0.167	~	-0.185	0.095
SAOUHSC_00624	NA	614350	614910	1	0	NA	no	0.635	0	0	U1.5	-2.926	0	0	D2.0	-0.001	0.991	0.995	~	-0.475	0.345	0.868	~	0.451	0.001	0.281	~	0.481	0.266	1	~	-0.363	0.014	0.286	~	-0.49	0.002	0.001	~	-0.174	0.203	0.199	~	-0.251	0.043	0.221	~	-0.182	0.099
SAOUHSC_00625	mnhA	614929	617331	1	0	Membrane Transport>Uni- Sym- and Antiporters>Sodium Hydrogen Antiporter>Na(+) H(+) antiporter subunit A (TC 2.A.63.1.3)	no	0.625	0.005	0.005	U1.5	-2.4	0.001	0.001	D2.0	0.022	0.88	0.994	~	-0.369	0.503	0.901	~	0.306	0.092	0.587	~	0.515	0.291	1	~	-0.314	0.005	0.2	~	0.131	0.197	0.042	~	-0.414	0.004	0.026	~	-0.028	0.658	0.547	~	-0.083	0.36
SAOUHSC_00626	mnhB	617318	617743	1	0	Membrane Transport>Uni- Sym- and Antiporters>Sodium Hydrogen Antiporter>Na(+) H(+) antiporter subunit B (TC 2.A.63.1.3)	no	0.497	0.02	0.014	~	-2.305	0.001	0.001	D2.0	0.024	0.866	0.994	~	-0.349	0.515	0.904	~	0.353	0.077	0.572	~	0.421	0.372	1	~	-0.432	0.001	0.127	~	0.127	0.2	0.043	~	-0.631	0	0.006	D1.5	-0.103	0.21	0.349	~	-0.129	0.166
SAOUHSC_00627	mnhC	617740	618084	1	0	Membrane Transport>Uni- Sym- and Antiporters>Sodium Hydrogen Antiporter>Na(+) H(+) antiporter subunit C (TC 2.A.63.1.3)	no	0.473	0.04	0.023	~	-1.988	0.004	0.003	D2.0	0.03	0.823	0.994	~	-0.112	0.846	0.939	~	0.281	0.072	0.566	~	0.549	0.3	1	~	-0.386	0.006	0.221	~	-0.002	0.987	0.173	~	-0.446	0.002	0.017	~	-0.085	0.215	0.351	~	-0.242	0.008
SAOUHSC_00628	mnhD	618074	619570	1	0	Membrane Transport>Uni- Sym- and Antiporters>Sodium Hydrogen Antiporter>Na(+) H(+) antiporter subunit D (TC 2.A.63.1.3)	no	0.544	0.018	0.013	~	-1.726	0.007	0.005	D2.0	0.034	0.82	0.994	~	-0.064	0.914	0.943	~	0.299	0.108	0.599	~	0.486	0.362	1	~	-0.287	0.021	0.321	~	0.188	0.101	0.024	~	-0.442	0.001	0.014	~	-0.046	0.545	0.502	~	-0.133	0.156
SAOUHSC_00629	mnhE	619571	620053	1	0	Membrane Transport>Uni- Sym- and Antiporters>Sodium Hydrogen Antiporter>Na(+) H(+) antiporter subunit E (TC 2.A.63.1.3)	no	0.443	0.003	0.003	~	-1.716	0.007	0.005	D2.0	0.012	0.917	0.994	~	-0.061	0.913	0.943	~	0.377	0.019	0.425	~	0.426	0.418	1	~	-0.253	0.005	0.209	~	0.115	0.237	0.05	~	-0.274	0.007	0.033	~	-0.01	0.862	0.613	~	-0.32	0.008
SAOUHSC_00630	NA	620013	620339	-1	0	NA	no	0.201	0.081	0.04	~	0.582	0.009	0.005	~	-0.073	0.422	0.987	~	0.159	0.262	0.848	~	-0.046	0.611	0.791	~	0.003	0.978	1	~	0.095	0.617	0.775	~	-0.452	0.111	0.025	~	-0.24	0.078	0.118	~	0.102	0.719	0.569	~	-0.061	0.442
new_620054_620305_1	S231	620054	620305	1	intra	NA	no	0.201	0.311	0.117	~	-1.599	0.013	0.007	D2.0	0.013	0.924	0.994	~	0.157	0.797	0.935	~	0.249	0.181	0.639	~	0.446	0.412	1	~	-0.248	0.115	0.518	~	0.139	0.156	0.035	~	-0.461	0.002	0.016	~	-0.037	0.537	0.499	~	-0.072	0.375
SAOUHSC_00632	mnhG	620306	620764	1	0	Membrane Transport>Uni- Sym- and Antiporters>Sodium Hydrogen Antiporter>Na(+) H(+) antiporter subunit G (TC 2.A.63.1.3)	no	0.155	0.373	0.134	~	-1.582	0.019	0.01	D2.0	-0.007	0.962	0.994	~	0.175	0.78	0.934	~	0.281	0.135	0.616	~	0.443	0.457	1	~	-0.166	0.157	0.57	~	0.207	0.041	0.011	~	-0.363	0.011	0.043	~	-0.039	0.616	0.531	~	0.05	0.499
new_620943_621142_1	S232	620943	621142	1	5'	NA	no	-0.01	0.941	0.274	~	0.376	0.243	0.08	~	0.012	0.924	0.994	~	-0.202	0.613	0.918	~	0.076	0.556	0.774	~	0.027	0.937	1	~	0.051	0.588	0.766	~	0.563	0	0	~	0.068	0.523	0.345	~	0.012	0.844	0.608	~	-0.34	0.029
SAOUHSC_00633	NA	621143	623146	1	0	NA	no	0.191	0.168	0.072	~	0.215	0.454	0.134	~	0.089	0.364	0.986	~	-0.209	0.554	0.91	~	-0.018	0.852	0.84	~	0.241	0.44	1	~	-0.005	0.958	0.842	~	0.621	0	0	U1.5	-0.166	0.109	0.141	~	0.135	0.218	0.353	~	-0.158	0.149
new_623187_623355_-1	S233	623187	623355	-1	3'PT	NA	no	0.759	0.009	0.007	U1.5	-0.832	0.001	0.001	D1.5	-0.116	0.585	0.991	~	0.097	0.542	0.908	~	0.22	0.398	0.717	~	-0.1	0.44	1	~	-0.016	0.841	0.824	~	0.941	0.017	0.005	U1.5	0.328	0.014	0.049	~	0.014	0.969	0.64	~	-0.296	0.027
new_623357_624469_-1	S234	623357	624469	-1	indep	NA	no	0.031	0.707	0.221	~	-0.417	0.01	0.006	~	-0.031	0.705	0.992	~	-0.015	0.894	0.942	~	0.014	0.865	0.842	~	0.018	0.857	1	~	0.051	0.697	0.795	~	1.205	0	0	U2.0	0.313	0.045	0.087	~	-0.017	0.868	0.614	~	0.119	0.335
SAOUHSC_00634	mntC	624572	625510	-1	0	NA	no	0.252	0.063	0.033	~	-0.87	0.008	0.005	D1.5	0.137	0.303	0.983	~	0.073	0.628	0.92	~	0.119	0.331	0.692	~	-0.041	0.763	1	~	-0.075	0.442	0.727	~	0.787	0	0	U1.5	0.484	0.003	0.021	~	-0.063	0.351	0.421	~	-0.315	0.016
SAOUHSC_00636	mntB	625507	626343	-1	0	NA	no	0.513	0.005	0.004	~	-1.321	0	0	D2.0	-0.001	0.995	0.995	~	-0.023	0.891	0.942	~	-0.022	0.858	0.841	~	-0.028	0.857	1	~	-0.06	0.51	0.747	~	0.893	0	0	U1.5	0.152	0.138	0.16	~	-0.015	0.812	0.599	~	-0.313	0.027
SAOUHSC_00637	mntA	626337	627080	-1	0	NA	no	0.385	0.013	0.01	~	-1.328	0	0	D2.0	-0.148	0.233	0.977	~	-0.052	0.705	0.928	~	0.021	0.873	0.843	~	-0.099	0.513	1	~	-0.001	0.993	0.847	~	1.12	0	0	U2.0	0.213	0.086	0.125	~	0.025	0.689	0.559	~	-0.355	0.008
SAOUHSC_00638	mntR	627202	627846	1	0	NA	no	-0.214	0.156	0.067	~	-1.114	0	0	D2.0	-0.024	0.854	0.994	~	-0.045	0.826	0.938	~	0.086	0.556	0.774	~	-0.03	0.833	1	~	0.19	0.027	0.346	~	0.365	0.001	0	~	0.399	0.002	0.018	~	-0.053	0.529	0.496	~	-0.153	0.217
new_627875_628913_1	S235	627875	628913	1	inter	NA	no	-0.303	0.013	0.01	~	-0.653	0.033	0.016	D1.5	-0.011	0.906	0.994	~	-0.152	0.599	0.916	~	-0.032	0.757	0.824	~	-0.168	0.531	1	~	-0.064	0.312	0.675	~	0.416	0	0	~	-0.469	0.001	0.01	~	-0.039	0.632	0.537	~	-0.046	0.51
SAOUHSC_00639	NA	627926	628678	-1	0	NA	no	-0.299	0.01	0.008	~	-0.146	0.478	0.14	~	0.164	0.175	0.97	~	0.015	0.943	0.945	~	0.154	0.14	0.619	~	-0.156	0.456	1	~	-0.027	0.7	0.796	~	0.559	0	0	~	0.876	0	0	U1.5	0.24	0.009	0.142	~	0.304	0.005
SAOUHSC_00640	tagA	628914	629678	1	0	Cell Wall and Capsule>Gram-Positive cell wall components>Teichoic and lipoteichoic acids biosynthesis>N-acetylmannosaminyltransferase (EC 2.4.1.187)	no	-0.138	0.158	0.068	~	-0.898	0.001	0.001	D1.5	-0.098	0.346	0.985	~	-0.239	0.357	0.871	~	-0.113	0.22	0.653	~	-0.132	0.462	1	~	0.029	0.635	0.78	~	0.673	0.007	0.002	U1.5	-0.09	0.34	0.27	~	0.368	0.09	0.274	~	-0.161	0.09
SAOUHSC_00641	tagH	629739	630533	-1	0	Cell Wall and Capsule>Gram-Positive cell wall components>Teichoic and lipoteichoic acids biosynthesis>Teichoic acid export ATP-binding protein TagH (EC 3.6.3.40)	no	0.238	0.047	0.026	~	0.074	0.711	0.195	~	-0.068	0.547	0.99	~	-0.083	0.701	0.927	~	-0.052	0.621	0.793	~	-0.134	0.526	1	~	0.196	0.117	0.521	~	0.587	0	0	U1.5	0.014	0.916	0.474	~	0.141	0.046	0.226	~	-0.156	0.102
new_630534_630825_-1	S236	630534	630825	-1	5'	NA	no	-0.421	0.076	0.038	~	0.733	0.001	0.001	U1.5	-0.087	0.605	0.991	~	0.344	0.043	0.714	~	-0.081	0.607	0.789	~	0.181	0.217	1	~	0.296	0.031	0.36	~	0.2	0.052	0.013	~	0.251	0.253	0.227	~	0.035	0.71	0.566	~	-0.152	0.206
new_630614_630733_1	S237	630614	630733	1	s-5'	NA	no	-1.504	0	0	D2.0	-2.066	0.001	0.001	D2.0	0.044	0.827	0.994	~	-0.358	0.447	0.89	~	-0.002	0.992	0.86	~	-0.299	0.467	1	~	0.009	0.952	0.841	~	0.133	0.139	0.031	~	-0.285	0.171	0.18	~	-0.52	0.01	0.143	~	-0.444	0.007
new_630735_630879_1	S238	630735	630879	1	s-5'	NA	no	-0.903	0	0	D1.5	-1.291	0.002	0.001	D2.0	0.053	0.674	0.992	~	-0.184	0.552	0.909	~	0.266	0.057	0.544	~	-0.006	0.981	1	~	0.21	0.034	0.369	~	0.613	0	0	U1.5	0.061	0.538	0.351	~	0.042	0.673	0.553	~	-0.813	0.005
SAOUHSC_00642	tagG	630880	631692	1	0	Cell Wall and Capsule>Gram-Positive cell wall components>Teichoic and lipoteichoic acids biosynthesis>Teichoic acid translocation permease protein TagG	no	-0.599	0.001	0.001	D1.5	-1.012	0.009	0.005	D2.0	-0.02	0.905	0.994	~	-0.219	0.459	0.893	~	-0.024	0.838	0.838	~	-0.16	0.534	1	~	0.071	0.534	0.753	~	0.885	0	0	U1.5	-0.249	0.032	0.072	~	0.216	0.014	0.16	~	-0.192	0.03
SAOUHSC_00643	tagB	631791	632894	1	0	Cell Wall and Capsule>Gram-Positive cell wall components>Teichoic and lipoteichoic acids biosynthesis>CDP-glycerol N-acetyl-beta-D-mannosaminyl-1,4-N-acetyl-D-glucosaminyldiphosphoundecaprenyl glycerophosphotransferase	no	0.038	0.744	0.23	~	0.282	0.145	0.053	~	-0.083	0.467	0.989	~	-0.134	0.495	0.9	~	-0.132	0.289	0.674	~	-0.04	0.813	1	~	-0.045	0.547	0.756	~	-0.105	0.186	0.04	~	-0.144	0.095	0.132	~	-0.041	0.529	0.496	~	-0.132	0.133
SAOUHSC_00644	tagX	632891	633952	1	0	Cell Wall and Capsule>Gram-Positive cell wall components>Teichoic and lipoteichoic acids biosynthesis>Teichoic acid biosynthesis protein X	no	0.163	0.162	0.07	~	0.031	0.834	0.221	~	0.026	0.795	0.993	~	-0.281	0.119	0.801	~	-0.03	0.79	0.83	~	-0.089	0.573	1	~	-0.062	0.527	0.751	~	0.03	0.66	0.123	~	-0.162	0.129	0.154	~	0.021	0.767	0.585	~	-0.061	0.52
SAOUHSC_00645	tagD	634015	634413	1	0	Cell Wall and Capsule>Gram-Positive cell wall components>Teichoic and lipoteichoic acids biosynthesis>Glycerol-3-phosphate cytidylyltransferase (EC 2.7.7.39)	no	-0.042	0.701	0.22	~	-0.556	0.003	0.002	~	-0.267	0.031	0.853	~	-0.18	0.252	0.845	~	-0.05	0.64	0.798	~	-0.131	0.272	1	~	0.246	0.043	0.397	~	-0.056	0.556	0.106	~	0.226	0.103	0.137	~	-0.021	0.751	0.58	~	-0.256	0.05
SAOUHSC_00646	pbp4	634530	635825	-1	0	Cell Wall and Capsule>Cell Wall and Capsule - no subcategory>Murein Hydrolases>D-alanyl-D-alanine carboxypeptidase (EC 3.4.16.4);Cell Wall and Capsule>Cell Wall and Capsule - no subcategory>Peptidoglycan Biosynthesis>D-alanyl-D-alanine carboxypeptidase (EC 3.4.16.4);Virulence, Disease and Defense>Resistance to antibiotics and toxic compounds>Methicillin resistance in Staphylococci>Penicillin bind…	no	-0.514	0	0.001	~	-1.749	0	0	D2.0	0.095	0.285	0.982	~	0.051	0.786	0.935	~	0.154	0.113	0.602	~	0.07	0.733	1	~	0.017	0.833	0.823	~	-0.033	0.811	0.147	~	0.041	0.695	0.406	~	0.013	0.942	0.634	~	-0.026	0.789
new_635826_636047_-1	S239	635826	636047	-1	5'	NA	no	-0.861	0	0	D1.5	-2.262	0	0	D2.0	0.316	0.007	0.556	~	-0.107	0.544	0.908	~	0.373	0.002	0.284	~	-0.03	0.862	1	~	0.014	0.929	0.838	~	0.195	0.457	0.089	~	-0.164	0.314	0.257	~	0.122	0.715	0.568	~	-0.179	0.058
new_635993_636245_1	S240	635993	636245	1	5'	NA	no	-0.508	0.002	0.002	~	0.602	0.027	0.013	U1.5	-0.076	0.453	0.988	~	0.214	0.525	0.905	~	-0.002	0.986	0.859	~	0.138	0.544	1	~	0.043	0.62	0.776	~	0.201	0.034	0.009	~	0.306	0.046	0.088	~	-0.031	0.712	0.567	~	-0.342	0.017
SAOUHSC_00647	abcA	636246	637973	1	0	NA	no	0.126	0.365	0.132	~	1.133	0	0.001	U2.0	0.062	0.632	0.992	~	0.289	0.286	0.855	~	-0.065	0.608	0.79	~	0.251	0.204	1	~	-0.1	0.223	0.624	~	0.295	0.003	0.001	~	-0.107	0.219	0.208	~	0.108	0.239	0.366	~	-0.23	0.012
new_637974_638071_1	S241	637974	638071	1	s-3'	NA	no	0.805	0	0	U1.5	2.446	0	0	U2.0	0.002	0.987	0.995	~	0.508	0.013	0.56	~	-0.066	0.608	0.79	~	-0.016	0.886	1	~	-0.065	0.491	0.742	~	-0.067	0.573	0.109	~	-0.049	0.557	0.358	~	0.03	0.667	0.55	~	0.074	0.489
new_638164_638331_1	S242	638164	638331	1	5'	NA	no	-0.525	0.002	0.002	~	-0.693	0.014	0.008	D1.5	-0.262	0.042	0.887	~	-0.013	0.953	0.945	~	-0.169	0.137	0.618	~	-0.144	0.515	1	~	0.193	0.056	0.426	~	1.288	0	0	U2.0	0.209	0.261	0.231	~	-0.253	0.269	0.382	~	-0.171	0.247
SAOUHSC_00648	NA	638332	639561	1	0	NA	no	-0.169	0.175	0.074	~	0.03	0.851	0.225	~	-0.004	0.966	0.994	~	0.011	0.932	0.944	~	-0.048	0.561	0.776	~	-0.122	0.284	1	~	0.105	0.423	0.721	~	0.539	0	0	~	-0.125	0.439	0.312	~	0.006	0.929	0.63	~	-0.154	0.07
new_639727_639872_-1	S243	639727	639872	-1	s-indep	NA	no	1.389	0	0.001	U2.0	-0.137	0.256	0.084	~	0.17	0.476	0.989	~	-0.081	0.539	0.907	~	0.326	0.26	0.666	~	-0.035	0.729	1	~	0.679	0.039	0.386	~	-0.117	0.382	0.076	~	2.53	0	0.002	U2.0	-0.166	0.208	0.348	~	1.454	0.018
SAOUHSC_00650	NA	639816	639908	1	0	NA	no	0.39	0.016	0.011	~	0.233	0.327	0.103	~	0.063	0.644	0.992	~	0.106	0.605	0.917	~	0.11	0.445	0.736	~	-0.244	0.268	1	~	-0.199	0.327	0.682	~	-1.277	0.002	0.001	D2.0	-0.166	0.317	0.259	~	-0.513	0.19	0.338	~	0.137	0.377
SAOUHSC_00651	NA	640086	640919	1	0	NA	no	-0.304	0.024	0.016	~	-0.22	0.26	0.085	~	-0.057	0.532	0.99	~	0.089	0.667	0.924	~	-0.035	0.697	0.811	~	-0.117	0.463	1	~	-0.061	0.521	0.75	~	-0.071	0.382	0.076	~	-0.158	0.195	0.194	~	0.082	0.257	0.376	~	-0.059	0.6
new_641088_641200_1	S244	641088	641200	1	s-5'	NA	no	-0.455	0.008	0.007	~	-4.511	0	0	D2.0	-0.186	0.359	0.985	~	0.465	0.308	0.861	~	0.064	0.805	0.832	~	0.108	0.813	1	~	0.226	0.203	0.61	~	0.178	0.06	0.015	~	0.115	0.453	0.318	~	-0.481	0.025	0.192	~	-1.193	0.002
SAOUHSC_00652	fhuA	641201	641998	1	0	NA	no	0.089	0.423	0.148	~	-4.393	0	0	D2.0	-0.056	0.492	0.989	~	0.021	0.932	0.944	~	-0.099	0.248	0.663	~	0.056	0.813	1	~	0.054	0.568	0.761	~	0.411	0	0	~	-0.041	0.651	0.391	~	0.063	0.399	0.441	~	0.015	0.881
SAOUHSC_00653	fhuB	642034	643038	1	0	NA	no	0.046	0.729	0.226	~	-4.767	0	0	D2.0	0.032	0.823	0.994	~	-0.356	0.246	0.843	~	-0.214	0.116	0.604	~	-0.099	0.684	1	~	-0.191	0.047	0.408	~	0.734	0	0	U1.5	-0.358	0.003	0.023	~	0.214	0.072	0.258	~	0.382	0.004
SAOUHSC_00654	fhuG	643035	644051	1	0	Stress Response>Stress Response - no subcategory>Flavohaemoglobin>ABC-type Fe3+-siderophore transport system, permease 2 component	no	-0.225	0.16	0.069	~	-4.071	0	0	D2.0	0.056	0.643	0.992	~	-0.391	0.204	0.826	~	-0.118	0.213	0.651	~	-0.115	0.611	1	~	-0.046	0.74	0.805	~	0.643	0	0	U1.5	-0.149	0.277	0.239	~	0.129	0.065	0.251	~	0.362	0.007
SAOUHSC_00655	NA	644285	645253	1	0	Carbohydrates>Central carbohydrate metabolism>Dihydroxyacetone kinases>Phosphoenolpyruvate-dihydroxyacetone phosphotransferase (EC 2.7.1.121), dihydroxyacetone binding subunit DhaK	no	-0.136	0.2	0.082	~	0.101	0.432	0.129	~	0.056	0.607	0.991	~	-0.08	0.512	0.903	~	0.072	0.541	0.77	~	-0.012	0.908	1	~	-0.09	0.168	0.58	~	0.236	0.012	0.004	~	-0.043	0.547	0.354	~	0.155	0.057	0.243	~	0.11	0.141
SAOUHSC_00656	NA	645295	645879	1	0	Carbohydrates>Central carbohydrate metabolism>Dihydroxyacetone kinases>Phosphoenolpyruvate-dihydroxyacetone phosphotransferase (EC 2.7.1.121), ADP-binding subunit DhaL	no	-0.201	0.048	0.027	~	-0.019	0.874	0.23	~	-0.001	0.993	0.995	~	-0.068	0.587	0.914	~	0.091	0.374	0.707	~	0.001	0.994	1	~	-0.041	0.557	0.758	~	0.236	0.025	0.007	~	0.021	0.81	0.443	~	0.187	0.058	0.243	~	0.076	0.278
SAOUHSC_00658	NA	645872	646234	1	0	Carbohydrates>Central carbohydrate metabolism>Dihydroxyacetone kinases>DHA-specific IIA component;Carbohydrates>Central carbohydrate metabolism>Dihydroxyacetone kinases>Phosphoenolpyruvate-dihydroxyacetone phosphotransferase (EC 2.7.1.121), subunit DhaM	no	-0.284	0.014	0.01	~	-0.116	0.32	0.101	~	0.051	0.661	0.992	~	-0.024	0.841	0.939	~	0.182	0.072	0.565	~	0.076	0.466	1	~	-0.051	0.51	0.747	~	0.223	0.017	0.005	~	-0.211	0.057	0.098	~	-0.012	0.869	0.615	~	0.041	0.598
SAOUHSC_00659	NA	646350	646847	1	0	NA	no	-0.209	0.116	0.053	~	-0.079	0.605	0.171	~	-0.04	0.781	0.993	~	-0.066	0.692	0.926	~	0.079	0.56	0.776	~	0.011	0.948	1	~	0.16	0.044	0.399	~	0.768	0	0	U1.5	0.248	0.026	0.066	~	-0.009	0.935	0.632	~	-0.364	0.003
new_646848_647302_1	S245	646848	647302	1	intra	NA	no	-0.16	0.154	0.067	~	-0.328	0.062	0.026	~	0.056	0.551	0.99	~	-0.283	0.125	0.804	~	0.054	0.578	0.781	~	0.029	0.845	1	~	-0.132	0.333	0.685	~	0.577	0	0	~	0.146	0.302	0.251	~	0.077	0.361	0.425	~	-0.721	0
SAOUHSC_00660	NA	647303	648370	1	0	NA	no	-0.631	0.002	0.003	D1.5	0.016	0.917	0.238	~	-0.082	0.42	0.987	~	-0.184	0.266	0.85	~	-0.011	0.89	0.846	~	-0.006	0.967	1	~	-0.118	0.266	0.65	~	0.853	0	0	U1.5	-0.334	0.008	0.038	~	0.255	0.012	0.154	~	-0.125	0.195
new_648432_648520_1	S246	648432	648520	1	s-5'	NA	no	-0.465	0.017	0.012	~	-2.147	0	0	D2.0	-0.05	0.785	0.993	~	0.119	0.634	0.92	~	-0.426	0.009	0.358	~	-0.121	0.605	1	~	-0.127	0.214	0.618	~	0.221	0.36	0.072	~	-0.141	0.368	0.282	~	-0.106	0.74	0.576	~	-0.524	0.001
SAOUHSC_00661	NA	648521	649564	1	0	NA	no	0.207	0.177	0.075	~	-1.314	0.001	0.001	D2.0	0.003	0.986	0.995	~	0.184	0.489	0.899	~	-0.168	0.208	0.649	~	-0.213	0.371	1	~	-0.087	0.347	0.691	~	0.186	0.039	0.01	~	-0.085	0.376	0.286	~	-0.249	0.019	0.178	~	-0.262	0.012
new_649565_649805_1	S247	649565	649805	1	inter	NA	no	0.147	0.285	0.109	~	-1.123	0.001	0.001	D2.0	0.108	0.437	0.988	~	0.128	0.621	0.919	~	-0.003	0.981	0.858	~	-0.192	0.359	1	~	-0.13	0.221	0.623	~	0.14	0.08	0.019	~	-0.122	0.267	0.233	~	-0.088	0.314	0.405	~	-0.22	0.036
SAOUHSC_A00635	NA	649729	649917	-1	0	NA	no	-0.413	0.068	0.035	~	0.561	0.328	0.103	~	0.03	0.893	0.994	~	0.499	0.018	0.6	~	0.071	0.725	0.817	~	-0.012	0.928	1	~	-0.104	0.657	0.786	~	0.92	0.001	0	U1.5	-0.518	0.008	0.038	~	0.148	0.504	0.487	~	-0.029	0.752
new_649807_649892_1	S248	649807	649892	1	s-5'	NA	no	-0.032	0.826	0.249	~	-0.805	0.008	0.005	D1.5	0.212	0.136	0.962	~	0.021	0.928	0.944	~	0.038	0.834	0.837	~	0.069	0.721	1	~	-0.029	0.695	0.795	~	0.286	0.013	0.004	~	-0.055	0.556	0.357	~	0.011	0.877	0.617	~	-0.443	0.001
SAOUHSC_00662	NA	649893	650321	1	0	NA	no	-0.154	0.338	0.124	~	-0.696	0.001	0.001	D1.5	-0.008	0.955	0.994	~	-0.009	0.951	0.945	~	-0.149	0.227	0.656	~	-0.026	0.798	1	~	-0.083	0.394	0.71	~	0.243	0.009	0.003	~	0.022	0.821	0.447	~	0.047	0.45	0.465	~	-0.192	0.078
new_650371_650529_-1	S249	650371	650529	-1	3'	NA	no	0.122	0.197	0.081	~	0.822	0.003	0.002	U1.5	0	1	0.995	~	0.244	0.266	0.849	~	0.101	0.486	0.751	~	0.452	0.1	1	~	0.342	0.094	0.489	~	1.027	0	0	U2.0	0.499	0.018	0.055	~	0.206	0.061	0.246	~	-0.17	0.112
new_650523_651082_1	S250	650523	651082	1	5'	NA	no	0.052	0.611	0.197	~	0.652	0.027	0.013	U1.5	-0.107	0.33	0.984	~	-0.108	0.58	0.913	~	-0.163	0.096	0.59	~	-0.322	0.123	1	~	-0.039	0.699	0.796	~	0.545	0.002	0.001	~	-0.437	0.006	0.031	~	0.19	0.187	0.337	~	0.01	0.904
SAOUHSC_00663	NA	650530	651036	-1	0	NA	no	-0.225	0.083	0.041	~	0.585	0.036	0.017	~	-0.012	0.915	0.994	~	0.219	0.469	0.895	~	0.093	0.53	0.766	~	0.372	0.244	1	~	0.124	0.209	0.615	~	1.12	0	0	U2.0	0.049	0.797	0.439	~	0.137	0.242	0.368	~	-0.072	0.422
new_651084_651148_1	S251	651084	651148	1	s-5'	NA	no	-0.063	0.507	0.17	~	0.036	0.826	0.22	~	0.054	0.683	0.992	~	0.14	0.335	0.866	~	0.052	0.633	0.796	~	0.248	0.112	1	~	-0.257	0.17	0.582	~	0.462	0.001	0	~	-0.05	0.68	0.401	~	-0.1	0.266	0.381	~	-0.725	0
SAOUHSC_00664	graX	651149	652072	1	0	NA	no	0.188	0.174	0.074	~	0.289	0.111	0.042	~	0.076	0.549	0.99	~	-0.084	0.662	0.923	~	-0.063	0.625	0.794	~	0.041	0.806	1	~	0.016	0.827	0.822	~	0.457	0	0	~	-0.075	0.352	0.275	~	0.063	0.358	0.424	~	-0.237	0.019
SAOUHSC_00665	graR	652088	652762	1	0	Virulence, Disease and Defense>Bacteriocins, ribosomally synthesized antibacterial peptides>Bacitracin Stress Response>Two-component response regulator BceR	no	0.281	0.093	0.044	~	0.412	0.01	0.006	~	0.134	0.378	0.986	~	-0.115	0.422	0.885	~	-0.083	0.606	0.789	~	-0.021	0.848	1	~	-0.111	0.177	0.59	~	0.536	0	0	~	-0.158	0.089	0.127	~	0.125	0.179	0.332	~	-0.23	0.011
SAOUHSC_00666	graS	652755	653795	1	0	Virulence, Disease and Defense>Bacteriocins, ribosomally synthesized antibacterial peptides>Bacitracin Stress Response>Two-component sensor histidine kinase BceS	no	0.209	0.133	0.06	~	0.51	0.005	0.003	~	0.078	0.547	0.99	~	-0.006	0.971	0.946	~	-0.024	0.854	0.841	~	0.046	0.712	1	~	-0.067	0.301	0.67	~	0.446	0.002	0.001	~	-0.178	0.066	0.107	~	0.218	0.045	0.225	~	-0.135	0.208
new_653796_653938_1	S252	653796	653938	1	s-intra	NA	no	0.089	0.58	0.189	~	-0.498	0.026	0.013	~	-0.164	0.314	0.983	~	-0.206	0.435	0.888	~	-0.203	0.285	0.673	~	-0.079	0.707	1	~	0.033	0.718	0.8	~	0.921	0	0	U1.5	-0.016	0.898	0.469	~	0.132	0.412	0.447	~	-0.047	0.666
SAOUHSC_00667	vraF	653939	654700	1	0	Virulence, Disease and Defense>Bacteriocins, ribosomally synthesized antibacterial peptides>Bacitracin Stress Response>Bacitracin export ATP-binding protein BceA	no	0.093	0.596	0.193	~	-0.235	0.295	0.094	~	-0.008	0.964	0.994	~	-0.051	0.835	0.938	~	-0.259	0.175	0.636	~	0.073	0.73	1	~	-0.085	0.336	0.686	~	0.799	0	0	U1.5	-0.2	0.081	0.12	~	0.167	0.088	0.272	~	-0.029	0.658
SAOUHSC_00668	vraG	654690	656579	1	0	Virulence, Disease and Defense>Bacteriocins, ribosomally synthesized antibacterial peptides>Bacitracin Stress Response>Bacitracin export permease protein BceB	no	-0.09	0.526	0.175	~	-0.928	0.001	0.001	D1.5	-0.039	0.761	0.993	~	-0.281	0.175	0.819	~	-0.125	0.351	0.699	~	-0.06	0.712	1	~	-0.143	0.108	0.508	~	0.487	0	0	~	-0.171	0.147	0.165	~	0.138	0.079	0.264	~	-0.131	0.121
new_656830_657303_1	S253	656830	657303	1	5'	NA	no	-0.503	0.003	0.003	~	-0.349	0.04	0.018	~	0.214	0.112	0.954	~	0.083	0.523	0.905	~	0.115	0.481	0.749	~	0.224	0.172	1	~	-0.147	0.297	0.668	~	0.261	0.004	0.001	~	-0.057	0.642	0.387	~	-0.029	0.759	0.582	~	-0.506	0.001
SAOUHSC_00669	NA	657304	657921	1	0	NA	no	-0.243	0.052	0.028	~	0.602	0.002	0.001	U1.5	0.143	0.18	0.971	~	-0.078	0.585	0.914	~	0.055	0.532	0.767	~	0.05	0.724	1	~	0.14	0.141	0.553	~	0.336	0.003	0.001	~	0.077	0.514	0.342	~	0.053	0.54	0.5	~	-0.382	0.006
SAOUHSC_00670	NA	657937	658944	1	0	Phosphorus Metabolism>Phosphorus Metabolism - no subcategory>Phosphate metabolism>Probable low-affinity inorganic phosphate transporter	no	0.136	0.385	0.138	~	1.215	0	0	U2.0	0.128	0.336	0.984	~	0.093	0.595	0.915	~	0.146	0.242	0.661	~	-0.022	0.826	1	~	-0.033	0.773	0.812	~	0.603	0.001	0	U1.5	-0.387	0.017	0.054	~	0.145	0.284	0.39	~	-0.067	0.481
new_659278_660399_1	S254	659278	660399	1	5'	NA	no	-0.915	0.004	0.004	D1.5	0.724	0.348	0.108	~	-0.153	0.168	0.969	~	0.264	0.435	0.888	~	-0.17	0.146	0.623	~	-0.448	0.367	1	~	0.275	0.134	0.544	~	0.396	0.001	0	~	0.071	0.633	0.384	~	0.049	0.565	0.51	~	-0.135	0.112
SAOUHSC_00671	NA	659532	660329	-1	0	NA	no	1.854	0	0	U2.0	1.821	0.001	0.001	U2.0	-0.229	0.176	0.97	~	-0.351	0.372	0.873	~	0.112	0.438	0.733	~	0.171	0.702	1	~	-0.423	0.027	0.345	~	0.493	0	0	~	-0.603	0.042	0.084	D1.5	-0.086	0.384	0.435	~	-0.483	0.003
new_660330_660425_-1	S255	660330	660425	-1	s-5'	NA	no	1.087	0.012	0.009	U2.0	1.082	0.025	0.013	U2.0	-0.098	0.797	0.993	~	0.522	0.322	0.864	~	0.49	0.202	0.647	~	0.638	0.135	1	~	0.551	0.092	0.487	~	0.919	0	0	U1.5	-0.356	0.242	0.22	~	-0.732	0.022	0.183	~	-1.417	0
new_660401_660689_1	S256	660401	660689	1	5'	NA	no	0.65	0.004	0.004	U1.5	1.564	0	0	U2.0	0.176	0.276	0.981	~	0.048	0.746	0.931	~	0.292	0.088	0.582	~	0.115	0.611	1	~	-0.062	0.601	0.77	~	0.289	0.007	0.002	~	-0.249	0.301	0.251	~	-0.101	0.24	0.366	~	-0.897	0
SAOUHSC_00672	NA	660690	661334	1	0	NA	no	0.317	0.074	0.037	~	1.328	0	0	U2.0	0.206	0.14	0.963	~	0.127	0.369	0.873	~	0.207	0.151	0.625	~	0.172	0.376	1	~	-0.081	0.526	0.751	~	0.518	0	0	~	-0.238	0.078	0.118	~	0.146	0.112	0.29	~	-0.486	0
new_661335_662030_1	S257	661335	662030	1	intra	NA	no	0.673	0.006	0.005	U1.5	1.153	0.002	0.002	U2.0	0.316	0.089	0.944	~	-0.085	0.585	0.914	~	0.226	0.187	0.642	~	-0.002	0.99	1	~	0.004	0.983	0.846	~	0.008	0.937	0.166	~	0.227	0.244	0.222	~	-0.196	0.129	0.303	~	-0.874	0
SAOUHSC_00673	NA	662031	664181	1	0	Regulation and Cell signaling>Quorum sensing and biofilm formation>Biofilm formation in Staphylococcus>Transcriptional regulator of biofilm formation (AraC/XylS family)	no	0.263	0.115	0.053	~	-0.11	0.634	0.178	~	0.162	0.279	0.981	~	-0.089	0.716	0.929	~	0.174	0.182	0.639	~	-0.089	0.686	1	~	-0.08	0.537	0.754	~	-0.398	0.001	0	~	0.067	0.672	0.398	~	-0.044	0.541	0.501	~	-0.502	0.001
new_664182_664260_1	S258	664182	664260	1	s-inter	NA	no	-0.133	0.295	0.112	~	-0.818	0.008	0.005	D1.5	0.038	0.756	0.993	~	-0.237	0.366	0.872	~	0.11	0.264	0.667	~	-0.17	0.464	1	~	0.042	0.727	0.802	~	-0.67	0.002	0.001	D1.5	0.188	0.276	0.238	~	-0.469	0.018	0.174	~	-0.621	0.001
SAOUHSC_00674	sarX	664261	664686	1	0	NA	no	-0.204	0.143	0.063	~	-1.344	0	0	D2.0	-0.087	0.48	0.989	~	-0.416	0.032	0.679	~	-0.093	0.471	0.745	~	-0.308	0.071	1	~	0.019	0.888	0.832	~	-0.855	0	0	D1.5	0.05	0.671	0.398	~	-0.358	0.01	0.145	~	-0.321	0.054
SAOUHSC_00675	NA	664876	665592	1	0	Miscellaneous>Plant-Prokaryote comparative genomics>YebC>FIG007491 hypothetical protein YeeN	no	-0.162	0.277	0.107	~	1.419	0	0	U2.0	-0.16	0.198	0.974	~	0.05	0.812	0.937	~	-0.109	0.367	0.704	~	0.139	0.457	1	~	0.029	0.813	0.819	~	0.749	0	0	U1.5	-0.003	0.983	0.492	~	0.133	0.135	0.306	~	-0.119	0.258
SAOUHSC_00676	NA	665592	666065	1	0	Miscellaneous>Plant-Prokaryote comparative genomics>YebC>FIG018171 hypothetical protein of Cupin superfamily	no	0.455	0.003	0.003	~	1.908	0	0	U2.0	-0.02	0.893	0.994	~	0.05	0.766	0.933	~	0.007	0.965	0.856	~	0.126	0.49	1	~	0.019	0.841	0.824	~	0.744	0	0	U1.5	0.05	0.65	0.39	~	0.129	0.194	0.341	~	0.021	0.788
SAOUHSC_00677	NA	666157	666273	1	0	NA	no	-0.993	0	0	D1.5	0.189	0.161	0.057	~	-0.001	0.996	0.995	~	-0.161	0.189	0.822	~	0.04	0.634	0.797	~	-0.096	0.369	1	~	-0.047	0.703	0.797	~	-0.418	0.131	0.03	~	0.164	0.445	0.314	~	-0.333	0.22	0.354	~	-0.485	0.001
new_666312_666417_1	S259	666312	666417	1	s-5'	NA	no	-0.223	0.309	0.116	~	-0.145	0.622	0.175	~	0.09	0.537	0.99	~	-0.152	0.657	0.923	~	0.082	0.61	0.79	~	-0.123	0.621	1	~	-0.12	0.573	0.762	~	0.094	0.435	0.085	~	-0.32	0.171	0.18	~	-0.146	0.098	0.279	~	-0.299	0.007
SAOUHSC_00678	NA	666418	667062	1	0	NA	no	-0.023	0.885	0.262	~	0.171	0.271	0.088	~	-0.047	0.662	0.992	~	-0.013	0.948	0.945	~	-0.064	0.606	0.789	~	0.044	0.705	1	~	-0.004	0.978	0.845	~	0.236	0.01	0.003	~	0.074	0.562	0.359	~	0.042	0.534	0.498	~	-0.454	0
new_667063_667177_1	S260	667063	667177	1	s-intra	NA	no	0.203	0.329	0.122	~	0.435	0.047	0.021	~	-0.082	0.52	0.99	~	-0.098	0.542	0.908	~	-0.113	0.511	0.759	~	-0.036	0.785	1	~	-0.139	0.462	0.734	~	0.158	0.065	0.016	~	0.183	0.257	0.228	~	-0.024	0.767	0.585	~	-0.366	0.012
SAOUHSC_00679	NA	667178	668044	1	0	NA	no	0.084	0.364	0.132	~	0.751	0.001	0.001	U1.5	0.032	0.718	0.993	~	0.114	0.407	0.881	~	-0.056	0.559	0.775	~	0.039	0.753	1	~	-0.086	0.303	0.671	~	0.423	0.001	0	~	-0.091	0.244	0.222	~	0.085	0.268	0.382	~	-0.318	0.004
SAOUHSC_00680	NA	668104	668199	1	0	NA	no	0.18	0.201	0.083	~	0.658	0.001	0.001	U1.5	0.294	0.057	0.914	~	0.132	0.385	0.875	~	-0.014	0.955	0.855	~	-0.037	0.84	1	~	-0.133	0.287	0.662	~	0.427	0.001	0	~	-0.135	0.437	0.311	~	-0.037	0.787	0.591	~	-0.305	0.032
SAOUHSC_00681	NA	668245	669465	1	0	NA	no	-0.185	0.353	0.129	~	0.587	0.014	0.008	U1.5	0.049	0.659	0.992	~	0.146	0.481	0.897	~	-0.039	0.721	0.817	~	-0.161	0.357	1	~	-0.154	0.373	0.702	~	0.886	0	0	U1.5	-0.355	0.059	0.1	~	0.218	0.047	0.228	~	0.034	0.668
SAOUHSC_00682	NA	669462	669950	1	0	NA	no	-0.064	0.761	0.234	~	-0.56	0.119	0.045	~	0.15	0.447	0.988	~	-0.064	0.846	0.939	~	0.191	0.187	0.641	~	0.23	0.499	1	~	-0.162	0.419	0.72	~	0.925	0	0	U1.5	-0.443	0.041	0.083	~	0.224	0.068	0.254	~	0.002	0.98
SAOUHSC_00683	NA	670049	670738	-1	0	NA	no	-0.056	0.604	0.195	~	0.283	0.103	0.04	~	0.092	0.537	0.99	~	0.226	0.302	0.859	~	0.014	0.917	0.85	~	0.052	0.741	1	~	0.103	0.168	0.581	~	0.984	0	0	U1.5	-0.023	0.766	0.43	~	0.088	0.243	0.368	~	-0.175	0.093
new_670739_670812_-1	S261	670739	670812	-1	s-5'	NA	no	-0.965	0.162	0.07	D1.5	-0.777	0.441	0.131	~	0.142	0.373	0.986	~	0.927	0.25	0.844	~	0.005	0.98	0.858	~	0.643	0.387	1	~	1.259	0.087	0.48	~	1.546	0	0	U2.0	-0.073	0.921	0.475	~	0.177	0.201	0.345	~	-0.962	0.035
SAOUHSC_00684	NA	670865	671308	1	0	NA	no	-0.116	0.362	0.131	~	-0.511	0.007	0.004	~	0.071	0.522	0.99	~	-0.087	0.72	0.929	~	0.07	0.552	0.773	~	0.175	0.344	1	~	-0.083	0.425	0.722	~	-0.573	0	0	~	0.082	0.419	0.304	~	-0.055	0.38	0.434	~	-0.062	0.549
SAOUHSC_00685	NA	671375	671770	1	0	NA	no	0.251	0.18	0.076	~	0.512	0.046	0.021	~	-0.302	0.053	0.908	~	0.083	0.714	0.929	~	-0.005	0.967	0.857	~	-0.105	0.442	1	~	0.24	0.109	0.51	~	-0.155	0.052	0.013	~	0.592	0.002	0.018	U1.5	0	0.995	0.646	~	-0.533	0.001
new_671824_671907_1	S262	671824	671907	1	s-5'	NA	no	0.193	0.231	0.092	~	-0.657	0.043	0.019	D1.5	-0.192	0.189	0.972	~	0.124	0.651	0.922	~	0.12	0.372	0.706	~	0.217	0.449	1	~	0.336	0.079	0.469	~	-0.154	0.245	0.051	~	0.279	0.066	0.107	~	-0.046	0.666	0.55	~	-0.534	0.001
SAOUHSC_00686	NA	671908	672207	1	0	NA	no	0.505	0.016	0.011	~	-0.631	0.081	0.032	D1.5	0.021	0.815	0.993	~	0.216	0.522	0.905	~	0.215	0.1	0.593	~	0.487	0.177	1	~	0.275	0.115	0.519	~	-0.136	0.259	0.054	~	0.017	0.921	0.475	~	0.111	0.278	0.387	~	-0.019	0.87
new_672208_672286_1	S263	672208	672286	1	s-intra	NA	no	0.01	0.945	0.275	~	-0.266	0.187	0.065	~	0.064	0.486	0.989	~	-0.032	0.867	0.94	~	0.073	0.461	0.741	~	0.042	0.831	1	~	-0.067	0.517	0.749	~	-0.449	0.001	0.001	~	-0.104	0.26	0.23	~	0.062	0.544	0.502	~	-0.103	0.339
SAOUHSC_00687	NA	672287	672829	1	0	NA	no	0.082	0.45	0.155	~	-0.062	0.831	0.221	~	0.001	0.993	0.995	~	0.242	0.354	0.87	~	-0.008	0.935	0.852	~	0.167	0.515	1	~	0.003	0.979	0.845	~	0.008	0.924	0.164	~	-0.158	0.314	0.258	~	0.171	0.065	0.251	~	-0.032	0.769
SAOUHSC_00688	NA	672925	673491	-1	0	NA	no	0.458	0.007	0.006	~	-1.734	0.001	0.001	D2.0	-0.082	0.476	0.989	~	-0.326	0.383	0.875	~	0.078	0.51	0.759	~	-0.008	0.981	1	~	-0.263	0.033	0.368	~	-0.425	0.001	0	~	-0.417	0.026	0.066	~	0.054	0.512	0.49	~	0.221	0.134
SAOUHSC_00689	NA	673493	673951	-1	0	NA	no	0.641	0.001	0.001	U1.5	-1.621	0	0.001	D2.0	-0.045	0.653	0.992	~	-0.215	0.525	0.905	~	0.141	0.198	0.646	~	0.184	0.506	1	~	-0.066	0.519	0.749	~	-0.484	0	0	~	-0.251	0.043	0.085	~	0.067	0.393	0.439	~	-0.017	0.889
SAOUHSC_00690	NA	673954	674637	-1	0	NA	no	1.129	0	0	U2.0	-1.628	0	0.001	D2.0	-0.123	0.307	0.983	~	-0.414	0.309	0.861	~	0.074	0.457	0.74	~	0.178	0.399	1	~	-0.112	0.405	0.715	~	-0.562	0	0	~	0.144	0.322	0.261	~	-0.023	0.76	0.583	~	-0.363	0.032
SAOUHSC_00691	uppP	674809	675684	-1	0	Cell Wall and Capsule>Gram-Positive cell wall components>Teichoic and lipoteichoic acids biosynthesis>Undecaprenyl-diphosphatase (EC 3.6.1.27)	no	-0.133	0.301	0.114	~	-0.009	0.959	0.246	~	-0.007	0.941	0.994	~	0.232	0.188	0.822	~	0.091	0.369	0.705	~	0.021	0.892	1	~	-0.125	0.226	0.626	~	0.149	0.074	0.018	~	-0.313	0.034	0.075	~	0.1	0.135	0.306	~	-0.203	0.056
SAOUHSC_00692	NA	675903	677534	1	0	Respiration>Electron accepting reactions>Terminal cytochrome d ubiquinol oxidases>Transport ATP-binding protein CydD;Respiration>Electron accepting reactions>Terminal cytochrome oxidases>Transport ATP-binding protein CydD	no	-0.422	0.011	0.008	~	0.081	0.496	0.145	~	-0.026	0.852	0.994	~	-0.011	0.932	0.944	~	-0.243	0.072	0.565	~	0.056	0.628	1	~	-0.082	0.385	0.707	~	0.318	0.004	0.001	~	-0.235	0.02	0.058	~	0.14	0.084	0.269	~	-0.228	0.017
SAOUHSC_00693	NA	677531	679204	1	0	Respiration>Electron accepting reactions>Terminal cytochrome d ubiquinol oxidases>Transport ATP-binding protein CydC;Respiration>Electron accepting reactions>Terminal cytochrome oxidases>Transport ATP-binding protein CydC	no	-0.29	0.097	0.046	~	-0.131	0.296	0.095	~	0.041	0.79	0.993	~	-0.192	0.25	0.845	~	-0.139	0.399	0.717	~	-0.011	0.921	1	~	-0.137	0.15	0.563	~	0.333	0.005	0.002	~	-0.232	0.019	0.057	~	0.109	0.243	0.368	~	-0.196	0.043
new_679227_679330_-1	S264	679227	679330	-1	s-3'	NA	no	-0.627	0.118	0.054	D1.5	-0.788	0.083	0.033	D1.5	0.299	0.083	0.939	~	-0.05	0.767	0.933	~	0.179	0.444	0.735	~	0.267	0.063	1	~	-0.32	0.171	0.583	~	0.091	0.637	0.119	~	-0.45	0.109	0.142	~	-0.537	0.02	0.18	~	0.185	0.524
new_679234_680000_1	S265	679234	680000	1	inter	NA	no	-0.035	0.887	0.263	~	1.612	0.064	0.027	U2.0	-0.465	0.073	0.931	~	0.154	0.307	0.86	~	-0.384	0.146	0.623	~	-0.21	0.213	1	~	-0.046	0.833	0.823	~	0.082	0.395	0.078	~	-0.305	0.08	0.12	~	0.004	0.959	0.638	~	0.146	0.178
SAOUHSC_00694	mgrA	679331	679774	-1	0	NA	no	-0.096	0.507	0.17	~	-0.646	0.015	0.008	D1.5	0.188	0.391	0.986	~	-0.127	0.374	0.874	~	0.093	0.6	0.787	~	0.259	0.095	1	~	-0.085	0.475	0.737	~	0.015	0.912	0.162	~	-0.164	0.373	0.285	~	-0.192	0.107	0.285	~	0.146	0.374
new_679775_680094_-1	S266	679775	680094	-1	5'	NA	no	-0.967	0.001	0.002	D1.5	-0.614	0.012	0.007	D1.5	0.026	0.911	0.994	~	0.279	0.178	0.82	~	0.297	0.182	0.639	~	0.157	0.324	1	~	0.17	0.211	0.616	~	0.167	0.266	0.055	~	0.054	0.695	0.406	~	-0.661	0.008	0.131	~	-0.98	0.006
SAOUHSC_00695	NA	680001	680927	1	0	NA	no	-0.256	0.075	0.038	~	-0.041	0.766	0.207	~	-0.016	0.898	0.994	~	0.01	0.954	0.945	~	-0.203	0.121	0.607	~	-0.031	0.815	1	~	-0.065	0.347	0.691	~	0.439	0.002	0.001	~	-0.067	0.505	0.338	~	0.114	0.296	0.396	~	-0.193	0.015
new_680928_681029_1	S267	680928	681029	1	s-intra	NA	no	-0.497	0.006	0.005	~	-0.632	0.001	0.001	D1.5	-0.131	0.363	0.985	~	0.011	0.936	0.945	~	-0.223	0.126	0.611	~	-0.089	0.482	1	~	-0.075	0.282	0.66	~	0.636	0	0	U1.5	-0.118	0.172	0.181	~	0.051	0.671	0.552	~	-0.264	0.019
SAOUHSC_00696	NA	681030	681938	1	0	NA	no	-0.227	0.093	0.044	~	-0.683	0.002	0.002	D1.5	-0.097	0.495	0.989	~	0.06	0.71	0.928	~	-0.1	0.396	0.716	~	-0.014	0.907	1	~	-0.111	0.243	0.636	~	0.725	0	0	U1.5	-0.149	0.175	0.182	~	0.16	0.13	0.304	~	-0.101	0.177
SAOUHSC_00697	NA	681973	682260	1	0	NA	no	0.104	0.423	0.148	~	-0.058	0.632	0.177	~	0.011	0.93	0.994	~	0.133	0.444	0.89	~	-0.004	0.977	0.858	~	-0.001	0.996	1	~	0.14	0.205	0.612	~	0.439	0.001	0	~	0.009	0.907	0.471	~	0.088	0.235	0.363	~	0.056	0.634
SAOUHSC_00698	NA	682543	684096	1	0	NA	no	0.015	0.911	0.268	~	1.396	0	0	U2.0	-0.035	0.671	0.992	~	0.013	0.941	0.945	~	-0.192	0.07	0.563	~	-0.011	0.941	1	~	-0.075	0.476	0.738	~	0.298	0.023	0.006	~	-0.222	0.094	0.131	~	0.041	0.624	0.534	~	-0.064	0.457
new_684097_684181_1	S268	684097	684181	1	s-intra	NA	no	0.024	0.876	0.26	~	0.39	0.075	0.031	~	0.049	0.581	0.991	~	0.048	0.806	0.936	~	-0.129	0.221	0.654	~	0.165	0.382	1	~	0.177	0.339	0.687	~	-0.395	0.017	0.005	~	-0.075	0.643	0.387	~	-0.169	0.169	0.326	~	-0.6	0
SAOUHSC_00699	NA	684182	685555	1	0	DNA Metabolism>DNA repair>DNA repair, bacterial photolyase>Deoxyribodipyrimidine photolyase (EC 4.1.99.3)	no	0.129	0.272	0.105	~	0.5	0.017	0.009	~	0.006	0.95	0.994	~	-0.054	0.76	0.933	~	-0.187	0.104	0.596	~	0.157	0.366	1	~	-0.054	0.494	0.743	~	-0.603	0	0	D1.5	-0.117	0.172	0.181	~	-0.062	0.337	0.415	~	-0.092	0.303
new_685556_685638_1	S269	685556	685638	1	s-3'ND	NA	no	0.738	0	0	U1.5	0.884	0.001	0.001	U1.5	0.104	0.268	0.98	~	-0.145	0.478	0.897	~	-0.032	0.702	0.812	~	0.095	0.619	1	~	0.105	0.131	0.54	~	-0.901	0	0	D1.5	-0.031	0.72	0.415	~	-0.02	0.835	0.605	~	-0.02	0.851
SAOUHSC_00700	NA	685710	686057	-1	0	NA	no	0.018	0.879	0.261	~	-1.514	0	0	D2.0	0.114	0.548	0.99	~	-0.235	0.218	0.832	~	-0.002	0.99	0.859	~	0.008	0.958	1	~	-0.151	0.184	0.595	~	0.221	0.093	0.022	~	-0.197	0.044	0.085	~	0.107	0.416	0.449	~	0.335	0.003
SAOUHSC_00701	NA	685991	686608	-1	0	NA	no	-0.575	0	0.001	~	-2.192	0	0	D2.0	0.006	0.95	0.994	~	0.052	0.716	0.929	~	0.025	0.764	0.825	~	0.219	0.095	1	~	0.029	0.757	0.809	~	0.368	0.001	0	~	-0.083	0.37	0.283	~	0.001	0.985	0.644	~	-0.1	0.204
new_686609_686793_-1	S270	686609	686793	-1	intra	NA	no	-0.5	0.004	0.004	~	-2.705	0	0	D2.0	0.11	0.386	0.986	~	0.056	0.695	0.927	~	0.091	0.461	0.741	~	0.035	0.789	1	~	0.014	0.875	0.83	~	0.479	0.001	0	~	-0.111	0.25	0.225	~	0.034	0.791	0.592	~	-0.424	0.009
SAOUHSC_00702	NA	686794	687216	-1	0	NA	no	0.029	0.758	0.233	~	0.109	0.442	0.131	~	0.076	0.383	0.986	~	0.272	0.112	0.798	~	0.1	0.263	0.667	~	0.332	0.054	1	~	-0.068	0.378	0.704	~	0.601	0.001	0.001	U1.5	-0.102	0.223	0.21	~	0.048	0.711	0.566	~	-0.168	0.105
new_687073_687424_1	S271	687073	687424	1	5'	NA	no	-0.256	0.027	0.017	~	-0.176	0.187	0.065	~	0.024	0.846	0.994	~	-0.135	0.421	0.885	~	-0.015	0.874	0.844	~	-0.02	0.868	1	~	0.002	0.984	0.846	~	-0.438	0.01	0.003	~	-0.145	0.083	0.122	~	-0.025	0.801	0.595	~	-0.032	0.728
SAOUHSC_00703	norA	687425	688591	1	0	NA	no	-0.14	0.314	0.118	~	-2.937	0	0	D2.0	0.038	0.685	0.992	~	-0.069	0.816	0.937	~	0.029	0.788	0.83	~	0.354	0.221	1	~	-0.309	0.02	0.318	~	-0.57	0	0	~	-0.337	0.015	0.051	~	-0.048	0.531	0.497	~	-0.182	0.095
new_688592_688842_1	S272	688592	688842	1	inter	NA	no	-0.238	0.115	0.053	~	-2.581	0	0	D2.0	0.064	0.561	0.991	~	0.198	0.52	0.904	~	0.158	0.154	0.626	~	0.487	0.054	1	~	-0.064	0.839	0.824	~	-0.723	0.001	0	D1.5	0.181	0.585	0.367	~	-0.371	0.029	0.198	~	-0.74	0.002
SAOUHSC_00704	NA	688884	689336	1	0	NA	no	1.079	0	0	U2.0	1.037	0.014	0.008	U2.0	-0.162	0.178	0.971	~	-0.333	0.394	0.877	~	0.25	0.06	0.548	~	0.298	0.484	1	~	-0.192	0.369	0.7	~	-0.061	0.535	0.102	~	0.087	0.645	0.388	~	-0.194	0.077	0.263	~	-0.528	0.01
SAOUHSC_00705	ybaK	689510	689992	1	0	NA	no	-0.352	0.007	0.006	~	-0.227	0.291	0.093	~	-0.003	0.975	0.995	~	-0.048	0.796	0.935	~	-0.011	0.915	0.85	~	-0.063	0.729	1	~	0.048	0.58	0.764	~	0.046	0.692	0.128	~	0.082	0.384	0.289	~	0.125	0.374	0.431	~	-0.117	0.113
SAOUHSC_00706	fruR	690242	691006	1	0	Carbohydrates>Monosaccharides>Fructose utilization>Transcriptional repressor of the fructose operon, DeoR family	no	0.447	0.002	0.003	~	0.418	0.008	0.005	~	-0.033	0.818	0.994	~	-0.149	0.371	0.873	~	-0.036	0.752	0.823	~	0.03	0.793	1	~	-0.046	0.545	0.756	~	-0.772	0	0	D1.5	0.076	0.596	0.371	~	-0.192	0.048	0.23	~	-0.14	0.277
SAOUHSC_00707	fruB	691003	691923	1	0	Carbohydrates>Monosaccharides>Fructose utilization>1-phosphofructokinase (EC 2.7.1.56)	no	0.605	0.002	0.002	U1.5	0.565	0.003	0.002	~	-0.028	0.819	0.994	~	-0.066	0.631	0.92	~	-0.017	0.865	0.842	~	0.051	0.616	1	~	-0.033	0.792	0.815	~	-0.753	0	0	D1.5	-0.059	0.634	0.384	~	-0.171	0.024	0.189	~	-0.083	0.517
SAOUHSC_00708	fruA	691929	693887	1	0	Carbohydrates>Monosaccharides>Fructose utilization>PTS system, fructose-specific IIA component;Carbohydrates>Monosaccharides>Fructose utilization>PTS system, fructose-specific IIB component (EC 2.7.1.69);Carbohydrates>Monosaccharides>Fructose utilization>PTS system, fructose-specific IIC component	no	0.372	0.056	0.03	~	0.398	0.026	0.013	~	-0.031	0.793	0.993	~	0.046	0.764	0.933	~	0	0.998	0.86	~	0.051	0.718	1	~	-0.068	0.603	0.771	~	-0.683	0	0	D1.5	-0.105	0.39	0.292	~	0.052	0.554	0.505	~	0.117	0.338
new_693888_694018_1	S273	693888	694018	1	s-3'	NA	no	0.452	0.001	0.001	~	0.981	0.001	0.001	U1.5	0.086	0.327	0.984	~	-0.012	0.947	0.945	~	0.046	0.612	0.791	~	-0.019	0.914	1	~	-0.175	0.334	0.685	~	-0.777	0	0	D1.5	0.101	0.474	0.326	~	-0.094	0.28	0.388	~	0.19	0.147
SAOUHSC_00709	NA	693941	694114	-1	0	NA	no	-0.034	0.709	0.221	~	0.099	0.488	0.143	~	0.053	0.58	0.991	~	0.027	0.838	0.938	~	0.116	0.324	0.689	~	0.05	0.667	1	~	-0.136	0.086	0.479	~	0.372	0.021	0.006	~	-0.287	0.046	0.088	~	-0.062	0.396	0.44	~	-0.13	0.224
SAOUHSC_00710	nagA	694195	695376	1	0	Carbohydrates>Aminosugars>Chitin and N-acetylglucosamine utilization>N-acetylglucosamine-6-phosphate deacetylase (EC 3.5.1.25);Cell Wall and Capsule>Capsular and extracellular polysacchrides>Sialic Acid Metabolism>N-acetylglucosamine-6-phosphate deacetylase (EC 3.5.1.25);Cell Wall and Capsule>Cell Wall and Capsule - no subcategory>UDP-N-acetylmuramate from Fructose-6-phosphate Biosynthesis>N-acet…	no	-0.011	0.922	0.27	~	0.725	0.004	0.003	U1.5	-0.105	0.209	0.975	~	0.138	0.511	0.903	~	-0.201	0.051	0.534	~	-0.136	0.451	1	~	-0.064	0.61	0.773	~	0.595	0	0	U1.5	-0.321	0.01	0.042	~	-0.081	0.487	0.48	~	-0.256	0.015
new_695377_695452_1	S274	695377	695452	1	s-inter	NA	no	0.209	0.077	0.038	~	0.778	0.008	0.005	U1.5	0.069	0.462	0.989	~	0.119	0.63	0.92	~	0.01	0.922	0.851	~	-0.175	0.436	1	~	-0.03	0.838	0.824	~	0.388	0.002	0.001	~	-0.104	0.503	0.338	~	0.011	0.903	0.624	~	-0.583	0
new_695454_695596_1	S275	695454	695596	1	s-5'	NA	no	-0.174	0.127	0.057	~	0.167	0.31	0.098	~	-0.2	0.072	0.931	~	0.049	0.814	0.937	~	-0.053	0.637	0.797	~	0.086	0.593	1	~	0.058	0.71	0.798	~	0.746	0	0	U1.5	-0.189	0.078	0.118	~	0.079	0.445	0.463	~	-0.432	0.001
SAOUHSC_00711	NA	695597	696946	1	0	Phosphorus Metabolism>Phosphorus Metabolism - no subcategory>Phosphate metabolism>Magnesium and cobalt efflux protein CorC	no	0.476	0.001	0.001	~	0.647	0.004	0.003	U1.5	-0.045	0.604	0.991	~	0.026	0.877	0.941	~	0.001	0.992	0.86	~	0.082	0.578	1	~	-0.022	0.818	0.82	~	0.741	0	0	U1.5	0.064	0.528	0.347	~	0.063	0.399	0.441	~	-0.322	0.004
SAOUHSC_00712	NA	697168	698007	1	0	Carbohydrates>Monosaccharides>D-gluconate and ketogluconates metabolism>oxidoreductase of aldo/keto reductase family, subgroup 1	no	0.242	0.043	0.025	~	-0.614	0.048	0.021	D1.5	0.099	0.526	0.99	~	0.09	0.772	0.934	~	0.077	0.445	0.736	~	0.355	0.262	1	~	0.023	0.757	0.808	~	-0.04	0.544	0.104	~	-0.089	0.246	0.223	~	0.022	0.705	0.564	~	-0.273	0.024
new_698008_698138_1	S276	698008	698138	1	s-intra	NA	no	0.224	0.088	0.043	~	-1.17	0.003	0.002	D2.0	0.177	0.237	0.978	~	-0.127	0.726	0.93	~	0.194	0.1	0.593	~	0.387	0.252	1	~	0.021	0.806	0.818	~	-0.296	0.007	0.002	~	0.008	0.909	0.472	~	-0.132	0.154	0.317	~	-0.31	0.014
SAOUHSC_00713	csbB	698139	699122	1	0	NA	no	0.297	0.01	0.008	~	-1.332	0.005	0.003	D2.0	0.108	0.238	0.978	~	-0.209	0.6	0.916	~	0.14	0.159	0.629	~	0.423	0.289	1	~	-0.092	0.185	0.596	~	-0.377	0.002	0.001	~	-0.126	0.117	0.147	~	0.043	0.611	0.529	~	0.087	0.226
SAOUHSC_00714	saeS	699194	700249	-1	0	NA	no	1.711	0	0	U2.0	1.833	0	0	U2.0	-0.136	0.65	0.992	~	0.511	0.114	0.799	~	0.012	0.964	0.856	~	0.145	0.217	1	~	0.064	0.551	0.757	~	0.186	0.033	0.009	~	0.502	0.007	0.033	~	0.045	0.534	0.498	~	-0.444	0.005
SAOUHSC_00715	saeR	700249	700935	-1	0	NA	no	1.682	0	0	U2.0	2.079	0	0	U2.0	-0.122	0.642	0.992	~	0.534	0.107	0.795	~	0.028	0.879	0.844	~	0.274	0.07	1	~	0.01	0.934	0.839	~	0.256	0.006	0.002	~	0.295	0.04	0.082	~	0.09	0.186	0.337	~	-0.389	0.02
SAOUHSC_00716	saeQ	700910	701383	-1	0	NA	no	2.117	0	0	U2.0	2.996	0	0	U2.0	-0.672	0.125	0.959	~	0.858	0.214	0.831	~	-0.318	0.305	0.681	~	0.332	0.262	1	~	-0.015	0.925	0.838	~	-0.053	0.486	0.094	~	0.503	0.002	0.02	~	0.113	0.174	0.329	~	-0.325	0.228
new_701384_701582_-1	S277	701384	701582	-1	5'	NA	no	2.07	0	0	U2.0	3.174	0	0	U2.0	-0.544	0.224	0.977	~	1.018	0.139	0.809	~	-0.178	0.569	0.778	~	0.35	0.402	1	~	-0.034	0.787	0.814	~	0.024	0.766	0.14	~	0.413	0.001	0.013	~	0.075	0.483	0.479	~	-0.27	0.328
new_701584_701724_-1	S278	701584	701724	-1	s-inter	NA	no	2.907	0	0	U2.0	3.414	0	0	U2.0	-0.4	0.248	0.979	~	1.036	0.13	0.806	~	-0.304	0.176	0.637	~	0.424	0.314	1	~	0.158	0.245	0.638	~	-0.245	0.026	0.007	~	0.921	0.002	0.016	U1.5	0.006	0.949	0.635	~	-0.343	0.166
SAOUHSC_00717	saeP	701725	702165	-1	0	NA	no	3.033	0	0	U2.0	3.489	0	0	U2.0	-0.712	0.086	0.942	~	0.929	0.256	0.847	~	-0.456	0.109	0.599	~	0.364	0.493	1	~	-0.017	0.817	0.82	~	-0.119	0.3	0.061	~	0.81	0	0.004	U1.5	0.129	0.309	0.403	~	-0.227	0.401
SAOUHSC_00718	NA	702445	703029	-1	0	NA	no	0.283	0.095	0.045	~	-0.384	0.073	0.03	~	0.086	0.617	0.991	~	-0.158	0.461	0.893	~	0.306	0.11	0.6	~	-0.094	0.645	1	~	0.164	0.174	0.587	~	-0.098	0.16	0.035	~	0.126	0.289	0.244	~	-0.07	0.27	0.383	~	-0.256	0.013
SAOUHSC_00719	queE	703128	703841	-1	0	RNA Metabolism>RNA processing and modification>Queuosine-Archaeosine Biosynthesis>Queuosine Biosynthesis QueE Radical SAM	no	1.007	0	0.001	U2.0	-0.353	0.023	0.012	~	-0.218	0.31	0.983	~	-0.189	0.13	0.805	~	0.038	0.774	0.827	~	-0.074	0.641	1	~	-0.126	0.34	0.688	~	-1.082	0	0	D2.0	-0.259	0.223	0.21	~	0.007	0.933	0.631	~	0.24	0.039
SAOUHSC_00720	queD	703845	704264	-1	0	RNA Metabolism>RNA processing and modification>Queuosine-Archaeosine Biosynthesis>Queuosine biosynthesis QueD, PTPS-I	no	0.949	0	0.001	U1.5	-0.337	0.048	0.021	~	-0.256	0.226	0.977	~	-0.181	0.242	0.842	~	0.028	0.852	0.84	~	-0.073	0.675	1	~	-0.099	0.37	0.7	~	-1.103	0	0	D2.0	-0.249	0.263	0.232	~	-0.024	0.765	0.584	~	0.095	0.362
SAOUHSC_00721	queC	704266	704934	-1	0	Miscellaneous>Miscellaneous - no subcategory>EC 6.3.4.- Ligases that form carbon-nitrogen bonds>Queuosine Biosynthesis QueC ATPase;RNA Metabolism>RNA processing and modification>Queuosine-Archaeosine Biosynthesis>Queuosine Biosynthesis QueC ATPase	no	0.785	0	0.001	U1.5	-0.274	0.087	0.034	~	-0.272	0.196	0.973	~	-0.195	0.163	0.816	~	-0.002	0.984	0.859	~	-0.135	0.363	1	~	-0.037	0.744	0.806	~	-0.71	0.003	0.001	D1.5	-0.182	0.274	0.237	~	-0.214	0.28	0.388	~	0.081	0.319
new_704935_705180_-1	S279	704935	705180	-1	5'	NA	no	0.531	0.001	0.002	~	-0.935	0	0	D1.5	-0.215	0.306	0.983	~	-0.174	0.222	0.834	~	0.094	0.331	0.692	~	-0.16	0.352	1	~	0.134	0.117	0.522	~	-0.37	0.002	0.001	~	-0.029	0.818	0.446	~	-0.519	0.001	0.088	~	0.159	0.225
SAOUHSC_00722	pabA	705285	705878	1	0	Amino Acids and Derivatives>Aromatic amino acids and derivatives>Tryptophan synthesis>Para-aminobenzoate synthase, amidotransferase component (EC 2.6.1.85);Cofactors, Vitamins, Prosthetic Groups, Pigments>Folate and pterines>Folate Biosynthesis>Para-aminobenzoate synthase, amidotransferase component (EC 2.6.1.85)	no	-0.001	0.995	0.285	~	0.269	0.1	0.039	~	-0.018	0.866	0.994	~	-0.173	0.306	0.86	~	-0.107	0.372	0.706	~	-0.169	0.243	1	~	0.016	0.866	0.828	~	0.215	0.285	0.059	~	-0.241	0.052	0.094	~	0.046	0.821	0.601	~	-0.147	0.13
SAOUHSC_00723	NA	705862	707013	1	0	Amino Acids and Derivatives>Aromatic amino acids and derivatives>Tryptophan synthesis>Para-aminobenzoate synthase, aminase component (EC 2.6.1.85);Cofactors, Vitamins, Prosthetic Groups, Pigments>Folate and pterines>Folate Biosynthesis>Para-aminobenzoate synthase, aminase component (EC 2.6.1.85)	no	0.26	0.063	0.033	~	0.597	0.012	0.007	U1.5	-0.011	0.92	0.994	~	-0.163	0.422	0.885	~	-0.146	0.241	0.661	~	-0.083	0.644	1	~	-0.028	0.704	0.797	~	0.161	0.191	0.041	~	-0.157	0.093	0.131	~	0.219	0.092	0.275	~	-0.113	0.247
SAOUHSC_00724	NA	707013	707621	1	0	Amino Acids and Derivatives>Aromatic amino acids and derivatives>Tryptophan synthesis>Aminodeoxychorismate lyase (EC 4.1.3.38);Cofactors, Vitamins, Prosthetic Groups, Pigments>Folate and pterines>Folate Biosynthesis>Aminodeoxychorismate lyase (EC 4.1.3.38)	no	0.15	0.233	0.093	~	0.623	0.018	0.01	U1.5	0.003	0.983	0.995	~	-0.075	0.748	0.932	~	-0.152	0.263	0.667	~	-0.062	0.759	1	~	-0.018	0.842	0.824	~	0.049	0.64	0.12	~	-0.023	0.774	0.432	~	0.16	0.132	0.304	~	-0.31	0.011
SAOUHSC_00725	NA	707687	707893	1	0	NA	no	-0.053	0.65	0.207	~	-0.632	0.012	0.007	D1.5	-0.061	0.604	0.991	~	-0.554	0.051	0.734	~	-0.069	0.539	0.769	~	-0.063	0.742	1	~	-0.115	0.424	0.721	~	-0.088	0.337	0.068	~	0.019	0.873	0.462	~	-0.214	0.033	0.204	~	-0.177	0.068
new_707894_707980_1	S280	707894	707980	1	s-intra	NA	no	0.14	0.213	0.087	~	-0.366	0.111	0.042	~	-0.057	0.578	0.991	~	-0.401	0.149	0.812	~	-0.078	0.539	0.769	~	0.129	0.537	1	~	-0.031	0.771	0.811	~	0.074	0.307	0.063	~	-0.078	0.409	0.299	~	0.073	0.335	0.415	~	-0.336	0.01
SAOUHSC_00726	NA	707981	708691	1	0	NA	no	0.235	0.026	0.017	~	-0.234	0.249	0.082	~	-0.019	0.83	0.994	~	-0.414	0.101	0.792	~	-0.087	0.394	0.715	~	0.062	0.744	1	~	0.048	0.528	0.752	~	0.054	0.457	0.089	~	-0.003	0.969	0.488	~	0.123	0.118	0.294	~	-0.214	0.016
SAOUHSC_00727	NA	708675	709679	1	0	NA	no	0.263	0.088	0.043	~	-0.157	0.447	0.133	~	-0.001	0.997	0.995	~	-0.419	0.091	0.784	~	-0.103	0.475	0.747	~	0.012	0.951	1	~	-0.065	0.451	0.73	~	0.072	0.421	0.083	~	-0.177	0.061	0.103	~	0.061	0.514	0.491	~	-0.144	0.1
new_709680_709732_1	S281	709680	709732	1	s-inter	NA	no	0.402	0.004	0.004	~	-0.129	0.513	0.149	~	0.024	0.811	0.993	~	-0.52	0.034	0.687	~	0.099	0.363	0.703	~	-0.022	0.91	1	~	-0.217	0.057	0.428	~	0.212	0.035	0.009	~	-0.219	0.017	0.054	~	0.128	0.18	0.333	~	-0.059	0.386
new_709734_710152_1	S282	709734	710152	1	5'	NA	no	-0.189	0.206	0.084	~	-0.393	0.227	0.076	~	0.16	0.146	0.965	~	0	0.999	0.948	~	0.264	0.045	0.524	~	-0.104	0.728	1	~	0.275	0.086	0.478	~	0.602	0	0	U1.5	0.396	0.063	0.104	~	-0.019	0.837	0.606	~	-0.794	0
SAOUHSC_00728	ltaS	710153	712093	1	0	Cell Wall and Capsule>Gram-Positive cell wall components>Polyglycerolphosphate lipoteichoic acid biosynthesis>Lipoteichoic acid synthase LtaS Type Ib	no	0.198	0.102	0.048	~	0.36	0.193	0.066	~	0.093	0.398	0.987	~	0.074	0.797	0.936	~	0.078	0.429	0.73	~	-0.108	0.68	1	~	-0.006	0.932	0.839	~	0.693	0	0	U1.5	0.152	0.113	0.144	~	0.136	0.089	0.273	~	-0.19	0.055
SAOUHSC_A00703	NA	712235	712393	-1	0	NA	no	-0.134	0.204	0.084	~	0.287	0.04	0.018	~	0.268	0.127	0.96	~	-0.185	0.154	0.814	~	0.071	0.516	0.761	~	-0.013	0.898	1	~	-0.018	0.85	0.826	~	0.53	0.108	0.025	~	0.091	0.316	0.258	~	0.071	0.793	0.593	~	0.037	0.562
SAOUHSC_00729	NA	712364	714247	1	0	Cofactors, Vitamins, Prosthetic Groups, Pigments>Folate and pterines>Folate Biosynthesis>COG0488 ATPase components of ABC transporters with duplicated ATPase domains	no	-0.118	0.4	0.142	~	0.12	0.513	0.149	~	-0.098	0.452	0.988	~	-0.39	0.078	0.773	~	-0.201	0.17	0.634	~	-0.102	0.545	1	~	-0.047	0.672	0.789	~	-0.456	0	0	~	-0.199	0.072	0.112	~	0.084	0.268	0.382	~	-0.383	0.01
SAOUHSC_00730	recQ	714259	716040	1	0	DNA Metabolism>DNA repair>DNA repair, bacterial RecFOR pathway>ATP-dependent DNA helicase RecQ;DNA Metabolism>DNA replication>DNA-replication>ATP-dependent DNA helicase RecQ	no	-0.186	0.153	0.067	~	0.31	0.16	0.057	~	-0.073	0.55	0.99	~	-0.425	0.112	0.798	~	-0.198	0.106	0.597	~	-0.13	0.51	1	~	-0.034	0.594	0.768	~	-0.584	0	0	~	-0.117	0.14	0.161	~	0.128	0.107	0.286	~	-0.117	0.133
SAOUHSC_00731	NA	716262	717239	1	0	Stress Response>Osmotic stress>Choline and Betaine Uptake and Betaine Biosynthesis>Glycine betaine ABC transport system, ATP-binding protein OpuAA (EC 3.6.3.32)	no	0.635	0	0.001	U1.5	-0.25	0.185	0.064	~	-0.01	0.923	0.994	~	0.004	0.986	0.947	~	-0.046	0.615	0.791	~	0.185	0.315	1	~	-0.096	0.267	0.651	~	-0.388	0.001	0.001	~	-0.043	0.571	0.362	~	0.093	0.264	0.38	~	-0.318	0.005
SAOUHSC_00732	opuBB	717232	718746	1	0	Stress Response>Osmotic stress>Choline and Betaine Uptake and Betaine Biosynthesis>L-proline glycine betaine binding ABC transporter protein ProX (TC 3.A.1.12.1)	no	0.7	0	0	U1.5	-0.215	0.165	0.059	~	0.062	0.593	0.991	~	-0.095	0.577	0.913	~	0.029	0.762	0.825	~	0.117	0.428	1	~	-0.077	0.368	0.7	~	-0.257	0.025	0.007	~	-0.247	0.056	0.098	~	0.112	0.256	0.375	~	-0.334	0.002
SAOUHSC_00733	hisC	718986	720044	1	0	Amino Acids and Derivatives>Aromatic amino acids and derivatives>Phenylalanine and Tyrosine Branches from Chorismate>Biosynthetic Aromatic amino acid aminotransferase beta (EC 2.6.1.57)	no	0.079	0.415	0.146	~	0.804	0.001	0.001	U1.5	0.029	0.74	0.993	~	0.06	0.649	0.922	~	0	0.997	0.86	~	0.071	0.543	1	~	-0.078	0.317	0.678	~	0.731	0	0	U1.5	0.017	0.827	0.449	~	0.137	0.354	0.422	~	0.058	0.407
new_720045_720394_1	S283	720045	720394	1	intra	NA	no	-0.176	0.199	0.082	~	0.491	0.034	0.016	~	0.037	0.671	0.992	~	-0.229	0.289	0.856	~	0.045	0.643	0.799	~	-0.226	0.33	1	~	-0.127	0.298	0.668	~	-0.977	0	0	D1.5	0.18	0.2	0.197	~	-0.16	0.077	0.263	~	0.204	0.036
SAOUHSC_00734	NA	720395	720937	1	0	NA	no	-0.393	0.007	0.006	~	-0.05	0.729	0.199	~	-0.024	0.836	0.994	~	0.065	0.676	0.925	~	-0.071	0.557	0.775	~	-0.144	0.314	1	~	-0.023	0.773	0.812	~	-1.026	0	0	D2.0	-0.002	0.972	0.489	~	-0.02	0.824	0.602	~	0.11	0.179
new_720938_721049_1	S284	720938	721049	1	s-intra	NA	no	0.008	0.939	0.274	~	0.131	0.493	0.144	~	-0.019	0.907	0.994	~	0.048	0.817	0.937	~	-0.029	0.825	0.836	~	-0.21	0.277	1	~	-0.159	0.235	0.631	~	-1.219	0	0	D2.0	0.129	0.202	0.198	~	-0.096	0.488	0.481	~	0.012	0.92
new_721149_721319_1	S285	721149	721319	1	3'	NA	no	-0.218	0.507	0.17	~	-0.112	0.765	0.207	~	0.362	0.151	0.966	~	-0.136	0.737	0.931	~	0.218	0.374	0.707	~	0.099	0.732	1	~	-0.122	0.188	0.599	~	-1.052	0.002	0.001	D2.0	-0.659	0.001	0.01	D1.5	-0.096	0.719	0.569	~	0.172	0.416
new_721239_721411_-1	S286	721239	721411	-1	3'PT	NA	no	0.485	0.029	0.018	~	-1.199	0	0	D2.0	0.091	0.379	0.986	~	-0.711	0.024	0.643	~	0.159	0.094	0.588	~	0.136	0.434	1	~	-0.533	0.078	0.467	~	-0.906	0	0	D1.5	-0.326	0.216	0.206	~	0.076	0.677	0.554	~	-0.081	0.412
new_721413_721560_-1	S287	721413	721560	-1	s-3'	NA	no	1.025	0	0	U2.0	-1.631	0	0.001	D2.0	0.168	0.231	0.977	~	-0.348	0.302	0.859	~	0.364	0.006	0.339	~	0.563	0.07	1	~	-0.299	0.022	0.322	~	-0.778	0	0	D1.5	-0.196	0.281	0.241	~	0.062	0.622	0.533	~	0.014	0.888
SAOUHSC_00736	NA	721561	722478	-1	0	NA	no	0.837	0	0	U1.5	-2.004	0	0	D2.0	0.04	0.732	0.993	~	-0.263	0.457	0.893	~	0.368	0.01	0.362	~	0.581	0.054	1	~	-0.242	0.012	0.272	~	-0.59	0	0	D1.5	-0.182	0.092	0.129	~	-0.024	0.701	0.563	~	-0.04	0.702
SAOUHSC_00737	NA	722569	722670	1	0	NA	no	-0.152	0.162	0.07	~	-0.976	0	0	D1.5	0.112	0.32	0.984	~	-0.128	0.331	0.865	~	0.203	0.096	0.59	~	0.058	0.64	1	~	-0.105	0.179	0.591	~	-0.075	0.855	0.154	~	-0.224	0.019	0.057	~	-0.009	0.986	0.644	~	-0.036	0.694
SAOUHSC_00738	NA	722748	724253	-1	0	Membrane Transport>Uni- Sym- and Antiporters>Proton-dependent Peptide Transporters>Di/tripeptide permease YjdL	no	0.72	0.004	0.004	U1.5	0.171	0.609	0.172	~	0.052	0.712	0.993	~	-0.032	0.935	0.944	~	0.142	0.317	0.686	~	0.236	0.521	1	~	-0.136	0.292	0.665	~	-1.432	0	0	D2.0	-0.222	0.117	0.147	~	-0.666	0.001	0.091	D1.5	-0.321	0.016
new_724254_724413_-1	S288	724254	724413	-1	5'	NA	no	0.135	0.371	0.134	~	-0.327	0.312	0.099	~	-0.146	0.325	0.984	~	-0.091	0.811	0.937	~	0.103	0.427	0.729	~	0.224	0.507	1	~	0.182	0.211	0.616	~	-1.45	0	0	D2.0	0.123	0.32	0.26	~	-0.814	0.001	0.088	D1.5	-0.66	0
SAOUHSC_00739	queF	724594	725094	-1	0	RNA Metabolism>RNA processing and modification>Queuosine-Archaeosine Biosynthesis>NADPH dependent preQ0 reductase (EC 1.7.1.13)	no	-0.422	0.006	0.005	~	-0.036	0.846	0.224	~	-0.003	0.987	0.995	~	-0.203	0.328	0.865	~	-0.157	0.165	0.631	~	-0.032	0.857	1	~	0.039	0.613	0.774	~	0.361	0.004	0.001	~	-0.015	0.862	0.459	~	-0.028	0.764	0.584	~	-0.031	0.668
SAOUHSC_00740	NA	725114	725848	-1	0	NA	no	-0.543	0.001	0.002	~	0.069	0.651	0.182	~	-0.121	0.385	0.986	~	-0.107	0.518	0.904	~	-0.161	0.094	0.589	~	0	0.998	1	~	0.066	0.462	0.734	~	0.437	0	0	~	-0.192	0.081	0.121	~	0.084	0.219	0.354	~	0.07	0.532
new_725849_726018_-1	S289	725849	726018	-1	5'	NA	no	-0.813	0.001	0.001	D1.5	-0.329	0.176	0.062	~	0.039	0.722	0.993	~	-0.016	0.927	0.944	~	-0.04	0.693	0.811	~	-0.079	0.688	1	~	-0.075	0.653	0.785	~	0.281	0.067	0.016	~	-0.453	0.056	0.098	~	-0.19	0.28	0.388	~	-0.489	0.002
new_726071_726375_1	S290	726071	726375	1	5'	NA	no	-0.367	0.046	0.026	~	-1.411	0	0	D2.0	0.122	0.358	0.985	~	-0.136	0.563	0.911	~	0.358	0.064	0.554	~	0.027	0.919	1	~	-0.313	0.358	0.695	~	-1.297	0	0	D2.0	0.087	0.714	0.413	~	-0.325	0.007	0.126	~	1.138	0
new_726377_726637_1	S291	726377	726637	1	5'	NA	no	-0.558	0.019	0.013	~	-1.012	0.002	0.002	D2.0	-0.073	0.746	0.993	~	0.287	0.158	0.815	~	0.251	0.289	0.675	~	0.08	0.815	1	~	0.293	0.188	0.598	~	-1.163	0	0	D2.0	0.264	0.233	0.216	~	-0.363	0.009	0.141	~	0.53	0.114
new_726639_726780_1	S292	726639	726780	1	s-5'	NA	no	-0.49	0.032	0.019	~	-1.26	0	0	D2.0	0.177	0.517	0.99	~	-0.135	0.318	0.863	~	-0.19	0.353	0.7	~	-0.095	0.49	1	~	-0.096	0.405	0.714	~	-0.135	0.243	0.051	~	-0.05	0.708	0.411	~	-0.296	0.07	0.256	~	0.39	0.071
SAOUHSC_00741	nrdI	726781	727179	1	0	Nucleosides and Nucleotides>Nucleosides and Nucleotides - no subcategory>Ribonucleotide reduction>Ribonucleotide reduction protein NrdI	no	-0.389	0.121	0.055	~	-1.218	0	0	D2.0	-0.117	0.714	0.993	~	0.104	0.487	0.899	~	-0.382	0.139	0.619	~	-0.181	0.194	1	~	-0.032	0.695	0.795	~	-0.119	0.161	0.036	~	-0.275	0.036	0.078	~	-0.025	0.74	0.576	~	0.637	0
SAOUHSC_00742	nrdE	727082	729247	1	0	Nucleosides and Nucleotides>Nucleosides and Nucleotides - no subcategory>Ribonucleotide reduction>Ribonucleotide reductase of class Ib (aerobic), alpha subunit (EC 1.17.4.1);Stress Response>Oxidative stress>Glutathione Redox cycle>Ribonucleotide reductase of class Ib (aerobic), alpha subunit (EC 1.17.4.1)	no	0.051	0.799	0.243	~	-0.694	0.003	0.002	D1.5	0.079	0.794	0.993	~	-0.073	0.603	0.916	~	-0.313	0.148	0.624	~	0.074	0.529	1	~	-0.047	0.518	0.749	~	-0.088	0.307	0.063	~	-0.203	0.052	0.094	~	0.049	0.627	0.535	~	0.614	0
new_729248_729364_1	S293	729248	729364	1	s-intra	NA	no	0.204	0.491	0.166	~	-1.035	0.007	0.004	D2.0	0.462	0.1	0.949	~	-0.213	0.454	0.892	~	-0.066	0.747	0.822	~	-0.019	0.935	1	~	-0.142	0.623	0.777	~	-0.254	0.015	0.004	~	0.143	0.584	0.367	~	-0.149	0.166	0.325	~	0.932	0.001
SAOUHSC_00743	nrdF	729365	730336	1	0	Nucleosides and Nucleotides>Nucleosides and Nucleotides - no subcategory>Ribonucleotide reduction>Ribonucleotide reductase of class Ib (aerobic), beta subunit (EC 1.17.4.1)	no	-0.041	0.785	0.24	~	-0.687	0.01	0.006	D1.5	-0.033	0.912	0.994	~	-0.071	0.714	0.929	~	-0.361	0.035	0.5	~	-0.085	0.652	1	~	-0.023	0.817	0.82	~	0.153	0.138	0.031	~	0.026	0.78	0.434	~	-0.041	0.613	0.529	~	0.554	0.001
SAOUHSC_00745	NA	730850	731005	1	0	NA	no	0.302	0.019	0.013	~	-0.804	0.002	0.002	D1.5	-0.06	0.605	0.991	~	-0.28	0.146	0.811	~	-0.099	0.443	0.735	~	-0.125	0.453	1	~	-0.003	0.977	0.845	~	-0.287	0.041	0.011	~	-0.034	0.76	0.428	~	-0.338	0.012	0.153	~	0.457	0.002
SAOUHSC_00746	sstA	731044	732015	1	0	Iron acquisition and metabolism>Iron acquisition and metabolism - no subcategory>Heme, hemin uptake and utilization systems in GramPositives>Iron compound ABC uptake transporter permease protein;Iron acquisition and metabolism>Iron acquisition and metabolism - no subcategory>Iron acquisition in Streptococcus>Iron compound ABC uptake transporter permease protein	no	-1.076	0	0	D2.0	-2.417	0	0	D2.0	-0.054	0.594	0.991	~	-0.321	0.301	0.859	~	-0.161	0.212	0.651	~	0.29	0.328	1	~	-0.028	0.791	0.815	~	-0.015	0.849	0.153	~	-0.502	0.002	0.018	~	-0.055	0.516	0.491	~	-0.231	0.071
SAOUHSC_00747	sstB	732002	732958	1	0	Iron acquisition and metabolism>Iron acquisition and metabolism - no subcategory>Heme, hemin uptake and utilization systems in GramPositives>Iron compound ABC uptake transporter permease protein;Iron acquisition and metabolism>Iron acquisition and metabolism - no subcategory>Iron acquisition in Streptococcus>Iron compound ABC uptake transporter permease protein	no	-0.88	0	0	D1.5	-2.019	0	0	D2.0	0.061	0.628	0.992	~	-0.35	0.185	0.821	~	-0.04	0.744	0.821	~	0.206	0.388	1	~	-0.009	0.915	0.836	~	-0.187	0.079	0.019	~	-0.365	0.012	0.046	~	-0.14	0.253	0.374	~	-0.281	0.007
SAOUHSC_00748	NA	732955	733716	1	0	Iron acquisition and metabolism>Iron acquisition and metabolism - no subcategory>Heme, hemin uptake and utilization systems in GramPositives>Iron compound ABC uptake transporter ATP-binding protein;Iron acquisition and metabolism>Iron acquisition and metabolism - no subcategory>Hemin transport system>Iron compound ABC uptake transporter ATP-binding protein;Iron acquisition and metabolism>Iron acq…	no	-1.065	0	0	D2.0	-2.054	0	0	D2.0	-0.024	0.89	0.994	~	-0.401	0.209	0.828	~	0.016	0.922	0.851	~	0.272	0.354	1	~	0.023	0.801	0.817	~	-0.668	0	0	D1.5	-0.339	0.009	0.039	~	-0.103	0.184	0.335	~	-0.32	0.009
new_733717_733834_1	S294	733717	733834	1	s-intra	NA	no	-0.588	0.001	0.001	D1.5	-2.376	0	0	D2.0	-0.029	0.868	0.994	~	-0.083	0.849	0.939	~	0.082	0.513	0.76	~	0.332	0.448	1	~	0.178	0.122	0.529	~	-0.548	0	0	~	-0.503	0.004	0.025	~	0	0.999	0.647	~	-0.431	0.001
SAOUHSC_00749	NA	733835	734863	1	0	Iron acquisition and metabolism>Iron acquisition and metabolism - no subcategory>Heme, hemin uptake and utilization systems in GramPositives>Iron compound ABC uptake transporter substrate-binding protein;Iron acquisition and metabolism>Iron acquisition and metabolism - no subcategory>Iron acquisition in Streptococcus>Iron compound ABC uptake transporter substrate-binding protein	no	-0.459	0.063	0.033	~	-1.962	0.001	0.001	D2.0	0.028	0.9	0.994	~	-0.114	0.781	0.934	~	0.289	0.151	0.625	~	0.265	0.48	1	~	0.134	0.212	0.616	~	-0.73	0	0	D1.5	-0.088	0.384	0.289	~	-0.143	0.105	0.285	~	-0.531	0.004
new_734943_735179_-1	S295	734943	735179	-1	3'	NA	no	0.674	0	0.001	U1.5	1.316	0	0.001	U2.0	0.242	0.034	0.863	~	-0.226	0.427	0.886	~	0.129	0.199	0.646	~	-0.07	0.729	1	~	-0.236	0.195	0.604	~	0.345	0.004	0.002	~	-0.022	0.902	0.47	~	0.069	0.433	0.457	~	-0.356	0.001
SAOUHSC_00751	NA	735180	735494	-1	0	NA	no	0.437	0.003	0.004	~	1.3	0	0.001	U2.0	0.02	0.843	0.994	~	-0.065	0.814	0.937	~	-0.113	0.282	0.672	~	-0.117	0.643	1	~	-0.076	0.482	0.74	~	0.573	0	0	~	-0.234	0.076	0.116	~	0.174	0.117	0.294	~	-0.281	0.067
SAOUHSC_00752	murB	735512	736435	-1	0	Cell Wall and Capsule>Cell Wall and Capsule - no subcategory>Peptidoglycan Biosynthesis>UDP-N-acetylenolpyruvoylglucosamine reductase (EC 1.1.1.158);Cell Wall and Capsule>Cell Wall and Capsule - no subcategory>UDP-N-acetylmuramate from Fructose-6-phosphate Biosynthesis>UDP-N-acetylenolpyruvoylglucosamine reductase (EC 1.1.1.158)	no	0.514	0.001	0.001	~	1.259	0	0	U2.0	0.064	0.422	0.987	~	-0.069	0.788	0.935	~	-0.103	0.258	0.666	~	-0.006	0.981	1	~	-0.073	0.282	0.659	~	0.62	0	0	U1.5	-0.146	0.129	0.154	~	0.177	0.15	0.315	~	-0.337	0.012
new_736526_737170_1	S296	736526	737170	1	5'	NA	no	-0.531	0.007	0.006	~	-0.242	0.316	0.1	~	-0.024	0.878	0.994	~	0.164	0.582	0.914	~	-0.18	0.239	0.66	~	-0.186	0.48	1	~	-0.149	0.156	0.568	~	0.85	0	0	U1.5	-0.063	0.629	0.382	~	0.037	0.782	0.589	~	-0.359	0.001
SAOUHSC_00753	NA	736562	737080	-1	0	NA	no	0.07	0.698	0.219	~	0.074	0.594	0.168	~	0.022	0.893	0.994	~	-0.355	0.093	0.786	~	0.065	0.702	0.813	~	-0.055	0.717	1	~	0.024	0.754	0.808	~	0.228	0.052	0.013	~	-0.216	0.048	0.09	~	0.036	0.729	0.572	~	-0.375	0.003
SAOUHSC_00754	NA	737200	738078	1	0	NA	no	0.152	0.392	0.14	~	-0.02	0.936	0.242	~	-0.003	0.98	0.995	~	-0.051	0.826	0.938	~	-0.208	0.103	0.596	~	-0.165	0.47	1	~	0.001	0.992	0.847	~	-0.292	0.003	0.001	~	0.276	0.08	0.12	~	-0.168	0.069	0.255	~	-0.37	0.014
new_738079_738231_1	S297	738079	738231	1	intra	NA	no	-0.208	0.2	0.082	~	-1.983	0	0	D2.0	-0.217	0.057	0.914	~	-0.138	0.547	0.909	~	-0.311	0.015	0.392	~	0.179	0.245	1	~	0.24	0.208	0.614	~	-0.565	0	0	~	0.48	0.021	0.06	~	-0.182	0.052	0.235	~	-0.257	0.132
SAOUHSC_00755	NA	738232	738552	1	0	NA	no	-0.48	0.001	0.001	~	-1.77	0	0	D2.0	-0.041	0.631	0.992	~	-0.12	0.646	0.922	~	-0.037	0.669	0.805	~	0.252	0.168	1	~	0.006	0.971	0.844	~	-0.388	0.001	0	~	-0.248	0.143	0.163	~	-0.051	0.485	0.479	~	-0.276	0.024
new_738583_738717_1	S298	738583	738717	1	s-inter	NA	no	-0.092	0.403	0.143	~	-1.375	0	0	D2.0	0.029	0.8	0.993	~	-0.114	0.405	0.881	~	0.075	0.615	0.792	~	0.191	0.152	1	~	-0.269	0.023	0.326	~	0.242	0.03	0.008	~	-0.238	0.046	0.087	~	0.271	0.029	0.199	~	-0.106	0.13
new_738719_738976_1	S299	738719	738976	1	5'	NA	no	-0.268	0.14	0.062	~	-0.163	0.256	0.084	~	0.112	0.336	0.984	~	-0.115	0.374	0.874	~	0.131	0.197	0.645	~	-0.174	0.232	1	~	0.076	0.521	0.75	~	0.419	0	0	~	0.383	0.049	0.091	~	0.112	0.17	0.327	~	-0.519	0.01
SAOUHSC_00756	NA	738977	740101	1	0	Amino Acids and Derivatives>Alanine, serine, and glycine>Glycine and Serine Utilization>Glycerate kinase (EC 2.7.1.31);Carbohydrates>Monosaccharides>D-galactarate, D-glucarate and D-glycerate catabolism - gjo>Glycerate kinase (EC 2.7.1.31);Carbohydrates>Monosaccharides>D-galactarate, D-glucarate and D-glycerate catabolism>Glycerate kinase (EC 2.7.1.31);Carbohydrates>One-carbon Metabolism>Serine-g…	no	-0.226	0.056	0.03	~	-0.013	0.925	0.24	~	0.002	0.981	0.995	~	0.009	0.944	0.945	~	0.155	0.139	0.618	~	-0.038	0.738	1	~	0.035	0.637	0.78	~	0.724	0	0	U1.5	-0.188	0.069	0.11	~	0.304	0.005	0.119	~	-0.03	0.705
new_740102_740222_1	S300	740102	740222	1	s-3'	NA	no	0.297	0.086	0.042	~	0.69	0.008	0.005	U1.5	0.159	0.305	0.983	~	0.472	0.1	0.79	~	0.169	0.286	0.674	~	0.091	0.558	1	~	0.037	0.615	0.774	~	0.583	0.001	0.001	~	-0.078	0.4	0.296	~	0.162	0.063	0.249	~	0.291	0.045
SAOUHSC_00757	pepT	740290	741516	-1	0	Stress Response>Oxidative stress>Glutathione Biosynthesis and gamma-glutamyl cycle>Tripeptide aminopeptidase (EC 3.4.11.4)	no	0.661	0.001	0.001	U1.5	1.027	0	0.001	U2.0	0.055	0.565	0.991	~	0.105	0.641	0.921	~	0.05	0.589	0.784	~	0.008	0.965	1	~	-0.006	0.954	0.842	~	0.427	0.001	0	~	-0.183	0.084	0.123	~	0.212	0.035	0.207	~	-0.093	0.257
SAOUHSC_00758	NA	741530	742024	-1	0	NA	no	0.297	0.037	0.022	~	0.592	0.004	0.003	U1.5	0.124	0.225	0.977	~	0.073	0.687	0.926	~	-0.057	0.625	0.794	~	-0.009	0.94	1	~	-0.073	0.592	0.768	~	1.06	0	0	U2.0	-0.319	0.024	0.063	~	0.301	0.014	0.163	~	-0.056	0.537
SAOUHSC_00759	NA	742042	742803	-1	0	NA	no	0.126	0.298	0.113	~	0.15	0.347	0.108	~	-0.027	0.796	0.993	~	0.072	0.711	0.928	~	-0.176	0.153	0.626	~	-0.187	0.249	1	~	-0.037	0.757	0.808	~	0.892	0	0	U1.5	-0.35	0.008	0.037	~	0.505	0.016	0.169	~	-0.033	0.696
SAOUHSC_00760	NA	742999	744069	-1	0	NA	no	-0.555	0	0	~	1.281	0	0	U2.0	0.029	0.716	0.993	~	0.04	0.785	0.935	~	-0.027	0.742	0.821	~	0.009	0.955	1	~	0.027	0.689	0.794	~	0.682	0	0	U1.5	-0.165	0.072	0.112	~	0.171	0.05	0.232	~	-0.152	0.089
new_744189_744386_1	S301	744189	744386	1	5'	NA	no	-0.394	0.019	0.013	~	-0.919	0.014	0.008	D1.5	0.011	0.933	0.994	~	-0.273	0.363	0.872	~	0.007	0.961	0.856	~	-0.021	0.941	1	~	0.046	0.742	0.805	~	-0.03	0.797	0.145	~	0.112	0.509	0.34	~	-0.072	0.554	0.505	~	-0.641	0.002
SAOUHSC_00762	llm	744387	745442	1	0	Cell Wall and Capsule>Gram-Positive cell wall components>Teichoic and lipoteichoic acids biosynthesis>Undecaprenyl-phosphate N-acetylglucosaminyl 1-phosphate transferase (EC 2.7.8.-);Virulence, Disease and Defense>Resistance to antibiotics and toxic compounds>Methicillin resistance in Staphylococci>Undecaprenyl-phosphate N-acetylglucosaminyl 1-phosphate transferase (EC 2.7.8.-)	no	-0.397	0.027	0.017	~	-0.461	0.06	0.026	~	0.05	0.589	0.991	~	-0.244	0.359	0.871	~	0.017	0.836	0.838	~	-0.092	0.708	1	~	-0.031	0.686	0.793	~	0.317	0.003	0.001	~	-0.163	0.107	0.14	~	0.111	0.192	0.34	~	-0.126	0.161
SAOUHSC_00763	NA	745612	746253	-1	0	Cofactors, Vitamins, Prosthetic Groups, Pigments>Tetrapyrroles>CPO analysis>FIG000605 protein co-occurring with transport systems (COG1739);Miscellaneous>Plant-Prokaryote comparative genomics>At4g38090>FIG000605 protein co-occurring with transport systems (COG1739);Miscellaneous>Plant-Prokaryote comparative genomics>YebC>FIG000605 protein co-occurring with transport systems (COG1739)	no	-0.044	0.637	0.204	~	0.206	0.18	0.063	~	-0.06	0.585	0.991	~	-0.069	0.661	0.923	~	-0.057	0.528	0.765	~	-0.015	0.919	1	~	0.085	0.22	0.622	~	0.271	0.005	0.002	~	0.032	0.737	0.42	~	0.053	0.482	0.478	~	0.054	0.572
SAOUHSC_00764	NA	746397	746780	1	0	Miscellaneous>Plant-Prokaryote comparative genomics>At4g38090>FIG005590 DegV family protein	no	-0.355	0.006	0.006	~	0.72	0.019	0.01	U1.5	-0.044	0.725	0.993	~	-0.18	0.476	0.896	~	-0.024	0.838	0.838	~	-0.159	0.551	1	~	0.187	0.035	0.372	~	0.062	0.556	0.106	~	0.063	0.561	0.359	~	0.026	0.707	0.565	~	0.08	0.605
SAOUHSC_00765	comFA	747288	748226	1	0	DNA Metabolism>DNA uptake, competence>Gram Positive Competence>ComF operon protein A, DNA transporter ATPase;DNA Metabolism>DNA uptake, competence>Late competence>ComF operon protein A, DNA transporter ATPase;Miscellaneous>Plant-Prokaryote comparative genomics>At4g38090>ComF operon protein A, DNA transporter ATPase	no	0.065	0.478	0.163	~	-0.461	0.019	0.01	~	-0.029	0.769	0.993	~	-0.262	0.167	0.817	~	0.123	0.373	0.706	~	0.153	0.276	1	~	-0.156	0.136	0.547	~	0.501	0.005	0.002	~	-0.1	0.551	0.355	~	-0.035	0.834	0.605	~	0.084	0.441
SAOUHSC_00766	comFC	748219	748893	1	0	DNA Metabolism>DNA uptake, competence>Gram Positive Competence>ComF operon protein C;DNA Metabolism>DNA uptake, competence>Late competence>ComF operon protein C;Miscellaneous>Plant-Prokaryote comparative genomics>At4g38090>Competence protein F homolog, phosphoribosyltransferase domain; protein YhgH required for utilization of DNA as sole source of carbon and energy	no	-0.085	0.366	0.133	~	-0.957	0	0	D1.5	-0.001	0.989	0.995	~	-0.303	0.171	0.818	~	0.132	0.28	0.671	~	0.211	0.165	1	~	0.04	0.577	0.763	~	-0.541	0	0	~	0.186	0.104	0.138	~	0.18	0.069	0.255	~	0.169	0.061
SAOUHSC_00767	NA	748954	749526	1	0	Protein Metabolism>Protein biosynthesis>Ribosome activity modulation>Ribosomal subunit interface protein	no	0.494	0.017	0.012	~	0.215	0.216	0.073	~	-0.169	0.313	0.983	~	0.112	0.619	0.918	~	0.064	0.726	0.818	~	-0.029	0.908	1	~	0.259	0.035	0.372	~	0.142	0.077	0.018	~	1.779	0	0	U2.0	0.148	0.114	0.292	~	1.11	0
new_749556_749644_1	S302	749556	749644	1	s-inter	NA	no	-0.439	0.026	0.016	~	-1.199	0	0	D2.0	0.098	0.456	0.988	~	-0.057	0.692	0.926	~	0.048	0.712	0.815	~	-0.064	0.621	1	~	-0.213	0.481	0.739	~	-0.504	0.01	0.003	~	0.72	0.007	0.036	U1.5	-0.067	0.575	0.514	~	0.468	0.011
new_749646_749939_1	S303	749646	749939	1	5'	NA	no	-0.703	0.001	0.002	D1.5	-0.967	0.019	0.01	D1.5	-0.144	0.255	0.979	~	-0.294	0.404	0.88	~	-0.029	0.817	0.835	~	-0.279	0.441	1	~	-0.004	0.967	0.844	~	-0.359	0.006	0.002	~	0.124	0.334	0.267	~	-0.087	0.254	0.374	~	-0.482	0.003
SAOUHSC_00769	secA	749940	752471	1	0	NA	no	-0.149	0.238	0.095	~	0.164	0.482	0.141	~	0.015	0.898	0.994	~	-0.161	0.532	0.906	~	-0.048	0.664	0.804	~	-0.153	0.561	1	~	-0.114	0.182	0.593	~	0.017	0.846	0.152	~	-0.172	0.108	0.141	~	0.078	0.354	0.423	~	-0.092	0.263
SAOUHSC_00770	NA	752513	752617	1	0	NA	no	-0.526	0.001	0.001	~	-0.862	0.007	0.004	D1.5	0.082	0.409	0.987	~	-0.178	0.48	0.897	~	0.067	0.431	0.73	~	-0.14	0.532	1	~	-0.016	0.874	0.83	~	0.456	0.027	0.007	~	-0.026	0.836	0.451	~	0.071	0.738	0.575	~	-0.15	0.088
new_752727_753020_1	S304	752727	753020	1	5'	NA	no	-0.032	0.779	0.238	~	-0.606	0.003	0.002	D1.5	-0.115	0.259	0.98	~	-0.207	0.242	0.842	~	-0.096	0.352	0.699	~	-0.055	0.702	1	~	0.088	0.26	0.646	~	0.009	0.926	0.164	~	0.123	0.121	0.149	~	-0.071	0.458	0.468	~	-0.137	0.173
SAOUHSC_00771	prfB	753021	753896	1	0	NA	no	-0.015	0.905	0.266	~	-0.322	0.05	0.022	~	-0.078	0.401	0.987	~	-0.129	0.522	0.905	~	-0.084	0.404	0.72	~	0.117	0.478	1	~	0.014	0.893	0.833	~	-0.112	0.152	0.034	~	-0.132	0.263	0.231	~	0.073	0.327	0.411	~	0.089	0.261
SAOUHSC_00772	NA	754050	754157	1	0	NA	no	-0.299	0.015	0.011	~	-1.046	0	0	D2.0	0.021	0.833	0.994	~	-0.438	0.05	0.732	~	0.007	0.942	0.853	~	-0.091	0.508	1	~	0.022	0.752	0.807	~	-0.02	0.888	0.159	~	-0.129	0.238	0.218	~	0.039	0.854	0.611	~	0.069	0.47
SAOUHSC_00773	NA	754305	755144	1	0	NA	no	-0.067	0.457	0.157	~	-0.734	0.005	0.003	D1.5	-0.169	0.076	0.934	~	-0.428	0.046	0.723	~	-0.088	0.375	0.707	~	-0.032	0.841	1	~	0.03	0.624	0.777	~	0.184	0.133	0.03	~	0.022	0.844	0.454	~	0.083	0.504	0.487	~	-0.023	0.729
SAOUHSC_00774	NA	755318	755968	1	0	Miscellaneous>Miscellaneous - no subcategory>Metabolite repair>Nucleotidase YfbR, HD superfamily;Nucleosides and Nucleotides>Detoxification>Housecleaning nucleoside triphosphate pyrophosphatases>Nucleotidase YfbR, HD superfamily	no	0.395	0.045	0.025	~	0.572	0.014	0.008	~	-0.067	0.591	0.991	~	-0.193	0.409	0.881	~	-0.18	0.138	0.618	~	-0.132	0.465	1	~	0.052	0.52	0.749	~	0.557	0	0	~	0.233	0.018	0.056	~	-0.162	0.031	0.202	~	-0.339	0.003
SAOUHSC_00775	NA	755965	756201	1	0	NA	no	0.457	0.003	0.003	~	0.58	0.028	0.013	~	-0.014	0.91	0.994	~	-0.051	0.829	0.938	~	-0.103	0.24	0.66	~	-0.07	0.747	1	~	0.099	0.208	0.614	~	0.886	0	0	U1.5	0.126	0.183	0.187	~	0.05	0.565	0.509	~	-0.261	0.087
new_756202_756324_1	S305	756202	756324	1	s-3'	NA	no	0.69	0.015	0.011	U1.5	0.717	0.012	0.007	U1.5	0.152	0.264	0.98	~	-0.487	0.103	0.792	~	-0.094	0.395	0.715	~	-0.396	0.047	1	~	-0.044	0.81	0.819	~	0.872	0.003	0.001	U1.5	0.113	0.463	0.322	~	-0.066	0.733	0.574	~	-0.476	0.015
new_756388_756469_1	S306	756388	756469	1	s-5'	NA	no	-0.492	0.076	0.038	~	-1.602	0	0	D2.0	-0.035	0.891	0.994	~	-0.402	0.08	0.775	~	-0.195	0.462	0.742	~	-0.294	0.09	1	~	-0.104	0.653	0.784	~	-0.26	0.146	0.033	~	-0.497	0.229	0.213	~	0.177	0.459	0.469	~	1.179	0
SAOUHSC_00776	uvrB	756470	757501	1	0	DNA Metabolism>DNA repair>DNA repair, UvrABC system>Excinuclease ABC subunit B	no	-0.163	0.231	0.092	~	-0.888	0.002	0.002	D1.5	-0.079	0.519	0.99	~	-0.564	0.038	0.699	~	-0.22	0.11	0.6	~	-0.309	0.128	1	~	0.05	0.716	0.8	~	-0.375	0.004	0.001	~	-0.025	0.864	0.459	~	-0.004	0.973	0.641	~	1.349	0
new_757485_758564_-1	S307	757485	758564	-1	3'MT	NA	no	1.404	0.133	0.059	U1.5	1.819	0.016	0.009	U2.0	0.799	0.016	0.743	~	-0.412	0.187	0.821	~	0.726	0.079	0.574	~	-0.288	0.36	1	~	-0.93	0.378	0.704	~	-0.291	0.857	0.154	~	0.692	0.454	0.318	~	1.001	0.633	0.538	~	0.015	0.945
SAOUHSC_00778	NA	757511	758527	1	0	NA	no	1.761	0.057	0.031	U2.0	1.646	0.045	0.02	U2.0	0.951	0.003	0.425	~	-0.407	0.373	0.873	~	0.84	0.059	0.547	~	-0.423	0.351	1	~	-0.821	0.435	0.725	~	-2.108	0.209	0.045	D2.0	0.78	0.396	0.294	~	-0.24	0.896	0.622	~	-0.039	0.831
new_758528_758666_1	S308	758528	758666	1	s-inter	NA	no	1.745	0.06	0.032	U2.0	1.619	0.053	0.023	U2.0	0.995	0.002	0.417	~	-0.579	0.212	0.83	~	0.925	0.035	0.5	~	-0.46	0.296	1	~	-0.804	0.466	0.735	~	-1.828	0.172	0.037	D2.0	0.524	0.571	0.362	~	-0.049	0.973	0.641	~	-0.031	0.848
SAOUHSC_A00747	NA	758565	758723	-1	0	NA	no	1.177	0.233	0.093	U1.5	1.8	0.023	0.012	U2.0	0.242	0.21	0.975	~	0.056	0.725	0.929	~	0.371	0.202	0.648	~	-0.098	0.463	1	~	0.205	0.793	0.816	~	-0.921	0.565	0.107	~	1.837	0.05	0.092	U1.5	1.973	0.283	0.389	~	0.34	0.056
SAOUHSC_00779	uvrB2	758680	759654	1	0	DNA Metabolism>DNA repair>DNA repair, UvrABC system>Excinuclease ABC subunit B	no	0.109	0.414	0.146	~	-0.767	0.011	0.007	D1.5	-0.04	0.768	0.993	~	-0.439	0.132	0.806	~	-0.156	0.236	0.659	~	-0.182	0.448	1	~	-0.123	0.318	0.678	~	-0.377	0.003	0.001	~	-0.053	0.525	0.346	~	0.098	0.284	0.39	~	1.522	0
SAOUHSC_00780	uvrA	759662	762508	1	0	DNA Metabolism>DNA repair>DNA repair, UvrABC system>Excinuclease ABC subunit A	no	0.141	0.376	0.135	~	-0.686	0.009	0.005	D1.5	0.028	0.85	0.994	~	-0.399	0.149	0.812	~	-0.113	0.426	0.728	~	-0.202	0.313	1	~	-0.077	0.474	0.737	~	-0.534	0	0	~	-0.204	0.081	0.121	~	-0.003	0.973	0.641	~	1.62	0
SAOUHSC_00781	hprK	763170	764102	1	0	Carbohydrates>Sugar alcohols>Mannitol Utilization>HPr kinase/phosphorylase (EC 2.7.1.-) (EC 2.7.4.-);Regulation and Cell signaling>Regulation and Cell signaling - no subcategory>HPr catabolite repression system>HPr kinase/phosphorylase (EC 2.7.1.-) (EC 2.7.4.-)	no	0.273	0.04	0.023	~	0.523	0.003	0.002	~	-0.007	0.945	0.994	~	0.021	0.866	0.94	~	-0.117	0.276	0.671	~	-0.055	0.607	1	~	-0.136	0.2	0.608	~	0.45	0	0	~	-0.176	0.095	0.132	~	0.176	0.02	0.179	~	-0.272	0.025
SAOUHSC_00782	lgt	764108	764947	1	0	Protein Metabolism>Protein processing and modification>Lipoprotein Biosynthesis>Prolipoprotein diacylglyceryl transferase (EC 2.4.99.-)	no	0.106	0.451	0.155	~	-0.089	0.534	0.154	~	0.006	0.942	0.994	~	-0.144	0.333	0.866	~	-0.05	0.588	0.784	~	-0.005	0.966	1	~	-0.114	0.332	0.684	~	0.38	0.002	0.001	~	-0.403	0.007	0.036	~	0.197	0.067	0.253	~	-0.431	0.003
SAOUHSC_00783	NA	764955	765440	1	0	NA	no	0.299	0.029	0.018	~	0.147	0.301	0.096	~	-0.049	0.687	0.992	~	-0.121	0.409	0.882	~	-0.13	0.274	0.67	~	-0.051	0.702	1	~	-0.099	0.2	0.608	~	0.432	0.002	0.001	~	-0.118	0.399	0.295	~	0.139	0.226	0.358	~	-0.387	0.001
SAOUHSC_00784	NA	765448	766887	1	0	NA	no	0.061	0.659	0.209	~	0.215	0.125	0.047	~	0.086	0.557	0.99	~	-0.021	0.897	0.942	~	0.026	0.852	0.84	~	-0.056	0.618	1	~	0.02	0.769	0.811	~	0.28	0.006	0.002	~	-0.126	0.214	0.205	~	0.101	0.213	0.351	~	-0.39	0
SAOUHSC_00785	trxB	766954	767889	1	0	Nucleosides and Nucleotides>Pyrimidines>pyrimidine conversions>Thioredoxin reductase (EC 1.8.1.9);Sulfur Metabolism>Sulfur Metabolism - no subcategory>Thioredoxin-disulfide reductase>Thioredoxin reductase (EC 1.8.1.9)	no	-0.23	0.067	0.035	~	1.02	0	0	U2.0	-0.161	0.132	0.961	~	0.037	0.821	0.937	~	-0.149	0.166	0.632	~	-0.059	0.647	1	~	0.073	0.338	0.687	~	0.284	0.007	0.002	~	-0.094	0.479	0.328	~	0.097	0.153	0.317	~	-0.039	0.629
new_767890_768017_1	S309	767890	768017	1	s-3'	NA	no	0.64	0.008	0.007	U1.5	1.474	0	0	U2.0	0.177	0.21	0.975	~	-0.011	0.949	0.945	~	0.056	0.722	0.817	~	-0.245	0.164	1	~	0.013	0.967	0.844	~	-0.082	0.623	0.117	~	0.091	0.746	0.423	~	0.07	0.716	0.568	~	-0.001	0.994
new_768350_768981_1	S310	768350	768981	1	5'	NA	no	-0.205	0.1	0.047	~	0.969	0.001	0.001	U1.5	0.071	0.506	0.99	~	0.191	0.323	0.864	~	0.036	0.749	0.822	~	-0.088	0.618	1	~	-0.343	0.09	0.483	~	0.533	0.001	0	~	-0.164	0.268	0.234	~	-0.04	0.69	0.559	~	-0.382	0.004
SAOUHSC_00787	NA	768982	769794	1	0	NA	no	-0.159	0.134	0.06	~	0.843	0	0	U1.5	0.111	0.243	0.978	~	0.243	0.146	0.811	~	-0.039	0.663	0.804	~	-0.104	0.365	1	~	-0.132	0.087	0.48	~	0.762	0	0	U1.5	-0.222	0.056	0.098	~	0.013	0.848	0.609	~	-0.282	0.004
SAOUHSC_00788	NA	769791	770786	1	0	NA	no	0.163	0.158	0.068	~	-0.753	0.021	0.011	D1.5	0.038	0.704	0.992	~	-0.021	0.947	0.945	~	0.003	0.979	0.858	~	0.278	0.359	1	~	-0.044	0.634	0.78	~	0.064	0.505	0.097	~	-0.179	0.06	0.102	~	0.232	0.031	0.202	~	-0.003	0.972
new_770787_770895_1	S311	770787	770895	1	s-intra	NA	no	-0.252	0.023	0.015	~	-0.83	0.015	0.008	D1.5	0.094	0.453	0.988	~	0.025	0.929	0.944	~	0.312	0.046	0.526	~	0.288	0.376	1	~	0.076	0.548	0.756	~	-0.332	0.01	0.003	~	0.029	0.86	0.458	~	0.055	0.645	0.542	~	-0.401	0.009
SAOUHSC_00789	whiA	770896	771840	1	0	NA	no	-0.337	0.012	0.009	~	-0.746	0.026	0.013	D1.5	-0.026	0.805	0.993	~	0.09	0.771	0.933	~	0.01	0.916	0.85	~	0.266	0.428	1	~	0.124	0.281	0.659	~	-0.218	0.011	0.003	~	0.089	0.523	0.345	~	0.042	0.581	0.516	~	-0.197	0.037
new_771863_772275_1	S312	771863	772275	1	inter	NA	no	-0.291	0.014	0.01	~	0.191	0.144	0.053	~	0.099	0.384	0.986	~	0.111	0.417	0.883	~	0.206	0.051	0.535	~	0.021	0.888	1	~	-0.138	0.157	0.57	~	-1.205	0	0	D2.0	-0.119	0.245	0.222	~	-0.01	0.915	0.627	~	0.007	0.914
SAOUHSC_T0005	NA	772155	772226	-1	0	NA	no	-0.059	0.882	0.261	~	-0.485	0.439	0.131	~	-0.001	0.995	0.995	~	0.609	0.214	0.831	~	-0.073	0.686	0.809	~	0.447	0.35	1	~	0.106	0.236	0.632	~	-0.578	0.003	0.001	~	-0.333	0.051	0.093	~	-0.04	0.798	0.594	~	0.198	0.437
new_772277_772377_1	S313	772277	772377	1	s-5'	NA	no	-0.113	0.658	0.209	~	0.601	0.049	0.022	U1.5	0.048	0.661	0.992	~	0.709	0.036	0.69	~	0.108	0.289	0.675	~	0.002	0.996	1	~	0.199	0.255	0.644	~	-0.857	0	0	D1.5	0.434	0.032	0.072	~	-0.047	0.631	0.537	~	-0.105	0.444
SAOUHSC_00790	clpP	772413	773000	1	0	Protein Metabolism>Protein degradation>Proteasome bacterial>ATP-dependent Clp protease proteolytic subunit (EC 3.4.21.92);Protein Metabolism>Protein degradation>Proteolysis in bacteria, ATP-dependent>ATP-dependent Clp protease proteolytic subunit (EC 3.4.21.92);Regulation and Cell signaling>Regulation and Cell signaling - no subcategory>cAMP signaling in bacteria>ATP-dependent Clp protease proteo…	no	-0.277	0.095	0.045	~	1.796	0	0	U2.0	0.053	0.733	0.993	~	0.318	0.066	0.759	~	0.023	0.887	0.846	~	0.081	0.754	1	~	0.324	0.043	0.396	~	0.214	0.048	0.012	~	0.356	0.016	0.052	~	0.011	0.894	0.621	~	0.142	0.087
new_772830_773141_-1	S314	772830	773141	-1	3'PT	NA	no	0.29	0.023	0.015	~	-0.407	0.43	0.128	~	-0.087	0.435	0.988	~	0.077	0.801	0.936	~	0.21	0.069	0.561	~	0.081	0.801	1	~	-0.068	0.737	0.804	~	-0.485	0.003	0.001	~	-0.381	0.009	0.041	~	-0.084	0.425	0.453	~	0.053	0.578
new_773143_773242_-1	S315	773143	773242	-1	s-3'	NA	no	0.974	0	0	U1.5	-0.307	0.396	0.12	~	0.081	0.352	0.985	~	-0.18	0.538	0.907	~	0.108	0.426	0.728	~	0.356	0.225	1	~	-0.124	0.378	0.704	~	-0.89	0	0	D1.5	-0.094	0.412	0.301	~	-0.077	0.258	0.377	~	0.132	0.293
SAOUHSC_00792	NA	773243	774145	-1	0	NA	no	0.698	0	0	U1.5	-1.095	0.003	0.002	D2.0	-0.009	0.927	0.994	~	-0.193	0.527	0.905	~	0.055	0.569	0.779	~	0.249	0.341	1	~	-0.04	0.599	0.77	~	-0.483	0	0	~	-0.076	0.393	0.293	~	-0.002	0.973	0.641	~	-0.08	0.422
new_774146_774310_-1	S316	774146	774310	-1	5'	NA	no	0.092	0.427	0.149	~	-1.688	0	0	D2.0	-0.16	0.175	0.97	~	-0.278	0.495	0.9	~	-0.015	0.9	0.847	~	0.249	0.404	1	~	0.064	0.542	0.755	~	-0.616	0	0	D1.5	0.04	0.729	0.418	~	-0.066	0.315	0.406	~	-0.623	0
new_774283_774396_1	S317	774283	774396	1	s-indep	NA	no	-0.345	0.054	0.029	~	1.35	0.001	0.001	U2.0	-0.04	0.805	0.993	~	0.037	0.862	0.94	~	-0.056	0.713	0.815	~	-0.382	0.116	1	~	0.282	0.08	0.471	~	0.064	0.437	0.085	~	0.342	0.039	0.081	~	-0.026	0.802	0.595	~	0.211	0.269
new_774312_774434_-1	S318	774312	774434	-1	s-5'	NA	no	-0.029	0.833	0.251	~	-1.978	0.008	0.005	D2.0	-0.085	0.376	0.986	~	-0.25	0.675	0.925	~	0.024	0.799	0.831	~	0.246	0.675	1	~	-0.133	0.176	0.589	~	-0.367	0.019	0.005	~	-0.438	0.019	0.057	~	0.122	0.365	0.427	~	-0.272	0.023
new_774645_774847_1	S319	774645	774847	1	5'	NA	no	-0.636	0.013	0.01	D1.5	-2.38	0	0	D2.0	-0.134	0.465	0.989	~	-0.589	0.106	0.794	~	0.224	0.135	0.616	~	0.08	0.529	1	~	-0.055	0.638	0.781	~	-0.236	0.037	0.01	~	0.236	0.013	0.048	~	-0.076	0.455	0.467	~	-0.426	0.005
SAOUHSC_00793	NA	774848	775477	1	0	NA	no	0.879	0	0	U1.5	-1.693	0.001	0.001	D2.0	-0.23	0.046	0.896	~	-0.238	0.374	0.874	~	-0.033	0.71	0.814	~	0.212	0.302	1	~	-0.201	0.033	0.367	~	-0.395	0.002	0.001	~	0.174	0.285	0.243	~	0.125	0.278	0.387	~	-0.173	0.177
new_775515_775877_1	S320	775515	775877	1	inter	NA	no	-0.206	0.038	0.022	~	-2.513	0	0	D2.0	-0.108	0.319	0.984	~	-0.642	0.121	0.802	~	0.053	0.693	0.811	~	0.262	0.433	1	~	-0.056	0.486	0.741	~	-0.043	0.847	0.152	~	-0.114	0.222	0.209	~	0.089	0.7	0.562	~	-0.057	0.536
new_775879_776010_1	S321	775879	776010	1	s-5'	NA	no	0.982	0	0	U1.5	-3.62	0	0	D2.0	0.032	0.753	0.993	~	-0.382	0.312	0.861	~	0.36	0.011	0.363	~	0.384	0.274	1	~	-0.265	0.102	0.497	~	-0.679	0	0	D1.5	-0.193	0.167	0.178	~	-0.103	0.394	0.439	~	-0.063	0.511
new_776012_776118_1	S322	776012	776118	1	s-5'	NA	no	-0.106	0.549	0.181	~	1.928	0.001	0.001	U2.0	-0.129	0.375	0.986	~	0.163	0.634	0.92	~	-0.456	0.002	0.292	~	0.441	0.23	1	~	-0.071	0.58	0.764	~	0.356	0.006	0.002	~	-0.281	0.166	0.177	~	-0.035	0.699	0.562	~	-0.013	0.865
SAOUHSC_00794	gapR	776119	777132	1	0	NA	no	0.409	0.001	0.002	~	1.723	0	0	U2.0	0.07	0.459	0.988	~	0.055	0.79	0.935	~	-0.063	0.502	0.756	~	0.334	0.061	1	~	0.033	0.628	0.778	~	0.144	0.051	0.013	~	-0.112	0.14	0.161	~	0.029	0.692	0.559	~	-0.079	0.383
SAOUHSC_00795	gapA	777185	778195	1	0	Carbohydrates>Central carbohydrate metabolism>Glycolysis and Gluconeogenesis>NAD-dependent glyceraldehyde-3-phosphate dehydrogenase (EC 1.2.1.12);Cofactors, Vitamins, Prosthetic Groups, Pigments>Pyridoxine>Pyridoxin (Vitamin B6) Biosynthesis>NAD-dependent glyceraldehyde-3-phosphate dehydrogenase (EC 1.2.1.12);Stress Response>Oxidative stress>Glutaredoxins>NAD-dependent glyceraldehyde-3-phosphate …	no	0.554	0	0	~	1.31	0	0	U2.0	0.084	0.319	0.983	~	0.053	0.792	0.935	~	0.058	0.497	0.754	~	0.475	0.037	1	~	-0.077	0.403	0.714	~	0.374	0.001	0	~	-0.014	0.912	0.473	~	0.11	0.152	0.316	~	0.03	0.74
new_778196_778333_1	S323	778196	778333	1	s-intra	NA	no	0.742	0.003	0.003	U1.5	2.45	0	0	U2.0	0.346	0.022	0.805	~	-0.093	0.629	0.92	~	0.101	0.488	0.751	~	0.004	0.982	1	~	-0.104	0.391	0.709	~	0.18	0.06	0.015	~	-0.05	0.567	0.361	~	0.004	0.943	0.634	~	-0.176	0.144
SAOUHSC_00796	pgk	778334	779524	1	0	Carbohydrates>Central carbohydrate metabolism>Glycolysis and Gluconeogenesis>Phosphoglycerate kinase (EC 2.7.2.3)	no	0.86	0	0	U1.5	2.716	0	0	U2.0	0.153	0.142	0.964	~	0.236	0.172	0.818	~	0.067	0.586	0.783	~	0.302	0.019	1	~	-0.165	0.05	0.415	~	0.182	0.069	0.017	~	-0.072	0.422	0.305	~	0.025	0.735	0.574	~	-0.22	0.02
new_779525_779645_1	S324	779525	779645	1	s-intra	NA	no	0.802	0	0	U1.5	2.396	0	0	U2.0	0.039	0.754	0.993	~	0.123	0.493	0.9	~	0.161	0.361	0.702	~	0.168	0.259	1	~	-0.135	0.132	0.542	~	0.242	0.022	0.006	~	-0.119	0.394	0.293	~	0.029	0.738	0.575	~	-0.237	0.061
SAOUHSC_00797	tpiA	779646	780407	1	0	Carbohydrates>Central carbohydrate metabolism>Dihydroxyacetone kinases>Triosephosphate isomerase (EC 5.3.1.1);Carbohydrates>Central carbohydrate metabolism>Glycolysis and Gluconeogenesis>Triosephosphate isomerase (EC 5.3.1.1)	no	0.774	0.001	0.001	U1.5	2.477	0	0	U2.0	0.115	0.282	0.981	~	0.15	0.472	0.896	~	0.097	0.56	0.776	~	0.284	0.07	1	~	-0.139	0.191	0.601	~	0.151	0.092	0.022	~	-0.149	0.091	0.129	~	0.02	0.822	0.601	~	-0.275	0.014
SAOUHSC_00798	pgm	780410	781927	1	0	Carbohydrates>Central carbohydrate metabolism>Glycolysis and Gluconeogenesis>2,3-bisphosphoglycerate-independent phosphoglycerate mutase (EC 5.4.2.1)	no	0.734	0	0.001	U1.5	2.6	0	0	U2.0	0.16	0.142	0.964	~	0.269	0.255	0.846	~	0.047	0.649	0.8	~	0.333	0.032	1	~	-0.137	0.211	0.616	~	0.285	0.021	0.006	~	-0.234	0.024	0.063	~	0.016	0.893	0.621	~	-0.2	0.065
new_781928_782008_1	S325	781928	782008	1	s-inter	NA	no	0.979	0	0	U1.5	2.486	0	0	U2.0	0.173	0.206	0.975	~	0.202	0.163	0.816	~	0.342	0.055	0.542	~	0.22	0.098	1	~	-0.009	0.951	0.841	~	0.128	0.146	0.032	~	0.274	0.074	0.114	~	-0.086	0.317	0.406	~	-0.561	0
SAOUHSC_00799	eno	782057	783361	1	0	Carbohydrates>Central carbohydrate metabolism>Dehydrogenase complexes>Enolase (EC 4.2.1.11);Carbohydrates>Central carbohydrate metabolism>Glycolysis and Gluconeogenesis>Enolase (EC 4.2.1.11);Carbohydrates>One-carbon Metabolism>Serine-glyoxylate cycle>Enolase (EC 4.2.1.11)	no	0.546	0	0.001	~	1.797	0	0	U2.0	0.011	0.898	0.994	~	0.284	0.263	0.849	~	0.023	0.81	0.833	~	0.059	0.785	1	~	-0.057	0.476	0.738	~	0.257	0.016	0.005	~	-0.085	0.397	0.295	~	0.084	0.186	0.336	~	-0.108	0.204
new_783362_783489_1	S326	783362	783489	1	s-3'	NA	no	0.925	0.022	0.015	U1.5	1.788	0	0	U2.0	0.189	0.576	0.991	~	0.279	0.357	0.871	~	0.127	0.742	0.821	~	0.035	0.854	1	~	-0.214	0.123	0.531	~	0.14	0.155	0.034	~	-0.266	0.086	0.125	~	-0.12	0.187	0.337	~	0.079	0.649
new_783585_783700_1	S327	783585	783700	1	s-5'	NA	no	-0.391	0.014	0.011	~	0.43	0.035	0.017	~	-0.224	0.18	0.971	~	0.055	0.785	0.935	~	-0.181	0.159	0.629	~	-0.116	0.459	1	~	0.188	0.211	0.616	~	0.715	0	0	U1.5	0.176	0.464	0.322	~	-0.055	0.536	0.499	~	-0.554	0.017
SAOUHSC_00800	NA	783701	784159	1	0	NA	no	-0.233	0.069	0.035	~	0.739	0.002	0.002	U1.5	-0.122	0.24	0.978	~	0.011	0.949	0.945	~	-0.033	0.745	0.821	~	0.002	0.993	1	~	-0.071	0.369	0.7	~	0.736	0	0	U1.5	-0.001	0.992	0.494	~	0.041	0.556	0.506	~	-0.046	0.508
SAOUHSC_00801	secG	784184	784459	1	0	Regulation and Cell signaling>Programmed Cell Death and Toxin-antitoxin Systems>Murein hydrolase regulation and cell death>Preprotein translocase subunit SecG (TC 3.A.5.1.1)	no	-0.415	0.009	0.007	~	-0.032	0.901	0.235	~	-0.228	0.076	0.934	~	0.228	0.263	0.849	~	0.083	0.466	0.743	~	0.011	0.941	1	~	0.101	0.549	0.757	~	1.058	0	0	U2.0	-0.196	0.311	0.256	~	0.244	0.118	0.295	~	0.056	0.682
new_784460_784574_1	S328	784460	784574	1	s-intra	NA	no	-0.931	0.002	0.003	D1.5	-0.875	0.001	0.001	D1.5	0.128	0.567	0.991	~	-0.072	0.628	0.92	~	0.091	0.671	0.806	~	-0.109	0.424	1	~	-0.303	0.049	0.411	~	0.294	0.3	0.061	~	-0.022	0.788	0.437	~	0.062	0.857	0.612	~	-0.446	0.003
SAOUHSC_00802	est	784575	785315	1	0	NA	no	-0.656	0	0.001	D1.5	-0.864	0	0	D1.5	-0.095	0.395	0.987	~	-0.051	0.735	0.93	~	-0.139	0.27	0.669	~	-0.15	0.239	1	~	-0.11	0.165	0.578	~	0.055	0.418	0.082	~	-0.131	0.194	0.193	~	0.028	0.743	0.577	~	-0.32	0.003
SAOUHSC_00803	rnr	785349	787721	1	0	RNA Metabolism>RNA processing and modification>RNA processing and degradation, bacterial>3'-to-5' exoribonuclease RNase R	no	-0.472	0.012	0.009	~	-0.416	0.039	0.018	~	0.04	0.747	0.993	~	0.073	0.735	0.93	~	-0.021	0.868	0.843	~	-0.107	0.551	1	~	-0.199	0.098	0.493	~	0.118	0.232	0.049	~	-0.38	0.003	0.022	~	0.116	0.328	0.412	~	-0.028	0.688
SAOUHSC_00804	smpB	787743	788207	1	0	Phages, Prophages, Transposable elements, Plasmids>Pathogenicity islands>Staphylococcal pathogenicity islands SaPI>tmRNA-binding protein SmpB;Protein Metabolism>Protein biosynthesis>Translation termination factors bacterial>tmRNA-binding protein SmpB;Protein Metabolism>Protein biosynthesis>Trans-translation by stalled ribosomes>tmRNA-binding protein SmpB;Stress Response>Heat shock>Heat shock dnaK…	no	-0.864	0	0	D1.5	-0.83	0.012	0.007	D1.5	-0.134	0.339	0.984	~	0.246	0.244	0.842	~	-0.116	0.403	0.719	~	-0.281	0.178	1	~	0.214	0.275	0.655	~	0.168	0.101	0.024	~	0.075	0.669	0.397	~	0.134	0.084	0.269	~	0.046	0.685
new_788284_788675_1	S329	788284	788675	1	indep	NA	no	0.356	0.024	0.016	~	-0.018	0.87	0.229	~	0.185	0.307	0.983	~	-0.191	0.188	0.822	~	0.102	0.545	0.771	~	-0.179	0.187	1	~	0.098	0.54	0.755	~	-0.101	0.384	0.076	~	0.047	0.682	0.401	~	-0.033	0.617	0.531	~	0.04	0.622
SAOUHSC_00805	NA	788981	789262	1	0	NA	no	-0.25	0.023	0.015	~	-0.079	0.583	0.166	~	0.026	0.792	0.993	~	0.016	0.887	0.942	~	0.194	0.1	0.593	~	-0.022	0.825	1	~	-0.088	0.259	0.645	~	-0.054	0.59	0.111	~	-0.181	0.065	0.106	~	-0.096	0.313	0.405	~	-0.067	0.402
SAOUHSC_00806	NA	789529	789852	-1	0	NA	no	0.402	0.062	0.033	~	0.533	0.004	0.003	~	-0.007	0.95	0.994	~	-0.154	0.528	0.906	~	0.269	0.041	0.515	~	-0.018	0.894	1	~	0.186	0.181	0.593	~	-0.551	0.001	0	~	0.285	0.045	0.087	~	-0.221	0.092	0.275	~	-0.577	0
SAOUHSC_00807	NA	789868	790014	-1	0	NA	no	0.248	0.117	0.054	~	0.844	0.004	0.003	U1.5	0.058	0.668	0.992	~	-0.052	0.858	0.94	~	0.259	0.083	0.578	~	0.152	0.426	1	~	-0.079	0.437	0.726	~	-0.551	0	0	~	-0.115	0.407	0.299	~	-0.128	0.249	0.372	~	-0.575	0
new_790015_790192_-1	S330	790015	790192	-1	inter	NA	no	0.376	0.036	0.021	~	0.943	0	0.001	U1.5	0.051	0.733	0.993	~	-0.12	0.675	0.925	~	0.357	0.027	0.47	~	0.11	0.452	1	~	0.211	0.04	0.388	~	-0.535	0	0	~	0.106	0.257	0.228	~	-0.131	0.125	0.299	~	-0.793	0
SAOUHSC_00808	NA	790206	790934	-1	0	Phages, Prophages, Transposable elements, Plasmids>Pathogenicity islands>Staphylococcal pathogenicity islands SaPI>Hypothetical SAV0808 homolog, near pathogenicity islands SaPI att-site	no	0.815	0.005	0.005	U1.5	1.201	0.001	0.001	U2.0	0.032	0.842	0.994	~	-0.306	0.382	0.875	~	0.585	0.002	0.281	~	0.198	0.303	1	~	0.083	0.605	0.771	~	-0.807	0	0	D1.5	0.236	0.167	0.178	~	-0.18	0.105	0.285	~	-1.092	0
new_790935_791115_-1	S331	790935	791115	-1	5'	NA	no	0.706	0.018	0.013	U1.5	1.053	0.001	0.001	U2.0	-0.01	0.948	0.994	~	-0.368	0.267	0.85	~	0.33	0.064	0.553	~	0.028	0.876	1	~	0.148	0.452	0.73	~	0.199	0.064	0.016	~	0.318	0.131	0.156	~	-0.41	0.07	0.256	~	-0.987	0
SAOUHSC_00809	NA	791370	791525	1	0	NA	no	-0.07	0.437	0.152	~	-0.174	0.304	0.097	~	-0.075	0.412	0.987	~	-0.223	0.185	0.821	~	-0.059	0.505	0.757	~	0.046	0.725	1	~	-0.007	0.907	0.835	~	0.082	0.536	0.102	~	0.025	0.802	0.441	~	-0.105	0.444	0.462	~	-0.22	0.013
SAOUHSC_00810	NA	791533	792054	1	0	NA	no	0.31	0.04	0.023	~	-2.286	0	0	D2.0	-0.041	0.706	0.992	~	-0.306	0.488	0.899	~	0.168	0.143	0.621	~	0.425	0.272	1	~	-0.187	0.064	0.443	~	-0.998	0	0	D1.5	-0.236	0.017	0.054	~	-0.052	0.43	0.456	~	0.094	0.356
new_792055_792192_1	S332	792055	792192	1	s-intra	NA	no	0.189	0.07	0.036	~	-2.542	0	0	D2.0	-0.024	0.782	0.993	~	-0.228	0.628	0.92	~	0.111	0.201	0.647	~	0.454	0.252	1	~	-0.111	0.364	0.698	~	-0.897	0	0	D1.5	-0.234	0.115	0.146	~	-0.108	0.128	0.302	~	-0.29	0.008
SAOUHSC_00811	NA	792193	792723	1	0	NA	no	-0.675	0	0	D1.5	-2.056	0	0	D2.0	-0.024	0.841	0.994	~	-0.11	0.739	0.931	~	-0.056	0.587	0.784	~	0.358	0.221	1	~	-0.061	0.627	0.778	~	-0.836	0	0	D1.5	-0.313	0.016	0.052	~	0.042	0.595	0.522	~	0.339	0.001
new_792724_792926_1	S333	792724	792926	1	inter	NA	no	-0.431	0.003	0.003	~	-1.966	0	0	D2.0	0.16	0.18	0.971	~	-0.195	0.498	0.901	~	0.075	0.473	0.746	~	0.365	0.198	1	~	-0.018	0.9	0.834	~	-0.968	0	0	D1.5	-0.179	0.306	0.254	~	-0.026	0.755	0.581	~	0.026	0.794
SAOUHSC_00812	clfA	792986	795769	1	0	Virulence, Disease and Defense>Adhesion>Adhesins in Staphylococcus>Clumping factor ClfA, fibrinogen-binding protein	yes	0.436	0.008	0.007	~	-2.133	0	0	D2.0	0.12	0.241	0.978	~	-0.083	0.618	0.918	~	0.258	0.036	0.501	~	0.56	0.042	1	~	-0.243	0.009	0.247	~	-0.056	0.449	0.087	~	-0.296	0.022	0.061	~	-0.056	0.568	0.511	~	-0.044	0.57
SAOUHSC_00813	NA	795990	796109	1	0	Virulence, Disease and Defense>Adhesion>Adhesins in Staphylococcus>Secreted von Willebrand factor-binding protein VWbp	no	0.679	0.004	0.004	U1.5	0.492	0.005	0.004	~	-0.651	0.035	0.866	~	-0.036	0.814	0.937	~	-0.455	0.05	0.533	~	0.094	0.454	1	~	-0.013	0.872	0.829	~	-1.095	0	0	D2.0	0.656	0	0.005	U1.5	0.027	0.825	0.602	~	-0.235	0.299
SAOUHSC_00814	vwb	796163	797515	1	0	Virulence, Disease and Defense>Adhesion>Adhesins in Staphylococcus>Secreted von Willebrand factor-binding protein VWbp	yes	1.204	0	0.001	U2.0	0.609	0.007	0.004	U1.5	-0.467	0.12	0.957	~	-0.096	0.557	0.91	~	-0.333	0.13	0.613	~	0.075	0.537	1	~	0.035	0.803	0.817	~	-1.043	0	0	D2.0	0.882	0.001	0.009	U1.5	-0.047	0.674	0.553	~	-0.326	0.099
new_797516_797637_1	S334	797516	797637	1	s-3'	NA	no	1.288	0.001	0.001	U2.0	0.53	0.005	0.003	~	-0.383	0.152	0.966	~	-0.142	0.353	0.87	~	-0.265	0.235	0.659	~	0.102	0.348	1	~	0.113	0.47	0.736	~	-0.912	0	0	D1.5	0.865	0.002	0.016	U1.5	0.004	0.972	0.641	~	-0.253	0.227
SAOUHSC_00816	emp	797866	798888	1	0	Virulence, Disease and Defense>Adhesion>Adhesins in Staphylococcus>Extracellular ECM and plasma binding protein Emp	yes	0.808	0	0	U1.5	-0.089	0.605	0.171	~	-0.242	0.059	0.916	~	-0.136	0.507	0.902	~	-0.157	0.132	0.614	~	-0.021	0.865	1	~	0.043	0.632	0.779	~	0.679	0	0	U1.5	0.322	0.013	0.047	~	0.218	0.078	0.263	~	-0.114	0.199
new_799154_799222_1	S335	799154	799222	1	s-5'	NA	no	-0.046	0.687	0.216	~	0.878	0.002	0.002	U1.5	-0.179	0.108	0.953	~	0.22	0.339	0.867	~	-0.022	0.822	0.835	~	0.13	0.491	1	~	0.153	0.318	0.678	~	0.125	0.247	0.052	~	0.064	0.75	0.424	~	0.172	0.258	0.377	~	-0.278	0.07
SAOUHSC_00817	NA	799223	799693	1	0	Virulence, Disease and Defense>Adhesion>Adhesins in Staphylococcus>Hypothetical protein, similarity with von Willebrand factor-binding VWbp	no	0.202	0.112	0.052	~	0.808	0.001	0.001	U1.5	-0.086	0.455	0.988	~	0.054	0.688	0.926	~	0.016	0.884	0.845	~	0.055	0.632	1	~	0.145	0.045	0.402	~	-0.3	0.026	0.007	~	0.157	0.134	0.157	~	0.179	0.189	0.338	~	-0.04	0.603
new_799694_799792_1	S336	799694	799792	1	s-3'	NA	no	0.481	0.008	0.007	~	0.729	0.002	0.002	U1.5	0.02	0.883	0.994	~	0.128	0.413	0.883	~	0.109	0.443	0.735	~	0.04	0.736	1	~	0.162	0.095	0.49	~	-0.43	0.051	0.013	~	0.159	0.128	0.154	~	-0.297	0.165	0.324	~	0.066	0.599
SAOUHSC_00818	nuc	800034	800720	1	0	NA	yes	0.705	0	0	U1.5	2.434	0	0	U2.0	-0.034	0.774	0.993	~	-0.125	0.388	0.876	~	0.054	0.638	0.798	~	-0.147	0.195	1	~	0.05	0.462	0.734	~	-0.159	0.295	0.06	~	-0.002	0.979	0.491	~	0.073	0.72	0.569	~	-0.171	0.074
new_800944_801076_1	S337	800944	801076	1	s-5'	NA	no	-1.138	0	0	D2.0	-0.36	0.153	0.055	~	0.087	0.733	0.993	~	-0.097	0.644	0.921	~	0.422	0.057	0.543	~	-0.336	0.205	1	~	0.64	0.038	0.383	~	0.512	0.037	0.01	~	0.349	0.367	0.282	~	0.037	0.839	0.606	~	-0.941	0.026
SAOUHSC_00819	cspC	801077	801277	1	0	Stress Response>Cold shock>Cold shock, CspA family of proteins>Cold shock protein CspC	no	-0.719	0.002	0.002	D1.5	0.062	0.717	0.196	~	-0.154	0.222	0.976	~	-0.667	0.018	0.602	~	0.081	0.614	0.791	~	-0.406	0.133	1	~	0.332	0.001	0.133	~	0.308	0.104	0.024	~	0.443	0.133	0.157	~	0.083	0.62	0.532	~	0.089	0.559
new_801472_801555_-1	S338	801472	801555	-1	s-3'PT	NA	no	-0.057	0.677	0.214	~	-0.572	0.362	0.112	~	0.172	0.252	0.979	~	-0.259	0.395	0.878	~	0.265	0.338	0.694	~	-0.251	0.318	1	~	0.236	0.272	0.654	~	-1.135	0.003	0.001	D2.0	-0.129	0.488	0.332	~	-0.145	0.585	0.518	~	0.194	0.237
new_801557_801772_-1	S339	801557	801772	-1	3'	NA	no	0.314	0.029	0.018	~	-1.321	0	0	D2.0	0.174	0.407	0.987	~	-0.06	0.801	0.936	~	0.193	0.337	0.694	~	0.361	0.087	1	~	-0.043	0.773	0.812	~	-1.35	0	0	D2.0	-0.061	0.645	0.388	~	-0.222	0.043	0.221	~	-0.454	0.013
SAOUHSC_00820	NA	801773	801991	-1	0	NA	no	0.249	0.069	0.035	~	-1.691	0	0	D2.0	-0.08	0.709	0.993	~	-0.146	0.445	0.89	~	-0.04	0.75	0.822	~	0.405	0.053	1	~	-0.083	0.387	0.707	~	-0.788	0	0	D1.5	-0.138	0.245	0.222	~	-0.054	0.479	0.477	~	-0.089	0.431
SAOUHSC_00821	NA	802053	802337	-1	0	NA	no	0.131	0.293	0.111	~	-1.808	0	0	D2.0	-0.009	0.963	0.994	~	-0.133	0.518	0.904	~	-0.018	0.88	0.845	~	0.384	0.083	1	~	-0.057	0.49	0.742	~	-0.829	0	0	D1.5	-0.063	0.539	0.351	~	0.046	0.545	0.502	~	-0.167	0.095
SAOUHSC_00822	NA	802425	802994	-1	0	NA	no	-0.303	0.026	0.017	~	-0.957	0	0	D1.5	-0.097	0.605	0.991	~	-0.151	0.303	0.859	~	-0.283	0.051	0.534	~	0.045	0.711	1	~	0.041	0.634	0.78	~	0.054	0.49	0.095	~	-0.027	0.778	0.434	~	-0.155	0.087	0.271	~	-0.204	0.013
new_802995_803088_-1	S340	802995	803088	-1	s-5'	NA	no	-0.389	0.03	0.018	~	-1.216	0.004	0.003	D2.0	-0.284	0.169	0.969	~	-0.36	0.129	0.805	~	-0.384	0.036	0.502	~	0.014	0.917	1	~	0.209	0.038	0.385	~	0.069	0.588	0.111	~	0.186	0.284	0.242	~	-0.099	0.523	0.494	~	-0.515	0.012
SAOUHSC_00823	NA	803182	803370	-1	0	NA	no	0.581	0.001	0.002	~	-1.949	0	0	D2.0	0.166	0.208	0.975	~	-0.802	0.038	0.698	~	0.216	0.163	0.631	~	0.23	0.286	1	~	0.118	0.397	0.712	~	-0.57	0.003	0.001	~	0.255	0.075	0.115	~	-0.108	0.371	0.43	~	-0.156	0.231
SAOUHSC_00824	NA	803399	803659	-1	0	NA	no	-0.303	0.029	0.018	~	-2.965	0	0	D2.0	0.106	0.385	0.986	~	-0.628	0.064	0.756	~	0.311	0.083	0.578	~	0.163	0.299	1	~	-0.008	0.906	0.835	~	-0.425	0.003	0.001	~	-0.241	0.038	0.08	~	-0.178	0.077	0.263	~	-0.388	0.005
new_803705_803913_-1	S341	803705	803913	-1	inter	NA	no	0.802	0	0	U1.5	-4.154	0	0	D2.0	0.097	0.34	0.985	~	-0.489	0.154	0.814	~	0.53	0.002	0.288	~	0.208	0.227	1	~	-0.116	0.273	0.654	~	-0.456	0.004	0.001	~	-0.036	0.726	0.417	~	-0.25	0.055	0.24	~	-0.245	0.078
new_803915_804199_-1	S342	803915	804199	-1	3'	NA	no	1.735	0	0	U2.0	-2.429	0	0	D2.0	-0.063	0.724	0.993	~	-0.375	0.064	0.757	~	0.693	0.007	0.349	~	-0.042	0.728	1	~	-0.305	0.109	0.509	~	0.096	0.227	0.048	~	0.062	0.699	0.408	~	0.07	0.334	0.414	~	-0.004	0.976
SAOUHSC_00825	NA	804000	804203	1	0	NA	no	-1.467	0	0	D2.0	1.648	0.02	0.01	U2.0	-0.207	0.063	0.922	~	0.399	0.048	0.727	~	-0.157	0.147	0.623	~	-0.155	0.291	1	~	0.244	0.184	0.595	~	0.471	0.24	0.05	~	-0.314	0.057	0.098	~	0.355	0.475	0.476	~	-0.152	0.126
SAOUHSC_00826	NA	804200	804436	-1	0	NA	no	1.553	0	0	U2.0	-2.469	0	0	D2.0	-0.099	0.479	0.989	~	-0.629	0.032	0.679	~	0.683	0.008	0.351	~	-0.034	0.804	1	~	-0.48	0.03	0.357	~	-0.041	0.547	0.104	~	-0.004	0.983	0.492	~	0.007	0.925	0.63	~	0.056	0.664
new_804204_804450_1	S343	804204	804450	1	inter	NA	no	-0.757	0.001	0.001	D1.5	1.449	0.038	0.018	U2.0	-0.156	0.147	0.965	~	0.719	0.037	0.694	~	-0.063	0.562	0.776	~	-0.286	0.274	1	~	0.19	0.267	0.651	~	0.365	0.384	0.076	~	-0.184	0.237	0.218	~	0.288	0.53	0.497	~	-0.201	0.034
new_804456_804681_1	S344	804456	804681	1	5'	NA	no	-0.315	0.013	0.01	~	-2.438	0.003	0.002	D2.0	-0.126	0.255	0.979	~	0.031	0.958	0.946	~	0.145	0.398	0.717	~	0.696	0.281	1	~	0.16	0.079	0.469	~	0.346	0.294	0.06	~	0.149	0.125	0.152	~	-0.053	0.899	0.623	~	-0.521	0.002
SAOUHSC_00827	NA	804682	805242	1	0	NA	no	-0.362	0.078	0.039	~	-0.968	0.066	0.028	D1.5	-0.211	0.249	0.979	~	-0.087	0.855	0.94	~	-0.199	0.292	0.676	~	0.45	0.432	1	~	0.115	0.195	0.605	~	0.651	0	0	U1.5	0.014	0.894	0.468	~	0.394	0.012	0.153	~	-0.061	0.401
SAOUHSC_00828	NA	805315	805932	-1	0	NA	no	0.261	0.109	0.051	~	-1.086	0.001	0.001	D2.0	-0.02	0.881	0.994	~	-0.48	0.044	0.716	~	0.012	0.927	0.851	~	-0.177	0.177	1	~	0.159	0.068	0.45	~	0.786	0	0	U1.5	0.159	0.117	0.147	~	-0.304	0.045	0.226	~	-0.026	0.786
SAOUHSC_00830	NA	806087	806581	-1	0	NA	no	0.308	0.037	0.022	~	-1.073	0.003	0.002	D2.0	-0.18	0.386	0.986	~	-0.636	0.125	0.804	~	-0.221	0.177	0.637	~	0.069	0.796	1	~	0.16	0.2	0.608	~	0.229	0.036	0.01	~	0.636	0.001	0.009	U1.5	0.08	0.287	0.392	~	-0.49	0
new_806648_806903_-1	S345	806648	806903	-1	inter	NA	no	0.316	0.006	0.006	~	-3.168	0	0	D2.0	0.013	0.871	0.994	~	-0.313	0.437	0.888	~	-0.021	0.805	0.832	~	0.459	0.199	1	~	-0.137	0.131	0.541	~	0.06	0.663	0.123	~	-0.069	0.381	0.288	~	0.091	0.577	0.514	~	0.015	0.829
SAOUHSC_00831	ohrA	806980	807402	-1	0	Stress Response>Oxidative stress>Oxidative stress>Organic hydroperoxide resistance protein	no	0.95	0	0	U1.5	-1.607	0.001	0.001	D2.0	-0.252	0.096	0.947	~	0.029	0.924	0.944	~	0.124	0.329	0.691	~	0.475	0.114	1	~	-0.107	0.13	0.539	~	0.205	0.056	0.014	~	0.007	0.95	0.483	~	0.199	0.015	0.165	~	0.349	0.029
SAOUHSC_00832	aroD	807550	808266	1	0	Amino Acids and Derivatives>Aromatic amino acids and derivatives>Chorismate Synthesis>3-dehydroquinate dehydratase I (EC 4.2.1.10);Amino Acids and Derivatives>Aromatic amino acids and derivatives>Common Pathway For Synthesis of Aromatic Compounds (DAHP synthase to chorismate)>3-dehydroquinate dehydratase I (EC 4.2.1.10);Metabolism of Aromatic Compounds>Peripheral pathways for catabolism of aromat…	no	0.299	0.007	0.006	~	-0.006	0.958	0.246	~	0.016	0.857	0.994	~	0.007	0.961	0.946	~	-0.047	0.571	0.779	~	0.229	0.051	1	~	0.066	0.317	0.677	~	0.687	0	0	U1.5	0.044	0.603	0.373	~	0.257	0.005	0.119	~	0.045	0.551
SAOUHSC_00833	NA	808349	808888	1	0	Cofactors, Vitamins, Prosthetic Groups, Pigments>Tetrapyrroles>CPO analysis>Putative nitroreductase family protein SACOL0874	no	-0.048	0.709	0.222	~	-3.211	0	0	D2.0	-0.104	0.404	0.987	~	-0.078	0.594	0.915	~	-0.051	0.58	0.782	~	0.059	0.658	1	~	0.022	0.798	0.817	~	0.474	0	0	~	0.22	0.028	0.067	~	0.058	0.351	0.421	~	0.028	0.702
SAOUHSC_00834	NA	809038	809358	-1	0	NA	no	-0.081	0.631	0.202	~	0.257	0.287	0.092	~	0.01	0.95	0.994	~	0.317	0.224	0.835	~	0.082	0.631	0.796	~	-0.195	0.492	1	~	0.191	0.058	0.43	~	0.394	0.021	0.006	~	0.175	0.1	0.135	~	-0.119	0.246	0.37	~	0.037	0.772
SAOUHSC_00835	NA	809502	809858	1	0	Respiration>Electron accepting reactions>Anaerobic respiratory reductases>Arsenate reductase (EC 1.20.4.1);Virulence, Disease and Defense>Resistance to antibiotics and toxic compounds>Arsenic resistance>Arsenate reductase (EC 1.20.4.1)	no	-0.148	0.456	0.157	~	0.803	0.131	0.049	U1.5	0.096	0.552	0.99	~	0.224	0.701	0.927	~	0.065	0.686	0.809	~	-0.424	0.533	1	~	0.066	0.617	0.775	~	0.669	0	0	U1.5	0.349	0.024	0.063	~	-0.041	0.522	0.494	~	-0.066	0.408
new_809859_810015_1	S346	809859	810015	1	intra	NA	no	-0.111	0.627	0.201	~	0.743	0.091	0.036	U1.5	0.055	0.749	0.993	~	0.289	0.482	0.898	~	0.1	0.658	0.803	~	-0.336	0.516	1	~	0.242	0.165	0.578	~	0.506	0.001	0	~	0.587	0.033	0.074	U1.5	0.037	0.697	0.561	~	-0.468	0.007
SAOUHSC_00836	gcvH	810016	810396	1	0	Amino Acids and Derivatives>Alanine, serine, and glycine>Glycine and Serine Utilization>Glycine cleavage system H protein;Amino Acids and Derivatives>Alanine, serine, and glycine>Glycine cleavage system>Glycine cleavage system H protein	no	0.28	0.069	0.035	~	0.756	0.003	0.002	U1.5	-0.006	0.97	0.995	~	0.298	0.192	0.822	~	0.101	0.501	0.756	~	-0.154	0.513	1	~	0.078	0.461	0.733	~	0.57	0	0	~	0.165	0.184	0.188	~	0.073	0.254	0.374	~	-0.092	0.368
SAOUHSC_00837	NA	810460	810573	1	0	NA	no	-0.457	0.013	0.01	~	-0.697	0.005	0.004	D1.5	0.073	0.504	0.989	~	0.009	0.961	0.946	~	0.1	0.367	0.705	~	-0.139	0.43	1	~	0.026	0.867	0.829	~	0.527	0	0	~	0.318	0.124	0.151	~	0.089	0.395	0.439	~	-0.696	0
SAOUHSC_00838	truncated-SA	810575	811453	1	0	NA	no	-0.372	0.005	0.004	~	-0.687	0.001	0.001	D1.5	0.1	0.429	0.988	~	-0.091	0.492	0.9	~	0.028	0.772	0.827	~	0.013	0.904	1	~	0.008	0.93	0.838	~	0.905	0	0	U1.5	-0.163	0.155	0.17	~	0.45	0.019	0.176	~	-0.026	0.746
new_811454_811871_1	S347	811454	811871	1	intra	NA	no	-0.322	0.014	0.01	~	-0.51	0.005	0.003	~	0.081	0.361	0.985	~	-0.338	0.041	0.708	~	0.054	0.57	0.779	~	-0.153	0.217	1	~	0.069	0.413	0.717	~	0.628	0.001	0	U1.5	-0.112	0.363	0.28	~	0.267	0.084	0.269	~	-0.274	0.026
new_811986_812153_1	S348	811986	812153	1	inter	NA	no	-0.549	0	0	~	-0.728	0.002	0.002	D1.5	0.189	0.064	0.923	~	-0.163	0.265	0.849	~	0.139	0.138	0.618	~	0.039	0.786	1	~	-0.013	0.889	0.832	~	0.653	0	0	U1.5	-0.042	0.715	0.413	~	0.115	0.183	0.334	~	-0.263	0.033
SAOUHSC_00840	NA	812195	812581	1	0	NA	no	-0.034	0.739	0.229	~	-1.544	0.004	0.003	D2.0	0.051	0.623	0.991	~	-0.095	0.822	0.937	~	0.113	0.275	0.67	~	0.608	0.153	1	~	-0.063	0.428	0.723	~	-0.925	0	0	D1.5	-0.06	0.416	0.302	~	-0.073	0.359	0.424	~	0.084	0.353
SAOUHSC_00841	NA	812574	812870	1	0	NA	no	0.196	0.076	0.038	~	-1.274	0.004	0.003	D2.0	0.113	0.202	0.974	~	-0.309	0.438	0.889	~	0.139	0.168	0.633	~	0.492	0.196	1	~	-0.048	0.679	0.791	~	-1.209	0	0	D2.0	0.113	0.353	0.276	~	-0.092	0.331	0.413	~	-0.028	0.74
new_812901_813069_1	S349	812901	813069	1	indep	NA	no	0.698	0.005	0.005	U1.5	-0.498	0.106	0.041	~	-0.238	0.145	0.964	~	-0.242	0.546	0.908	~	-0.049	0.736	0.82	~	0.278	0.259	1	~	0.221	0.198	0.607	~	-1.211	0	0	D2.0	0.091	0.712	0.412	~	-0.084	0.58	0.516	~	0.172	0.49
SAOUHSC_00842	NA	813120	814145	1	0	Amino Acids and Derivatives>Lysine, threonine, methionine, and cysteine>Methionine Biosynthesis>Methionine ABC transporter ATP-binding protein;Amino Acids and Derivatives>Lysine, threonine, methionine, and cysteine>Methionine Degradation>Methionine ABC transporter ATP-binding protein	no	0.313	0.012	0.009	~	0.165	0.827	0.22	~	0.039	0.75	0.993	~	-0.333	0.763	0.933	~	-0.045	0.695	0.811	~	0.796	0.437	1	~	-0.16	0.097	0.493	~	-1.521	0	0	D2.0	0.015	0.891	0.467	~	-0.112	0.122	0.298	~	-0.055	0.63
SAOUHSC_00843	NA	814138	814833	1	0	Amino Acids and Derivatives>Lysine, threonine, methionine, and cysteine>Methionine Biosynthesis>Methionine ABC transporter permease protein;Amino Acids and Derivatives>Lysine, threonine, methionine, and cysteine>Methionine Degradation>Methionine ABC transporter permease protein	no	0.302	0.018	0.012	~	0.272	0.707	0.194	~	0.036	0.783	0.993	~	-0.176	0.87	0.941	~	-0.05	0.615	0.792	~	0.858	0.376	1	~	-0.158	0.063	0.441	~	-1.362	0	0	D2.0	0.03	0.706	0.41	~	-0.114	0.144	0.312	~	0.004	0.964
SAOUHSC_00844	NA	814851	815672	1	0	Amino Acids and Derivatives>Lysine, threonine, methionine, and cysteine>Methionine Biosynthesis>Methionine ABC transporter substrate-binding protein;Amino Acids and Derivatives>Lysine, threonine, methionine, and cysteine>Methionine Degradation>Methionine ABC transporter substrate-binding protein;Phages, Prophages, Transposable elements, Plasmids>Pathogenicity islands>Staphylococcal pathogenicity …	no	0.522	0.005	0.005	~	0.23	0.751	0.204	~	0.004	0.97	0.995	~	-0.226	0.818	0.937	~	-0.1	0.333	0.693	~	0.716	0.432	1	~	0.075	0.304	0.671	~	-1.348	0	0	D2.0	0.337	0.009	0.039	~	-0.177	0.026	0.192	~	0.087	0.596
new_815706_815973_1	S350	815706	815973	1	inter	NA	no	-0.252	0.046	0.026	~	-1.655	0.094	0.037	D2.0	-0.019	0.849	0.994	~	-0.778	0.54	0.908	~	0.019	0.851	0.84	~	0.689	0.585	1	~	0.118	0.118	0.523	~	-0.338	0.078	0.019	~	0.075	0.416	0.302	~	-0.022	0.94	0.633	~	-0.116	0.121
SAOUHSC_00845	NA	816026	816220	1	0	NA	no	1.179	0	0	U2.0	-0.422	0.016	0.008	~	-0.42	0.068	0.927	~	-0.136	0.461	0.893	~	0.657	0.007	0.346	~	-0.007	0.947	1	~	0.314	0.004	0.18	~	-0.128	0.104	0.024	~	0.446	0.03	0.07	~	-0.131	0.082	0.267	~	0.039	0.91
new_816270_817529_1	S351	816270	817529	1	inter	NA	no	0.861	0	0	U1.5	-3.992	0	0	D2.0	-0.277	0.076	0.934	~	-0.649	0.004	0.452	~	0.294	0.126	0.611	~	0.252	0.084	1	~	-0.357	0.002	0.139	~	-0.185	0.079	0.019	~	-0.095	0.384	0.289	~	0.031	0.654	0.546	~	0.176	0.073
SAOUHSC_00846	NA	816453	817304	-1	0	NA	no	-0.656	0.007	0.006	D1.5	1.867	0	0	U2.0	-0.072	0.627	0.992	~	0.525	0.1	0.791	~	0.06	0.686	0.809	~	-0.403	0.077	1	~	-0.099	0.496	0.743	~	0.239	0.266	0.055	~	-0.59	0.002	0.017	D1.5	0.196	0.381	0.434	~	-0.153	0.194
new_817305_817386_-1	S352	817305	817386	-1	s-5'	NA	no	-0.301	0.162	0.07	~	1.996	0	0	U2.0	-0.172	0.175	0.97	~	0.466	0.093	0.786	~	0.175	0.172	0.635	~	-0.304	0.128	1	~	-0.061	0.808	0.818	~	0.46	0.162	0.036	~	-0.619	0.025	0.064	D1.5	0.161	0.612	0.529	~	-0.414	0.002
new_817531_817631_1	S353	817531	817631	1	s-5'	NA	no	-1.092	0.019	0.013	D2.0	-2.642	0	0	D2.0	-0.361	0.198	0.974	~	-0.317	0.281	0.854	~	0.181	0.503	0.757	~	0.2	0.361	1	~	0.444	0.336	0.686	~	0.059	0.544	0.104	~	0.102	0.793	0.438	~	-0.128	0.356	0.423	~	-0.835	0.052
SAOUHSC_00847	sufC	817632	818393	1	0	NA	no	-0.152	0.253	0.099	~	-1.33	0	0	D2.0	-0.083	0.519	0.99	~	-0.529	0.013	0.561	~	0.019	0.882	0.845	~	0.081	0.443	1	~	-0.01	0.879	0.831	~	0.057	0.391	0.077	~	0.081	0.441	0.312	~	0.069	0.285	0.391	~	-0.089	0.195
new_818394_818490_1	S354	818394	818490	1	s-intra	NA	no	0.126	0.584	0.19	~	-0.955	0.002	0.002	D1.5	0.198	0.183	0.972	~	-0.715	0.011	0.55	~	0.137	0.368	0.705	~	0.009	0.954	1	~	-0.297	0.149	0.562	~	-0.192	0.045	0.012	~	0.006	0.982	0.491	~	0.052	0.428	0.455	~	-0.216	0.082
SAOUHSC_00848	sufD	818491	819798	1	0	NA	no	0.032	0.788	0.24	~	-0.842	0	0.001	D1.5	0.058	0.621	0.991	~	-0.502	0.007	0.516	~	0.069	0.618	0.792	~	0.122	0.409	1	~	-0.156	0.163	0.576	~	0.213	0.038	0.01	~	-0.127	0.175	0.182	~	0.166	0.116	0.293	~	-0.05	0.564
new_819799_819903_1	S355	819799	819903	1	s-intra	NA	no	-0.057	0.694	0.218	~	-0.689	0.001	0.001	D1.5	0.021	0.896	0.994	~	-0.537	0.006	0.489	~	-0.006	0.968	0.857	~	0.132	0.517	1	~	-0.075	0.519	0.749	~	0.202	0.043	0.011	~	-0.24	0.262	0.231	~	0.103	0.374	0.431	~	-0.214	0.041
SAOUHSC_00849	sufS	819904	821154	1	0	Amino Acids and Derivatives>Alanine, serine, and glycine>Alanine biosynthesis>Cysteine desulfurase (EC 2.8.1.7), SufS subfamily;RNA Metabolism>RNA processing and modification>tRNA modification Archaea>Cysteine desulfurase (EC 2.8.1.7), SufS subfamily;Sulfur Metabolism>Organic sulfur assimilation>At5g37530 (CsdL protein family)>Cysteine desulfurase (EC 2.8.1.7), SufS subfamily	no	-0.14	0.313	0.117	~	-0.798	0	0.001	D1.5	-0.023	0.844	0.994	~	-0.492	0.004	0.467	~	-0.057	0.715	0.815	~	0.012	0.94	1	~	-0.112	0.194	0.604	~	0.346	0.01	0.003	~	-0.287	0.019	0.057	~	0.175	0.152	0.316	~	-0.053	0.485
SAOUHSC_00850	sufU	821144	821608	1	0	NA	no	-0.138	0.321	0.12	~	-0.872	0.003	0.002	D1.5	0.069	0.58	0.991	~	-0.412	0.097	0.789	~	0.146	0.284	0.673	~	-0.031	0.897	1	~	-0.25	0.041	0.393	~	0.308	0.022	0.006	~	-0.236	0.021	0.06	~	0.156	0.206	0.347	~	-0.131	0.193
new_821609_821758_1	S356	821609	821758	1	intra	NA	no	-0.299	0.032	0.02	~	-0.824	0.009	0.005	D1.5	0.007	0.938	0.994	~	-0.401	0.109	0.796	~	0.102	0.364	0.703	~	-0.14	0.656	1	~	0.124	0.143	0.555	~	0.143	0.289	0.059	~	-0.01	0.94	0.48	~	-0.005	0.968	0.64	~	-0.496	0.013
SAOUHSC_00851	sufB	821759	823156	1	0	Phages, Prophages, Transposable elements, Plasmids>Phages, Prophages>Staphylococcal phi-Mu50B-like prophages>Iron-sulfur cluster assembly protein SufB;Sulfur Metabolism>Organic sulfur assimilation>At5g37530 (CsdL protein family)>Iron-sulfur cluster assembly protein SufB	no	-0.096	0.284	0.109	~	-1.061	0	0	D2.0	0.108	0.208	0.975	~	-0.159	0.436	0.888	~	0.126	0.195	0.645	~	-0.001	0.996	1	~	-0.191	0.074	0.46	~	0.451	0	0	~	-0.232	0.048	0.09	~	0.075	0.332	0.413	~	-0.129	0.189
new_823157_823252_1	S357	823157	823252	1	s-3'	NA	no	-0.122	0.434	0.151	~	-1.354	0.004	0.003	D2.0	0.572	0.01	0.657	~	0.055	0.858	0.94	~	0.573	0.008	0.353	~	0.306	0.297	1	~	-0.398	0.005	0.202	~	0.409	0.006	0.002	~	-0.486	0.001	0.014	~	0.129	0.304	0.4	~	0.085	0.504
SAOUHSC_00852	NA	823343	823480	1	0	NA	no	-0.453	0.002	0.002	~	-2.415	0	0	D2.0	0.017	0.849	0.994	~	-0.782	0.013	0.561	~	0.035	0.738	0.82	~	-0.184	0.55	1	~	-0.055	0.454	0.731	~	0.01	0.919	0.163	~	-0.111	0.351	0.275	~	-0.004	0.964	0.639	~	0.07	0.352
SAOUHSC_00853	NA	823486	823800	-1	0	NA	no	-0.041	0.711	0.222	~	-0.023	0.88	0.231	~	0.008	0.949	0.994	~	-0.199	0.459	0.893	~	-0.115	0.279	0.671	~	-0.028	0.845	1	~	0.091	0.247	0.639	~	0.403	0.036	0.01	~	0.032	0.748	0.424	~	-0.071	0.701	0.563	~	-0.473	0
SAOUHSC_00854	NA	824165	825205	1	0	NA	no	0.265	0.052	0.028	~	-1.104	0.001	0.001	D2.0	0.022	0.855	0.994	~	-0.38	0.147	0.811	~	-0.106	0.403	0.719	~	0.264	0.254	1	~	-0.109	0.251	0.641	~	-1.017	0	0	D2.0	-0.192	0.038	0.08	~	-0.054	0.467	0.472	~	-0.087	0.343
SAOUHSC_00855	NA	825219	826286	1	0	Fatty Acids, Lipids, and Isoprenoids>Fatty acids>Fatty Acid Biosynthesis FASII>Enoyl-[acyl-carrier-protein] reductase [FMN] (EC 1.3.1.9)	no	0.492	0.012	0.009	~	-1.077	0	0	D2.0	-0.054	0.701	0.992	~	-0.287	0.097	0.788	~	-0.141	0.299	0.679	~	0.068	0.626	1	~	-0.164	0.19	0.6	~	-0.922	0	0	D1.5	-0.328	0.027	0.066	~	-0.085	0.315	0.405	~	-0.065	0.486
SAOUHSC_00857	NA	826353	826451	1	0	NA	no	0.257	0.022	0.015	~	-1.614	0	0	D2.0	0.003	0.978	0.995	~	-0.482	0.017	0.593	~	-0.099	0.303	0.681	~	-0.27	0.055	1	~	-0.066	0.641	0.781	~	-0.39	0.024	0.007	~	0.067	0.618	0.378	~	0.322	0.114	0.292	~	-0.028	0.735
SAOUHSC_00858	NA	826499	827347	1	0	NA	no	-0.122	0.286	0.109	~	0.423	0.031	0.015	~	0.023	0.813	0.993	~	-0.023	0.91	0.943	~	0.025	0.793	0.83	~	-0.141	0.272	1	~	-0.035	0.755	0.808	~	0.824	0	0	U1.5	-0.183	0.079	0.119	~	0.224	0.044	0.223	~	-0.068	0.579
SAOUHSC_00859	NA	827360	828187	1	0	NA	no	0.172	0.371	0.134	~	0.78	0.002	0.002	U1.5	0.146	0.3	0.982	~	-0.094	0.72	0.929	~	0.032	0.816	0.834	~	-0.187	0.252	1	~	-0.098	0.376	0.703	~	1.027	0	0	U2.0	-0.49	0.004	0.028	~	0.224	0.105	0.284	~	-0.141	0.096
SAOUHSC_00860	NA	828214	829533	1	0	Nucleosides and Nucleotides>Purines>Purine conversions>5'-nucleotidase family protein in cluster with NagD-like phosphatase	no	0.349	0.062	0.032	~	0.702	0.004	0.003	U1.5	0.042	0.775	0.993	~	-0.208	0.429	0.886	~	-0.101	0.525	0.764	~	-0.171	0.233	1	~	-0.112	0.105	0.503	~	1.034	0	0	U2.0	-0.316	0.005	0.03	~	0.353	0.006	0.124	~	0.015	0.871
SAOUHSC_00861	lipA	829617	830534	1	0	Cofactors, Vitamins, Prosthetic Groups, Pigments>Lipoic acid>Lipoic acid metabolism>Lipoate synthase	no	0.078	0.546	0.18	~	0.123	0.318	0.1	~	-0.017	0.854	0.994	~	-0.058	0.649	0.922	~	-0.04	0.648	0.8	~	0.018	0.858	1	~	-0.001	0.995	0.847	~	0.802	0	0	U1.5	-0.159	0.232	0.215	~	0.093	0.224	0.357	~	-0.079	0.293
new_830535_830663_1	S358	830535	830663	1	s-intra	NA	no	0.477	0.043	0.024	~	-0.544	0.046	0.021	~	0.233	0.061	0.919	~	-0.223	0.324	0.864	~	0.096	0.403	0.719	~	-0.322	0.133	1	~	-0.149	0.516	0.749	~	0.73	0	0	U1.5	0.232	0.32	0.26	~	-0.052	0.504	0.487	~	-0.085	0.235
SAOUHSC_00862	NA	830664	831047	1	0	NA	no	0.266	0.238	0.095	~	-0.43	0.036	0.017	~	0.186	0.112	0.955	~	0.011	0.943	0.945	~	0.141	0.377	0.708	~	-0.057	0.708	1	~	-0.043	0.816	0.82	~	0.525	0.001	0.001	~	0.089	0.611	0.376	~	0.047	0.58	0.516	~	0.178	0.157
SAOUHSC_00863	NA	831126	831392	-1	0	NA	no	0.043	0.664	0.21	~	-0.597	0.002	0.002	D1.5	-0.271	0.031	0.853	~	0.428	0.02	0.616	~	-0.185	0.098	0.592	~	0.131	0.376	1	~	0.274	0.025	0.338	~	0.474	0.061	0.015	~	0.188	0.072	0.113	~	0.059	0.823	0.602	~	0.233	0.155
SAOUHSC_00864	NA	831490	831924	1	0	NA	no	0.132	0.219	0.089	~	0.154	0.506	0.147	~	-0.115	0.337	0.984	~	0.05	0.86	0.94	~	-0.139	0.223	0.655	~	-0.277	0.281	1	~	0.143	0.099	0.495	~	0.157	0.073	0.018	~	0.133	0.492	0.333	~	-0.009	0.919	0.628	~	-0.151	0.211
SAOUHSC_00865	NA	831924	832703	1	0	NA	no	0.329	0.011	0.009	~	0.715	0.014	0.008	U1.5	-0.067	0.46	0.989	~	0.187	0.553	0.91	~	-0.065	0.515	0.761	~	-0.104	0.682	1	~	0.048	0.686	0.793	~	0.078	0.278	0.057	~	-0.211	0.114	0.145	~	-0.055	0.438	0.459	~	-0.076	0.314
new_832704_832810_1	S359	832704	832810	1	s-intra	NA	no	0.403	0.003	0.003	~	0.82	0.006	0.004	U1.5	0.17	0.077	0.935	~	0.258	0.384	0.875	~	0.034	0.714	0.815	~	-0.15	0.565	1	~	-0.117	0.134	0.544	~	0.113	0.197	0.042	~	-0.068	0.488	0.332	~	-0.073	0.317	0.407	~	-0.37	0.004
SAOUHSC_00866	NA	832811	833695	1	0	Carbohydrates>Central carbohydrate metabolism>Glycolate, glyoxylate interconversions>Glyoxylate reductase (EC 1.1.1.26);Carbohydrates>Central carbohydrate metabolism>Glycolate, glyoxylate interconversions>Glyoxylate reductase (EC 1.1.1.79);Carbohydrates>Central carbohydrate metabolism>Glycolate, glyoxylate interconversions>Hydroxypyruvate reductase (EC 1.1.1.81);Carbohydrates>Organic acids>Glycer…	no	0.409	0.005	0.005	~	0.984	0.002	0.002	U1.5	-0.027	0.802	0.993	~	0.242	0.398	0.879	~	-0.134	0.224	0.655	~	-0.12	0.586	1	~	-0.053	0.496	0.743	~	0.047	0.579	0.11	~	-0.164	0.106	0.14	~	-0.012	0.857	0.611	~	0.023	0.768
new_833696_833948_1	S360	833696	833948	1	intra	NA	no	-0.108	0.552	0.181	~	-1.364	0.003	0.002	D2.0	0.314	0.028	0.839	~	-0.022	0.943	0.945	~	0.156	0.133	0.615	~	-0.374	0.215	1	~	-0.167	0.5	0.744	~	0.116	0.378	0.075	~	-0.03	0.909	0.472	~	-0.4	0.016	0.17	~	-0.08	0.333
SAOUHSC_00867	NA	833949	834059	1	0	NA	no	-0.074	0.68	0.214	~	-1.737	0	0	D2.0	-0.018	0.892	0.994	~	0.615	0.029	0.667	~	-0.355	0.018	0.42	~	-0.053	0.846	1	~	0.485	0.032	0.363	~	0.214	0.05	0.013	~	0.579	0.012	0.046	~	-0.592	0.006	0.123	~	-0.974	0
SAOUHSC_00868	dltX	834056	834259	1	0	NA	no	-0.162	0.254	0.1	~	-0.821	0.003	0.002	D1.5	0.076	0.464	0.989	~	0.089	0.644	0.921	~	-0.238	0.041	0.515	~	-0.173	0.366	1	~	0.225	0.236	0.632	~	-0.024	0.833	0.15	~	0.233	0.252	0.226	~	-0.105	0.397	0.44	~	-0.135	0.409
SAOUHSC_00869	dltA	834275	835732	1	0	Cell Wall and Capsule>Gram-Positive cell wall components>D-Alanyl Lipoteichoic Acid Biosynthesis>D-alanine--poly(phosphoribitol) ligase subunit 1 (EC 6.1.1.13);Cell Wall and Capsule>Gram-Positive cell wall components>Teichoic and lipoteichoic acids biosynthesis>D-alanine--poly(phosphoribitol) ligase subunit 1 (EC 6.1.1.13);Virulence, Disease and Defense>Resistance to antibiotics and toxic compoun…	no	0.026	0.757	0.233	~	-0.333	0.056	0.024	~	0.012	0.895	0.994	~	0.214	0.254	0.846	~	-0.284	0.024	0.457	~	-0.067	0.681	1	~	-0.01	0.887	0.832	~	0.277	0.003	0.001	~	-0.084	0.405	0.298	~	-0.015	0.82	0.601	~	-0.049	0.604
SAOUHSC_00870	dltB	835729	836943	1	0	Cell Wall and Capsule>Gram-Positive cell wall components>D-Alanyl Lipoteichoic Acid Biosynthesis>D-alanyl transfer protein DltB;Cell Wall and Capsule>Gram-Positive cell wall components>Teichoic and lipoteichoic acids biosynthesis>D-alanyl transfer protein DltB;Virulence, Disease and Defense>Resistance to antibiotics and toxic compounds>Methicillin resistance in Staphylococci>D-alanyl transfer pro…	no	-0.029	0.773	0.237	~	-0.238	0.156	0.056	~	0.166	0.128	0.96	~	0.252	0.357	0.871	~	-0.064	0.653	0.801	~	-0.077	0.631	1	~	-0.188	0.023	0.326	~	0.275	0.006	0.002	~	-0.373	0.02	0.058	~	-0.042	0.687	0.558	~	-0.203	0.02
SAOUHSC_00871	dltC	836961	837197	1	0	Cell Wall and Capsule>Gram-Positive cell wall components>D-Alanyl Lipoteichoic Acid Biosynthesis>D-alanine--poly(phosphoribitol) ligase subunit 2 (EC 6.1.1.13);Cell Wall and Capsule>Gram-Positive cell wall components>Teichoic and lipoteichoic acids biosynthesis>D-alanine--poly(phosphoribitol) ligase subunit 2 (EC 6.1.1.13);Virulence, Disease and Defense>Resistance to antibiotics and toxic compoun…	no	0.191	0.103	0.048	~	-0.335	0.134	0.05	~	0.038	0.665	0.992	~	0.149	0.514	0.903	~	-0.141	0.184	0.64	~	-0.157	0.438	1	~	0.02	0.831	0.822	~	0.095	0.174	0.038	~	0.037	0.798	0.44	~	-0.032	0.692	0.56	~	-0.234	0.025
SAOUHSC_00872	dltD	837194	838369	1	0	Cell Wall and Capsule>Gram-Positive cell wall components>D-Alanyl Lipoteichoic Acid Biosynthesis>Poly(glycerophosphate chain) D-alanine transfer protein DltD;Cell Wall and Capsule>Gram-Positive cell wall components>Teichoic and lipoteichoic acids biosynthesis>Poly(glycerophosphate chain) D-alanine transfer protein DltD;Virulence, Disease and Defense>Resistance to antibiotics and toxic compounds>M…	no	0.281	0.039	0.023	~	-0.289	0.041	0.019	~	0.143	0.253	0.979	~	0.356	0.048	0.726	~	-0.089	0.529	0.766	~	0.01	0.933	1	~	-0.075	0.5	0.744	~	0.155	0.097	0.023	~	-0.241	0.085	0.124	~	-0.076	0.293	0.395	~	-0.075	0.547
SAOUHSC_00873	nifU	838632	838874	-1	0	Sulfur Metabolism>Organic sulfur assimilation>At5g37530 (CsdL protein family)>NifU-like domain protein	no	0.878	0.003	0.004	U1.5	-0.794	0.027	0.013	D1.5	-0.293	0.108	0.953	~	-0.171	0.672	0.924	~	-0.063	0.683	0.808	~	-0.101	0.751	1	~	0.187	0.352	0.693	~	0.065	0.351	0.07	~	-0.203	0.284	0.242	~	0.015	0.825	0.602	~	0.257	0.082
SAOUHSC_00874	NA	838975	839298	1	0	NA	no	0.116	0.359	0.13	~	0.415	0.025	0.013	~	-0.057	0.653	0.992	~	0.055	0.746	0.931	~	0.099	0.474	0.746	~	0.016	0.895	1	~	0.322	0.002	0.14	~	0.336	0.002	0.001	~	0.3	0.007	0.034	~	0.084	0.318	0.407	~	-0.126	0.13
SAOUHSC_00875	NA	839357	840421	-1	0	Respiration>Electron donating reactions>Respiratory dehydrogenases 1>NADH dehydrogenase (EC 1.6.99.3)	no	-0.101	0.431	0.15	~	0.491	0.013	0.007	~	0.036	0.771	0.993	~	-0.015	0.918	0.943	~	-0.121	0.33	0.692	~	0.081	0.497	1	~	0.184	0.17	0.582	~	0.717	0	0	U1.5	0.075	0.507	0.339	~	0.137	0.1	0.281	~	-0.149	0.077
new_840422_840574_-1	S361	840422	840574	-1	5'	NA	no	-0.562	0.009	0.008	~	-0.084	0.62	0.174	~	-0.323	0.068	0.927	~	-0.096	0.558	0.91	~	-0.149	0.427	0.729	~	0.008	0.962	1	~	0.54	0	0.102	~	0.621	0	0	U1.5	0.509	0.002	0.015	~	0.014	0.86	0.612	~	-0.307	0.193
SAOUHSC_00876	NA	840738	840974	1	0	NA	no	-0.359	0.014	0.011	~	-0.203	0.442	0.131	~	-0.142	0.231	0.977	~	0.206	0.303	0.859	~	-0.176	0.14	0.619	~	-0.008	0.965	1	~	0.049	0.611	0.773	~	0.341	0.006	0.002	~	-0.131	0.336	0.268	~	0.044	0.612	0.529	~	0.06	0.57
SAOUHSC_00877	NA	840987	841346	1	0	NA	no	0.267	0.153	0.067	~	0.573	0.065	0.027	~	-0.043	0.77	0.993	~	0.313	0.229	0.837	~	0.026	0.871	0.843	~	-0.159	0.492	1	~	0.21	0.098	0.494	~	0.133	0.195	0.042	~	0.424	0.017	0.054	~	0.058	0.57	0.511	~	0.247	0.151
new_841347_841425_1	S362	841347	841425	1	s-3'	NA	no	0.496	0.029	0.018	~	0.786	0.009	0.006	U1.5	0.191	0.337	0.984	~	0.223	0.289	0.856	~	0.127	0.508	0.758	~	-0.079	0.684	1	~	0.101	0.484	0.74	~	0.293	0.053	0.013	~	0.092	0.393	0.293	~	0.112	0.334	0.414	~	0.057	0.555
new_841613_841799_1	S363	841613	841799	1	5'	NA	no	-0.292	0.068	0.035	~	1.055	0.016	0.009	U2.0	0.201	0.122	0.958	~	0.585	0.16	0.815	~	0.263	0.075	0.569	~	-0.146	0.727	1	~	0.135	0.308	0.673	~	0.386	0.003	0.001	~	0.146	0.336	0.268	~	-0.081	0.435	0.458	~	-0.51	0
SAOUHSC_00878	ndh2	841800	843008	1	0	Respiration>Electron donating reactions>Respiratory dehydrogenases 1>NADH dehydrogenase (EC 1.6.99.3)	no	-0.086	0.373	0.134	~	1.071	0.002	0.001	U2.0	0.194	0.119	0.957	~	0.428	0.134	0.807	~	0.283	0.014	0.387	~	-0.035	0.886	1	~	-0.069	0.505	0.746	~	-0.438	0	0	~	-0.399	0.006	0.033	~	-0.042	0.548	0.503	~	-0.281	0.027
SAOUHSC_00879	ampA	843139	844614	1	0	Carbohydrates>Central carbohydrate metabolism>Dehydrogenase complexes>Cytosol aminopeptidase PepA (EC 3.4.11.1);Protein Metabolism>Protein degradation>EC 3.4.11.- Aminopeptidases>Cytosol aminopeptidase PepA (EC 3.4.11.1)	no	0.399	0.003	0.003	~	0.714	0.001	0.001	U1.5	0.063	0.52	0.99	~	0.278	0.083	0.778	~	-0.012	0.896	0.847	~	0.039	0.724	1	~	0.093	0.28	0.658	~	0.483	0	0	~	-0.061	0.626	0.381	~	0.058	0.388	0.436	~	-0.057	0.427
SAOUHSC_00880	NA	845025	846341	1	0	NA	no	-1.531	0	0	D2.0	-2.738	0	0	D2.0	-0.074	0.589	0.991	~	0.296	0.431	0.887	~	-0.413	0.006	0.337	~	1.148	0.002	1	~	0.033	0.705	0.797	~	0.952	0	0	U1.5	-0.185	0.103	0.138	~	0.186	0.197	0.342	~	0.01	0.874
SAOUHSC_00881	NA	846360	846734	1	0	NA	no	-0.841	0	0	D1.5	-1.054	0.003	0.002	D2.0	-0.063	0.719	0.993	~	0.243	0.411	0.882	~	-0.36	0.026	0.465	~	0.804	0.011	1	~	0.161	0.114	0.518	~	0.196	0.035	0.009	~	-0.006	0.949	0.483	~	0.029	0.712	0.567	~	0.206	0.063
SAOUHSC_00882	NA	846790	847944	-1	0	NA	no	-5.707	0	0	D2.0	-6	0	0	D2.0	-0.054	0.615	0.991	~	-0.123	0.48	0.897	~	-0.006	0.961	0.856	~	0	0.999	1	~	0	0.997	0.848	~	0.28	0.05	0.013	~	-0.121	0.138	0.16	~	0.107	0.319	0.407	~	-0.011	0.884
SAOUHSC_00883	mnhG	848193	848549	-1	0	Membrane Transport>Uni- Sym- and Antiporters>Sodium Hydrogen Antiporter>Na(+) H(+) antiporter subunit G (TC 2.A.63.1.3)	no	0.557	0.005	0.005	~	0.575	0.088	0.035	~	0.092	0.6	0.991	~	0.42	0.312	0.861	~	-0.076	0.688	0.809	~	-0.166	0.623	1	~	0.22	0.145	0.557	~	0.672	0	0	U1.5	0.124	0.253	0.227	~	0.063	0.5	0.485	~	0.295	0.019
SAOUHSC_00884	mnhF	848527	848820	-1	0	Membrane Transport>Uni- Sym- and Antiporters>Sodium Hydrogen Antiporter>Na(+) H(+) antiporter subunit F (TC 2.A.63.1.3)	no	0.191	0.116	0.053	~	0.306	0.307	0.097	~	0.049	0.746	0.993	~	0.266	0.464	0.894	~	0.062	0.705	0.813	~	-0.261	0.412	1	~	-0.153	0.186	0.597	~	0.705	0	0	U1.5	-0.326	0.004	0.025	~	0.081	0.357	0.423	~	0.04	0.7
SAOUHSC_00885	mnhE	848820	849299	-1	0	Membrane Transport>Uni- Sym- and Antiporters>Sodium Hydrogen Antiporter>Na(+) H(+) antiporter subunit E (TC 2.A.63.1.3)	no	0.264	0.029	0.018	~	0.225	0.501	0.146	~	0.185	0.1	0.949	~	0.22	0.605	0.917	~	0.076	0.575	0.78	~	-0.208	0.528	1	~	-0.108	0.168	0.58	~	0.758	0	0	U1.5	-0.23	0.026	0.065	~	0.002	0.971	0.641	~	-0.094	0.198
SAOUHSC_00886	mnhD	849301	850797	-1	0	Membrane Transport>Uni- Sym- and Antiporters>Sodium Hydrogen Antiporter>Na(+) H(+) antiporter subunit D (TC 2.A.63.1.3)	no	0.326	0.036	0.021	~	0.45	0.14	0.051	~	0.113	0.35	0.985	~	0.177	0.656	0.923	~	0.006	0.967	0.857	~	-0.203	0.499	1	~	-0.127	0.293	0.666	~	0.878	0	0	U1.5	-0.304	0.03	0.07	~	0.102	0.315	0.405	~	-0.097	0.238
SAOUHSC_00887	mnhC	850790	851119	-1	0	Membrane Transport>Uni- Sym- and Antiporters>Sodium Hydrogen Antiporter>Na(+) H(+) antiporter subunit C (TC 2.A.63.1.3)	no	0.437	0.007	0.006	~	0.753	0.043	0.019	U1.5	0.084	0.501	0.989	~	0.112	0.812	0.937	~	-0.018	0.92	0.85	~	-0.268	0.409	1	~	-0.132	0.095	0.49	~	0.767	0	0	U1.5	-0.206	0.074	0.114	~	0.099	0.314	0.405	~	0.081	0.387
SAOUHSC_00888	mnhB	851131	851559	-1	0	Membrane Transport>Uni- Sym- and Antiporters>Sodium Hydrogen Antiporter>Na(+) H(+) antiporter subunit B (TC 2.A.63.1.3)	no	0.293	0.219	0.089	~	0.688	0.047	0.021	U1.5	0.214	0.24	0.978	~	0.146	0.717	0.929	~	0.045	0.807	0.833	~	-0.207	0.482	1	~	-0.221	0.116	0.52	~	0.857	0	0	U1.5	-0.581	0.002	0.018	~	0.049	0.721	0.57	~	-0.065	0.587
SAOUHSC_00889	mnhA	851552	853957	-1	0	Membrane Transport>Uni- Sym- and Antiporters>Sodium Hydrogen Antiporter>Na(+) H(+) antiporter subunit A (TC 2.A.63.1.3)	no	0.353	0.037	0.022	~	0.796	0.018	0.009	U1.5	0.035	0.789	0.993	~	0.281	0.443	0.89	~	-0.03	0.846	0.839	~	-0.219	0.432	1	~	-0.148	0.238	0.633	~	0.793	0	0	U1.5	-0.407	0.005	0.028	~	0.138	0.215	0.351	~	-0.078	0.335
new_853992_854087_-1	S364	853992	854087	-1	s-inter	NA	no	0.084	0.323	0.12	~	0.289	0.309	0.098	~	0.108	0.234	0.978	~	0.346	0.409	0.881	~	-0.125	0.166	0.632	~	-0.302	0.339	1	~	-0.131	0.264	0.649	~	0.406	0.003	0.001	~	-0.013	0.913	0.473	~	0.104	0.337	0.415	~	-0.308	0.022
SAOUHSC_00890	kapB	854088	854471	-1	0	NA	no	-0.098	0.438	0.152	~	0.368	0.244	0.081	~	-0.105	0.234	0.978	~	0.53	0.207	0.827	~	-0.332	0.01	0.361	~	-0.306	0.372	1	~	-0.025	0.863	0.828	~	0.836	0	0	U1.5	-0.34	0.094	0.131	~	0.25	0.141	0.31	~	-0.078	0.488
SAOUHSC_00891	NA	854535	855128	1	0	RNA Metabolism>RNA processing and modification>Queuosine-Archaeosine Biosynthesis>Peptidyl-prolyl cis-trans isomerase (EC 5.2.1.8)	no	0.199	0.331	0.122	~	0.474	0.016	0.009	~	-0.064	0.751	0.993	~	-0.022	0.9	0.942	~	-0.048	0.814	0.834	~	-0.099	0.519	1	~	0.075	0.376	0.703	~	0.335	0.003	0.001	~	-0.121	0.339	0.269	~	0.138	0.061	0.247	~	0.167	0.149
new_855129_855246_1	S365	855129	855246	1	s-3'	NA	no	1.033	0	0	U2.0	1.152	0.006	0.004	U2.0	0.131	0.319	0.983	~	-0.095	0.747	0.931	~	0.072	0.731	0.819	~	-0.242	0.406	1	~	-0.1	0.548	0.756	~	-0.055	0.59	0.111	~	-0.029	0.848	0.455	~	0.198	0.153	0.317	~	0.085	0.722
new_855509_855576_1	S366	855509	855576	1	s-5'	NA	no	0.148	0.303	0.114	~	0.88	0	0.001	U1.5	-0.18	0.206	0.975	~	0.057	0.756	0.932	~	0.054	0.701	0.812	~	0.002	0.986	1	~	0.127	0.195	0.604	~	0.284	0.011	0.003	~	0.136	0.596	0.371	~	0.124	0.069	0.255	~	-0.001	0.996
SAOUHSC_00892	NA	855577	855921	1	0	NA	no	0.336	0.01	0.008	~	0.784	0	0	U1.5	-0.086	0.475	0.989	~	-0.107	0.454	0.892	~	0.048	0.69	0.81	~	-0.16	0.145	1	~	0.248	0.017	0.306	~	0.258	0.017	0.005	~	0.394	0.041	0.083	~	0.133	0.109	0.288	~	-0.063	0.693
new_855922_856014_1	S367	855922	856014	1	s-3'ND	NA	no	-0.356	0.471	0.16	~	0.828	0.005	0.004	U1.5	-0.093	0.58	0.991	~	-0.262	0.311	0.861	~	-0.154	0.237	0.659	~	-0.244	0.145	1	~	-0.199	0.376	0.703	~	0.139	0.117	0.027	~	0.216	0.265	0.232	~	0.103	0.336	0.415	~	0.169	0.38
SAOUHSC_00893	NA	856283	857410	1	0	NA	no	0.043	0.658	0.209	~	0.353	0.075	0.031	~	-0.046	0.629	0.992	~	0.301	0.207	0.828	~	-0.033	0.745	0.821	~	-0.233	0.24	1	~	0.003	0.967	0.844	~	0.402	0.006	0.002	~	-0.068	0.489	0.332	~	0.198	0.201	0.344	~	-0.091	0.276
new_857549_857682_1	S368	857549	857682	1	s-5'	NA	no	-0.678	0	0	D1.5	-0.862	0.009	0.005	D1.5	-0.048	0.691	0.992	~	-0.054	0.841	0.939	~	0.055	0.556	0.775	~	-0.253	0.314	1	~	0.102	0.209	0.614	~	0.736	0	0	U1.5	0.252	0.022	0.06	~	-0.247	0.088	0.272	~	-0.32	0.008
SAOUHSC_00894	rocD	857718	858908	1	0	Amino Acids and Derivatives>Arginine; urea cycle, polyamines>Arginine and Ornithine Degradation>Ornithine aminotransferase (EC 2.6.1.13);Amino Acids and Derivatives>Proline and 4-hydroxyproline>Evolution of Proline Biosynthesis (for review by Fichman et al)>Ornithine aminotransferase (EC 2.6.1.13)	no	0.974	0	0	U1.5	0.916	0.001	0.001	U1.5	0.048	0.66	0.992	~	0.328	0.139	0.809	~	0.141	0.144	0.622	~	-0.086	0.659	1	~	-0.041	0.584	0.765	~	0.992	0	0	U1.5	0.244	0.022	0.061	~	0.191	0.119	0.295	~	-0.336	0.009
new_858909_859016_1	S369	858909	859016	1	s-intra	NA	no	1.196	0	0	U2.0	1.033	0.001	0.001	U2.0	0.034	0.813	0.993	~	0.191	0.333	0.866	~	0.132	0.247	0.662	~	-0.058	0.779	1	~	-0.097	0.378	0.704	~	0.862	0	0	U1.5	0.574	0	0.004	~	0.145	0.135	0.306	~	-0.37	0.019
SAOUHSC_00895	gudB	859017	860261	1	0	Amino Acids and Derivatives>Glutamine, glutamate, aspartate, asparagine; ammonia assimilation>Glutamate dehydrogenases>NAD-specific glutamate dehydrogenase (EC 1.4.1.2);Amino Acids and Derivatives>Glutamine, glutamate, aspartate, asparagine; ammonia assimilation>Glutamine, Glutamate, Aspartate and Asparagine Biosynthesis>NAD-specific glutamate dehydrogenase (EC 1.4.1.2)	no	0.813	0	0	U1.5	1.246	0	0	U2.0	-0.015	0.859	0.994	~	0.169	0.326	0.864	~	0.044	0.652	0.801	~	-0.015	0.913	1	~	-0.019	0.815	0.82	~	0.715	0	0	U1.5	0.193	0.09	0.128	~	0.162	0.046	0.227	~	-0.234	0.049
SAOUHSC_00896	NA	860487	860678	1	0	NA	no	0.331	0.062	0.033	~	1.194	0.001	0.001	U2.0	0.007	0.965	0.994	~	-0.122	0.629	0.92	~	0.068	0.64	0.798	~	-0.466	0.09	1	~	0.001	0.995	0.847	~	0.128	0.334	0.067	~	0	0.997	0.495	~	0.276	0.074	0.26	~	0.043	0.735
SAOUHSC_00897	glpQ	860764	861693	-1	0	Carbohydrates>Sugar alcohols>Glycerol and Glycerol-3-phosphate Uptake and Utilization>Glycerophosphoryl diester phosphodiesterase, periplasmic (EC 3.1.4.46)	no	0.24	0.029	0.018	~	1.171	0.002	0.002	U2.0	-0.091	0.338	0.984	~	-0.307	0.326	0.864	~	0.032	0.737	0.82	~	0.167	0.553	1	~	0.015	0.816	0.82	~	0.491	0	0	~	0.021	0.768	0.43	~	0.13	0.063	0.249	~	-0.191	0.033
SAOUHSC_00898	argH	861935	863314	-1	0	Amino Acids and Derivatives>Arginine; urea cycle, polyamines>Arginine Biosynthesis extended>Argininosuccinate lyase (EC 4.3.2.1);Amino Acids and Derivatives>Proline and 4-hydroxyproline>Evolution of Proline Biosynthesis (for review by Fichman et al)>Argininosuccinate lyase (EC 4.3.2.1)	no	0.341	0.004	0.004	~	-0.651	0.006	0.004	D1.5	0.156	0.098	0.948	~	-0.075	0.698	0.927	~	-0.038	0.65	0.801	~	0.229	0.252	1	~	0.138	0.09	0.484	~	-0.084	0.309	0.063	~	-0.113	0.201	0.197	~	0.073	0.49	0.482	~	0.886	0
SAOUHSC_00899	argG	863304	864509	-1	0	Amino Acids and Derivatives>Arginine; urea cycle, polyamines>Arginine Biosynthesis extended>Argininosuccinate synthase (EC 6.3.4.5);Amino Acids and Derivatives>Proline and 4-hydroxyproline>Evolution of Proline Biosynthesis (for review by Fichman et al)>Argininosuccinate synthase (EC 6.3.4.5);Miscellaneous>Miscellaneous - no subcategory>EC 6.3.4.- Ligases that form carbon-nitrogen bonds>Argininosu…	no	0.318	0.008	0.006	~	-0.982	0.001	0.001	D1.5	0.174	0.082	0.938	~	-0.188	0.367	0.872	~	-0.068	0.472	0.745	~	0.187	0.359	1	~	0.052	0.528	0.752	~	-0.009	0.916	0.163	~	-0.233	0.033	0.074	~	0.026	0.809	0.598	~	0.876	0
SAOUHSC_00900	pgi	864860	866191	1	0	Carbohydrates>Central carbohydrate metabolism>Glycolysis and Gluconeogenesis>Glucose-6-phosphate isomerase (EC 5.3.1.9);Carbohydrates>One-carbon Metabolism>Formaldehyde assimilation Ribulose monophosphate pathway>Glucose-6-phosphate isomerase (EC 5.3.1.9)	no	0.444	0.006	0.006	~	0.989	0	0	U1.5	0.178	0.22	0.976	~	0.446	0.011	0.546	~	0.247	0.066	0.558	~	0.228	0.193	1	~	-0.005	0.952	0.842	~	0.164	0.065	0.016	~	-0.001	0.99	0.493	~	0.057	0.46	0.469	~	-0.111	0.142
new_866192_866286_1	S370	866192	866286	1	s-3'	NA	no	1.09	0	0	U2.0	1.027	0.002	0.002	U2.0	0.201	0.277	0.981	~	0.608	0.03	0.672	~	0.045	0.811	0.834	~	0.298	0.138	1	~	0.038	0.88	0.831	~	0.116	0.169	0.037	~	0.422	0.091	0.128	~	-0.092	0.303	0.4	~	-0.115	0.276
new_866406_866515_1	S371	866406	866515	1	s-5'	NA	no	-0.429	0.025	0.016	~	-0.712	0.009	0.006	D1.5	-0.017	0.9	0.994	~	0.34	0.163	0.816	~	0.175	0.206	0.649	~	-0.21	0.399	1	~	0.189	0.275	0.656	~	0.75	0.015	0.004	U1.5	-0.035	0.86	0.458	~	-0.405	0.238	0.365	~	-1.038	0.061
SAOUHSC_00901	NA	866516	867091	1	0	NA	no	0.283	0.054	0.029	~	-0.022	0.922	0.239	~	0.062	0.517	0.99	~	0.217	0.301	0.859	~	0.071	0.468	0.744	~	-0.006	0.975	1	~	-0.066	0.532	0.752	~	0.315	0.004	0.001	~	-0.062	0.567	0.361	~	-0.111	0.22	0.355	~	0.079	0.498
SAOUHSC_00902	spsA	867096	867620	1	0	Protein Metabolism>Protein processing and modification>Signal peptidase>Signal peptidase I (EC 3.4.21.89)	no	-0.034	0.709	0.222	~	0.022	0.873	0.229	~	0.042	0.714	0.993	~	0.091	0.522	0.905	~	0.05	0.598	0.787	~	-0.2	0.173	1	~	-0.002	0.99	0.847	~	0.433	0.003	0.001	~	-0.147	0.34	0.27	~	0.121	0.248	0.371	~	-0.024	0.726
new_867621_867743_1	S372	867621	867743	1	s-intra	NA	no	0.069	0.552	0.181	~	0.048	0.73	0.199	~	0.156	0.146	0.965	~	0.122	0.424	0.885	~	0.104	0.396	0.716	~	-0.24	0.126	1	~	0.089	0.314	0.676	~	0.243	0.025	0.007	~	0.11	0.283	0.241	~	-0.117	0.178	0.331	~	-0.012	0.881
SAOUHSC_00903	spsB	867744	868211	1	0	Protein Metabolism>Protein processing and modification>Signal peptidase>Signal peptidase I (EC 3.4.21.89)	no	0.423	0.002	0.002	~	0.281	0.094	0.037	~	0.111	0.253	0.979	~	0.17	0.252	0.845	~	0.076	0.431	0.73	~	-0.156	0.245	1	~	0.001	0.989	0.846	~	0.378	0.002	0.001	~	-0.015	0.908	0.472	~	-0.02	0.776	0.588	~	0.069	0.603
SAOUHSC_00904	addB	868371	871847	1	0	DNA Metabolism>DNA repair>ATP-dependent Nuclease>ATP-dependent nuclease, subunit B	no	0.271	0.096	0.046	~	0.775	0.002	0.002	U1.5	-0.065	0.616	0.991	~	-0.033	0.849	0.939	~	-0.225	0.124	0.609	~	0.014	0.93	1	~	-0.136	0.33	0.683	~	0.61	0	0	U1.5	-0.39	0.008	0.038	~	0.144	0.208	0.348	~	-0.231	0.018
SAOUHSC_00905	addA	871848	875501	1	0	DNA Metabolism>DNA repair>ATP-dependent Nuclease>ATP-dependent nuclease, subunit A	no	0.476	0.009	0.007	~	0.661	0.005	0.003	U1.5	0.048	0.703	0.992	~	0.036	0.865	0.94	~	-0.068	0.629	0.795	~	-0.03	0.833	1	~	-0.11	0.138	0.549	~	0.544	0.001	0	~	-0.238	0.012	0.046	~	0.162	0.199	0.344	~	-0.142	0.109
new_875502_875622_1	S373	875502	875622	1	s-inter	NA	no	0.125	0.399	0.142	~	0.079	0.651	0.182	~	0.041	0.692	0.992	~	0.091	0.645	0.921	~	0.043	0.598	0.787	~	0.026	0.883	1	~	-0.005	0.954	0.842	~	0.425	0.006	0.002	~	-0.037	0.772	0.432	~	0.105	0.409	0.446	~	-0.28	0.005
[truncated: 2,813 more rows]
[truncated: 54 more columns]

## Sheet: legend
Locustag	Locus tag as in Genbank file CP000253.1 or unique identifier (new_...) for new RNAs not annotated in the Genbank file.
Name	Common gene name when it exists.
[truncated: 9 more rows]
