# Supplementary material for: Staphylococcus aureus Transcriptome Architecture: From Laboratory to Infection-Mimicking Conditions
Source: PLoS Genet. 2016 Apr 1;12(4):e1005962. doi: 10.1371/journal.pgen.1005962 (PMC4818034; doi:10.1371/journal.pgen.1005962)
Supplement: S6 Table — (XLSX) [file pgen.1005962.s008.xlsx]

## Sheet: Table S6
Table S6. Information summary for each annotated gene and new RNA feature.
Locustag	Name	Start	End	Strand	Annot	TUshortUp	TUshortSigma	TUlongUp	TUlongSigma	Highexprcond	Highexprval	Lowexprcond	Lowexprval	AntisenseName	AntisenseLocustag	AntisenseCor	AntisenseRegPval	AntisenseOverlapFrac	AntisenseOverlapFracTarget	AntisenseOverlapLength	CDSPredictionStart	CDSPredictionEnd	CDSPredictionProba	CDSPredictionOverlapFrac	Xcortree	ClcortreeA	ClcortreeB	ClcortreeC	IsAS	IsUnannotatedCDS	BeaumeId	BeaumeCategory	SeedAnnot	CorPosName	CorPosCor	CorNegName	CorNegCor
new_297_516_1	S1	297	516	1	5'	U1	SigA			RPMI-t2-A1; RPMI-t4-A2; anaer-2h; flucRPMI-t4; TSB-exp-C	14.3; 14.1; 14; 13.9; 13.9	colist-exp; intTHP1-6h; lineTSB-t4; T/SmxTSB-t4; pMEM-exp-C2	11.5; 12.4; 12.5; 12.7; 12.7	NA	NA	NA	NA	0	0	0	NA	NA	NA	0	3817	A1	B1	C1	na	na	-	-	NA	dnaA, S2, miaB, SAOUHSC_02010, SAOUHSC_01438, SAOUHSC_01439, mutS, SAOUHSC_01974, SAOUHSC_01270, SAOUHSC_00725	0.84, 0.82, 0.79, 0.77, 0.74, 0.74, 0.73, 0.72, 0.72, 0.71	lctP1, SAOUHSC_02852, S18, SAOUHSC_00092, ami, dus, SAOUHSC_00621, S28, cvfB, SAOUHSC_00429	-0.69, -0.64, -0.63, -0.62, -0.62, -0.62, -0.6, -0.6, -0.59, -0.59
SAOUHSC_00001	dnaA	517	1878	1	0	U1	SigA			RPMI-t2-A1; anaer-2h; plasma-t4; T/SmxTSB-exp; RPMI-t4-A2	13.8; 13.8; 13.8; 13.7; 13.7	colist-exp; intTHP1-6h; intTHP1-2h; pMEM-exp-C2; TSB-t4-B2	10; 12.2; 12.4; 12.4; 12.7	NA	NA	NA	NA	0	0	0	517	1878	1	1	3818	A1	B1	C1	na	na	-	-	DNA Metabolism>DNA replication>DNA-replication>Chromosomal replication initiator protein DnaA	S2, S1, SAOUHSC_00228, mutL, SAOUHSC_01974, SAOUHSC_02788, SAOUHSC_00227, SAOUHSC_02789, SAOUHSC_01438, SAOUHSC_01455	0.92, 0.84, 0.81, 0.81, 0.8, 0.79, 0.79, 0.79, 0.77, 0.76	S807, SAOUHSC_01315, SAOUHSC_00621, SAOUHSC_00111, SAOUHSC_02015, SAOUHSC_00429, SAOUHSC_00697, SAOUHSC_01817, SAOUHSC_03030, bglR	-0.71, -0.7, -0.69, -0.66, -0.65, -0.64, -0.64, -0.63, -0.62, -0.61
new_1879_2155_1	S2	1879	2155	1	intra	U1	SigA			RPMI-t2-A1; ciproTSB-exp; CO2-6h; vancTSB-exp; anaer-2h	14; 13.9; 13.9; 13.9; 13.9	colist-exp; clindTSB-t4; lineTSB-t4; TSB-t4-B3; T/SmxTSB-t4	10.8; 12.5; 12.5; 12.6; 12.6	NA	NA	NA	NA	0	0	0	NA	NA	NA	0	3819	A1	B1	C1	na	na	-	-	NA	dnaA, S1, mutL, dnaN, SAOUHSC_02789, S281, rsbU, S280, SAOUHSC_00727, SAOUHSC_02786	0.92, 0.82, 0.81, 0.81, 0.81, 0.79, 0.78, 0.78, 0.78, 0.78	SAOUHSC_00429, SAOUHSC_00111, SAOUHSC_00621, SAOUHSC_00409, S126, ami, SAOUHSC_A01910, appC, SAOUHSC_00978, SAOUHSC_A01909	-0.72, -0.71, -0.71, -0.69, -0.68, -0.68, -0.68, -0.68, -0.67, -0.67
SAOUHSC_00002	dnaN	2156	3289	1	0	U1	SigA			T/SmxTSB-exp; ciproTSB-exp; vancTSB-exp; flucTSB-exp; CO2-6h	13.8; 13.8; 13.7; 13.7; 13.7	lineTSB-t4; colist-exp; clindTSB-t4; TSB-t4-B2; TSB-t4-B3	12.4; 12.5; 12.5; 12.5; 12.7	NA	NA	NA	NA	0	0	0	2156	3289	1	1	2817	A2	B2	C2	na	na	-	-	DNA Metabolism>DNA replication>DNA-replication>DNA polymerase III beta subunit (EC 2.7.7.7)	S2, ksgA, pcrA, SAOUHSC_00727, pcrB, rnmV, S152, nusG, gatC, xseB	0.81, 0.75, 0.74, 0.74, 0.73, 0.73, 0.73, 0.73, 0.72, 0.72	SAOUHSC_00409, S126, appC, ami, S540, SAOUHSC_02006, SAOUHSC_02721, SAOUHSC_02722, cobB, SAOUHSC_00548	-0.78, -0.77, -0.73, -0.71, -0.71, -0.7, -0.7, -0.7, -0.69, -0.69
SAOUHSC_00003	NA	3670	3915	1	0	U2	SigA			CDM-t2; CDM-t4; vancTSB-t4; TSB-t4-B2; TSB-t4-B1	15.1; 15.1; 14.7; 14.6; 14.4	intTHP1-6h; intTHP1-2h; RPMI-t2-A1; vancRPMI-t4; RPMI-t4-A2	11.2; 11.5; 12.2; 12.3; 12.3	NA	NA	NA	NA	0	0	0	3679	3915	1	1	830	A3	B3	C3	na	na	-	-	NA	recF, SAOUHSC_00041, nagB, SAOUHSC_02723, SAOUHSC_01545, SAOUHSC_02984, SAOUHSC_02447, SAOUHSC_00057, SAOUHSC_02983, SAOUHSC_01861	0.89, 0.84, 0.84, 0.84, 0.84, 0.83, 0.83, 0.83, 0.83, 0.83	SAOUHSC_01265, S973, SAOUHSC_02523, SAOUHSC_02725, SAOUHSC_01895, S266, SAOUHSC_02459, SAOUHSC_01908, SAOUHSC_00901, SAOUHSC_02524	-0.91, -0.87, -0.86, -0.85, -0.85, -0.85, -0.85, -0.85, -0.84, -0.84
SAOUHSC_00004	recF	3912	5024	1	0	U2	SigA			CDM-t4; CDM-t2; TSB-t4-B2; flucTSB-t4; vancTSB-t4	15.2; 15.1; 14.8; 14.8; 14.8	vancRPMI-t4; intTHP1-6h; RPMI-t4-A2; RPMI-t2-A1; flucRPMI-t4	12.1; 12.2; 12.2; 12.5; 12.5	NA	NA	NA	NA	0	0	0	3912	5024	1	1	1643	A4	B4	C4	na	na	-	-	DNA Metabolism>DNA repair>DNA repair, bacterial RecFOR pathway>DNA recombination and repair protein RecF	gyrB, SAOUHSC_01861, gyrA, SAOUHSC_00003, moeA, deoB, SAOUHSC_01606, mobB, S980, araB	0.98, 0.92, 0.9, 0.89, 0.88, 0.88, 0.87, 0.87, 0.87, 0.86	mgrA, SAOUHSC_00996, S264, S266, SAOUHSC_01899, S754, tagA, S407, S752, SAOUHSC_01908	-0.92, -0.91, -0.91, -0.9, -0.89, -0.89, -0.89, -0.89, -0.88, -0.87
SAOUHSC_00005	gyrB	5034	6968	1	0	U2	SigA			CDM-t4; CDM-t2; clindTSB-t4; flucTSB-t4; eryTSB-t4	15.2; 15.1; 14.7; 14.7; 14.7	vancRPMI-t4; RPMI-t4-A2; intTHP1-6h; flucRPMI-t4; CO2-2h	12.1; 12.2; 12.4; 12.5; 12.6	NA	NA	NA	NA	0	0	0	5034	6968	1	1	1644	A4	B4	C4	na	na	-	-	DNA Metabolism>DNA replication>DNA topoisomerases, Type II, ATP-dependent>DNA gyrase subunit B (EC 5.99.1.3);Virulence, Disease and Defense>Resistance to antibiotics and toxic compounds>Resistance to fluoroquinolones>DNA gyrase subunit B (EC 5.99.1.3)	recF, gyrA, moeA, mobB, lpdA, SAOUHSC_01861, S980, S646, moaB, polA	0.98, 0.95, 0.9, 0.9, 0.89, 0.88, 0.88, 0.87, 0.87, 0.86	SAOUHSC_00996, mgrA, S264, SAOUHSC_01899, S752, S407, S754, S1149, S266, SAOUHSC_02888	-0.9, -0.89, -0.89, -0.88, -0.87, -0.87, -0.86, -0.85, -0.85, -0.85
SAOUHSC_00006	gyrA	7005	9668	1	0	U2	SigA			CDM-t2; CDM-t4; TSB-t4-C; flucTSB-t4; TSB-t2-C	14.9; 14.9; 14.5; 14.4; 14.4	vancRPMI-t4; RPMI-t4-A2; CO2-2h; RPMI-t2-A1; flucRPMI-t4	11.6; 11.7; 12.2; 12.2; 12.3	NA	NA	NA	NA	0	0	0	7005	9668	1	1	1642	A4	B4	C4	na	na	-	-	DNA Metabolism>DNA replication>DNA topoisomerases, Type II, ATP-dependent>DNA gyrase subunit A (EC 5.99.1.3);Virulence, Disease and Defense>Resistance to antibiotics and toxic compounds>Resistance to fluoroquinolones>DNA gyrase subunit A (EC 5.99.1.3)	gyrB, recF, lpdA, S646, bfmBAA, bfmBAB, gnd, SAOUHSC_00859, moaB, S980	0.95, 0.9, 0.89, 0.87, 0.86, 0.85, 0.85, 0.84, 0.84, 0.83	SAOUHSC_00996, SAOUHSC_02129, S407, SAOUHSC_02595, SAOUHSC_00828, S952, SAOUHSC_02888, SAOUHSC_01899, SAOUHSC_00997, mgrA	-0.85, -0.85, -0.83, -0.83, -0.82, -0.81, -0.81, -0.8, -0.8, -0.8
SAOUHSC_00007	nnrD	9755	10456	-1	0	U3	SigA			colist-exp; intTHP1-2h; plasma-t4; intTHP1-6h; anaer-2h	12.1; 11.8; 11.7; 11.6; 11.4	TSB-t4-C; CDM-t4; lineTSB-t4; CDM-t2; eryTSB-t4	8.04; 8.38; 8.42; 8.48; 8.54	NA	NA	NA	NA	0	0	0	9755	10567	1	0.863468634686347	3032	A5	B5	C2	na	na	-	-	Cell Wall and Capsule>Cell Wall and Capsule - no subcategory>YjeE>ADP-dependent (S)-NAD(P)H-hydrate dehydratase (EC 4.2.1.136);Cell Wall and Capsule>Cell Wall and Capsule - no subcategory>YjeE>NAD(P)HX dehydratase	S3, SAOUHSC_02725, SAOUHSC_02823, gltT, ltrA, SAOUHSC_02837, folE2, SAOUHSC_00190, rpsP, S1101	0.96, 0.9, 0.89, 0.89, 0.87, 0.87, 0.87, 0.87, 0.86, 0.86	cdd, SAOUHSC_01890, S1170, ebpS, SAOUHSC_02584, SAOUHSC_00712, crtM, S982, era, SAOUHSC_02984	-0.87, -0.87, -0.87, -0.86, -0.86, -0.86, -0.86, -0.86, -0.86, -0.86
new_10457_10702_-1	S3	10457	10702	-1	5'	U3	SigA			intTHP1-2h; colist-exp; intTHP1-6h; anaer-2h; plasma-t4	12; 11.8; 11.6; 11.3; 11.3	TSB-t4-C; vancTSB-t4; CDM-t4; lineTSB-t4; TSB-t4-B1	7.95; 8.15; 8.22; 8.37; 8.39	NA	NA	NA	NA	0	0	0	NA	NA	NA	0	3033	A5	B5	C2	na	na	-	-	NA	nnrD, SAOUHSC_02725, folE2, SAOUHSC_02823, rpsP, SAOUHSC_01265, gltT, queF, ltrA, SAOUHSC_02837	0.96, 0.91, 0.9, 0.89, 0.88, 0.88, 0.88, 0.88, 0.88, 0.88	SAOUHSC_01890, SAOUHSC_00712, crtM, crtN, SAOUHSC_02984, secA2, S1170, SAOUHSC_02983, crtQ, epiE	-0.91, -0.9, -0.9, -0.89, -0.89, -0.89, -0.89, -0.89, -0.89, -0.88
SAOUHSC_00008	hutH	10893	12407	1	0	U4	SigA			pMEM-t2-C1; CDM-t4; CDM-t2; lineTSB-t4; TSB-t4-B2	12.4; 12; 12; 11.9; 11.8	RPMI-exp-A1; RPMI-t2-A1; TSB-exp-B3; ciproTSB-exp; TSB-exp-A	8.04; 8.1; 8.18; 8.22; 8.22	NA	NA	NA	NA	0	0	0	10893	12407	1	1	687	A6	B3	C3	na	na	-	-	Amino Acids and Derivatives>Histidine Metabolism>Histidine Degradation>Histidine ammonia-lyase (EC 4.3.1.3)	hutI, rocF, citC, hutU, SAOUHSC_00896, sdhB, S1010, SAOUHSC_00371, S721, citZ	0.92, 0.92, 0.92, 0.91, 0.9, 0.9, 0.89, 0.89, 0.89, 0.89	S676, SAOUHSC_00605, gatC, S504, SAOUHSC_01239, S718, S152, S970, S567, proS	-0.9, -0.9, -0.9, -0.9, -0.9, -0.9, -0.9, -0.89, -0.89, -0.89
new_12457_12691_1	S4	12457	12691	1	indep	U5	SigA	U4	M3	RPMI-t4-A2; colist-exp; intTHP1-2h; intTHP1-6h; pMEM-t4-C1	16.1; 16.1; 16.1; 16; 16	clindTSB-exp; T/SmxTSB-exp; RPMI-exp-A1; plasma-exp; T/SmxTSB-t4	14.1; 14.2; 14.5; 14.6; 14.6	NA	NA	NA	NA	0	0	0	NA	NA	NA	0	2111	A7	B6	C5	na	na	Teg35	Cis-acting regulators	NA	SAOUHSC_01062, SAOUHSC_01863, S852, S697, SAOUHSC_02129, S584, S728, S836, S384, veg	0.66, 0.66, 0.66, 0.65, 0.63, 0.63, 0.62, 0.61, 0.6, 0.59	SAOUHSC_01857, SAOUHSC_01098, murC, lpdA, SAOUHSC_01858, bfmBAA, mutS2, bfmBAB, SAOUHSC_00860, glcK	-0.64, -0.64, -0.63, -0.63, -0.63, -0.63, -0.62, -0.62, -0.61, -0.6
new_12693_12785_1	S5	12693	12785	1	s-inter	U5	SigA	U4	M3	pMEM-exp-C2; CO2-1h; TSB-exp-A; nonad25-1h; vancTSB-exp	12.6; 12.5; 12.4; 12.4; 12.2	vancRPMI-t4; flucRPMI-t4; CDM-t4; RPMI-t2-A1; T/SmxTSB-t4	9.25; 9.67; 10; 10.1; 10.1	NA	NA	NA	NA	0	0	0	NA	NA	NA	0	2548	A8	B7	C2	na	na	Teg35	Cis-acting regulators	NA	serS, S6, S707, S727, ndh2, SAOUHSC_02416, S776, S51, S363, S184	0.84, 0.84, 0.79, 0.77, 0.75, 0.75, 0.74, 0.73, 0.73, 0.73	metX, S8, S351, SAOUHSC_00793, SAOUHSC_02876, S122, S119, S1150, SAOUHSC_01854, SAOUHSC_00376	-0.79, -0.75, -0.69, -0.67, -0.67, -0.67, -0.66, -0.66, -0.66, -0.66
SAOUHSC_00009	serS	12786	14072	1	0	U5	SigA	U4	M3	CO2-1h; TSB-exp-A; TSB-exp-B1; flucTSB-exp; RPMI/FCS-exp	12.9; 12.9; 12.7; 12.7; 12.7	CDM-t4; pMEM-t4-C1; RPMI-t2-A1; pMEM-t2-C1; vancRPMI-t4	8.92; 9.13; 9.43; 9.65; 9.71	NA	NA	NA	NA	0	0	0	12786	14072	1	1	2549	A8	B7	C2	na	na	-	-	Amino Acids and Derivatives>Alanine, serine, and glycine>Glycine and Serine Utilization>Seryl-tRNA synthetase (EC 6.1.1.11);Protein Metabolism>Protein biosynthesis>tRNA aminoacylation, Ser>Seryl-tRNA synthetase (EC 6.1.1.11)	S6, ackA, S5, thrS, fabH, ndh2, S708, tgt, SAOUHSC_02652, SAOUHSC_01284	0.92, 0.85, 0.84, 0.84, 0.84, 0.83, 0.82, 0.81, 0.81, 0.81	metX, S8, SAOUHSC_02231, SAOUHSC_02227, SAOUHSC_02225, SAOUHSC_02228, SAOUHSC_02233, SAOUHSC_02223, SAOUHSC_02234, S859	-0.85, -0.85, -0.79, -0.78, -0.78, -0.78, -0.77, -0.77, -0.77, -0.77
new_14073_14172_1	S6	14073	14172	1	s-3'	U5	SigA	U4	M3	TSB-exp-A; colist-exp; TSB-exp-B2; vancTSB-exp; CO2-1h	12.5; 12; 11.8; 11.8; 11.7	CDM-t4; pMEM-t4-C1; CDM-t2; vancRPMI-t4; flucRPMI-t4	8.11; 8.4; 8.53; 8.56; 8.86	NA	NA	NA	NA	0	0	0	NA	NA	NA	0	2550	A8	B7	C2	na	na	-	-	NA	serS, S5, ackA, fabH, ndh2, SAOUHSC_02652, S776, tgt, thrS, S1032	0.92, 0.84, 0.84, 0.79, 0.78, 0.78, 0.77, 0.77, 0.77, 0.77	metX, SAOUHSC_02228, SAOUHSC_02229, SAOUHSC_02222, S860, SAOUHSC_02223, S8, SAOUHSC_02220, SAOUHSC_02231, SAOUHSC_02225	-0.77, -0.76, -0.76, -0.76, -0.76, -0.76, -0.75, -0.75, -0.75, -0.74
SAOUHSC_00010	NA	14722	15417	1	0	U6	SigA			RPMI-t4-A2; colist-exp; vancRPMI-t4; flucRPMI-t4; CO2-2h	12.6; 12.5; 12.5; 12.5; 11.9	CDM-t4; TSB-t2-B1; TSB-t4-B1; ciproTSB-t4; CDM-t2	7.93; 8.03; 8.06; 8.07; 8.24	NA	NA	NA	NA	0	0	0	14722	15417	1	1	2090	A9	B8	C6	na	na	-	-	NA	SAOUHSC_00012, SAOUHSC_02595, SAOUHSC_02888, SAOUHSC_00949, S1135, trpB, S1136, SAOUHSC_02923, S577, S752	0.97, 0.92, 0.88, 0.88, 0.85, 0.85, 0.84, 0.84, 0.84, 0.84	SAOUHSC_02747, scpA, scpB, hslU, rluB, S619, gyrB, gyrA, rumA, clpQ	-0.82, -0.82, -0.8, -0.8, -0.79, -0.79, -0.78, -0.77, -0.76, -0.75
SAOUHSC_00012	NA	15414	15743	1	0	U6	SigA			flucRPMI-t4; RPMI-t4-A2; vancRPMI-t4; colist-exp; CO2-2h	12.9; 12.7; 12.7; 12.5; 12.2	ciproTSB-t4; CDM-t4; pMEM-t2-C1; vancTSB-exp; TSB-exp-B2	8.54; 8.58; 8.72; 8.83; 8.87	NA	NA	NA	NA	0	0	0	15414	15743	1	1	2091	A9	B8	C6	na	na	-	-	NA	SAOUHSC_00010, SAOUHSC_02595, SAOUHSC_00949, trpB, serA, SAOUHSC_02888, S394, SAOUHSC_01832, SAOUHSC_02923, gltB	0.97, 0.87, 0.86, 0.85, 0.85, 0.84, 0.84, 0.84, 0.84, 0.84	rluB, rumA, rimP, scpB, SAOUHSC_02747, scpA, hslU, nusA, codY, SAOUHSC_01098	-0.83, -0.81, -0.8, -0.8, -0.79, -0.79, -0.79, -0.77, -0.76, -0.76
new_15785_16105_1	S7	15785	16105	1	5'	U7	SigA	U6	M3	flucRPMI-t4; plasma-t4; vancRPMI-t4; CO2-6h; RPMI-t4-A2	14.3; 14.2; 14.1; 14.1; 14	clindTSB-exp; TSB-exp-B2; T/SmxTSB-exp; lineTSB-exp; eryTSB-exp	9.69; 9.73; 9.78; 9.8; 9.94	NA	NA	NA	NA	0	0	0	NA	NA	NA	0	565	A10	B3	C3	na	na	Teg1	Riboswitches	NA	S243, SAOUHSC_02875, S883, S584, SAOUHSC_02876, S1150, SAOUHSC_02924, SAOUHSC_00962, S349, oppA	0.94, 0.92, 0.9, 0.9, 0.9, 0.87, 0.87, 0.86, 0.86, 0.85	fabD, plsX, fapR, hemN, fabG, mraY, SAOUHSC_00523, S647, S610, murD	-0.91, -0.9, -0.9, -0.9, -0.89, -0.87, -0.86, -0.85, -0.84, -0.84
SAOUHSC_00013	metX	16106	17074	1	0	U7	SigA	U6	M3	vancRPMI-t4; pMEM-t4-C1; plasma-t4; RPMI-t4-A2; flucRPMI-t4	13; 12.8; 12.5; 12.4; 12.4	TSB-exp-B3; intTHP1-6h; vancTSB-exp; flucTSB-exp; TSB-exp-B1	9.24; 9.38; 9.4; 9.42; 9.46	NA	NA	NA	NA	0	0	0	16106	17074	1	1	2005	A11	B9	C6	na	na	-	-	Amino Acids and Derivatives>Lysine, threonine, methionine, and cysteine>Methionine Biosynthesis>Homoserine O-acetyltransferase (EC 2.3.1.31)	S8, S349, SAOUHSC_00843, SAOUHSC_02876, SAOUHSC_00844, appD, SAOUHSC_00842, S122, SAOUHSC_00376, appA	0.97, 0.85, 0.84, 0.84, 0.83, 0.83, 0.82, 0.82, 0.82, 0.82	serS, S708, S51, thrS, S559, hisS, pyrR, fabG, ndh2, ptsG	-0.85, -0.85, -0.85, -0.84, -0.84, -0.84, -0.84, -0.84, -0.84, -0.84
new_17075_17337_1	S8	17075	17337	1	inter	U7	SigA	U6	M3	vancRPMI-t4; pMEM-t4-C1; RPMI-t4-A2; plasma-t4; flucRPMI-t4	12.9; 12.7; 12.5; 12.5; 12.3	RPMI/FCS-exp; intTHP1-6h; TSB-exp-B3; eryTSB-exp; ciproTSB-exp	9.06; 9.09; 9.12; 9.3; 9.36	NA	NA	NA	NA	0	0	0	NA	NA	NA	0	2006	A11	B9	C6	na	na	-	-	NA	metX, SAOUHSC_00844, SAOUHSC_00843, appD, SAOUHSC_00842, S349, SAOUHSC_02217, appA, SAOUHSC_02227, S1150	0.97, 0.86, 0.85, 0.85, 0.84, 0.83, 0.81, 0.81, 0.81, 0.8	serS, S51, ptsG, S708, pyrR, ndh2, thrS, mvaS, SAOUHSC_00963, tgt	-0.85, -0.85, -0.83, -0.83, -0.83, -0.82, -0.82, -0.82, -0.81, -0.81
SAOUHSC_00014	NA	17365	18303	1	0	U8, U7	SigA, SigA	U6	M3	TSB-exp-A; TSB-exp-C; vancRPMI-t4; TSB-exp-B1; plasma-t4	13.7; 13.6; 13.5; 13.5; 13.5	clindTSB-t4; eryTSB-t4; TSB-t4-B2; vancTSB-t4; lineTSB-t4	11.5; 11.6; 11.7; 11.7; 11.7	NA	NA	NA	NA	0	0	0	17380	18303	1	1	2852	A12	B2	C2	na	na	-	-	NA	SAOUHSC_00015, murE, rplI, dnaC, murF, S76, folK, cbiO, cbiO, ftsH	0.94, 0.91, 0.91, 0.89, 0.88, 0.88, 0.88, 0.88, 0.87, 0.87	SAOUHSC_03035, S751, S769, S1182, sigS, S753, SAOUHSC_01376, SAOUHSC_01898, SAOUHSC_00134, S1066	-0.89, -0.86, -0.86, -0.86, -0.86, -0.86, -0.86, -0.86, -0.85, -0.85
SAOUHSC_00015	NA	18318	20285	1	0	U8, U7	SigA, SigA	U6	M3	TSB-exp-A; TSB-exp-C; lineTSB-exp; plasma-t4; T/SmxTSB-exp	14.2; 14.2; 14.2; 14.2; 14.1	TSB-t4-B2; clindTSB-t4; vancTSB-t4; lineTSB-t4; eryTSB-t4	12.1; 12.1; 12.2; 12.2; 12.2	NA	NA	NA	NA	0	0	0	18300	20285	1	0.990936555891239	2853	A12	B2	C2	na	na	-	-	NA	rplI, SAOUHSC_00014, SAOUHSC_01185, murE, SAOUHSC_00955, SAOUHSC_01186, sun, pknB, murF, ftsH	0.95, 0.94, 0.89, 0.88, 0.88, 0.88, 0.87, 0.87, 0.86, 0.86	SAOUHSC_00409, S126, SAOUHSC_02824, S488, SAOUHSC_02722, SAOUHSC_03035, SAOUHSC_01376, SAOUHSC_00978, SAOUHSC_00977, SAOUHSC_01507	-0.88, -0.88, -0.86, -0.86, -0.86, -0.86, -0.86, -0.85, -0.84, -0.84
SAOUHSC_00017	rplI	20282	20734	1	0	U8, U7	SigA, SigA	U6	M3	TSB-exp-C; plasma-exp; TSB-exp-A; T/SmxTSB-exp; TSB-exp-B3	15; 14.9; 14.8; 14.8; 14.7	lineTSB-t4; TSB-t4-B2; vancTSB-t4; TSB-t4-B3; eryTSB-t4	12.6; 12.7; 12.7; 12.7; 12.8	NA	NA	NA	NA	0	0	0	20282	20734	1	1	2854	A12	B2	C2	na	na	-	-	Protein Metabolism>Protein biosynthesis>Ribosome LSU bacterial>LSU ribosomal protein L9p	SAOUHSC_00015, SAOUHSC_00014, SAOUHSC_00955, hsdS, murE, recJ, dnaC, pknB, murF, ftsH	0.95, 0.91, 0.9, 0.9, 0.9, 0.89, 0.89, 0.89, 0.89, 0.89	SAOUHSC_02722, SAOUHSC_00409, S126, SAOUHSC_02006, SAOUHSC_02824, SAOUHSC_02825, SAOUHSC_03035, S1059, SAOUHSC_01507, mntH	-0.91, -0.91, -0.91, -0.9, -0.9, -0.89, -0.89, -0.89, -0.89, -0.88
SAOUHSC_00018	dnaC	20766	22166	1	0	U8, U7	SigA, SigA	U6	M3	TSB-exp-C; T/SmxTSB-exp; TSB-exp-A; colist-exp; plasma-exp	14; 13.8; 13.8; 13.7; 13.7	TSB-t4-B2; TSB-t4-B1; vancTSB-t4; eryTSB-t4; lineTSB-t4	10.9; 10.9; 10.9; 10.9; 11	NA	NA	NA	NA	0	0	0	20766	22166	1	1	3309	A13	B5	C2	na	na	-	-	DNA Metabolism>DNA replication>DNA-replication>Replicative DNA helicase (EC 3.6.1.-);DNA Metabolism>DNA replication>DNA-replication>Replicative DNA helicase (EC 3.6.1.-) [SA14-24]	murE, pnpA, SAOUHSC_02358, SAOUHSC_01063, secF, proS, S906, ftsH, metS, S195	0.93, 0.93, 0.93, 0.93, 0.93, 0.92, 0.92, 0.92, 0.92, 0.92	SAOUHSC_02248, S866, SAOUHSC_01957, S769, SAOUHSC_02930, epiG, S1182, epiF, epiE, SAOUHSC_00840	-0.94, -0.94, -0.94, -0.93, -0.93, -0.93, -0.93, -0.92, -0.92, -0.92
SAOUHSC_00019	purA	22444	23727	1	0	U9	SigA			RPMI/FCS-exp; CO2-1h; nonad25-1h; pMEM-exp-C1; flucRPMI-exp	14.9; 14.2; 14.2; 14.1; 14	CDM-t2; CDM-t4; CO2-6h; flucTSB-t4; TSB-t2-B1	8.19; 8.22; 8.87; 8.99; 9.21	NA	NA	NA	NA	0	0	0	22444	23727	1	1	3136	A14	B5	C2	na	na	-	-	Amino Acids and Derivatives>Histidine Metabolism>Histidine Biosynthesis>Adenylosuccinate synthetase (EC 6.3.4.4);Miscellaneous>Miscellaneous - no subcategory>EC 6.3.4.- Ligases that form carbon-nitrogen bonds>Adenylosuccinate synthetase (EC 6.3.4.4);Nucleosides and Nucleotides>Purines>Purine conversions>Adenylosuccinate synthetase (EC 6.3.4.4)	guaC, pheT, pheS, fabH, opuD, aspS, S724, hisS, S451, rplJ	0.91, 0.89, 0.86, 0.86, 0.86, 0.85, 0.85, 0.85, 0.85, 0.85	S119, S341, SAOUHSC_02363, SAOUHSC_01024, S989, SAOUHSC_02991, S287, S1065, clfA, SAOUHSC_00736	-0.85, -0.82, -0.82, -0.82, -0.81, -0.81, -0.8, -0.8, -0.8, -0.8
new_24770_24930_1	S9	24770	24930	1	5'	U11	SigA			TSB-t2-C; TSB-t4-C; pMEM-t2-C1; pMEM-exp-C1; anaer-2h	14; 14; 13.4; 13.3; 13.3	intTHP1-6h; intTHP1-2h; colist-exp; clindTSB-exp; eryTSB-exp	11.6; 11.7; 11.8; 11.9; 12.1	NA	NA	NA	NA	0	0	0	NA	NA	NA	0	3789	A15	B10	C7	na	na	-	-	NA	walK, walR, modA, SAOUHSC_01503, S612, yycH, S729, S657, S12, S217	0.77, 0.74, 0.65, 0.64, 0.63, 0.62, 0.62, 0.62, 0.62, 0.61	SAOUHSC_T00050, scrA, SAOUHSC_00907, SAOUHSC_02975, pmi, mepR, cydB, S792, SAOUHSC_00881, SAOUHSC_T0006	-0.65, -0.65, -0.63, -0.62, -0.6, -0.55, -0.55, -0.55, -0.55, -0.55
SAOUHSC_00020	walR	24931	25632	1	0	U11	SigA			TSB-t2-C; TSB-t4-C; anaer-2h; ciproTSB-t4; pMEM-t2-C1	13.6; 13.6; 13.6; 13.1; 13.1	colist-exp; vancRPMI-t4; intTHP1-6h; intTHP1-2h; RPMI-t4-A2	11.9; 12; 12; 12; 12.1	NA	NA	NA	NA	0	0	0	24931	25632	1	1	3790	A16	B10	C7	na	na	-	-	Iron acquisition and metabolism>Iron acquisition and metabolism - no subcategory>Heme, hemin uptake and utilization systems in GramPositives>Two-component response regulator SA14-24	walK, yycH, pbp3, S9, SAOUHSC_02133, nadE, SAOUHSC_01503, hprK, SAOUHSC_02355, SAOUHSC_01812	0.85, 0.77, 0.75, 0.74, 0.72, 0.72, 0.71, 0.67, 0.67, 0.66	SAOUHSC_00907, SAOUHSC_01930, SAOUHSC_T00050, SAOUHSC_00881, S387, S285, SAOUHSC_00174, S765, S390, S706	-0.69, -0.65, -0.63, -0.62, -0.62, -0.6, -0.6, -0.59, -0.58, -0.58
SAOUHSC_00021	walK	25645	27471	1	0	U11	SigA			TSB-t2-C; TSB-t4-C; plasma-exp; plasma-t4; anaer-2h	13.4; 13.3; 13.2; 13.2; 13.1	intTHP1-2h; intTHP1-6h; colist-exp; RPMI-t4-A2; vancRPMI-t4	11.1; 11.4; 11.4; 12.1; 12.1	NA	NA	NA	NA	0	0	0	25645	27471	1	1	3791	A16	B10	C7	na	na	-	-	Iron acquisition and metabolism>Iron acquisition and metabolism - no subcategory>Heme, hemin uptake and utilization systems in GramPositives>Two-component sensor kinase SA14-24	yycH, walR, nadE, S9, SAOUHSC_01812, SAOUHSC_02133, pbp3, dnaE, addA, priA	0.92, 0.85, 0.78, 0.77, 0.75, 0.75, 0.7, 0.69, 0.69, 0.68	SAOUHSC_02015, SAOUHSC_00907, SAOUHSC_02931, SAOUHSC_T00050, SAOUHSC_01300, SAOUHSC_02110, mepR, SAOUHSC_00881, S792, cap1C	-0.64, -0.63, -0.6, -0.58, -0.58, -0.57, -0.57, -0.57, -0.56, -0.55
SAOUHSC_00022	yycH	27515	28798	1	0	U11	SigA			TSB-t4-C; plasma-exp; TSB-t2-C; plasma-t4; pMEM-exp-C1	13.4; 13.3; 13.3; 13.2; 13.1	colist-exp; intTHP1-2h; intTHP1-6h; pMEM-exp-C2; vancRPMI-t4	11.2; 11.5; 12.1; 12.2; 12.3	NA	NA	NA	NA	0	0	0	27464	28798	1	0.961797752808989	3792	A16	B10	C7	na	na	-	-	Cofactors, Vitamins, Prosthetic Groups, Pigments>Tetrapyrroles>CPO analysis>FIG011501 YycH protein	walK, SAOUHSC_01455, nadE, walR, dnaE, priA, SAOUHSC_00227, S613, pbp3, SAOUHSC_01475	0.92, 0.79, 0.78, 0.77, 0.74, 0.73, 0.73, 0.72, 0.71, 0.71	SAOUHSC_02015, SAOUHSC_02931, S807, SAOUHSC_01607, SAOUHSC_00755, SAOUHSC_00907, SAOUHSC_00881, SAOUHSC_00876, S290, S588	-0.7, -0.62, -0.59, -0.57, -0.57, -0.56, -0.56, -0.54, -0.53, -0.53
SAOUHSC_00023	yycI	28799	29587	1	0	U11	SigA			plasma-exp; intS9-6h; plasma-t4; CO2-6h; nonad50-1h	13.1; 13.1; 13.1; 13.1; 13	intTHP1-2h; colist-exp; RPMI-t2-A1; TSB-t4-B3; clindTSB-exp	12; 12; 12.1; 12.2; 12.3	NA	NA	NA	NA	0	0	0	28799	29587	1	1	3764	A17	B11	C8	na	na	-	-	Cofactors, Vitamins, Prosthetic Groups, Pigments>Tetrapyrroles>CPO analysis>hypothetical protein SA_21	yycH, walK, rnjB, S9, SAOUHSC_01974, upp, hemA, SAOUHSC_02790, SAOUHSC_00589, SAOUHSC_00591	0.67, 0.63, 0.61, 0.53, 0.53, 0.5, 0.5, 0.5, 0.48, 0.48	SAOUHSC_02892, SAOUHSC_02893, norA, SAOUHSC_00651, SAOUHSC_00618, SAOUHSC_00581, S54, mdeA, SAOUHSC_00571, S941	-0.6, -0.56, -0.56, -0.55, -0.52, -0.51, -0.5, -0.5, -0.5, -0.5
new_29785_29976_1	S10	29785	29976	1	5'	U12	SigA			colist-exp; RPMI-exp-A2; nonad25-1h; intTHP1-6h; flucRPMI-exp	13.6; 13.4; 13.3; 13.3; 13.2	lineTSB-t4; TSB-t4-B2; TSB-t4-B3; vancTSB-t4; clindTSB-t4	9.77; 10.1; 10.1; 10.2; 10.3	NA	NA	NA	NA	0	0	0	NA	NA	NA	0	3181	A18	B5	C2	na	na	Teg107	Potential 5UTRs and 3UTRs	NA	yycJ, S687, S670, tagA, queF, SAOUHSC_02367, S242, SAOUHSC_01063, S223, SAOUHSC_00648	0.97, 0.91, 0.9, 0.89, 0.89, 0.89, 0.89, 0.88, 0.88, 0.87	secA2, SAOUHSC_02984, SAOUHSC_02983, fdhA, S42, S1170, SAOUHSC_00503, SAOUHSC_00318, SAOUHSC_02581, SAOUHSC_00504	-0.91, -0.91, -0.9, -0.9, -0.9, -0.89, -0.89, -0.89, -0.89, -0.89
SAOUHSC_00024	yycJ	29977	30777	1	0	U12	SigA			colist-exp; intTHP1-6h; CO2-1h; flucRPMI-exp; RPMI-exp-A2	13.5; 13; 12.9; 12.9; 12.9	lineTSB-t4; TSB-t4-B2; clindTSB-t4; TSB-t4-B3; vancTSB-t4	9.81; 10.1; 10.2; 10.3; 10.3	NA	NA	NA	NA	0	0	0	29986	30777	1	1	3182	A18	B5	C2	na	na	-	-	Iron acquisition and metabolism>Iron acquisition and metabolism - no subcategory>Heme, hemin uptake and utilization systems in GramPositives>Zn-dependent hydrolase (beta-lactamase superfamily)	S10, tagA, queF, SAOUHSC_00959, SAOUHSC_02367, SAOUHSC_02823, SAOUHSC_00648, S1101, S687, S756	0.97, 0.92, 0.89, 0.88, 0.88, 0.88, 0.88, 0.88, 0.88, 0.87	S751, ybeY, secA2, fdhA, sigS, dgkA, S1170, SAOUHSC_02984, S42, SAOUHSC_01898	-0.88, -0.88, -0.88, -0.88, -0.88, -0.88, -0.88, -0.88, -0.87, -0.87
SAOUHSC_00025	adsA	31005	33323	1	0	U13	SigA			anaer-2h; TSB-t2-C; CO2-2h; CO2-1h; colist-exp	11; 10.9; 10.9; 10.8; 10.8	TSB-t4-B1; CDM-t4; TSB-t2-B1; CDM-t2; TSB-t4-B2	8.14; 8.61; 8.65; 8.82; 8.96	NA	NA	NA	NA	0	0	0	31005	33323	1	1	3948	A19	B12	C9	na	na	-	-	Nucleosides and Nucleotides>Purines>Purine conversions>5'-nucleotidase (EC 3.1.3.5);Nucleosides and Nucleotides>Pyrimidines>pyrimidine conversions>5'-nucleotidase (EC 3.1.3.5);Virulence, Disease and Defense>Adhesion>Adhesins in Staphylococcus>Virulence-associated cell-wall-anchored protein SasH (LPXTG motif)	SAOUHSC_00284, SAOUHSC_02618, SAOUHSC_00184, SAOUHSC_02943, SAOUHSC_00251, brnQ1, esaB, S91, pfoR, SAOUHSC_02619	0.8, 0.78, 0.76, 0.75, 0.75, 0.74, 0.74, 0.73, 0.73, 0.73	S1022, SAOUHSC_01141, SAOUHSC_01468, nth, S868, SAOUHSC_01470, tcaR, S396, SAOUHSC_01543, SAOUHSC_02321	-0.73, -0.72, -0.7, -0.69, -0.68, -0.67, -0.67, -0.67, -0.66, -0.66
SAOUHSC_00026	NA	33555	34034	-1	0					flucTSB-t4; colist-exp; vancTSB-t4; TSB-t4-B2; RPMI-t2-A1	10.3; 9.96; 9.59; 8.95; 8.91	T/SmxTSB-t4; nonad25-1h; pMEM-exp-C1; pMEM-t2-C1; intTHP1-6h	7.5; 7.61; 7.62; 7.65; 7.68	S11	new_33610_33690_1	0.102961720348512	-0.7	0.16875	1	81	NA	NA	NA	0	40	A20	B13	C10	AS target	na	-	-	NA	SAOUHSC_01309, SAOUHSC_00453, SAOUHSC_00473, SAOUHSC_02960, SAOUHSC_01140, SAOUHSC_01200, SAOUHSC_A01041, S1024, SAOUHSC_02602, SAOUHSC_A02856	0.8, 0.78, 0.76, 0.75, 0.71, 0.71, 0.71, 0.69, 0.69, 0.68	S617, S846, SAOUHSC_00685, S114, S890, SAOUHSC_01259, SAOUHSC_01988, xseA, SAOUHSC_02148, xseB	-0.46, -0.44, -0.44, -0.44, -0.44, -0.43, -0.43, -0.42, -0.42, -0.42
new_33610_33690_1	S11	33610	33690	1	s-5'	U14	SigA			TSB-t4-B3; TSB-t4-B1; flucTSB-t4; clindTSB-t4; pMEM-t2-C1	12.2; 12.2; 12.1; 12.1; 12	colist-exp; intS9-6h; CO2-1h; TSB-exp-B1; RPMI-t2-A1	8.84; 9.29; 9.42; 9.42; 9.45	NA	SAOUHSC_00026	0.102961720348512	-0.7	1	0.16875	81	NA	NA	NA	0	1038	A21	B3	C3	AS	na	-	-	NA	orfX, SAOUHSC_02677, nreB, SAOUHSC_00164, narI, SAOUHSC_00163, S456, hutR, fdhA, phoH	0.97, 0.92, 0.92, 0.92, 0.91, 0.91, 0.91, 0.89, 0.89, 0.89	S775, S971, S430, braB, alsT, SAOUHSC_02104, SAOUHSC_00957, def, SAOUHSC_01063, S970	-0.92, -0.92, -0.91, -0.91, -0.9, -0.9, -0.9, -0.9, -0.89, -0.89
SAOUHSC_00027	orfX	33691	34170	1	0	U14	SigA			CDM-t4; flucTSB-t4; TSB-t4-B3; eryTSB-t4; pMEM-t2-C1	12.6; 12.4; 12.4; 12.4; 12.3	colist-exp; TSB-exp-B1; intS9-6h; pMEM-exp-C2; vancRPMI-exp	8.72; 9.77; 10; 10; 10.1	NA	NA	NA	NA	0	0	0	33691	34170	1	1	1039	A21	B3	C3	na	na	-	-	Cofactors, Vitamins, Prosthetic Groups, Pigments>NAD and NADP>NAD and NADP cofactor biosynthesis global>LSU m3Psi1915 methyltransferase RlmH;Protein Metabolism>Protein biosynthesis>Ribosome biogenesis bacterial>LSU m3Psi1915 methyltransferase RlmH	S11, SAOUHSC_00163, nreB, SAOUHSC_00164, SAOUHSC_02677, SAOUHSC_01650, narI, SAOUHSC_00166, S456, SAOUHSC_01665	0.97, 0.94, 0.94, 0.94, 0.93, 0.91, 0.91, 0.91, 0.91, 0.9	SAOUHSC_02104, S971, def, S775, SAOUHSC_00957, S430, alsT, braB, S568, crcB2	-0.92, -0.92, -0.92, -0.92, -0.92, -0.92, -0.92, -0.92, -0.91, -0.91
new_34171_34472_1	S12	34171	34472	1	intra	U14	SigA			TSB-t2-C; TSB-t4-C; pMEM-t2-C1; CDM-t4; flucTSB-t4	13; 12.8; 12.5; 12.5; 12.4	colist-exp; clindTSB-exp; RPMI/FCS-exp; eryTSB-exp; lineTSB-exp	8.91; 10.8; 10.8; 10.8; 10.8	NA	SAOUHSC_00028	0.0337913293487002	-0.2	0.324503311258278	0.725925925925926	98	34203	34253	0.512736	1	358	A22	B14	C11	AS	na	-	-	NA	SAOUHSC_00029, S13, SAOUHSC_00030, SAOUHSC_02475, SAOUHSC_02472, SAOUHSC_02474, S961, SAOUHSC_02473, SAOUHSC_00405, SAOUHSC_00406	0.97, 0.96, 0.93, 0.92, 0.91, 0.86, 0.86, 0.85, 0.83, 0.83	argD, argB, panE, S792, alsT, SAOUHSC_00316, SAOUHSC_01828, argJ, SAOUHSC_01440, SAOUHSC_00302	-0.83, -0.83, -0.82, -0.82, -0.8, -0.8, -0.8, -0.79, -0.78, -0.77
SAOUHSC_00028	NA	34375	34509	-1	0					RPMI-t2-A1; colist-exp; flucTSB-t4; CDM-t4; TSB-exp-A	9.49; 9.4; 9.04; 9.03; 8.96	plasma-exp; lineTSB-t4; T/SmxTSB-t4; TSB-t4-B3; eryTSB-t4	7.98; 8; 8.05; 8.06; 8.06	S12	new_34171_34472_1	0.0337913293487002	-0.2	0.725925925925926	0.324503311258278	98	NA	NA	NA	0	47	A23	B15	C10	AS target	na	-	-	NA	SAOUHSC_A02503, SAOUHSC_01404, SAOUHSC_01200, SAOUHSC_A02189, SAOUHSC_01844, SAOUHSC_02007, SAOUHSC_01826, SAOUHSC_01959, SAOUHSC_01783, SAOUHSC_01442	0.73, 0.7, 0.69, 0.68, 0.66, 0.65, 0.64, 0.62, 0.61, 0.61	arcC, sbcD, menD, SAOUHSC_01675, radA, gidA, S1189, SAOUHSC_00308, SAOUHSC_01676, ftsA	-0.42, -0.42, -0.42, -0.41, -0.39, -0.39, -0.39, -0.38, -0.38, -0.38
SAOUHSC_00029	NA	34473	34565	1	0	U14	SigA			TSB-t2-C; TSB-t4-C; CDM-t4; CO2-6h; ciproTSB-t4	13.1; 13; 12.8; 12.8; 12.7	colist-exp; clindTSB-exp; RPMI-exp-A2; plasma-exp; lineTSB-exp	9.07; 11; 11.1; 11.2; 11.2	NA	NA	NA	NA	0	0	0	NA	NA	NA	0	359	A22	B14	C11	na	na	-	-	NA	S13, S12, SAOUHSC_00030, SAOUHSC_02472, SAOUHSC_02475, SAOUHSC_02474, S961, SAOUHSC_02473, SAOUHSC_00678, S260	0.99, 0.97, 0.94, 0.91, 0.91, 0.88, 0.88, 0.87, 0.84, 0.83	argD, argB, panE, SAOUHSC_01828, alsT, argJ, SAOUHSC_00302, S792, SAOUHSC_02522, SAOUHSC_00431	-0.83, -0.83, -0.82, -0.81, -0.8, -0.8, -0.8, -0.79, -0.78, -0.78
new_34566_34711_1	S13	34566	34711	1	s-intra	U14	SigA			TSB-t2-C; TSB-t4-C; CDM-t4; CO2-6h; ciproTSB-t4	13.1; 13; 12.8; 12.8; 12.8	colist-exp; clindTSB-exp; RPMI-exp-A2; plasma-exp; flucRPMI-exp	9.29; 11.2; 11.2; 11.2; 11.2	NA	NA	NA	NA	0	0	0	NA	NA	NA	0	360	A22	B14	C11	na	na	-	-	NA	SAOUHSC_00029, S12, SAOUHSC_00030, SAOUHSC_02475, SAOUHSC_02472, SAOUHSC_02474, SAOUHSC_02473, S961, SAOUHSC_01650, SAOUHSC_00405	0.99, 0.96, 0.94, 0.92, 0.9, 0.89, 0.87, 0.85, 0.84, 0.84	argD, argB, SAOUHSC_01828, panE, alsT, argJ, S792, SAOUHSC_00302, SAOUHSC_01440, SAOUHSC_02522	-0.83, -0.83, -0.82, -0.82, -0.82, -0.81, -0.8, -0.8, -0.79, -0.79
SAOUHSC_00030	NA	34712	36457	1	0	U14	SigA			TSB-t2-C; TSB-t4-C; CO2-6h; anaer-2h; ciproTSB-t4	13.3; 13.1; 12.7; 12.7; 12.6	colist-exp; RPMI-t4-A2; RPMI/FCS-exp; vancRPMI-t4; RPMI-exp-A2	9.18; 11.2; 11.2; 11.2; 11.2	NA	NA	NA	NA	0	0	0	34712	36457	1	1	357	A22	B14	C11	na	na	-	-	NA	S13, SAOUHSC_00029, S12, SAOUHSC_02472, SAOUHSC_02475, SAOUHSC_00407, SAOUHSC_02474, SAOUHSC_02473, SAOUHSC_00406, S260	0.94, 0.94, 0.93, 0.87, 0.86, 0.84, 0.84, 0.83, 0.82, 0.8	treR, SAOUHSC_02522, argD, argB, cap1C, SAOUHSC_01828, SAOUHSC_01984, panE, S603, SAOUHSC_01440	-0.78, -0.77, -0.75, -0.74, -0.72, -0.72, -0.71, -0.71, -0.71, -0.71
new_36458_36606_1	S14	36458	36606	1	s-3'ND	U14	SigA			CDM-exp; TSB-t2-C; TSB-exp-A; TSB-exp-C; TSB-t4-C	11.8; 11.7; 11.7; 11.7; 11.7	RPMI/FCS-exp; T/SmxTSB-t4; TSB-t4-B2; RPMI-exp-A2; TSB-t4-B3	9.58; 9.7; 9.75; 9.94; 9.95	NA	NA	NA	NA	0	0	0	NA	NA	NA	0	3767	A24	B16	C12	na	na	-	-	NA	S1104, SAOUHSC_00612, SAOUHSC_A02801, SAOUHSC_00589, SAOUHSC_00592, holB, SAOUHSC_00591, SAOUHSC_02832, SAOUHSC_02784, SAOUHSC_00588	0.6, 0.57, 0.57, 0.56, 0.56, 0.55, 0.55, 0.55, 0.52, 0.52	set10, S853, SAOUHSC_00334, mdeA, sodM, S234, SAOUHSC_01628, SAOUHSC_00391, SAOUHSC_03030, SAOUHSC_02110	-0.68, -0.63, -0.56, -0.54, -0.53, -0.52, -0.51, -0.51, -0.51, -0.5
SAOUHSC_00032	NA	37019	37120	-1	0	U15	SigA			vancRPMI-t4; pMEM-t4-C1; RPMI-t4-A2; plasma-t4; lineTSB-t4	12; 12; 11.8; 11.8; 11.4	intS9-2h; intS9-6h; RPMI-exp-A1; TSB-exp-A; vancRPMI-exp	9.1; 9.58; 9.58; 9.63; 9.72	NA	NA	NA	NA	0	0	0	NA	NA	NA	0	479	A25	B17	C3	na	na	-	-	NA	S15, SAOUHSC_00033, SAOUHSC_00042, SAOUHSC_02216, SAOUHSC_02084, SAOUHSC_00325, SAOUHSC_02217, SAOUHSC_02215, SAOUHSC_01334, SAOUHSC_00326	0.99, 0.93, 0.77, 0.77, 0.76, 0.75, 0.75, 0.75, 0.74, 0.74	SAOUHSC_02351, atpC, atpD, atpB, atpE, atpA, S904, atpF, atpG, S616	-0.73, -0.73, -0.72, -0.71, -0.7, -0.7, -0.7, -0.69, -0.69, -0.69
new_37121_37217_-1	S15	37121	37217	-1	s-intra	U15	SigA			vancRPMI-t4; pMEM-t4-C1; RPMI-t4-A2; plasma-t4; flucRPMI-t4	12.3; 12.1; 12; 11.8; 11.6	intS9-2h; RPMI-exp-A1; intS9-6h; TSB-exp-A; vancRPMI-exp	9.16; 9.64; 9.65; 9.76; 9.94	NA	NA	NA	NA	0	0	0	NA	NA	NA	0	480	A25	B17	C3	na	na	-	-	NA	SAOUHSC_00032, SAOUHSC_00033, SAOUHSC_00034, SAOUHSC_00042, SAOUHSC_01334, SAOUHSC_02084, SAOUHSC_02216, S557, SAOUHSC_02235, SAOUHSC_00325	0.99, 0.96, 0.78, 0.77, 0.75, 0.74, 0.74, 0.73, 0.73, 0.72	SAOUHSC_02351, atpC, atpB, atpD, atpE, S1119, S904, S638, atpA, atpF	-0.7, -0.69, -0.69, -0.68, -0.67, -0.67, -0.67, -0.67, -0.66, -0.66
SAOUHSC_00033	NA	37218	37973	-1	0	U15	SigA			vancRPMI-t4; pMEM-t4-C1; RPMI-t4-A2; plasma-t4; flucRPMI-t4	12.1; 11.8; 11.8; 11.6; 11.3	intS9-2h; TSB-exp-A; intS9-6h; RPMI-exp-A1; intTHP1-2h	8.66; 9.22; 9.28; 9.31; 9.48	NA	NA	NA	NA	0	0	0	37218	37973	1	1	478	A25	B17	C3	na	na	-	-	NA	S15, SAOUHSC_00032, SAOUHSC_00034, SAOUHSC_00042, czrB, SAOUHSC_02235, czrA, SAOUHSC_01334, msrA2, SAOUHSC_00581	0.96, 0.93, 0.86, 0.73, 0.72, 0.72, 0.7, 0.7, 0.69, 0.69	S638, S545, S437, S214, S547, srrA, S1119, SAOUHSC_02351, codY, SAOUHSC_01982	-0.7, -0.66, -0.65, -0.65, -0.64, -0.63, -0.62, -0.62, -0.61, -0.61
SAOUHSC_00034	NA	37973	38233	-1	0	U15	SigA			pMEM-t4-C1; vancRPMI-t4; plasma-t4; RPMI-t4-A2; flucRPMI-t4	11.9; 11.9; 11.7; 11.5; 11.2	intS9-2h; intS9-6h; intTHP1-2h; RPMI-exp-A1; TSB-exp-A	8.36; 8.84; 9.02; 9.24; 9.26	NA	NA	NA	NA	0	0	0	37973	38233	1	1	477	A26	B17	C3	na	na	-	-	NA	SAOUHSC_00033, S15, SAOUHSC_00032, SAOUHSC_00235, SAOUHSC_02235, SAOUHSC_00043, bglA, S79, SAOUHSC_01030, czrB	0.86, 0.78, 0.74, 0.71, 0.67, 0.66, 0.66, 0.65, 0.64, 0.62	S545, S638, S547, codY, rluB, SAOUHSC_01318, scpA, SAOUHSC_00304, ampA, S95	-0.64, -0.63, -0.59, -0.58, -0.57, -0.57, -0.57, -0.55, -0.55, -0.54
SAOUHSC_00035	NA	38370	39437	1	0	U16	SigA			TSB-t4-B1; vancTSB-exp; vancTSB-t4; eryTSB-t4; pMEM-t4-C1	10.6; 10.4; 10.3; 10.2; 10.1	colist-exp; intS9-2h; intS9-6h; intTHP1-2h; RPMI-t2-A1	7.9; 8.12; 8.18; 8.21; 8.25	NA	NA	NA	NA	0	0	0	38370	39437	1	1	1608	A27	B18	C4	na	na	-	-	NA	SAOUHSC_00036, SAOUHSC_01470, uvrC, S454, nth, SAOUHSC_00684, SAOUHSC_01858, sbcC, SAOUHSC_00811, S333	0.89, 0.81, 0.79, 0.79, 0.78, 0.78, 0.74, 0.74, 0.74, 0.74	brnQ1, SAOUHSC_00648, rnz, pheA, SAOUHSC_02688, S450, SAOUHSC_00948, plsY, SAOUHSC_01789, SAOUHSC_00922	-0.85, -0.74, -0.72, -0.72, -0.72, -0.72, -0.7, -0.7, -0.69, -0.69
SAOUHSC_00036	NA	39468	40802	1	0					TSB-t4-B1; vancTSB-t4; lineTSB-t4; TSB-t4-B2; TSB-t4-B3	11.4; 11.3; 11.3; 11.2; 11.2	colist-exp; RPMI-t2-A1; intTHP1-2h; intS9-2h; intS9-6h	7.94; 8.05; 8.3; 8.34; 8.47	NA	NA	NA	NA	0	0	0	39468	40802	1	1	872	A28	B3	C3	na	na	-	-	NA	SAOUHSC_01470, nth, uvrC, SAOUHSC_00035, SAOUHSC_01542, SAOUHSC_00504, S169, SAOUHSC_00503, fmtB, clpC	0.92, 0.91, 0.9, 0.89, 0.88, 0.88, 0.88, 0.88, 0.87, 0.87	SAOUHSC_00648, S242, cspB, S450, brnQ1, SAOUHSC_01789, SAOUHSC_02688, rnz, SAOUHSC_02628, S1017	-0.9, -0.87, -0.86, -0.86, -0.85, -0.85, -0.85, -0.84, -0.84, -0.84
SAOUHSC_00037	NA	40821	42014	1	0	U17	SigB			clindTSB-t4; TSB-t4-B2; vancTSB-t4; TSB-t4-B3; TSB-t4-B1	14.2; 14.2; 14.1; 14.1; 14.1	RPMI-exp-A2; nonad25-1h; flucRPMI-exp; vancRPMI-exp; CO2-1h	9.62; 9.71; 9.75; 9.83; 9.92	NA	NA	NA	NA	0	0	0	40821	42014	1	1	931	A21	B3	C3	na	na	-	-	NA	SAOUHSC_02363, S578, S1065, SAOUHSC_00792, csbB, S1155, SAOUHSC_00820, S16, S287, S1151	0.96, 0.95, 0.95, 0.95, 0.95, 0.95, 0.95, 0.95, 0.95, 0.94	fusA, SAOUHSC_00526, rpsG, S188, rpsL, rplK, S181, S187, S189, rplA	-0.94, -0.94, -0.93, -0.93, -0.93, -0.93, -0.93, -0.93, -0.92, -0.91
new_42015_42201_1	S16	42015	42201	1	3'	U17	SigB			TSB-t4-B2; CO2-6h; vancTSB-t4; TSB-t4-B1; CDM-t2	14.5; 14.1; 14; 13.8; 13.7	nonad50-1h; intTHP1-6h; anaer-2h; TSB-exp-B1; nonad25-1h	9.35; 9.56; 9.74; 9.89; 10	NA	NA	NA	NA	0	0	0	NA	NA	NA	0	606	A29	B3	C3	na	na	-	-	NA	SAOUHSC_00037, S805, S209, S339, S578, S960, SAOUHSC_00841, S1038, S804, SAOUHSC_00792	0.95, 0.93, 0.92, 0.91, 0.91, 0.9, 0.9, 0.9, 0.89, 0.89	oatA, rpsL, fusA, rpsG, S189, tuf, S188, gerCC, SAOUHSC_00526, S187	-0.9, -0.9, -0.9, -0.89, -0.89, -0.89, -0.89, -0.89, -0.89, -0.89
SAOUHSC_00038	NA	42281	42382	-1	0					colist-exp; CDM-t4; lineTSB-t4; ciproTSB-exp; CDM-t2	10.9; 10.2; 10.2; 10.1; 10.1	vancRPMI-t4; flucRPMI-t4; RPMI-t4-A2; CO2-6h; pMEM-t4-C1	7.91; 7.95; 8; 8.11; 8.12	NA	NA	NA	NA	0	0	0	42281	42382	0.524407	1	1521	A30	B19	C13	na	na	Teg144	Repeated sequences	NA	S17, dus, S18, ltaA, S696, SAOUHSC_T0006, SAOUHSC_00092, S173, S479, S931	0.89, 0.86, 0.81, 0.74, 0.73, 0.73, 0.73, 0.73, 0.72, 0.72	S382, oppB, oppC, oppD, dnaI, SAOUHSC_01399, veg, oppF, SAOUHSC_01896, alr2	-0.81, -0.8, -0.79, -0.78, -0.75, -0.75, -0.75, -0.74, -0.73, -0.72
new_42383_42680_-1	S17	42383	42680	-1	intra	U19	SigA			colist-exp; TSB-exp-B1; flucTSB-exp; TSB-exp-B2; vancTSB-exp	12.1; 11.8; 11.7; 11.7; 11.5	vancRPMI-t4; pMEM-t4-C1; flucRPMI-t4; RPMI-t2-A1; RPMI-t4-A2	8.97; 8.98; 9.05; 9.14; 9.15	NA	NA	NA	NA	0	0	0	NA	NA	NA	0	1522	A30	B19	C13	na	na	Teg144	Repeated sequences	NA	SAOUHSC_00038, dus, ltaA, SAOUHSC_01459, coaA, S18, S173, SAOUHSC_00846, mvaK2, SAOUHSC_01735	0.89, 0.86, 0.82, 0.8, 0.79, 0.78, 0.77, 0.76, 0.76, 0.76	oppD, oppF, oppC, oppA, oppB, S382, dnaI, dnaB, SAOUHSC_01832, S403	-0.82, -0.81, -0.8, -0.78, -0.77, -0.77, -0.77, -0.76, -0.76, -0.75
SAOUHSC_00039	dus	42681	43613	-1	0	U18, U19	SigB, SigA			lineTSB-t4; TSB-t4-B3; TSB-t4-B2; vancTSB-t4; colist-exp	13.3; 13.1; 13; 12.9; 12.9	RPMI-t2-A1; vancRPMI-t4; RPMI-t4-A2; plasma-t4; flucRPMI-t4	9.41; 10.1; 10.1; 10.1; 10.2	NA	NA	NA	NA	0	0	0	42681	43667	1	0.945288753799392	1519	A30	B19	C13	na	na	-	-	RNA Metabolism>RNA processing and modification>tRNA modification Archaea>tRNA dihydrouridine synthase B (EC 1.-.-.-)	S18, S17, SAOUHSC_00038, deoB, S173, mvaK2, SAOUHSC_00333, S313, SAOUHSC_00332, SAOUHSC_00306	0.95, 0.86, 0.86, 0.8, 0.79, 0.78, 0.77, 0.77, 0.76, 0.76	dnaI, relA, S382, SAOUHSC_01832, SAOUHSC_01835, nrdI, serA, S403, SAOUHSC_00828, S292	-0.83, -0.82, -0.81, -0.8, -0.8, -0.79, -0.79, -0.79, -0.79, -0.79
new_43614_43674_-1	S18	43614	43674	-1	s-5'	U18, U19	SigB, SigA			lineTSB-t4; TSB-t4-B3; colist-exp; TSB-t4-B2; clindTSB-t4	13.4; 13.1; 13; 12.9; 12.9	RPMI-t2-A1; plasma-t4; RPMI-t4-A2; vancRPMI-t4; CO2-6h	9.55; 9.79; 10.1; 10.2; 10.4	NA	NA	NA	NA	0	0	0	NA	NA	NA	0	1520	A30	B19	C13	na	na	-	-	NA	dus, SAOUHSC_00038, deoB, SAOUHSC_00333, SAOUHSC_00332, S17, SAOUHSC_00099, SAOUHSC_00331, S313, SAOUHSC_02897	0.95, 0.81, 0.8, 0.78, 0.78, 0.78, 0.78, 0.78, 0.77, 0.76	dnaI, relA, dtd, SAOUHSC_00711, dnaB, ilvD, nrdE, SAOUHSC_00997, ilvB, S403	-0.82, -0.81, -0.79, -0.79, -0.77, -0.77, -0.76, -0.76, -0.75, -0.75
new_43676_43869_-1	S19	43676	43869	-1	5'	U19	SigA			colist-exp; RPMI-exp-A1; intTHP1-2h; TSB-exp-A; nonad25-1h	12; 11.2; 11.2; 11.1; 10.9	CO2-6h; vancRPMI-t4; flucRPMI-t4; RPMI-t4-A2; CDM-t2	8.63; 8.76; 8.96; 8.98; 9	NA	NA	NA	NA	0	0	0	NA	NA	NA	0	1415	A31	B20	C14	na	na	-	-	NA	S1119, S1020, SAOUHSC_01872, SAOUHSC_02633, mvaS, tcaB, S104, SAOUHSC_00416, SAOUHSC_01982, S72	0.81, 0.77, 0.76, 0.75, 0.73, 0.72, 0.71, 0.71, 0.71, 0.7	SAOUHSC_00325, S804, S503, appD, SAOUHSC_00969, SAOUHSC_00968, SAOUHSC_00970, appA, SAOUHSC_00376, arlR	-0.77, -0.75, -0.75, -0.74, -0.74, -0.73, -0.71, -0.71, -0.7, -0.7
SAOUHSC_00040	NA	43976	44179	1	0	U20	SigA			CDM-t4; flucTSB-t4; TSB-t4-B1; TSB-t4-B3; clindTSB-t4	11.5; 11.5; 11.4; 11.4; 11.4	CO2-6h; intS9-6h; flucRPMI-t4; vancRPMI-t4; RPMI-t4-A2	9.09; 9.47; 9.56; 9.56; 9.64	NA	NA	NA	NA	0	0	0	43976	44179	0.833217	1	810	A32	B3	C3	na	na	-	-	NA	SAOUHSC_00041, SAOUHSC_01861, S830, dinP, S265, S643, SAOUHSC_00978, SAOUHSC_01213, frp, deoC2	0.93, 0.87, 0.87, 0.87, 0.86, 0.85, 0.85, 0.85, 0.84, 0.84	mgrA, S264, S716, S915, purR, S735, SAOUHSC_01908, S561, guaA, secF	-0.9, -0.87, -0.86, -0.85, -0.85, -0.85, -0.85, -0.84, -0.84, -0.84
SAOUHSC_00041	NA	44228	44524	1	0	U20	SigA			CDM-t4; flucTSB-t4; TSB-t4-B1; TSB-t2-B1; TSB-t4-B3	11.7; 11.4; 11.3; 11.2; 11.2	RPMI-t2-A1; CO2-6h; vancRPMI-t4; flucRPMI-t4; intS9-6h	9.12; 9.3; 9.34; 9.39; 9.47	NA	NA	NA	NA	0	0	0	44228	44524	1	1	811	A32	B3	C3	na	na	-	-	NA	S830, SAOUHSC_00040, SAOUHSC_01213, dinP, SAOUHSC_00381, SAOUHSC_00382, S1121, S265, SAOUHSC_01861, SAOUHSC_02861	0.93, 0.93, 0.92, 0.92, 0.91, 0.91, 0.91, 0.91, 0.91, 0.91	S266, mgrA, SAOUHSC_01908, S561, trmB, ipk, nrdF, S247, SAOUHSC_01155, SAOUHSC_01866	-0.92, -0.91, -0.9, -0.9, -0.9, -0.9, -0.9, -0.9, -0.9, -0.9
SAOUHSC_00042	NA	44596	45816	-1	0					vancRPMI-t4; lineTSB-t4; TSB-t4-B2; flucRPMI-t4; RPMI-t4-A2	10.4; 10.3; 10.3; 10.2; 10.2	intS9-2h; RPMI-exp-A1; ciproTSB-t4; TSB-exp-A; nonad50-1h	8.31; 8.36; 8.56; 8.58; 8.65	NA	NA	NA	NA	0	0	0	44596	45816	1	1	441	A33	B21	C3	na	na	-	-	NA	S804, SAOUHSC_02783, hisH, S122, SAOUHSC_00376, SAOUHSC_00326, SAOUHSC_00327, SAOUHSC_00032, S15, SAOUHSC_00325	0.82, 0.8, 0.79, 0.79, 0.79, 0.78, 0.77, 0.77, 0.77, 0.76	SAOUHSC_02351, tuf, atpB, SAOUHSC_00675, S189, ndk, gerCC, atpE, atpF, S904	-0.77, -0.77, -0.76, -0.75, -0.75, -0.75, -0.75, -0.74, -0.74, -0.74
SAOUHSC_00043	NA	45809	46360	-1	0					plasma-t4; vancRPMI-t4; RPMI-t4-A2; CDM-exp; flucRPMI-t4	9.29; 9.29; 9.22; 9.16; 8.93	TSB-t2-B1; lineTSB-t4; intS9-2h; TSB-t4-B2; TSB-t4-B1	7.88; 7.88; 7.9; 7.9; 7.93	NA	NA	NA	NA	0	0	0	45809	46360	1	1	2784	A34	B22	C2	na	na	-	-	NA	SAOUHSC_00989, pcp, SAOUHSC_02773, mnmA, SAOUHSC_00995, SAOUHSC_00996, SAOUHSC_02595, SAOUHSC_00543, SAOUHSC_02731, SAOUHSC_00531	0.77, 0.77, 0.77, 0.76, 0.75, 0.74, 0.74, 0.73, 0.73, 0.73	SAOUHSC_00305, S1050, S312, S96, SAOUHSC_01318, deoB, S920, SAOUHSC_00695, SAOUHSC_00306, deoC2	-0.74, -0.72, -0.71, -0.71, -0.7, -0.7, -0.7, -0.69, -0.69, -0.69
SAOUHSC_00044	NA	46473	47333	1	0					CDM-t4; vancTSB-t4; TSB-t4-B2; lineTSB-t4; TSB-t4-B1	12.2; 12; 12; 11.9; 11.9	colist-exp; intS9-2h; intS9-6h; RPMI-exp-A1; CDM-exp	8.74; 9.62; 9.67; 9.73; 9.89	NA	NA	NA	NA	0	0	0	46473	47333	1	1	845	A35	B3	C3	na	na	-	-	NA	S20, sspB, SAOUHSC_01542, SAOUHSC_01543, SAOUHSC_01541, SAOUHSC_02248, SAOUHSC_01957, SAOUHSC_01926, S866, SAOUHSC_01508	0.96, 0.92, 0.9, 0.9, 0.9, 0.9, 0.9, 0.89, 0.89, 0.89	pnpA, ctaB, cls2, aapA, SAOUHSC_01067, S242, SAOUHSC_02687, nupC, S195, dnaC	-0.9, -0.9, -0.9, -0.89, -0.89, -0.89, -0.88, -0.88, -0.87, -0.87
new_47334_47574_1	S20	47334	47574	1	3'					TSB-t4-B2; CDM-t4; lineTSB-t4; vancTSB-t4; flucTSB-t4	12.4; 12.4; 12.3; 12.3; 12.2	RPMI-exp-A1; colist-exp; intS9-2h; intS9-6h; plasma-exp	9.97; 9.99; 10; 10.1; 10.2	NA	NA	NA	NA	0	0	0	NA	NA	NA	0	846	A35	B3	C3	na	na	-	-	NA	SAOUHSC_00044, sspB, SAOUHSC_01957, set6, SAOUHSC_01926, sspC, SAOUHSC_01830, SAOUHSC_01363, S865, SAOUHSC_02980	0.96, 0.89, 0.88, 0.88, 0.88, 0.88, 0.87, 0.87, 0.87, 0.86	pnpA, ctaB, SAOUHSC_01067, S616, cls2, nupC, qoxC, mnhA, cdsA, rpsG	-0.9, -0.9, -0.9, -0.9, -0.89, -0.88, -0.88, -0.88, -0.88, -0.87
new_47596_47688_-1	S21	47596	47688	-1	s-3'NT					vancRPMI-t4; RPMI-t4-A2; flucRPMI-t4; RPMI-t2-A1; colist-exp	11.9; 11.4; 11.2; 10.2; 9.79	T/SmxTSB-t4; TSB-t4-C; CDM-t2; clindTSB-exp; TSB-t2-C	8.59; 8.64; 8.75; 8.75; 8.78	NA	NA	NA	NA	0	0	0	NA	NA	NA	0	1916	A36	B23	C15	na	na	-	-	NA	SAOUHSC_00045, SAOUHSC_02890, SAOUHSC_02891, S345, S744, S385, S577, S79, icaD, SAOUHSC_00235	0.9, 0.83, 0.79, 0.79, 0.76, 0.74, 0.74, 0.73, 0.71, 0.7	rluB, codY, scpA, mvaA, mnaA, S638, gyrA, glmS, S156, rumA	-0.75, -0.73, -0.7, -0.7, -0.7, -0.7, -0.7, -0.69, -0.68, -0.67
SAOUHSC_00045	NA	47689	48222	-1	0					vancRPMI-t4; RPMI-t4-A2; flucRPMI-t4; flucTSB-t4; TSB-t4-B2	11.1; 11; 10.6; 9.92; 9.75	anaer-2h; TSB-t4-C; clindTSB-exp; CDM-t2; nonad50-1h	8.63; 8.7; 8.74; 8.74; 8.77	NA	NA	NA	NA	0	0	0	47689	48222	1	1	1917	A36	B23	C15	na	na	-	-	NA	S21, S417, S297, S1158, SAOUHSC_00755, S503, S321, SAOUHSC_02936, S789, SAOUHSC_02890	0.9, 0.78, 0.78, 0.74, 0.74, 0.73, 0.73, 0.73, 0.73, 0.72	mnaA, prs, atpB, thl, mvaD, atpE, S104, mvaA, SAOUHSC_02351, mvaK1	-0.75, -0.74, -0.74, -0.72, -0.71, -0.71, -0.71, -0.71, -0.7, -0.7
SAOUHSC_00046	NA	48313	49056	1	0					vancRPMI-t4; RPMI-t4-A2; flucRPMI-t4; plasma-t4; pMEM-t4-C1	10.7; 10.7; 10.5; 10.4; 10.1	colist-exp; CDM-t2; intS9-2h; lineTSB-t4; intTHP1-2h	8.22; 8.96; 9.1; 9.14; 9.21	NA	NA	NA	NA	0	0	0	48322	49056	1	1	3808	A37	B24	C1	na	na	-	-	NA	S1031, SAOUHSC_01706, miaB, SAOUHSC_02651, S1030, S1, SAOUHSC_02010, SAOUHSC_01270, S513, S397	0.81, 0.79, 0.74, 0.74, 0.72, 0.7, 0.69, 0.69, 0.69, 0.69	SAOUHSC_00360, SAOUHSC_02852, SAOUHSC_02319, S818, S929, menC, S1113, S1093, SAOUHSC_02088, S1108	-0.76, -0.68, -0.67, -0.65, -0.64, -0.64, -0.63, -0.63, -0.62, -0.61
SAOUHSC_00047	NA	49490	50092	1	0					RPMI-t4-A2; vancRPMI-t4; colist-exp; plasma-t4; intTHP1-6h	11.1; 11.1; 11; 10.9; 10.8	intS9-2h; TSB-t2-C; TSB-t4-C; ciproTSB-t4; TSB-t4-B2	9.65; 9.89; 9.96; 9.98; 10	NA	NA	NA	NA	0	0	0	49481	50092	1	0.985294117647059	1878	A38	B25	C16	na	na	-	-	NA	SAOUHSC_02891, S1157, SAOUHSC_00772, bglA, icaC, SAOUHSC_02935, S390, fur, S79, S744	0.7, 0.68, 0.68, 0.67, 0.66, 0.65, 0.63, 0.63, 0.63, 0.63	SAOUHSC_01922, xerC, S719, SAOUHSC_01503, dfrA, SAOUHSC_01318, phoP, SAOUHSC_01433, SAOUHSC_01813, S920	-0.66, -0.6, -0.59, -0.59, -0.59, -0.58, -0.58, -0.57, -0.57, -0.57
SAOUHSC_00049	NA	50359	53511	1	0	U21	SigA			plasma-t4; vancTSB-t4; anaer-2h; TSB-t4-B2; lineTSB-t4	11.1; 11; 10.9; 10.9; 10.9	colist-exp; eryTSB-exp; clindTSB-exp; ciproTSB-exp; vancTSB-exp	8.12; 8.6; 8.68; 8.79; 8.8	NA	NA	NA	NA	0	0	0	50359	53511	1	1	1103	A39	B3	C3	na	na	-	-	NA	SAOUHSC_02650, epiD, SAOUHSC_00166, SAOUHSC_00547, SAOUHSC_00164, epiP, SAOUHSC_02677, S1029, epiC, orfX	0.86, 0.86, 0.86, 0.85, 0.85, 0.85, 0.84, 0.84, 0.83, 0.83	S469, SAOUHSC_00418, S328, S166, S699, SAOUHSC_00991, SAOUHSC_00420, yajC, S745, arsC	-0.9, -0.89, -0.88, -0.88, -0.88, -0.87, -0.87, -0.87, -0.87, -0.87
SAOUHSC_00050	NA	53568	54050	1	0					plasma-t4; CO2-2h; RPMI-t4-A2; vancRPMI-t4; CO2-6h	11.4; 11.2; 11.2; 11.2; 11.2	clindTSB-exp; lineTSB-exp; TSB-exp-B2; T/SmxTSB-exp; TSB-exp-B3	9.61; 9.7; 9.76; 9.79; 9.8	NA	NA	NA	NA	0	0	0	53568	54050	1	1	1991	A40	B26	C6	na	na	-	-	NA	appA, SAOUHSC_00049, oppA, S1070, S594, SAOUHSC_02875, SAOUHSC_02145, oppF, S349, SAOUHSC_02876	0.81, 0.8, 0.79, 0.76, 0.75, 0.75, 0.74, 0.74, 0.74, 0.74	SAOUHSC_00523, glpK, S507, SAOUHSC_01460, S609, tgt, ruvB, S145, fabG, queA	-0.84, -0.82, -0.81, -0.81, -0.8, -0.8, -0.8, -0.8, -0.79, -0.79
SAOUHSC_00051	plc	54255	55241	1	0	U22	SigA			CO2-2h; intTHP1-6h; anaer-2h; nonad50-1h; intS9-6h	11.6; 11.2; 11.1; 10.6; 9.78	CDM-t4; TSB-t2-B1; CDM-t2; TSB-t4-B1; vancTSB-t4	7.79; 7.81; 7.81; 7.87; 8.08	NA	NA	NA	NA	0	0	0	54255	55241	1	1	2474	A41	B27	C17	na	na	-	-	Phages, Prophages, Transposable elements, Plasmids>Pathogenicity islands>Listeria Pathogenicity Island LIPI-1 extended>Phosphatidylinositol-specific phospholipase C (EC 4.6.1.13)	SAOUHSC_02688, S986, sarR, sak, S1187, S985, SAOUHSC_00284, pheA, kdpA, SAOUHSC_02313	0.77, 0.76, 0.74, 0.74, 0.73, 0.72, 0.72, 0.72, 0.72, 0.72	dnaJ, S666, S951, SAOUHSC_02448, prmA, bfmBAA, S646, lpdA, SAOUHSC_01421, murC	-0.76, -0.75, -0.74, -0.74, -0.73, -0.72, -0.71, -0.71, -0.71, -0.71
SAOUHSC_00052	NA	55462	56232	1	0					anaer-2h; CDM-t4; pMEM-t4-C1; CDM-t2; flucTSB-t4	9.33; 9.3; 9; 8.88; 8.58	ciproTSB-exp; CDM-exp; clindTSB-exp; TSB-exp-B2; flucRPMI-t4	7.54; 7.55; 7.59; 7.63; 7.63	NA	NA	NA	NA	0	0	0	55462	56232	1	1	342	A42	B28	C11	na	na	-	-	NA	SAOUHSC_00053, SAOUHSC_00402, SAOUHSC_01584, SAOUHSC_01583, SAOUHSC_00547, SAOUHSC_00404, SAOUHSC_00807, S1094, S330, S125	0.73, 0.73, 0.69, 0.68, 0.67, 0.65, 0.64, 0.64, 0.64, 0.63	nhaC, S357, S787, SAOUHSC_00330, sepA, SAOUHSC_02574, SAOUHSC_00329, S103, SAOUHSC_01478, S101	-0.68, -0.67, -0.61, -0.61, -0.59, -0.59, -0.59, -0.59, -0.59, -0.59
SAOUHSC_00053	NA	56284	57054	1	0					CDM-t4; TSB-t4-B2; vancTSB-t4; pMEM-t4-C1; TSB-t4-B1	10.1; 10; 10; 9.88; 9.76	colist-exp; intTHP1-6h; clindTSB-exp; intTHP1-2h; ciproTSB-exp	7.81; 8.08; 8.4; 8.42; 8.43	NA	NA	NA	NA	0	0	0	56284	57054	1	1	1663	A43	B29	C18	na	na	-	-	NA	SAOUHSC_00054, SAOUHSC_00055, SAOUHSC_00547, SAOUHSC_00052, SAOUHSC_00049, set12, truncated-tnp, S763, SAOUHSC_00044, S762	0.83, 0.77, 0.76, 0.73, 0.72, 0.72, 0.71, 0.71, 0.7, 0.7	S699, tcaB, SAOUHSC_02633, S899, SAOUHSC_00957, SAOUHSC_02761, sepA, mnhE, S787, mnhB	-0.76, -0.76, -0.75, -0.73, -0.73, -0.72, -0.72, -0.72, -0.72, -0.72
SAOUHSC_00054	NA	57118	57888	1	0					CDM-t4; CDM-t2; vancTSB-t4; TSB-t4-B2; lineTSB-t4	10.6; 10.4; 10.4; 10.3; 10.1	colist-exp; intTHP1-6h; intTHP1-2h; intS9-6h; CDM-exp	7.81; 8.3; 8.55; 8.81; 8.9	NA	NA	NA	NA	0	0	0	57118	57888	1	1	1665	A44	B29	C18	na	na	-	-	NA	SAOUHSC_00055, SAOUHSC_00053, SAOUHSC_00268, SAOUHSC_00274, sbcC, SAOUHSC_01543, fmtB, SAOUHSC_01508, SAOUHSC_01542, SAOUHSC_01554	0.95, 0.83, 0.83, 0.79, 0.77, 0.76, 0.76, 0.76, 0.75, 0.75	brnQ2, putP, S89, SAOUHSC_01902, SAOUHSC_00659, sepA, S1017, S756, SAOUHSC_02628, S670	-0.76, -0.76, -0.75, -0.73, -0.72, -0.72, -0.72, -0.71, -0.71, -0.7
SAOUHSC_00055	NA	57955	58722	1	0					CDM-t4; vancTSB-t4; CDM-t2; TSB-t4-B2; lineTSB-t4	10.6; 10.4; 10.3; 10.3; 10.1	colist-exp; intTHP1-6h; intTHP1-2h; intS9-6h; intS9-2h	7.79; 8.29; 8.62; 8.68; 8.72	S22	new_58617_60971_-1	0.0723515010295656	-0.4	0.138020833333333	0.0450106157112527	106	57955	58722	1	1	1666	A44	B29	C18	AS target	na	-	-	NA	SAOUHSC_00054, SAOUHSC_00268, nth, SAOUHSC_01508, sbcC, SAOUHSC_02180, SAOUHSC_01543, fmtB, SAOUHSC_01542, SAOUHSC_01703	0.95, 0.89, 0.83, 0.82, 0.82, 0.81, 0.81, 0.81, 0.81, 0.8	S89, putP, brnQ2, SAOUHSC_01902, S1017, SAOUHSC_00659, SAOUHSC_02628, SAOUHSC_00683, S756, S1101	-0.81, -0.8, -0.79, -0.79, -0.78, -0.78, -0.78, -0.77, -0.77, -0.75
new_58617_60971_-1	S22	58617	60971	-1	Indep-NT	U24	SigB			CO2-6h; colist-exp; CDM-t2; vancRPMI-t4; RPMI-t4-A2	11.5; 10.8; 10.8; 10.7; 10.5	nonad25-1h; flucRPMI-exp; CO2-1h; RPMI-exp-A2; vancRPMI-exp	7.65; 7.88; 7.94; 7.94; 7.95	NA	SAOUHSC_00056	-0.36605400705066	-5.6	0.898938428874735	0.962710322874034	2117	NA	NA	NA	0	410	A45	B30	C3	AS	na	Teg15as	Antisense signals	NA	S1158, S789, S1172, S989, SAOUHSC_02936, SAOUHSC_02991, S286, SAOUHSC_02995, S417, SAOUHSC_00688	0.84, 0.82, 0.81, 0.81, 0.81, 0.81, 0.8, 0.78, 0.78, 0.77	SAOUHSC_00973, mraW, SAOUHSC_00972, lspA, engB, SAOUHSC_01838, SAOUHSC_00909, S408, infA, SAOUHSC_00974	-0.75, -0.75, -0.74, -0.73, -0.72, -0.72, -0.72, -0.71, -0.71, -0.71
new_58776_58854_1	S23	58776	58854	1	s-5'	U23	SigA			colist-exp; TSB-exp-C; ciproTSB-exp; TSB-exp-B3; TSB-exp-B2	12.8; 12.7; 12.6; 12.4; 12.4	intS9-6h; vancTSB-t4; CO2-2h; RPMI-exp-A1; CO2-6h	11; 11; 11.1; 11.1; 11.1	NA	NA	NA	NA	0	0	0	NA	NA	NA	0	2520	A46	B31	C2	na	na	-	-	NA	SAOUHSC_00056, SAOUHSC_02530, SAOUHSC_02267, SAOUHSC_02531, SAOUHSC_02996, S740, S1032, folP, trxB, SAOUHSC_02997	0.84, 0.72, 0.7, 0.68, 0.68, 0.67, 0.67, 0.67, 0.66, 0.66	gpmA, S594, S790, arlS, sgtB, S795, SAOUHSC_00969, truncated-mapW, SAOUHSC_00970, mntR	-0.72, -0.7, -0.69, -0.67, -0.67, -0.67, -0.66, -0.66, -0.66, -0.65
SAOUHSC_00056	NA	58855	61053	1	0	U23	SigA			colist-exp; ciproTSB-exp; TSB-exp-C; T/SmxTSB-exp; clindTSB-exp	12.3; 12.1; 12.1; 12.1; 12.1	vancRPMI-t4; CO2-6h; RPMI-t4-A2; CO2-2h; TSB-t4-B2	10.2; 10.3; 10.3; 10.3; 10.4	S22	new_58617_60971_-1	-0.36605400705066	-5.6	0.962710322874034	0.898938428874735	2117	58816	61053	1	0.982573726541555	2539	A47	B32	C2	AS target	na	-	-	NA	S759, S23, S220, SAOUHSC_02996, SAOUHSC_00603, SAOUHSC_00446, S145, prs, SAOUHSC_00758, hemL	0.85, 0.84, 0.81, 0.8, 0.8, 0.79, 0.78, 0.78, 0.78, 0.78	S790, S594, S795, arlS, sgtB, SAOUHSC_01986, S297, S595, S733, SAOUHSC_00050	-0.84, -0.8, -0.77, -0.76, -0.76, -0.75, -0.74, -0.73, -0.72, -0.71
SAOUHSC_00057	NA	61204	62382	1	0	U25	SigB			lineTSB-t4; TSB-t4-B3; TSB-t4-B2; vancTSB-t4; clindTSB-t4	14; 13.8; 13.7; 13.6; 13.5	intS9-6h; intS9-2h; intTHP1-6h; RPMI-exp-A1; intTHP1-2h	8.5; 8.62; 8.77; 8.98; 9.07	NA	NA	NA	NA	0	0	0	61204	62382	1	1	1081	A21	B3	C3	na	na	-	-	NA	norC, S24, SAOUHSC_00133, S43, SAOUHSC_02825, S42, S27, S1066, SAOUHSC_00065, SAOUHSC_02180	0.99, 0.98, 0.96, 0.95, 0.95, 0.94, 0.94, 0.94, 0.93, 0.93	S669, purR, S736, SAOUHSC_01265, ipk, S1017, S974, trmB, S618, SAOUHSC_02523	-0.93, -0.92, -0.92, -0.91, -0.91, -0.9, -0.9, -0.9, -0.9, -0.9
SAOUHSC_00058	norC	62384	63772	1	0	U25	SigB			lineTSB-t4; TSB-t4-B3; TSB-t4-B2; vancTSB-t4; CDM-t2	14.1; 13.8; 13.7; 13.6; 13.5	intS9-2h; intS9-6h; intTHP1-6h; intTHP1-2h; RPMI-exp-A1	8.74; 8.79; 9.01; 9.14; 9.22	NA	NA	NA	NA	0	0	0	62384	63772	1	1	1082	A21	B3	C3	na	na	-	-	NA	SAOUHSC_00057, S24, SAOUHSC_00133, SAOUHSC_02825, SAOUHSC_02728, S43, S42, S27, SAOUHSC_00065, SAOUHSC_00854	0.99, 0.99, 0.95, 0.94, 0.94, 0.94, 0.93, 0.93, 0.93, 0.93	S669, S736, S618, purR, SAOUHSC_01265, SAOUHSC_02668, ipk, trmB, SAOUHSC_01866, S687	-0.92, -0.91, -0.89, -0.89, -0.89, -0.88, -0.88, -0.88, -0.88, -0.88
new_63773_63930_1	S24	63773	63930	1	3'	U25	SigB			lineTSB-t4; TSB-t4-B2; vancTSB-t4; TSB-t4-B3; clindTSB-t4	14; 13.9; 13.6; 13.6; 13.5	intS9-2h; intS9-6h; intTHP1-6h; nonad25-1h; nonad50-1h	8.96; 9.06; 9.09; 9.26; 9.34	NA	NA	NA	NA	0	0	0	NA	NA	NA	0	1080	A21	B3	C3	na	na	-	-	NA	norC, SAOUHSC_00057, SAOUHSC_00133, S43, SAOUHSC_02728, SAOUHSC_02825, S27, S42, SAOUHSC_00065, S1066	0.99, 0.98, 0.95, 0.94, 0.94, 0.93, 0.93, 0.93, 0.93, 0.93	S669, S736, ipk, purR, SAOUHSC_01866, SAOUHSC_02523, S242, trmB, SAOUHSC_01265, SAOUHSC_01153	-0.93, -0.9, -0.89, -0.89, -0.89, -0.89, -0.88, -0.88, -0.88, -0.88
new_64185_64264_-1	S25	64185	64264	-1	s-3'					clindTSB-exp; lineTSB-exp; TSB-exp-B1; T/SmxTSB-exp; TSB-exp-A	11.6; 11.4; 11.2; 11.2; 11.1	pMEM-t2-C1; CDM-t2; CDM-t4; pMEM-t4-C1; eryTSB-t4	7.37; 7.58; 7.67; 7.76; 7.78	NA	NA	NA	NA	0	0	0	NA	NA	NA	0	3078	A48	B5	C2	na	na	-	-	NA	SAOUHSC_00060, tgt, mnhC, S145, S441, mnhD, mnhB, S206, SAOUHSC_00567, obgE	0.88, 0.81, 0.79, 0.78, 0.78, 0.78, 0.78, 0.78, 0.78, 0.78	dps, perR, S795, SAOUHSC_00617, SAOUHSC_00767, SAOUHSC_01957, SAOUHSC_00962, SAOUHSC_02691, SAOUHSC_01851, SAOUHSC_00547	-0.77, -0.77, -0.77, -0.76, -0.75, -0.75, -0.74, -0.73, -0.73, -0.72
SAOUHSC_00060	NA	64265	65926	-1	0	U27	NM			clindTSB-exp; eryTSB-exp; intS9-6h; lineTSB-exp; flucTSB-exp	14; 13.7; 13.7; 13.6; 13.5	CDM-t4; CDM-t2; lineTSB-t4; TSB-t4-B2; eryTSB-t4	8.66; 9.09; 9.68; 9.68; 9.76	NA	NA	NA	NA	0	0	0	64265	65932	1	0.996402877697842	3079	A48	B5	C2	na	na	-	-	Phosphorus Metabolism>Phosphorus Metabolism - no subcategory>Phosphate metabolism>Na/Pi cotransporter II-related protein	S25, obgE, pnpA, SAOUHSC_02358, SAOUHSC_01979, cdsA, hemC, SAOUHSC_01067, S439, rpsI	0.88, 0.83, 0.83, 0.82, 0.82, 0.81, 0.81, 0.81, 0.8, 0.8	SAOUHSC_01925, SAOUHSC_01957, arcC1, SAOUHSC_01830, S20, SAOUHSC_02928, SAOUHSC_01926, argF, sspC, SAOUHSC_00044	-0.85, -0.82, -0.81, -0.81, -0.81, -0.8, -0.8, -0.8, -0.79, -0.79
SAOUHSC_00061	NA	66252	68027	-1	0	U28	SigA			CDM-t2; anaer-2h; clindTSB-t4; TSB-t4-B3; CDM-t4	11.6; 11.5; 11.3; 11.3; 11	pMEM-t4-C1; intS9-2h; RPMI-t2-A1; vancRPMI-exp; intTHP1-2h	7.83; 7.84; 7.96; 8.06; 8.06	NA	NA	NA	NA	0	0	0	66252	68027	1	1	875	A49	B3	C3	na	na	-	-	NA	S269, SAOUHSC_02908, SAOUHSC_00242, SAOUHSC_02824, capP, S937, SAOUHSC_00699, arcC1, S1011, S1066	0.9, 0.89, 0.88, 0.88, 0.88, 0.88, 0.87, 0.87, 0.87, 0.87	S181, S164, rplU, rplK, S694, SAOUHSC_01756, SAOUHSC_01153, SAOUHSC_00964, spsA, rpsB	-0.86, -0.85, -0.85, -0.85, -0.85, -0.85, -0.85, -0.85, -0.85, -0.85
SAOUHSC_00062	NA	68201	69073	-1	0					colist-exp; RPMI-t2-A1; T/SmxTSB-exp; eryTSB-exp; lineTSB-exp	8.77; 8.08; 7.88; 7.88; 7.87	TSB-t4-B2; pMEM-t4-C1; pMEM-t2-C1; vancTSB-t4; intS9-2h	7.18; 7.22; 7.23; 7.24; 7.27	NA	NA	NA	NA	0	0	0	68201	69073	1	1	2999	A50	B33	C2	na	na	-	-	RNA Metabolism>RNA processing and modification>Queuosine-Archaeosine Biosynthesis>Permease of the drug/metabolite transporter (DMT) superfamily;Virulence, Disease and Defense>Resistance to antibiotics and toxic compounds>Cobalt-zinc-cadmium resistance>Permease of the drug/metabolite transporter (DMT) superfamily	SAOUHSC_02948, argB, argC, S787, argJ, SAOUHSC_01071, S977, argD, S1165, SAOUHSC_01828	0.82, 0.81, 0.79, 0.78, 0.77, 0.77, 0.77, 0.76, 0.74, 0.73	SAOUHSC_00163, SAOUHSC_01650, SAOUHSC_01649, SAOUHSC_00547, SAOUHSC_02472, SAOUHSC_01313, sgtB, SAOUHSC_00166, gpsB, SAOUHSC_01314	-0.73, -0.73, -0.72, -0.72, -0.72, -0.72, -0.72, -0.71, -0.69, -0.69
SAOUHSC_00064	norG	69186	70583	1	0					TSB-exp-C; T/SmxTSB-exp; TSB-exp-B3; eryTSB-exp; TSB-exp-B1	9.75; 9.71; 9.61; 9.6; 9.56	TSB-t2-B1; flucTSB-t4; pMEM-t4-C1; T/SmxTSB-t4; TSB-t4-B1	7.78; 7.8; 7.83; 7.88; 7.93	NA	NA	NA	NA	0	0	0	69186	70583	1	1	3451	A51	B5	C2	na	na	-	-	Amino Acids and Derivatives>Glutamine, glutamate, aspartate, asparagine; ammonia assimilation>Glutamine, Glutamate, Aspartate and Asparagine Biosynthesis>Aspartate aminotransferase (EC 2.6.1.1);Amino Acids and Derivatives>Lysine, threonine, methionine, and cysteine>Threonine and Homoserine Biosynthesis>Aspartate aminotransferase (EC 2.6.1.1);Amino Acids and Derivatives>Proline and 4-hydroxyprolin…	tilS, S647, htrA, S512, SAOUHSC_02580, S692, S994, SAOUHSC_01976, metS, SAOUHSC_A02450	0.93, 0.91, 0.91, 0.9, 0.9, 0.9, 0.9, 0.89, 0.89, 0.89	SAOUHSC_00371, SAOUHSC_02572, gudB, SAOUHSC_00792, S315, SAOUHSC_02925, SAOUHSC_02466, butA, SAOUHSC_00767, S316	-0.9, -0.9, -0.89, -0.89, -0.89, -0.88, -0.88, -0.88, -0.88, -0.88
new_70704_70772_1	S26	70704	70772	1	s-5'	U29	SigB			vancTSB-t4; lineTSB-t4; T/SmxTSB-t4; CDM-t2; TSB-t4-B2	13.6; 13.2; 13.1; 13.1; 13.1	plasma-t4; intTHP1-2h; nonad25-1h; pMEM-t4-C1; flucRPMI-exp	9.26; 9.84; 9.94; 9.94; 9.96	NA	NA	NA	NA	0	0	0	NA	NA	NA	0	945	A21	B3	C3	na	na	-	-	NA	SAOUHSC_00065, S27, SAOUHSC_00309, csbB, S1155, SAOUHSC_00854, S42, SAOUHSC_02138, SAOUHSC_03032, mnhG	0.97, 0.96, 0.95, 0.94, 0.94, 0.94, 0.93, 0.93, 0.93, 0.93	rplU, S694, SAOUHSC_01756, S1005, rpsF, S289, ssb, SAOUHSC_02358, spsA, S618	-0.91, -0.9, -0.9, -0.89, -0.87, -0.87, -0.87, -0.87, -0.87, -0.87
SAOUHSC_00065	NA	70773	71246	1	0	U29	SigB			lineTSB-t4; TSB-t4-B2; TSB-t4-B3; vancTSB-t4; clindTSB-t4	14.3; 14; 14; 13.9; 13.8	plasma-t4; nonad25-1h; vancRPMI-exp; nonad50-1h; RPMI-exp-A2	9.58; 10; 10.1; 10.2; 10.2	NA	NA	NA	NA	0	0	0	70773	71246	1	1	946	A21	B3	C3	na	na	-	-	NA	S27, S42, SAOUHSC_00309, S1155, S26, SAOUHSC_02930, SAOUHSC_02908, csbB, SAOUHSC_02138, SAOUHSC_00134	0.99, 0.98, 0.97, 0.97, 0.97, 0.96, 0.96, 0.96, 0.96, 0.96	rplU, S694, SAOUHSC_01756, S1005, secF, rpmA, SAOUHSC_01866, S618, spsB, trmB	-0.94, -0.93, -0.92, -0.92, -0.92, -0.91, -0.91, -0.91, -0.9, -0.9
new_71247_71338_1	S27	71247	71338	1	s-inter	U29	SigB			lineTSB-t4; TSB-t4-B2; vancTSB-t4; TSB-t4-B3; T/SmxTSB-t4	13.8; 13.8; 13.8; 13.8; 13.6	plasma-t4; intS9-6h; nonad50-1h; nonad25-1h; anaer-2h	9.51; 10; 10; 10; 10.1	NA	NA	NA	NA	0	0	0	NA	NA	NA	0	947	A21	B3	C3	na	na	-	-	NA	SAOUHSC_00065, S42, S26, SAOUHSC_00309, SAOUHSC_02930, SAOUHSC_00133, SAOUHSC_02908, S1155, mnhG, S769	0.99, 0.97, 0.96, 0.96, 0.95, 0.95, 0.95, 0.95, 0.95, 0.95	S694, rplU, S669, secF, SAOUHSC_01866, S1005, SAOUHSC_01756, trmB, S735, S886	-0.93, -0.92, -0.91, -0.91, -0.91, -0.91, -0.91, -0.9, -0.9, -0.9
new_71340_71507_1	S28	71340	71507	1	5'	U30, U29	SigA, SigB			lineTSB-t4; TSB-t4-B3; TSB-t4-B2; T/SmxTSB-t4; vancTSB-t4	14.2; 13.9; 13.9; 13.8; 13.8	anaer-2h; TSB-exp-A; CDM-exp; intS9-2h; TSB-exp-B1	10.9; 11.3; 11.5; 11.6; 11.7	NA	NA	NA	NA	0	0	0	NA	NA	NA	0	527	A52	B34	C3	na	na	-	-	NA	lctP1, SAOUHSC_02722, S27, ami, S29, S1059, SAOUHSC_00133, SAOUHSC_00065, S43, SAOUHSC_03032	0.89, 0.82, 0.81, 0.81, 0.81, 0.81, 0.8, 0.8, 0.79, 0.79	SAOUHSC_01153, SAOUHSC_01185, pknB, hsdS, sun, SAOUHSC_01186, gatC, sepF, gatA, gatB	-0.8, -0.8, -0.8, -0.8, -0.8, -0.8, -0.79, -0.79, -0.79, -0.78
SAOUHSC_00067	lctP1	71508	73100	1	0	U30, U29	SigA, SigB			colist-exp; lineTSB-t4; T/SmxTSB-t4; TSB-t4-B3; TSB-t4-B2	14.2; 13.9; 13.6; 13.6; 13.6	anaer-2h; TSB-exp-A; RPMI-exp-A1; intS9-2h; CDM-exp	11.2; 11.4; 11.6; 11.6; 12	NA	NA	NA	NA	0	0	0	71508	73100	1	1	528	A52	B34	C3	na	na	-	-	NA	S28, S29, SAOUHSC_01130, ami, SAOUHSC_00571, SAOUHSC_02728, SAOUHSC_00133, SAOUHSC_02824, SAOUHSC_00572, SAOUHSC_02722	0.89, 0.82, 0.77, 0.74, 0.73, 0.73, 0.71, 0.71, 0.7, 0.7	SAOUHSC_02101, S824, SAOUHSC_02100, SAOUHSC_02694, SAOUHSC_02303, S891, SAOUHSC_02695, S1048, SAOUHSC_01185, SAOUHSC_01192	-0.76, -0.76, -0.74, -0.73, -0.73, -0.72, -0.72, -0.72, -0.72, -0.72
new_73101_73172_1	S29	73101	73172	1	s-3'					colist-exp; TSB-t4-B2; lineTSB-t4; vancTSB-t4; TSB-t4-B1	13.4; 12.9; 12.8; 12.8; 12.3	anaer-2h; intS9-2h; TSB-exp-A; intS9-6h; TSB-exp-B3	9.68; 9.78; 10.1; 10.1; 10.2	NA	NA	NA	NA	0	0	0	NA	NA	NA	0	526	A52	B34	C3	na	na	-	-	NA	S208, lctP1, S28, ami, SAOUHSC_00572, SAOUHSC_02824, S24, cobB, SAOUHSC_01130, SAOUHSC_01507	0.82, 0.82, 0.81, 0.8, 0.79, 0.78, 0.77, 0.77, 0.76, 0.76	SAOUHSC_02149, SAOUHSC_02100, SAOUHSC_01153, SAOUHSC_01192, ubiE, S617, vraS, secE, S179, S511	-0.8, -0.78, -0.77, -0.77, -0.76, -0.76, -0.75, -0.75, -0.74, -0.74
SAOUHSC_00069	spa	73429	74979	-1	0	U31	SigA			plasma-exp; RPMI-t2-A1; RPMI-exp-A2; TSB-exp-C; vancRPMI-exp	16.3; 16.2; 15.9; 15.8; 15.7	intS9-6h; TSB-t2-B1; TSB-exp-B1; CDM-exp; CDM-t4	8.21; 8.51; 8.53; 8.67; 8.72	NA	NA	NA	NA	0	0	0	73429	74979	1	1	2652	A53	B35	C2	na	na	-	-	Virulence, Disease and Defense>Adhesion>Adhesins in Staphylococcus>Protein A, von Willebrand factor binding protein Spa	sarS, S197, sdrD, sasG, SAOUHSC_02820, pfoR, SAOUHSC_00555, S468, SAOUHSC_00186, SAOUHSC_00200	0.81, 0.73, 0.7, 0.69, 0.65, 0.65, 0.64, 0.64, 0.6, 0.6	S127, S870, SAOUHSC_01307, S227, S768, S997, S1096, malR, SAOUHSC_00535, SAOUHSC_02583	-0.64, -0.64, -0.63, -0.62, -0.6, -0.6, -0.6, -0.59, -0.59, -0.58
SAOUHSC_00070	sarS	75400	76152	-1	0	U32	SigA			TSB-exp-C; RPMI-exp-A2; flucRPMI-exp; vancRPMI-exp; TSB-exp-A	13.8; 13.6; 13.6; 13.6; 13.5	TSB-t4-B1; TSB-t2-B1; intS9-6h; CDM-t4; CDM-t2	9.16; 9.26; 9.82; 9.99; 10.4	NA	NA	NA	NA	0	0	0	75400	76152	1	1	2653	A53	B35	C2	na	na	-	-	NA	spa, S468, S304, sasG, gltS, S1015, SAOUHSC_02553, S1166, SAOUHSC_00605, S197	0.81, 0.8, 0.74, 0.74, 0.73, 0.73, 0.73, 0.73, 0.72, 0.72	capC, capD, capB, capE, capA, phoR, capF, SAOUHSC_02583, capG, S997	-0.76, -0.76, -0.76, -0.76, -0.76, -0.75, -0.75, -0.75, -0.74, -0.74
SAOUHSC_00071	sirC	76521	77435	-1	0	U34	SigA			RPMI-exp-A2; flucRPMI-exp; plasma-exp; vancRPMI-exp; RPMI-t2-A1	13.2; 13.2; 13.1; 13; 12.5	CDM-t4; TSB-t4-B1; TSB-t2-B1; CDM-t2; flucTSB-t4	7.18; 7.26; 7.28; 7.28; 7.65	NA	NA	NA	NA	0	0	0	76521	77519	1	0.915915915915916	1818	A54	B36	C19	na	na	-	-	Iron acquisition and metabolism>Siderophores>Siderophore Staphylobactin>Siderophore staphylobactin ABC transporter, permease protein SirC	sirB, S30, sirA, S31, opp-1C, opp-1D, opp-1F, isdA, htsC, htsB	0.99, 0.99, 0.94, 0.94, 0.93, 0.93, 0.92, 0.91, 0.91, 0.9	sdhA, S947, sdhC, S456, S455, sdhB, fdhA, phoP, SAOUHSC_02581, SAOUHSC_02401	-0.8, -0.79, -0.79, -0.77, -0.77, -0.76, -0.76, -0.75, -0.75, -0.75
new_77436_77515_-1	S30	77436	77515	-1	s-intra	U34	SigA			flucRPMI-exp; RPMI-exp-A2; vancRPMI-exp; plasma-exp; RPMI-t2-A1	13.3; 13.1; 13.1; 13.1; 12.5	CDM-t2; CDM-t4; TSB-t2-B1; TSB-t4-B1; CDM-exp	7.12; 7.14; 7.22; 7.25; 7.46	NA	NA	NA	NA	0	0	0	NA	NA	NA	0	1819	A54	B36	C19	na	na	-	-	NA	sirB, sirC, sirA, S31, opp-1C, opp-1D, opp-1F, isdA, opp-1B, S446	1, 0.99, 0.95, 0.94, 0.93, 0.93, 0.92, 0.91, 0.9, 0.9	sdhA, S947, sdhC, S455, S456, sdhB, fdhA, S927, SAOUHSC_02401, uvrC	-0.79, -0.78, -0.78, -0.76, -0.76, -0.75, -0.74, -0.74, -0.74, -0.74
SAOUHSC_00072	sirB	77516	78511	-1	0	U34	SigA			flucRPMI-exp; RPMI-exp-A2; vancRPMI-exp; plasma-exp; RPMI-t2-A1	13.6; 13.5; 13.4; 13.3; 12.9	CDM-t4; CDM-t2; TSB-t4-B1; TSB-t2-B1; CDM-exp	7.11; 7.15; 7.26; 7.33; 7.49	NA	NA	NA	NA	0	0	0	77516	78511	1	1	1820	A54	B36	C19	na	na	-	-	Iron acquisition and metabolism>Siderophores>Siderophore Staphylobactin>Siderophore staphylobactin ABC transporter, permease protein SirB	S30, sirC, sirA, S31, opp-1C, opp-1D, opp-1F, isdA, opp-1B, S446	1, 0.99, 0.96, 0.95, 0.93, 0.93, 0.92, 0.92, 0.91, 0.91	sdhA, sdhC, S947, S455, sdhB, S456, fdhA, SAOUHSC_02581, SAOUHSC_02401, S927	-0.8, -0.78, -0.78, -0.77, -0.76, -0.76, -0.74, -0.74, -0.73, -0.73
SAOUHSC_00074	sirA	78527	79519	-1	0	U34	SigA			plasma-exp; RPMI-exp-A2; flucRPMI-exp; vancRPMI-exp; RPMI-t2-A1	15.8; 15.6; 15.4; 15.3; 14.6	CDM-exp; CDM-t2; CDM-t4; plasma-t4; TSB-t4-C	7.72; 7.77; 7.84; 7.85; 8.03	NA	NA	NA	NA	0	0	0	78527	79519	1	1	1821	A54	B36	C19	na	na	-	-	Iron acquisition and metabolism>Siderophores>Siderophore Staphylobactin>Siderophore staphylobactin ABC transporter, substrate-binding protein SirA	S31, sirB, S30, isdA, sirC, isdC, S446, isdD, isdE, isdF	0.97, 0.96, 0.95, 0.94, 0.94, 0.93, 0.92, 0.91, 0.91, 0.89	SAOUHSC_01137, cidB, sdhA, sdhC, S947, ureC, ureE, S927, ureF, uvrC	-0.75, -0.73, -0.73, -0.71, -0.71, -0.71, -0.7, -0.7, -0.7, -0.7
new_79520_79577_-1	S31	79520	79577	-1	s-5'	U34	SigA			plasma-exp; RPMI-exp-A2; vancRPMI-exp; RPMI-t2-A1; flucRPMI-exp	15.9; 15.6; 15.3; 15.2; 15	CDM-t2; plasma-t4; CDM-exp; TSB-t2-B1; TSB-t4-C	7.19; 7.32; 7.33; 7.45; 7.52	NA	NA	NA	NA	0	0	0	NA	NA	NA	0	1822	A54	B36	C19	na	na	-	-	NA	sirA, sirB, S30, sirC, S446, isdA, isdC, SAOUHSC_00237, opp-1C, htsB	0.97, 0.95, 0.94, 0.94, 0.93, 0.93, 0.89, 0.87, 0.87, 0.87	sdhA, sdhC, cidB, sdhB, S456, uvrC, S455, S927, SAOUHSC_02447, SAOUHSC_02899	-0.8, -0.78, -0.77, -0.77, -0.77, -0.76, -0.76, -0.75, -0.75, -0.75
new_79653_79884_1	S32	79653	79884	1	5'	U35	SigA			RPMI-t2-A1; RPMI-t4-A2; flucRPMI-t4; RPMI-exp-A2; flucRPMI-exp	15.6; 15.1; 15.1; 14.7; 14.7	TSB-t4-C; plasma-t4; TSB-t2-C; CDM-t2; CDM-exp	7.19; 7.24; 7.31; 7.33; 7.34	NA	NA	NA	NA	0	0	0	NA	NA	NA	0	1851	A55	B36	C19	na	na	-	-	NA	sbnA, sbnB, sbnC, sbnD, sbnE, sbnF, sbnG, sbnH, sbnI, S33	1, 0.99, 0.99, 0.98, 0.98, 0.97, 0.96, 0.95, 0.95, 0.94	S931, S936, SAOUHSC_02747, ureA, glmS, gyrA, gyrB, SAOUHSC_00680, SAOUHSC_01137, gnd	-0.75, -0.72, -0.71, -0.7, -0.7, -0.7, -0.69, -0.68, -0.68, -0.67
SAOUHSC_00075	sbnA	79885	80730	1	0	U35	SigA			RPMI-t2-A1; RPMI-t4-A2; flucRPMI-t4; flucRPMI-exp; RPMI-exp-A2	15.1; 14.9; 14.9; 14.5; 14.4	TSB-exp-A; TSB-t4-C; TSB-t2-C; CDM-exp; TSB-t2-B1	7.19; 7.2; 7.25; 7.32; 7.36	NA	NA	NA	NA	0	0	0	79750	80730	1	0.862385321100917	1852	A55	B36	C19	na	na	-	-	Iron acquisition and metabolism>Siderophores>Siderophore Staphylobactin>Siderophore staphylobactin biosynthesis protein SbnA	sbnB, S32, sbnC, sbnD, sbnE, sbnF, sbnG, sbnH, sbnI, S33	1, 1, 0.99, 0.99, 0.98, 0.97, 0.97, 0.96, 0.96, 0.95	S931, S936, SAOUHSC_02747, glmS, ureA, SAOUHSC_01137, gyrA, SAOUHSC_00680, gyrB, S947	-0.73, -0.72, -0.7, -0.69, -0.69, -0.68, -0.68, -0.67, -0.66, -0.66
SAOUHSC_00076	sbnB	80727	81737	1	0	U35	SigA			RPMI-t2-A1; plasma-exp; RPMI-exp-A2; flucRPMI-t4; RPMI-t4-A2	15.3; 14.7; 14.6; 14.5; 14.5	TSB-exp-A; TSB-t2-C; TSB-t4-C; TSB-t2-B1; CDM-t4	7.13; 7.28; 7.4; 7.43; 7.44	NA	NA	NA	NA	0	0	0	80727	81737	1	1	1849	A55	B36	C19	na	na	-	-	Amino Acids and Derivatives>Arginine; urea cycle, polyamines>Arginine and Ornithine Degradation>Ornithine cyclodeaminase (EC 4.3.1.12);Amino Acids and Derivatives>Lysine, threonine, methionine, and cysteine>Threonine degradation>Ornithine cyclodeaminase (EC 4.3.1.12);Amino Acids and Derivatives>Proline and 4-hydroxyproline>Evolution of Proline Biosynthesis (for review by Fichman et al)>Ornithine …	sbnC, sbnA, sbnD, S32, sbnE, sbnF, sbnG, sbnH, sbnI, S33	1, 1, 0.99, 0.99, 0.99, 0.98, 0.98, 0.97, 0.97, 0.96	S931, S936, SAOUHSC_02747, SAOUHSC_01137, ureA, glmS, SAOUHSC_00680, S947, gyrA, S455	-0.72, -0.7, -0.69, -0.69, -0.68, -0.67, -0.66, -0.66, -0.65, -0.64
SAOUHSC_00077	sbnC	81758	83512	1	0	U35	SigA			RPMI-t2-A1; plasma-exp; RPMI-exp-A2; RPMI-t4-A2; flucRPMI-exp	15.2; 14.8; 14.7; 14.6; 14.5	TSB-exp-A; TSB-t2-C; CDM-t4; TSB-t4-C; TSB-t2-B1	7.35; 7.38; 7.59; 7.62; 7.62	NA	NA	NA	NA	0	0	0	81758	83512	1	1	1850	A55	B36	C19	na	na	-	-	Iron acquisition and metabolism>Siderophores>Siderophore Staphylobactin>Siderophore staphylobactin biosynthesis protein SbnC	sbnB, sbnD, sbnA, sbnE, S32, sbnF, sbnG, sbnH, sbnI, S33	1, 1, 0.99, 0.99, 0.99, 0.99, 0.98, 0.98, 0.97, 0.97	S931, S936, SAOUHSC_01137, SAOUHSC_02747, ureA, glmS, S947, SAOUHSC_00680, gyrA, SAOUHSC_00172	-0.71, -0.7, -0.7, -0.69, -0.67, -0.67, -0.67, -0.66, -0.65, -0.65
SAOUHSC_00078	sbnD	83505	84761	1	0	U35	SigA			plasma-exp; RPMI-t2-A1; RPMI-exp-A2; flucRPMI-exp; RPMI-t4-A2	14.8; 14.7; 14.5; 14.5; 14.1	TSB-t2-C; TSB-exp-A; CDM-t4; TSB-t4-C; CDM-t2	7.45; 7.49; 7.52; 7.6; 7.71	NA	NA	NA	NA	0	0	0	83505	84761	1	1	1855	A55	B36	C19	na	na	-	-	Iron acquisition and metabolism>Siderophores>Siderophore Staphylobactin>Siderophore staphylobactin biosynthesis protein SbnD	sbnE, sbnC, sbnF, sbnB, sbnG, sbnA, sbnH, S32, sbnI, S33	1, 1, 0.99, 0.99, 0.99, 0.99, 0.99, 0.98, 0.98, 0.97	SAOUHSC_01137, S936, S947, S931, SAOUHSC_02747, ureA, SAOUHSC_00172, glmS, S455, SAOUHSC_00680	-0.7, -0.68, -0.68, -0.67, -0.67, -0.66, -0.65, -0.65, -0.64, -0.64
SAOUHSC_00079	sbnE	84751	86487	1	0	U35	SigA			plasma-exp; RPMI-t2-A1; RPMI-exp-A2; flucRPMI-exp; flucRPMI-t4	14.8; 14.7; 14.5; 14.4; 13.9	TSB-t2-C; TSB-exp-A; TSB-t4-C; CDM-t4; TSB-t2-B1	7.51; 7.7; 7.78; 7.81; 7.88	NA	NA	NA	NA	0	0	0	84751	86487	1	1	1856	A55	B36	C19	na	na	-	-	Iron acquisition and metabolism>Siderophores>Siderophore Staphylobactin>Siderophore staphylobactin biosynthesis protein SbnE	sbnD, sbnF, sbnC, sbnG, sbnH, sbnB, sbnI, sbnA, S33, S32	1, 1, 0.99, 0.99, 0.99, 0.99, 0.98, 0.98, 0.98, 0.98	SAOUHSC_01137, S936, S947, S931, ureA, SAOUHSC_02747, SAOUHSC_00172, glmS, SAOUHSC_00680, S455	-0.69, -0.68, -0.67, -0.67, -0.66, -0.66, -0.65, -0.64, -0.64, -0.63
SAOUHSC_00080	sbnF	86396	88246	1	0	U35	SigA			plasma-exp; RPMI-t2-A1; RPMI-exp-A2; flucRPMI-exp; RPMI-t4-A2	14.9; 14.8; 14.6; 14.5; 13.9	TSB-t2-C; TSB-exp-A; anaer-2h; pMEM-t4-C1; TSB-t4-C	7.87; 8.03; 8.2; 8.27; 8.27	NA	NA	NA	NA	0	0	0	86468	88246	1	1	1858	A55	B36	C19	na	na	-	-	Iron acquisition and metabolism>Siderophores>Siderophore Staphylobactin>Siderophore staphylobactin biosynthesis protein SbnF	sbnG, sbnE, sbnH, sbnD, sbnI, sbnC, S33, sbnB, sbnA, S32	1, 1, 1, 0.99, 0.99, 0.99, 0.99, 0.98, 0.97, 0.97	SAOUHSC_01137, S936, S947, SAOUHSC_00172, S931, SAOUHSC_02747, ureA, glmS, SAOUHSC_00680, S455	-0.67, -0.66, -0.65, -0.64, -0.64, -0.64, -0.63, -0.62, -0.62, -0.6
SAOUHSC_00081	sbnG	88221	88997	1	0	U35	SigA			plasma-exp; RPMI-t2-A1; RPMI-exp-A2; flucRPMI-exp; flucRPMI-t4	15; 15; 14.7; 14.5; 14	TSB-t2-C; TSB-exp-A; anaer-2h; plasma-t4; pMEM-t4-C1	8.25; 8.34; 8.44; 8.48; 8.51	NA	NA	NA	NA	0	0	0	88218	88997	1	0.996153846153846	1859	A55	B36	C19	na	na	-	-	Iron acquisition and metabolism>Siderophores>Siderophore Staphylobactin>Siderophore staphylobactin biosynthesis protein SbnG	sbnF, sbnH, sbnI, sbnE, sbnD, S33, sbnC, sbnB, sbnA, S32	1, 1, 0.99, 0.99, 0.99, 0.99, 0.98, 0.98, 0.97, 0.96	SAOUHSC_01137, S936, S947, SAOUHSC_00172, SAOUHSC_02747, S931, glmS, ureA, SAOUHSC_00680, S563	-0.66, -0.65, -0.64, -0.64, -0.63, -0.61, -0.61, -0.61, -0.6, -0.59
SAOUHSC_00082	sbnH	88997	90199	1	0	U35	SigA			plasma-exp; RPMI-t2-A1; RPMI-exp-A2; flucRPMI-exp; vancRPMI-exp	15.1; 15.1; 14.7; 14.5; 14.1	TSB-t2-C; plasma-t4; anaer-2h; TSB-exp-A; pMEM-t4-C1	8.37; 8.51; 8.52; 8.58; 8.6	NA	NA	NA	NA	0	0	0	88997	90199	1	1	1857	A55	B36	C19	na	na	-	-	Iron acquisition and metabolism>Siderophores>Siderophore Staphylobactin>Siderophore staphylobactin biosynthesis protein SbnH	sbnG, sbnI, sbnF, S33, sbnE, sbnD, sbnC, sbnB, sbnA, S32	1, 1, 1, 0.99, 0.99, 0.99, 0.98, 0.97, 0.96, 0.95	S936, SAOUHSC_01137, S947, SAOUHSC_00172, SAOUHSC_02747, glmS, ureA, S563, S931, SAOUHSC_00680	-0.65, -0.65, -0.64, -0.62, -0.61, -0.61, -0.6, -0.6, -0.6, -0.58
SAOUHSC_00083	sbnI	90203	90967	1	0	U35	SigA			RPMI-t2-A1; plasma-exp; RPMI-exp-A2; flucRPMI-exp; flucRPMI-t4	15.1; 15.1; 14.9; 14.7; 14.3	TSB-t2-C; anaer-2h; TSB-exp-A; pMEM-t4-C1; TSB-t4-C	8.72; 8.87; 8.98; 9.1; 9.11	NA	NA	NA	NA	0	0	0	90203	90967	1	1	1853	A55	B36	C19	na	na	-	-	Iron acquisition and metabolism>Siderophores>Siderophore Staphylobactin>Siderophore staphylobactin biosynthesis protein SbnI	sbnH, S33, sbnG, sbnF, sbnE, sbnD, sbnC, sbnB, sbnA, S32	1, 1, 0.99, 0.99, 0.98, 0.98, 0.97, 0.97, 0.96, 0.95	S936, SAOUHSC_01137, S947, SAOUHSC_00172, glmS, S67, SAOUHSC_02747, S563, ureA, SAOUHSC_00680	-0.65, -0.64, -0.62, -0.62, -0.61, -0.6, -0.6, -0.59, -0.59, -0.58
SAOUHSC_A00084	NA	90905	91096	-1	0					RPMI-t2-A1; intS9-6h; colist-exp; RPMI-exp-A1; TSB-exp-A	10.1; 8.3; 8.17; 8.13; 8.09	T/SmxTSB-t4; ciproTSB-t4; lineTSB-exp; RPMI/FCS-exp; TSB-exp-B2	7.01; 7.13; 7.18; 7.2; 7.2	S33	new_90968_91059_1	0.225505196281518	-2.3	0.479166666666667	1	92	NA	NA	NA	0	102	A56	B37	C20	AS target	na	-	-	NA	SAOUHSC_01959, SAOUHSC_01783, SAOUHSC_02432, SAOUHSC_02007, SAOUHSC_A02350, SAOUHSC_A02169, SAOUHSC_01404, SAOUHSC_01826, SAOUHSC_A00703, SAOUHSC_A00526	0.76, 0.74, 0.73, 0.72, 0.72, 0.71, 0.71, 0.7, 0.7, 0.69	SAOUHSC_02831, set10, truncated-hlb, SAOUHSC_02953, int, SAOUHSC_00891, SAOUHSC_00756, SAOUHSC_02383, S863, SAOUHSC_02090	-0.47, -0.42, -0.4, -0.4, -0.4, -0.4, -0.39, -0.39, -0.39, -0.38
new_90968_91059_1	S33	90968	91059	1	s-3'	U35	SigA			plasma-exp; RPMI-t2-A1; RPMI-exp-A2; flucRPMI-exp; flucRPMI-t4	15.4; 14.9; 14.7; 14.6; 14.3	TSB-t2-C; anaer-2h; TSB-exp-A; pMEM-t4-C1; TSB-t4-C	8.67; 8.84; 8.99; 9.1; 9.11	NA	SAOUHSC_A00084	0.225505196281518	-2.3	1	0.479166666666667	92	NA	NA	NA	0	1854	A55	B36	C19	AS	na	-	-	NA	sbnI, sbnH, sbnG, sbnF, sbnE, sbnD, sbnC, sbnB, sbnA, S32	1, 0.99, 0.99, 0.99, 0.98, 0.97, 0.97, 0.96, 0.95, 0.94	SAOUHSC_01137, S936, S947, SAOUHSC_00172, S67, glmS, SAOUHSC_02747, SAOUHSC_00680, ureA, S156	-0.65, -0.64, -0.62, -0.62, -0.61, -0.61, -0.61, -0.6, -0.6, -0.59
SAOUHSC_00084	NA	91163	91570	1	0					anaer-2h; pMEM-t4-C1; nonad50-1h; pMEM-t2-C1; pMEM-exp-C2	10.6; 10.2; 10.1; 10; 9.89	CDM-exp; plasma-t4; vancRPMI-t4; ciproTSB-exp; flucRPMI-t4	8.18; 8.21; 8.35; 8.67; 8.73	NA	NA	NA	NA	0	0	0	91163	91570	1	1	3851	A57	B38	C21	na	na	-	-	NA	SAOUHSC_00085, SAOUHSC_02620, S1014, SAOUHSC_02906, SAOUHSC_01303, SAOUHSC_00256, SAOUHSC_02907, SAOUHSC_02905, SAOUHSC_00109, S331	0.65, 0.64, 0.62, 0.6, 0.59, 0.59, 0.59, 0.56, 0.55, 0.55	S320, S105, S789, S355, sufU, sufS, trpB, fabZ, SAOUHSC_02995, sufD	-0.57, -0.56, -0.56, -0.54, -0.54, -0.53, -0.53, -0.53, -0.53, -0.53
SAOUHSC_00085	NA	91620	92246	1	0					anaer-2h; colist-exp; nonad50-1h; pMEM-exp-C2; RPMI/FCS-exp	11; 10.9; 10.8; 10.8; 10.7	CDM-t4; plasma-t4; CDM-t2; lineTSB-t4; TSB-t4-B1	8.8; 8.94; 9.02; 9.1; 9.19	NA	NA	NA	NA	0	0	0	91620	92246	1	1	3949	A58	B12	C9	na	na	-	-	NA	fmtC, SAOUHSC_02276, SAOUHSC_01596, SAOUHSC_01297, adsA, SAOUHSC_00284, SAOUHSC_02943, SAOUHSC_00322, SAOUHSC_01837, SAOUHSC_02620	0.78, 0.76, 0.73, 0.72, 0.71, 0.71, 0.7, 0.7, 0.69, 0.69	SAOUHSC_01543, SAOUHSC_01541, SAOUHSC_02200, SAOUHSC_02203, SAOUHSC_01545, SAOUHSC_01542, SAOUHSC_02202, SAOUHSC_01561, SAOUHSC_02570, SAOUHSC_02204	-0.68, -0.68, -0.68, -0.68, -0.67, -0.67, -0.66, -0.66, -0.65, -0.65
SAOUHSC_00086	butA	92458	93234	1	0	U37	SigA			CDM-t4; CDM-t2; TSB-t4-B3; T/SmxTSB-t4; vancTSB-t4	15.9; 15.9; 15.6; 15.6; 15.6	TSB-exp-B1; lineTSB-exp; TSB-exp-B3; flucTSB-exp; eryTSB-exp	9.73; 9.78; 9.8; 9.82; 9.82	NA	NA	NA	NA	0	0	0	92458	93234	1	1	572	A10	B3	C3	na	na	-	-	Carbohydrates>Fermentation>Acetoin, butanediol metabolism>2,3-butanediol dehydrogenase, S-alcohol forming, (R)-acetoin-specific (EC 1.1.1.4);Carbohydrates>Fermentation>Acetoin, butanediol metabolism>Acetoin (diacetyl) reductase (EC 1.1.1.5)	SAOUHSC_01819, SAOUHSC_02466, gudB, SAOUHSC_00371, SAOUHSC_02650, S369, SAOUHSC_00767, hutG, rocD, SAOUHSC_01969	0.97, 0.94, 0.94, 0.94, 0.94, 0.93, 0.92, 0.92, 0.92, 0.92	tilS, SAOUHSC_01976, S1023, SAOUHSC_01718, S994, SAOUHSC_A02450, S667, parE, parC, SAOUHSC_00753	-0.94, -0.94, -0.94, -0.93, -0.93, -0.93, -0.93, -0.93, -0.93, -0.93
SAOUHSC_00087	NA	93378	93500	1	0					RPMI-t2-A1; CDM-t4; TSB-t4-B1; TSB-t4-B3; RPMI-exp-A1	9.96; 9.19; 8.78; 8.69; 8.61	RPMI/FCS-exp; TSB-exp-B2; flucTSB-exp; ciproTSB-exp; intTHP1-6h	7.29; 7.3; 7.31; 7.34; 7.36	NA	NA	NA	NA	0	0	0	NA	NA	NA	0	1151	A59	B39	C3	na	na	-	-	NA	SAOUHSC_00506, SAOUHSC_01765, SAOUHSC_A01514, S168, SAOUHSC_02378, SAOUHSC_00164, S269, S763, SAOUHSC_02174, SAOUHSC_01926	0.74, 0.74, 0.73, 0.72, 0.72, 0.71, 0.71, 0.7, 0.7, 0.7	SAOUHSC_00957, spsA, SAOUHSC_00901, secF, S372, braB, sepA, SAOUHSC_00965, asnC, SAOUHSC_00964	-0.73, -0.73, -0.72, -0.72, -0.71, -0.71, -0.71, -0.71, -0.71, -0.71
SAOUHSC_00088	NA	93570	94550	1	0					anaer-2h; TSB-t2-C; TSB-exp-C; colist-exp; ciproTSB-t4	8.83; 8.58; 8.53; 8.52; 8.46	CDM-exp; intS9-6h; CO2-6h; intS9-2h; flucRPMI-t4	7.46; 7.48; 7.51; 7.52; 7.53	NA	NA	NA	NA	0	0	0	93579	94550	1	1	1423	A60	B40	C14	na	na	-	-	Carbohydrates>Di- and oligosaccharides>Lactose and Galactose Uptake and Utilization>UDP-glucose 4-epimerase (EC 5.1.3.2)	SAOUHSC_00089, moeB, truncated-SA, moaB, S347, SAOUHSC_00837, S936, S348, kapB, glmS	0.74, 0.68, 0.63, 0.63, 0.62, 0.62, 0.6, 0.59, 0.58, 0.58	recQ, SAOUHSC_01930, SAOUHSC_01978, SAOUHSC_01025, S731, hisG, S766, vraG, S725, SAOUHSC_02890	-0.61, -0.61, -0.6, -0.59, -0.56, -0.56, -0.55, -0.54, -0.54, -0.54
SAOUHSC_00089	NA	94513	95205	1	0					vancTSB-t4; colist-exp; TSB-exp-C; anaer-2h; TSB-exp-B3	8.64; 8.62; 8.56; 8.54; 8.53	intS9-2h; CDM-exp; intS9-6h; plasma-t4; pMEM-t4-C1	7.54; 7.55; 7.56; 7.63; 7.65	NA	NA	NA	NA	0	0	0	94513	95205	1	1	1424	A61	B40	C14	na	na	-	-	NA	SAOUHSC_00088, SAOUHSC_00090, moeB, hemB, moaB, SAOUHSC_02897, S981, SAOUHSC_01610, SAOUHSC_02898, S18	0.74, 0.71, 0.65, 0.64, 0.63, 0.63, 0.62, 0.61, 0.61, 0.6	lysA, alr2, lysC, S585, dapD, dapB, asd, dapA, SAOUHSC_01399, S403	-0.74, -0.7, -0.67, -0.66, -0.65, -0.65, -0.64, -0.64, -0.64, -0.64
SAOUHSC_00090	NA	95415	96581	1	0					colist-exp; CDM-t2; TSB-exp-B3; lineTSB-exp; T/SmxTSB-exp	9.1; 8.75; 8.61; 8.61; 8.58	pMEM-t4-C1; RPMI-t2-A1; intS9-2h; plasma-t4; TSB-t2-B1	7.37; 7.55; 7.56; 7.56; 7.56	NA	NA	NA	NA	0	0	0	95415	96581	1	1	2534	A62	B32	C2	na	na	-	-	Cell Wall and Capsule>Capsular and extracellular polysacchrides>Exopolysaccharide Biosynthesis>Exopolysaccharide biosynthesis glycosyltransferase EpsF (EC 2.4.1.-)	SAOUHSC_00091, S220, SAOUHSC_00603, SAOUHSC_01912, SAOUHSC_00089, SAOUHSC_01443, S759, ndh2, SAOUHSC_01610, menB	0.81, 0.76, 0.73, 0.72, 0.71, 0.69, 0.68, 0.68, 0.65, 0.65	sgtB, asd, dapA, dapB, dapD, oppF, S248, S883, ilvC, SAOUHSC_01712	-0.7, -0.67, -0.67, -0.66, -0.64, -0.63, -0.63, -0.63, -0.63, -0.63
SAOUHSC_00091	NA	96562	97800	1	0					colist-exp; T/SmxTSB-exp; lineTSB-exp; clindTSB-exp; eryTSB-exp	9.93; 9.07; 9.05; 9.04; 8.94	pMEM-t4-C1; TSB-t2-B1; pMEM-t2-C1; flucTSB-t4; TSB-t4-B1	7.38; 7.5; 7.55; 7.58; 7.69	NA	NA	NA	NA	0	0	0	96562	97800	1	1	2535	A62	B32	C2	na	na	-	-	NA	SAOUHSC_00759, SAOUHSC_02426, SAOUHSC_00302, argB, rnhC, panE, SAOUHSC_00957, S469, SAOUHSC_00090, SAOUHSC_00991	0.83, 0.83, 0.82, 0.82, 0.81, 0.81, 0.81, 0.81, 0.81, 0.81	SAOUHSC_00166, SAOUHSC_02472, SAOUHSC_00164, SAOUHSC_02475, S961, S1029, SAOUHSC_02650, orfX, SAOUHSC_01710, rpsA	-0.84, -0.82, -0.81, -0.8, -0.79, -0.79, -0.79, -0.79, -0.79, -0.78
SAOUHSC_00092	NA	97790	99220	1	0					colist-exp; lineTSB-t4; vancTSB-t4; TSB-t4-B3; TSB-t4-B2	11.3; 10.7; 10.6; 10.5; 10.5	anaer-2h; pMEM-t4-C1; RPMI-t2-A1; CO2-6h; CO2-2h	8.71; 8.81; 8.9; 9; 9.13	NA	NA	NA	NA	0	0	0	97766	99220	1	0.983505154639175	1518	A63	B19	C13	na	na	-	-	Cell Wall and Capsule>Gram-Positive cell wall components>Teichoic and lipoteichoic acids biosynthesis>Membrane protein involved in the export of O-antigen, teichoic acid lipoteichoic acids	S479, dus, S18, SAOUHSC_00038, SAOUHSC_00334, S17, treC, S1060, SAOUHSC_02836, SAOUHSC_02727	0.77, 0.75, 0.75, 0.73, 0.72, 0.71, 0.71, 0.7, 0.7, 0.7	dnaI, dnaB, S891, rsbU, S890, SAOUHSC_02010, SAOUHSC_00711, SAOUHSC_01721, SAOUHSC_02303, SAOUHSC_02302	-0.77, -0.76, -0.76, -0.74, -0.74, -0.73, -0.73, -0.72, -0.71, -0.71
SAOUHSC_00093	sodM	99488	100087	1	0	U38	SigA			pMEM-t2-C1; plasma-t4; intTHP1-6h; pMEM-t4-C1; pMEM-exp-C1	15; 14.3; 14.3; 14.3; 13.8	CDM-t4; CDM-exp; CDM-t2; intS9-6h; TSB-exp-C	8.35; 8.72; 8.89; 11.1; 11.3	NA	NA	NA	NA	0	0	0	99488	100087	1	1	3867	A64	B41	C22	na	na	-	-	Nitrogen Metabolism>Nitrogen Metabolism - no subcategory>Nitric oxide synthase>Manganese superoxide dismutase (EC 1.15.1.1);Stress Response>Oxidative stress>Oxidative stress>Manganese superoxide dismutase (EC 1.15.1.1);Stress Response>Oxidative stress>Oxidative stress>Superoxide dismutase [Fe] (EC 1.15.1.1);Stress Response>Oxidative stress>Protection from Reactive Oxygen Species>Manganese superox…	tal, SAOUHSC_01923, rot, SAOUHSC_00256, S755, S742, S234, SAOUHSC_02247, SAOUHSC_02218, S710	0.72, 0.68, 0.68, 0.68, 0.67, 0.66, 0.66, 0.66, 0.66, 0.65	SAOUHSC_01853, SAOUHSC_01500, SAOUHSC_00857, SAOUHSC_00456, SAOUHSC_01531, S843, SAOUHSC_00455, SAOUHSC_01532, SAOUHSC_01536, SAOUHSC_01520	-0.69, -0.68, -0.67, -0.66, -0.66, -0.65, -0.65, -0.64, -0.64, -0.64
SAOUHSC_00094	NA	100455	101054	1	0	U39	SigA			intTHP1-2h; anaer-2h; intTHP1-6h; intS9-6h; pMEM-t2-C1	14.8; 14.2; 13.8; 13.5; 13.4	CDM-exp; plasma-t4; CO2-6h; TSB-t4-C; eryTSB-exp	8.57; 9.05; 9.39; 9.75; 9.85	NA	NA	NA	NA	0	0	0	100455	101054	1	1	1354	A65	B42	C23	na	na	-	-	Virulence, Disease and Defense>Adhesion>Adhesins in Staphylococcus>Predicted cell-wall-anchored protein SasD (LPXAG motif)	S34, S1126, SAOUHSC_02872, S695, SAOUHSC_01055, SAOUHSC_01761, S203, SAOUHSC_00561, S199, S191	0.98, 0.74, 0.72, 0.72, 0.71, 0.71, 0.71, 0.7, 0.69, 0.69	SAOUHSC_00946, S524, S473, mfd, S531, tagF, SAOUHSC_00944, polC, SAOUHSC_00480, S77	-0.69, -0.68, -0.67, -0.67, -0.66, -0.66, -0.66, -0.66, -0.64, -0.64
new_101055_101194_1	S34	101055	101194	1	s-3'	U39	SigA			intTHP1-2h; anaer-2h; intS9-6h; intTHP1-6h; pMEM-t2-C1	14.8; 14.4; 13.8; 13.8; 13.6	CDM-exp; plasma-t4; eryTSB-exp; TSB-exp-B3; TSB-t4-C	9.07; 9.42; 9.64; 9.82; 9.84	NA	NA	NA	NA	0	0	0	100999	101178	0.999998	0.688888888888889	1355	A65	B42	C23	na	na	-	-	NA	SAOUHSC_00094, S1126, SAOUHSC_01055, SAOUHSC_02872, S203, SAOUHSC_00561, S695, S199, S191, SAOUHSC_01761	0.98, 0.76, 0.75, 0.74, 0.74, 0.72, 0.71, 0.71, 0.7, 0.69	S524, SAOUHSC_00946, tagF, SAOUHSC_00944, S77, mfd, polC, SAOUHSC_00480, pcrA, S531	-0.72, -0.71, -0.7, -0.67, -0.67, -0.67, -0.66, -0.66, -0.66, -0.66
SAOUHSC_00096	NA	101370	102125	-1	0	U40	SigA			pMEM-t4-C1; colist-exp; pMEM-t2-C1; CDM-t4; TSB-t4-B3	12.2; 12.1; 12; 11.8; 11.8	RPMI-t4-A2; flucRPMI-t4; RPMI-t2-A1; vancRPMI-t4; CO2-6h	9.22; 9.24; 9.25; 9.34; 9.87	NA	NA	NA	NA	0	0	0	101370	102110	1	1	250	A66	B43	C24	na	na	-	-	NA	S265, drp35, S455, sdhC, SAOUHSC_00698, SAOUHSC_00896, SAOUHSC_00041, pepT, SAOUHSC_00291, cobB	0.88, 0.83, 0.83, 0.83, 0.82, 0.82, 0.81, 0.81, 0.81, 0.81	SAOUHSC_00661, S889, SAOUHSC_01039, S247, S246, S750, S953, SAOUHSC_01480, SAOUHSC_00822, SAOUHSC_01479	-0.88, -0.87, -0.87, -0.86, -0.86, -0.85, -0.85, -0.85, -0.83, -0.83
SAOUHSC_A00097	NA	102228	102452	-1	0					TSB-exp-A; RPMI-t2-A1; lineTSB-t4; TSB-t4-B3; flucTSB-t4	9.54; 9.41; 9.38; 9.22; 9.17	plasma-t4; RPMI-exp-A2; intTHP1-2h; flucRPMI-t4; plasma-exp	7.64; 7.67; 7.71; 7.73; 7.74	NA	NA	NA	NA	0	0	0	NA	NA	NA	0	1149	A67	B44	C3	na	na	-	-	NA	SAOUHSC_01765, S271, S168, SAOUHSC_02939, SAOUHSC_00506, S1066, SAOUHSC_00630, sigS, mnhC, mnhD	0.75, 0.75, 0.74, 0.74, 0.74, 0.73, 0.72, 0.72, 0.71, 0.71	SAOUHSC_01908, trmB, SAOUHSC_01866, S735, yycJ, S687, S886, rpsU, lyrA, rnz	-0.71, -0.69, -0.69, -0.69, -0.68, -0.68, -0.67, -0.66, -0.66, -0.66
SAOUHSC_00097	deoD	102361	103068	1	0					CDM-t4; CDM-t2; flucTSB-t4; vancTSB-t4; lineTSB-t4	11.2; 10.6; 10.4; 10.3; 10.2	CO2-2h; vancRPMI-exp; plasma-exp; RPMI-exp-A2; flucRPMI-exp	7.74; 7.81; 7.83; 7.84; 7.85	NA	NA	NA	NA	0	0	0	102361	103068	1	1	804	A68	B3	C3	na	na	-	-	Carbohydrates>Monosaccharides>Deoxyribose and Deoxynucleoside Catabolism>Purine nucleoside phosphorylase (EC 2.4.2.1);Nucleosides and Nucleotides>Purines>Purine conversions>Purine nucleoside phosphorylase (EC 2.4.2.1);Nucleosides and Nucleotides>Pyrimidines>pyrimidine conversions>Purine nucleoside phosphorylase (EC 2.4.2.1)	S753, S1121, SAOUHSC_01898, dinP, SAOUHSC_02861, S751, sigS, SAOUHSC_00133, SAOUHSC_00630, S830	0.9, 0.89, 0.88, 0.88, 0.87, 0.87, 0.86, 0.86, 0.86, 0.86	nrdF, S1134, isaA, SAOUHSC_02631, SAOUHSC_01908, S691, S886, S1166, S296, S1018	-0.9, -0.89, -0.89, -0.89, -0.88, -0.87, -0.87, -0.87, -0.87, -0.86
SAOUHSC_00099	NA	103075	104427	1	0					lineTSB-t4; TSB-t4-B3; CDM-t4; vancTSB-t4; clindTSB-t4	11.9; 11.7; 11.7; 11.6; 11.6	RPMI-t2-A1; CO2-2h; RPMI-t4-A2; vancRPMI-t4; anaer-2h	8.47; 8.67; 8.75; 8.79; 8.84	NA	NA	NA	NA	0	0	0	103069	104427	1	0.995584988962472	806	A32	B3	C3	na	na	-	-	NA	dinP, S830, SAOUHSC_00133, SAOUHSC_02447, deoB, S312, SAOUHSC_01213, S951, SAOUHSC_01507, S43	0.91, 0.91, 0.9, 0.9, 0.89, 0.89, 0.88, 0.88, 0.88, 0.88	SAOUHSC_01908, S561, purR, S266, ipk, dtd, mgrA, rpoZ, SAOUHSC_02372, trmB	-0.93, -0.9, -0.9, -0.9, -0.9, -0.89, -0.88, -0.88, -0.88, -0.88
SAOUHSC_00101	deoB	105198	106376	1	0	U42	SigA	U41	M2	CDM-t4; CDM-t2; vancTSB-t4; lineTSB-t4; TSB-t4-B3	15.4; 15.1; 15; 15; 15	RPMI-t4-A2; vancRPMI-t4; CDM-exp; flucRPMI-t4; CO2-6h	12.4; 12.5; 12.7; 12.7; 12.9	NA	NA	NA	NA	0	0	0	105198	106376	1	1	805	A32	B3	C3	na	na	-	-	Carbohydrates>Monosaccharides>Deoxyribose and Deoxynucleoside Catabolism>Phosphopentomutase (EC 5.4.2.7)	SAOUHSC_00099, S830, dinP, SAOUHSC_00041, recF, SAOUHSC_01861, gyrB, S951, SAOUHSC_01606, gnd	0.89, 0.88, 0.88, 0.88, 0.88, 0.87, 0.86, 0.85, 0.85, 0.85	S266, mgrA, S561, SAOUHSC_00989, S407, SAOUHSC_00996, S264, SAOUHSC_01908, SAOUHSC_02139, SAOUHSC_00997	-0.91, -0.9, -0.9, -0.89, -0.89, -0.89, -0.89, -0.88, -0.88, -0.87
SAOUHSC_00102	phnE	106507	107322	-1	0					colist-exp; intS9-6h; flucTSB-t4; RPMI/FCS-exp; clindTSB-exp	10.4; 8.79; 8.31; 8.23; 8.22	CDM-t2; eryTSB-t4; RPMI-t4-A2; TSB-t4-B3; pMEM-t4-C1	7.54; 7.61; 7.63; 7.64; 7.66	NA	NA	NA	NA	0	0	0	106507	107322	1	1	2351	A69	B45	C25	na	na	-	-	Membrane Transport>ABC transporters>ABC transporter alkylphosphonate (TC 3.A.1.9.1)>Phosphonate ABC transporter permease protein phnE1 (TC 3.A.1.9.1)	phnE, SAOUHSC_00161, SAOUHSC_00322, SAOUHSC_01608, SAOUHSC_01937, S977, SAOUHSC_00062, S899, SAOUHSC_02324, luxS	0.92, 0.72, 0.71, 0.7, 0.7, 0.7, 0.68, 0.67, 0.67, 0.66	SAOUHSC_02776, S1036, SAOUHSC_01313, SAOUHSC_01464, gpsB, SAOUHSC_01998, recX, SAOUHSC_01647, SAOUHSC_00678, SAOUHSC_01649	-0.74, -0.72, -0.69, -0.68, -0.68, -0.67, -0.67, -0.66, -0.64, -0.64
SAOUHSC_00103	phnE	107319	108119	-1	0					colist-exp; intS9-6h; RPMI/FCS-exp; intS9-2h; CO2-2h	9.92; 8.77; 8.13; 8.09; 8.08	TSB-t4-B1; CDM-t4; RPMI-exp-A1; CDM-t2; TSB-t2-B1	7.39; 7.48; 7.51; 7.53; 7.56	NA	NA	NA	NA	0	0	0	107319	108044	1	1	2352	A69	B45	C25	na	na	-	-	Membrane Transport>ABC transporters>ABC transporter alkylphosphonate (TC 3.A.1.9.1)>Phosphonate ABC transporter permease protein phnE2 (TC 3.A.1.9.1)	phnE, SAOUHSC_01937, phnC, SAOUHSC_00322, S899, SAOUHSC_02324, plsY, SAOUHSC_01608, S977, comEB	0.92, 0.77, 0.74, 0.73, 0.7, 0.68, 0.68, 0.66, 0.66, 0.66	SAOUHSC_02776, SAOUHSC_01313, SAOUHSC_01464, SAOUHSC_00678, S1036, SAOUHSC_01647, S260, SAOUHSC_00616, SAOUHSC_01998, SAOUHSC_01649	-0.76, -0.73, -0.72, -0.7, -0.7, -0.7, -0.7, -0.69, -0.68, -0.67
SAOUHSC_00104	phnC	108121	108894	-1	0					intS9-6h; colist-exp; intS9-2h; CO2-2h; anaer-2h	8.87; 8.29; 8.19; 8.05; 7.95	TSB-exp-A; clindTSB-t4; CDM-t2; RPMI-t2-A1; RPMI-exp-A1	7.34; 7.38; 7.4; 7.41; 7.42	NA	NA	NA	NA	0	0	0	108121	108894	1	1	1755	A70	B46	C26	na	na	-	-	Membrane Transport>ABC transporters>ABC transporter alkylphosphonate (TC 3.A.1.9.1)>Phosphonate ABC transporter ATP-binding protein (TC 3.A.1.9.1)	phnE, phnD, phnE, S457, aapA, cls2, plsY, SAOUHSC_01937, S899, SAOUHSC_00659	0.74, 0.66, 0.63, 0.62, 0.61, 0.6, 0.6, 0.59, 0.59, 0.59	SAOUHSC_02819, SAOUHSC_00684, SAOUHSC_00044, SAOUHSC_01542, SAOUHSC_02322, SAOUHSC_02204, SAOUHSC_01541, S20, SAOUHSC_02321, SAOUHSC_01543	-0.63, -0.62, -0.61, -0.59, -0.58, -0.58, -0.58, -0.58, -0.58, -0.57
SAOUHSC_00105	phnD	109108	110064	-1	0					intS9-6h; intS9-2h; ciproTSB-t4; anaer-2h; nonad50-1h	9.8; 9.41; 8.47; 8.42; 8.4	RPMI-t2-A1; flucRPMI-t4; TSB-exp-A; RPMI-t4-A2; vancRPMI-t4	7.44; 7.51; 7.53; 7.55; 7.6	NA	NA	NA	NA	0	0	0	109108	110064	1	1	1756	A71	B46	C26	na	na	-	-	Membrane Transport>ABC transporters>ABC transporter alkylphosphonate (TC 3.A.1.9.1)>Phosphonate ABC transporter phosphate-binding periplasmic component (TC 3.A.1.9.1)	uhpT, phnC, hlgC, hlgB, glpF, splA, splB, splE, S849, S533	0.71, 0.66, 0.65, 0.63, 0.63, 0.62, 0.61, 0.61, 0.6, 0.6	mutY, panB, panC, SAOUHSC_03049, SAOUHSC_02672, SAOUHSC_00479, SAOUHSC_00499, S79, norA, SAOUHSC_00500	-0.53, -0.53, -0.52, -0.52, -0.52, -0.51, -0.51, -0.5, -0.5, -0.49
SAOUHSC_00106	NA	110293	111837	1	0					TSB-t4-B3; intS9-6h; CO2-6h; vancRPMI-t4; lineTSB-t4	9.24; 9.24; 9.14; 9.12; 9.05	TSB-exp-A; RPMI-t2-A1; RPMI-exp-A1; nonad50-1h; pMEM-exp-C1	7.55; 7.61; 7.68; 7.74; 7.78	NA	NA	NA	NA	0	0	0	110293	111837	1	1	428	A72	B21	C3	na	na	-	-	NA	S1172, SAOUHSC_00037, SAOUHSC_02991, SAOUHSC_00688, SAOUHSC_01331, SAOUHSC_00823, S804, S287, S1178, hisF	0.76, 0.73, 0.72, 0.7, 0.7, 0.7, 0.7, 0.69, 0.69, 0.69	SAOUHSC_02992, S408, SAOUHSC_02993, SAOUHSC_00972, SAOUHSC_01837, SAOUHSC_00974, S726, hisR, S467, S189	-0.78, -0.74, -0.73, -0.72, -0.71, -0.71, -0.7, -0.69, -0.69, -0.69
SAOUHSC_00107	NA	111888	113423	1	0					CDM-t4; TSB-t4-B3; lineTSB-t4; colist-exp; vancTSB-t4	11.8; 11.8; 11.7; 11.6; 11.4	RPMI-t2-A1; RPMI-exp-A1; TSB-exp-A; vancRPMI-exp; RPMI-exp-A2	8.93; 9.08; 9.35; 9.38; 9.48	NA	NA	NA	NA	0	0	0	111888	113423	1	1	645	A73	B3	C3	na	na	-	-	Nucleosides and Nucleotides>Purines>Purine conversions>2',3'-cyclic-nucleotide 2'-phosphodiesterase (EC 3.1.4.16);Nucleosides and Nucleotides>Pyrimidines>pyrimidine conversions>2',3'-cyclic-nucleotide 2'-phosphodiesterase (EC 3.1.4.16);Potassium metabolism>Potassium metabolism - no subcategory>Glutathione-regulated potassium-efflux system and associated functions>2',3'-cyclic-nucleotide 2'-phosph…	cobB, SAOUHSC_02861, SAOUHSC_00242, SAOUHSC_00133, mntH, SAOUHSC_02825, SAOUHSC_02824, SAOUHSC_02828, S1121, SAOUHSC_02182	0.91, 0.9, 0.9, 0.9, 0.89, 0.89, 0.89, 0.88, 0.88, 0.88	S161, rsfS, gatC, S835, SAOUHSC_01193, SAOUHSC_00955, SAOUHSC_01870, S601, SAOUHSC_00363, secE	-0.92, -0.91, -0.9, -0.89, -0.89, -0.89, -0.89, -0.89, -0.89, -0.89
SAOUHSC_00108	NA	113507	113710	1	0					lineTSB-t4; clindTSB-t4; TSB-t4-B3; colist-exp; TSB-t4-B1	9.51; 9.33; 9.3; 9.15; 9.09	TSB-t2-C; CDM-exp; plasma-t4; CO2-6h; plasma-exp	7.59; 7.62; 7.64; 7.69; 7.72	NA	NA	NA	NA	0	0	0	113516	113710	0.963623	1	137	A74	B47	C27	na	na	-	-	NA	SAOUHSC_00334, mdeA, S941, trkA, S380, SAOUHSC_02825, ami, opp-2F, SAOUHSC_00293, S1059	0.75, 0.69, 0.69, 0.69, 0.69, 0.68, 0.68, 0.67, 0.66, 0.66	SAOUHSC_00600, relA, SAOUHSC_00599, dtd, ftsZ, SAOUHSC_00711, S275, SAOUHSC_02784, dat, SAOUHSC_00602	-0.74, -0.73, -0.73, -0.73, -0.73, -0.72, -0.71, -0.7, -0.7, -0.69
SAOUHSC_00109	NA	114083	114568	1	0					pMEM-t2-C1; intTHP1-6h; intTHP1-2h; pMEM-exp-C2; flucRPMI-exp	8.91; 8.77; 8.58; 8.55; 8.53	colist-exp; CO2-6h; ciproTSB-exp; CDM-exp; CDM-t2	7.79; 7.83; 7.89; 7.89; 7.89	NA	NA	NA	NA	0	0	0	114083	114568	1	1	3852	A75	B48	C21	na	na	-	-	Phages, Prophages, Transposable elements, Plasmids>Plasmid related functions>Rolling-circle replication>Replication initiation protein, topisomerase	sodM, SAOUHSC_02797, SAOUHSC_00084, S554, SAOUHSC_01332, S710, S528, SAOUHSC_02127, SAOUHSC_01798, S1014	0.58, 0.57, 0.55, 0.52, 0.52, 0.51, 0.48, 0.48, 0.47, 0.47	SAOUHSC_01880, S320, S1004, S14, SAOUHSC_02339, mfd, SAOUHSC_02469, SAOUHSC_02535, S843, SAOUHSC_A02503	-0.53, -0.5, -0.49, -0.47, -0.47, -0.45, -0.45, -0.45, -0.44, -0.44
SAOUHSC_00110	NA	114553	114843	1	0					TSB-t4-B1; pMEM-t2-C1; pMEM-t4-C1; CDM-t4; eryTSB-t4	9.83; 9.28; 9.28; 9.25; 9.19	colist-exp; ciproTSB-exp; CO2-6h; intS9-2h; TSB-exp-B2	7.87; 7.97; 8.1; 8.16; 8.18	NA	NA	NA	NA	0	0	0	114577	114843	1	1	157	A76	B49	C28	na	na	-	-	Phages, Prophages, Transposable elements, Plasmids>Plasmid related functions>Rolling-circle replication>Replication initiation protein, topisomerase	set12, SAOUHSC_01956, SAOUHSC_01957, SAOUHSC_00547, SAOUHSC_01650, S762, SAOUHSC_01314, truncated-tnp, SAOUHSC_00163, S881	0.76, 0.72, 0.72, 0.71, 0.71, 0.69, 0.69, 0.69, 0.69, 0.68	alsT, SAOUHSC_00462, SAOUHSC_01878, argJ, argC, crcB2, crcB1, argB, S1165, SAOUHSC_01877	-0.74, -0.73, -0.73, -0.72, -0.72, -0.72, -0.71, -0.71, -0.7, -0.7
SAOUHSC_00111	NA	114927	115214	1	0					colist-exp; lineTSB-t4; TSB-t4-B2; clindTSB-t4; eryTSB-t4	12.4; 11.5; 11.3; 11.2; 11.2	clindTSB-exp; plasma-exp; lineTSB-exp; CDM-exp; RPMI-t4-A2	8.86; 9.01; 9.06; 9.15; 9.19	S35	new_115209_115524_-1	0.0270954547098102	-0.1	0.0208333333333333	0.0189873417721519	6	NA	NA	NA	0	1383	A77	B50	C23	na	na	-	-	NA	SAOUHSC_01315, S431, S485, SAOUHSC_02176, SAOUHSC_00966, S402, S126, SAOUHSC_00409, S929, S810	0.79, 0.78, 0.77, 0.77, 0.73, 0.73, 0.72, 0.72, 0.72, 0.71	S281, ffh, SAOUHSC_00727, SAOUHSC_01185, SAOUHSC_00726, SAOUHSC_02785, sun, SAOUHSC_01270, mutL, SAOUHSC_01480	-0.82, -0.81, -0.81, -0.78, -0.78, -0.77, -0.77, -0.77, -0.77, -0.77
new_115209_115524_-1	S35	115209	115524	-1	indep					colist-exp; RPMI-exp-A1; TSB-exp-B1; TSB-exp-A; pMEM-exp-C1	15.1; 13.6; 13.4; 13.3; 13.3	TSB-t4-B2; vancTSB-t4; CDM-t2; CDM-t4; lineTSB-t4	10.5; 10.7; 11.2; 11.4; 11.6	NA	SAOUHSC_00111	0.0270954547098102	-0.1	0.0189873417721519	0.0208333333333333	6	NA	NA	NA	0	2334	A78	B51	C29	na	na	-	-	NA	S371, S745, S1165, SAOUHSC_02823, S560, S1102, S670, SAOUHSC_01340, SAOUHSC_02104, arsR	0.64, 0.63, 0.62, 0.61, 0.61, 0.61, 0.61, 0.61, 0.61, 0.6	S660, SAOUHSC_02982, epiP, ybeY, cdd, SAOUHSC_01650, SAOUHSC_01649, tagX, S763, era	-0.64, -0.63, -0.63, -0.63, -0.62, -0.62, -0.62, -0.62, -0.61, -0.61
SAOUHSC_00113	adhE	116538	119147	1	0	U44	SigA			anaer-2h; nonad50-1h; CO2-1h; lineTSB-t4; CO2-2h	14.9; 12.3; 10.6; 10.6; 10.5	intS9-6h; intS9-2h; pMEM-exp-C2; TSB-exp-C; CDM-exp	7.46; 7.46; 7.6; 7.62; 7.63	NA	NA	NA	NA	0	0	0	116538	119147	1	1	3967	A79	B52	C30	na	na	-	-	Carbohydrates>Central carbohydrate metabolism>Pyruvate metabolism II acetyl-CoA, acetogenesis from pyruvate>Acetaldehyde dehydrogenase (EC 1.2.1.10);Carbohydrates>Fermentation>Fermentations Lactate>Acetaldehyde dehydrogenase (EC 1.2.1.10);Carbohydrates>Fermentation>Fermentations Lactate>Alcohol dehydrogenase (EC 1.1.1.1);Carbohydrates>Fermentation>Fermentations Mixed acid>Acetaldehyde dehydrogena…	S36, SAOUHSC_00146, nasE, nasF, nasD, narJ, narH, nirR, S317, nrdD	0.93, 0.76, 0.73, 0.72, 0.72, 0.7, 0.7, 0.69, 0.69, 0.69	S1183, fer, S624, S392, SAOUHSC_03024, sepA, S942, SAOUHSC_00946, lytM, S328	-0.6, -0.58, -0.58, -0.57, -0.57, -0.56, -0.56, -0.55, -0.55, -0.53
new_119148_119233_1	S36	119148	119233	1	s-3'					anaer-2h; nonad50-1h; CO2-2h; CO2-1h; lineTSB-t4	15.6; 13.9; 12.3; 12; 11.6	intS9-2h; intS9-6h; intTHP1-2h; TSB-t2-C; vancRPMI-exp	9.11; 9.43; 9.45; 9.63; 9.64	NA	NA	NA	NA	0	0	0	NA	NA	NA	0	3968	A79	B52	C30	na	na	-	-	NA	adhE, SAOUHSC_00146, S37, nrdG, nrdD, ilvA1, SAOUHSC_00609, S606, ald1, SAOUHSC_01450	0.93, 0.76, 0.74, 0.72, 0.72, 0.71, 0.7, 0.69, 0.68, 0.68	S356, sufB, sufU, est, sufS, S357, S355, SAOUHSC_00946, S1183, smpB	-0.56, -0.53, -0.53, -0.52, -0.51, -0.5, -0.49, -0.49, -0.48, -0.48
new_119358_119437_1	S37	119358	119437	1	s-5'	U45	SigA			CO2-2h; anaer-2h; CO2-6h; nonad50-1h; nonad25-1h	12.6; 12.5; 11.3; 9.94; 9.33	TSB-exp-C; ciproTSB-exp; flucRPMI-t4; vancRPMI-exp; RPMI-exp-A2	7.26; 7.26; 7.27; 7.29; 7.3	NA	NA	NA	NA	0	0	0	NA	NA	NA	0	3976	A80	B53	C31	na	na	-	-	NA	nrdG, nrdD, S317, kdpE, kdpD, S893, S36, SAOUHSC_02313, kdpA, S1188	0.83, 0.82, 0.78, 0.77, 0.75, 0.75, 0.74, 0.73, 0.72, 0.71	SAOUHSC_01160, est, S1190, sufU, rnpA, sufS, gidB, S438, SAOUHSC_03024, rnr	-0.58, -0.55, -0.54, -0.54, -0.54, -0.53, -0.53, -0.52, -0.52, -0.52
SAOUHSC_00114	capA	119492	120160	1	0	U46, U45	SigB, SigA			CO2-6h; CDM-t2; TSB-t4-B1; TSB-t2-B1; vancTSB-t4	14.8; 14.7; 14.6; 14.4; 14.3	flucRPMI-exp; RPMI-exp-A2; ciproTSB-exp; TSB-exp-C; vancRPMI-exp	7.37; 7.39; 7.46; 7.5; 7.51	NA	NA	NA	NA	0	0	0	119492	120160	1	1	887	A21	B3	C3	na	na	-	-	Cell Wall and Capsule>Capsular and extracellular polysacchrides>Exopolysaccharide Biosynthesis>Tyrosine-protein kinase transmembrane modulator EpsC;Cell Wall and Capsule>Capsular and extracellular polysacchrides>Serotype determining Capsular polysaccharide biosynthesis in Staphylococcus>Capsular polysaccharide synthesis enzyme Cap5A	capB, capC, capD, capE, capF, capG, capH, capI, SAOUHSC_02650, capJ	1, 1, 0.99, 0.98, 0.98, 0.97, 0.97, 0.96, 0.95, 0.95	def, SAOUHSC_00740, glcU, SAOUHSC_01239, queF, S423, rpsB, S970, ileS, S971	-0.91, -0.91, -0.91, -0.9, -0.9, -0.9, -0.9, -0.9, -0.9, -0.89
SAOUHSC_00115	capB	120176	120862	1	0	U46, U45	SigB, SigA			CDM-t2; CO2-6h; TSB-t4-B1; TSB-t2-B1; TSB-t4-B3	14.8; 14.7; 14.6; 14.4; 14.2	RPMI-exp-A2; flucRPMI-exp; TSB-exp-A; TSB-exp-C; ciproTSB-exp	7.23; 7.27; 7.33; 7.38; 7.42	NA	NA	NA	NA	0	0	0	120176	120862	1	1	888	A21	B3	C3	na	na	-	-	Cell Wall and Capsule>Capsular and extracellular polysacchrides>Exopolysaccharide Biosynthesis>Tyrosine-protein kinase EpsD (EC 2.7.10.2);Cell Wall and Capsule>Capsular and extracellular polysacchrides>Serotype determining Capsular polysaccharide biosynthesis in Staphylococcus>Capsular polysaccharide synthesis enzyme Cap5B;Regulation and Cell signaling>Regulation and Cell signaling - no subcatego…	capA, capC, capD, capE, capF, capG, capH, capI, capJ, SAOUHSC_02650	1, 1, 0.99, 0.99, 0.98, 0.98, 0.97, 0.97, 0.95, 0.95	def, SAOUHSC_00740, queF, glcU, S423, rpsB, SAOUHSC_01239, S970, S289, S971	-0.91, -0.91, -0.91, -0.9, -0.9, -0.9, -0.9, -0.9, -0.9, -0.9
SAOUHSC_00116	capC	120865	121629	1	0	U46, U45	SigB, SigA			CO2-6h; TSB-t4-B1; CDM-t2; TSB-t2-B1; eryTSB-t4	14.7; 14.7; 14.7; 14.5; 14.1	RPMI-exp-A2; flucRPMI-exp; ciproTSB-exp; vancRPMI-exp; TSB-exp-A	7.36; 7.37; 7.42; 7.49; 7.54	NA	NA	NA	NA	0	0	0	120865	121629	1	1	886	A21	B3	C3	na	na	-	-	Cell Wall and Capsule>Capsular and extracellular polysacchrides>Exopolysaccharide Biosynthesis>Manganese-dependent protein-tyrosine phosphatase (EC 3.1.3.48);Cell Wall and Capsule>Capsular and extracellular polysacchrides>Serotype determining Capsular polysaccharide biosynthesis in Staphylococcus>Capsular polysaccharide synthesis enzyme Cap5C;Regulation and Cell signaling>Regulation and Cell sign…	capB, capD, capA, capE, capF, capG, capH, capI, capJ, capK	1, 1, 1, 0.99, 0.99, 0.98, 0.98, 0.98, 0.96, 0.95	def, SAOUHSC_00740, queF, rpsB, S423, S289, glcU, SAOUHSC_01239, S971, S970	-0.92, -0.92, -0.91, -0.91, -0.91, -0.9, -0.9, -0.9, -0.9, -0.9
SAOUHSC_00117	capD	121649	123472	1	0	U46, U45	SigB, SigA			CDM-t2; TSB-t4-B1; TSB-t2-B1; CO2-6h; TSB-t4-B3	14.5; 14.5; 14.2; 14.1; 13.9	TSB-exp-A; flucRPMI-exp; RPMI-exp-A2; ciproTSB-exp; vancRPMI-exp	7.4; 7.43; 7.45; 7.51; 7.53	NA	NA	NA	NA	0	0	0	121649	123472	1	1	889	A21	B3	C3	na	na	-	-	Cell Wall and Capsule>Capsular and extracellular polysacchrides>Serotype determining Capsular polysaccharide biosynthesis in Staphylococcus>Capsular polysaccharide synthesis enzyme Cap5D	capE, capC, capF, capB, capG, capA, capH, capI, capJ, capK	1, 1, 1, 0.99, 0.99, 0.99, 0.99, 0.98, 0.98, 0.96	def, queF, SAOUHSC_00740, rpsB, S423, S289, rpoE, lysS, SAOUHSC_01239, S914	-0.92, -0.92, -0.92, -0.92, -0.92, -0.92, -0.91, -0.91, -0.91, -0.91
SAOUHSC_00118	capE	123462	124490	1	0	U46, U45	SigB, SigA			TSB-t4-B1; CDM-t2; TSB-t2-B1; CO2-6h; TSB-t4-B3	14.5; 14.5; 14.3; 14.3; 13.9	TSB-exp-A; flucRPMI-exp; RPMI-exp-A2; vancRPMI-exp; ciproTSB-exp	7.51; 7.71; 7.75; 7.76; 7.79	NA	NA	NA	NA	0	0	0	123441	124490	1	0.98	890	A21	B3	C3	na	na	-	-	Cell Wall and Capsule>Capsular and extracellular polysacchrides>Serotype determining Capsular polysaccharide biosynthesis in Staphylococcus>Capsular polysaccharide synthesis enzyme Cap5E	capF, capD, capG, capH, capC, capI, capB, capJ, capA, capK	1, 1, 1, 0.99, 0.99, 0.99, 0.99, 0.98, 0.98, 0.97	SAOUHSC_00740, queF, S289, rpsB, def, S423, rpoE, S914, lysS, S508	-0.93, -0.93, -0.92, -0.92, -0.92, -0.92, -0.91, -0.91, -0.91, -0.91
SAOUHSC_00119	capF	124503	125612	1	0	U46, U45	SigB, SigA			CDM-t2; TSB-t4-B1; TSB-t2-B1; CO2-6h; TSB-t4-B3	14.4; 14.4; 14.3; 14.2; 13.8	colist-exp; TSB-exp-A; RPMI-t2-A1; RPMI-exp-A1; flucRPMI-exp	7.74; 7.74; 7.83; 7.84; 7.88	NA	NA	NA	NA	0	0	0	124497	125612	1	0.994623655913978	891	A21	B3	C3	na	na	-	-	Cell Wall and Capsule>Capsular and extracellular polysacchrides>Serotype determining Capsular polysaccharide biosynthesis in Staphylococcus>Capsular polysaccharide synthesis enzyme Cap5F	capG, capE, capH, capI, capD, capJ, capC, capB, capK, capA	1, 1, 1, 1, 1, 0.99, 0.99, 0.98, 0.98, 0.98	queF, S289, SAOUHSC_00740, rpsB, def, S423, rpoE, S914, S508, spsA	-0.93, -0.93, -0.93, -0.93, -0.92, -0.92, -0.91, -0.91, -0.91, -0.91
SAOUHSC_00120	capG	125616	126740	1	0	U46, U45	SigB, SigA			CDM-t2; TSB-t4-B1; TSB-t2-B1; CO2-6h; CDM-t4	14.4; 14.4; 14.3; 14.2; 13.7	colist-exp; TSB-exp-A; RPMI-exp-A1; RPMI-t2-A1; flucRPMI-exp	7.66; 7.93; 7.97; 7.98; 8.07	NA	NA	NA	NA	0	0	0	125616	126740	1	1	892	A21	B3	C3	na	na	-	-	Cell Wall and Capsule>Capsular and extracellular polysacchrides>Serotype determining Capsular polysaccharide biosynthesis in Staphylococcus>Capsular polysaccharide synthesis enzyme Cap5G;Cell Wall and Capsule>Capsular and extracellular polysacchrides>Sialic Acid Metabolism>UDP-N-acetylglucosamine 2-epimerase (EC 5.1.3.14)	capF, capH, capI, capE, capJ, capD, capK, capC, capL, capB	1, 1, 1, 1, 0.99, 0.99, 0.98, 0.98, 0.98, 0.98	queF, SAOUHSC_00740, rpsB, S289, def, S423, S914, S508, rpoE, spsA	-0.93, -0.93, -0.92, -0.92, -0.92, -0.92, -0.91, -0.91, -0.91, -0.91
SAOUHSC_00121	capH	126743	127369	1	0	U46, U45	SigB, SigA			CO2-6h; CDM-t2; TSB-t2-B1; TSB-t4-B1; clindTSB-t4	14.7; 14.6; 14.5; 14.5; 13.8	colist-exp; RPMI-exp-A1; TSB-exp-A; flucRPMI-exp; RPMI-exp-A2	7.71; 8.11; 8.18; 8.25; 8.27	NA	NA	NA	NA	0	0	0	126737	127369	1	0.990521327014218	893	A21	B3	C3	na	na	-	-	Cell Wall and Capsule>Capsular and extracellular polysacchrides>Serotype determining Capsular polysaccharide biosynthesis in Staphylococcus>Capsular polysaccharide synthesis enzyme Cap5H	capG, capI, capF, capJ, capE, capD, capK, capL, capC, capM	1, 1, 1, 0.99, 0.99, 0.99, 0.99, 0.98, 0.98, 0.98	rpsB, S289, SAOUHSC_00740, queF, def, S508, S423, spsA, S914, S894	-0.92, -0.92, -0.92, -0.92, -0.92, -0.91, -0.91, -0.91, -0.91, -0.91
SAOUHSC_00122	capI	127374	128483	1	0	U46, U45	SigB, SigA			TSB-t2-B1; CO2-6h; CDM-t2; TSB-t4-B1; eryTSB-t4	14.5; 14.5; 14.5; 14.4; 13.9	colist-exp; RPMI-exp-A1; vancRPMI-exp; RPMI-exp-A2; flucRPMI-exp	7.66; 8.4; 8.42; 8.44; 8.44	NA	NA	NA	NA	0	0	0	127374	128483	1	1	894	A21	B3	C3	na	na	-	-	Cell Wall and Capsule>Capsular and extracellular polysacchrides>Serotype determining Capsular polysaccharide biosynthesis in Staphylococcus>Capsular polysaccharide synthesis enzyme Cap5I	capH, capG, capJ, capF, capE, capK, capL, capD, capM, capC	1, 1, 1, 1, 0.99, 0.99, 0.98, 0.98, 0.98, 0.98	S289, queF, SAOUHSC_00740, rpsB, def, spsA, S508, S423, rplM, rpsF	-0.93, -0.92, -0.92, -0.92, -0.92, -0.91, -0.91, -0.91, -0.91, -0.91
SAOUHSC_00123	capJ	128497	129663	1	0	U46, U45	SigB, SigA			TSB-t2-B1; TSB-t4-B1; CDM-t2; CO2-6h; TSB-t4-B3	14.2; 14.2; 14.2; 14.2; 13.6	colist-exp; RPMI-exp-A1; vancRPMI-exp; RPMI-exp-A2; flucRPMI-exp	8.21; 8.48; 8.53; 8.54; 8.61	NA	NA	NA	NA	0	0	0	128497	129663	1	1	897	A21	B3	C3	na	na	-	-	Cell Wall and Capsule>Capsular and extracellular polysacchrides>Serotype determining Capsular polysaccharide biosynthesis in Staphylococcus>Capsular polysaccharide synthesis enzyme Cap5J	capK, capI, capH, capG, capL, capF, capM, capN, capE, capO	1, 1, 0.99, 0.99, 0.99, 0.99, 0.99, 0.99, 0.98, 0.98	rpsB, S289, queF, spsA, S508, rpsF, rplU, SAOUHSC_00740, rplM, S914	-0.93, -0.93, -0.92, -0.92, -0.92, -0.92, -0.92, -0.92, -0.91, -0.91
SAOUHSC_00124	capK	129656	130861	1	0	U46, U45	SigB, SigA			CO2-6h; CDM-t2; TSB-t4-B1; TSB-t2-B1; lineTSB-t4	14.2; 14.1; 14.1; 14; 13.5	RPMI-exp-A1; intTHP1-2h; colist-exp; vancRPMI-exp; RPMI-exp-A2	8.62; 8.65; 8.65; 8.76; 8.77	NA	NA	NA	NA	0	0	0	129656	130861	1	1	898	A21	B3	C3	na	na	-	-	Cell Wall and Capsule>Capsular and extracellular polysacchrides>Serotype determining Capsular polysaccharide biosynthesis in Staphylococcus>Capsular polysaccharide synthesis enzyme Cap5K	capJ, capL, capM, capN, capI, capO, capH, capG, capF, capE	1, 1, 0.99, 0.99, 0.99, 0.99, 0.99, 0.98, 0.98, 0.97	rpsB, S289, spsA, rplU, rpsF, S508, rplM, S962, S914, queF	-0.93, -0.93, -0.92, -0.92, -0.92, -0.92, -0.91, -0.91, -0.91, -0.91
SAOUHSC_00125	capL	130862	132067	1	0	U46, U45	SigB, SigA			CDM-t2; CO2-6h; TSB-t4-B1; TSB-t2-B1; TSB-t4-B3	14.2; 14; 14; 13.9; 13.5	RPMI-t2-A1; intTHP1-2h; RPMI-exp-A1; TSB-exp-A; colist-exp	8.57; 8.68; 8.71; 8.79; 8.92	NA	NA	NA	NA	0	0	0	130862	132067	1	1	899	A21	B3	C3	na	na	-	-	Cell Wall and Capsule>Capsular and extracellular polysacchrides>Serotype determining Capsular polysaccharide biosynthesis in Staphylococcus>Capsular polysaccharide synthesis enzyme Cap5L	capM, capK, capN, capO, capJ, capI, capH, capG, capF, S38	1, 1, 1, 0.99, 0.99, 0.98, 0.98, 0.98, 0.98, 0.98	rplU, S289, spsA, rpsF, rpsB, S508, S694, S894, S914, S372	-0.92, -0.92, -0.92, -0.92, -0.92, -0.92, -0.92, -0.92, -0.92, -0.91
SAOUHSC_00126	capM	132078	132635	1	0	U46, U45	SigB, SigA			CDM-t2; TSB-t4-B1; TSB-t2-B1; CO2-6h; eryTSB-t4	14.3; 14; 13.9; 13.8; 13.6	intTHP1-2h; RPMI-exp-A1; RPMI-t2-A1; colist-exp; vancRPMI-exp	8.71; 8.85; 8.88; 8.91; 9.07	NA	NA	NA	NA	0	0	0	132078	132635	1	1	900	A21	B3	C3	na	na	-	-	Cell Wall and Capsule>Capsular and extracellular polysacchrides>Serotype determining Capsular polysaccharide biosynthesis in Staphylococcus>Capsular polysaccharide synthesis enzyme Cap5M	capL, capO, capN, capK, capJ, capI, S38, capH, capG, capF	1, 1, 1, 0.99, 0.99, 0.98, 0.98, 0.98, 0.97, 0.97	rplU, S289, spsA, rpsF, S694, S372, S508, S962, S894, rpsB	-0.93, -0.93, -0.93, -0.92, -0.92, -0.92, -0.92, -0.92, -0.92, -0.92
SAOUHSC_00127	capN	132635	133522	1	0	U46, U45	SigB, SigA			CDM-t2; TSB-t4-B1; TSB-t2-B1; CO2-6h; CDM-t4	14; 13.7; 13.6; 13.4; 13.2	intTHP1-2h; RPMI-t2-A1; intTHP1-6h; RPMI-exp-A1; TSB-exp-A	8.31; 8.55; 8.57; 8.58; 8.81	NA	NA	NA	NA	0	0	0	132635	133522	1	1	901	A21	B3	C3	na	na	-	-	Carbohydrates>Di- and oligosaccharides>Lactose and Galactose Uptake and Utilization>UDP-glucose 4-epimerase (EC 5.1.3.2);Cell Wall and Capsule>Capsular and extracellular polysacchrides>Serotype determining Capsular polysaccharide biosynthesis in Staphylococcus>Capsular polysaccharide synthesis enzyme Cap8N	capO, capM, capL, capK, capJ, S38, capP, capI, capH, capG	1, 1, 1, 0.99, 0.99, 0.98, 0.98, 0.98, 0.97, 0.97	rplU, spsA, rpsF, S694, S962, S914, S289, S508, rpsB, SAOUHSC_01756	-0.93, -0.93, -0.93, -0.92, -0.92, -0.92, -0.92, -0.92, -0.92, -0.92
SAOUHSC_00128	capO	133576	134838	1	0	U46	SigB	U45	M3	CDM-t2; TSB-t4-B1; TSB-t2-B1; CO2-6h; TSB-t4-B3	14.2; 13.9; 13.9; 13.8; 13.5	intTHP1-2h; RPMI-t2-A1; RPMI-exp-A1; intTHP1-6h; intS9-6h	8.88; 8.92; 9.15; 9.15; 9.18	NA	NA	NA	NA	0	0	0	133576	134838	1	1	902	A21	B3	C3	na	na	-	-	Cell Wall and Capsule>Capsular and extracellular polysacchrides>Serotype determining Capsular polysaccharide biosynthesis in Staphylococcus>Capsular polysaccharide synthesis enzyme Cap5O	capN, capM, capL, S38, capK, capP, capJ, capI, capH, capG	1, 1, 0.99, 0.99, 0.99, 0.98, 0.98, 0.97, 0.96, 0.96	rplU, S694, spsA, rpsF, S289, S508, S962, S372, rpsB, S914	-0.92, -0.92, -0.92, -0.92, -0.92, -0.92, -0.91, -0.91, -0.91, -0.91
new_134839_134914_1	S38	134839	134914	1	s-intra	U46	SigB	U45	M3	CDM-t2; CO2-6h; TSB-t4-B1; TSB-t2-B1; eryTSB-t4	14.3; 14.1; 14; 13.9; 13.7	intTHP1-2h; intS9-6h; RPMI-exp-A1; intTHP1-6h; intS9-2h	9.83; 9.84; 9.92; 9.96; 10	NA	NA	NA	NA	0	0	0	NA	NA	NA	0	895	A21	B3	C3	na	na	-	-	NA	capP, capO, capN, capM, capL, capK, capJ, SAOUHSC_02908, capI, capH	0.99, 0.99, 0.98, 0.98, 0.98, 0.97, 0.96, 0.94, 0.94, 0.93	rplU, S694, rpsB, S508, rpsF, SAOUHSC_01756, S962, spsA, S372, ssb	-0.92, -0.91, -0.91, -0.91, -0.91, -0.91, -0.91, -0.9, -0.9, -0.9
SAOUHSC_00129	capP	134915	136060	1	0	U46	SigB	U45	M3	CDM-t2; TSB-t4-B1; CO2-6h; TSB-t2-B1; CDM-t4	14; 13.8; 13.7; 13.6; 13.2	intTHP1-2h; RPMI-exp-A1; RPMI-t2-A1; intS9-6h; intTHP1-6h	9.56; 9.6; 9.65; 9.69; 9.71	NA	NA	NA	NA	0	0	0	134915	136060	1	1	896	A21	B3	C3	na	na	-	-	Cell Wall and Capsule>Capsular and extracellular polysacchrides>Serotype determining Capsular polysaccharide biosynthesis in Staphylococcus>Capsular polysaccharide synthesis enzyme Cap8P	S38, capO, capN, capL, capM, capK, capJ, SAOUHSC_02908, capI, capH	0.99, 0.98, 0.98, 0.97, 0.97, 0.96, 0.95, 0.94, 0.93, 0.93	rpsB, rplU, S508, S694, rpsF, S962, S914, SAOUHSC_01756, ssb, S108	-0.91, -0.91, -0.91, -0.9, -0.9, -0.9, -0.9, -0.9, -0.89, -0.89
SAOUHSC_00130	isdI	136125	136451	-1	0	U47	SigA			vancRPMI-t4; RPMI-t4-A2; flucRPMI-t4; intS9-6h; pMEM-t4-C1	12.7; 12.4; 12.2; 12; 12	TSB-t4-C; plasma-t4; TSB-exp-C; TSB-t2-C; TSB-exp-A	8.76; 8.81; 8.86; 8.93; 8.98	NA	NA	NA	NA	0	0	0	136125	136451	1	1	1785	A81	B36	C19	na	na	-	-	Iron acquisition and metabolism>Iron acquisition and metabolism - no subcategory>Heme, hemin uptake and utilization systems in GramPositives>Heme-degrading cytoplasmic oxygenase IsdI	SAOUHSC_00131, S39, S596, S1077, sbnA, S32, S33, sbnB, sbnI, sbnC	0.97, 0.95, 0.83, 0.82, 0.77, 0.77, 0.77, 0.77, 0.76, 0.76	SAOUHSC_01821, S722, S837, coaE, SAOUHSC_00864, fpg, SAOUHSC_01610, SAOUHSC_01423, S156, mutS2	-0.7, -0.67, -0.67, -0.67, -0.67, -0.65, -0.65, -0.64, -0.64, -0.63
SAOUHSC_00131	NA	136458	136841	-1	0	U47	SigA			vancRPMI-t4; RPMI-t4-A2; flucRPMI-t4; pMEM-t2-C1; RPMI-exp-A2	13.4; 13.2; 12.9; 12.8; 12.6	plasma-t4; TSB-t4-C; TSB-exp-C; TSB-exp-A; TSB-t2-C	8.66; 9.3; 9.52; 9.56; 9.56	NA	NA	NA	NA	0	0	0	136458	136841	1	1	1786	A81	B36	C19	na	na	-	-	Iron acquisition and metabolism>Iron acquisition and metabolism - no subcategory>Heme, hemin uptake and utilization systems in GramPositives>FIG039061 hypothetical protein related to heme utilization	S39, isdI, S1077, S596, sbnA, S32, sbnB, SAOUHSC_00833, sbnC, sbnD	0.99, 0.97, 0.83, 0.83, 0.81, 0.81, 0.81, 0.8, 0.8, 0.79	SAOUHSC_01610, SAOUHSC_01609, gnd, gyrA, coaE, ureA, SAOUHSC_01821, SAOUHSC_01423, SAOUHSC_00864, SAOUHSC_00859	-0.67, -0.65, -0.63, -0.63, -0.63, -0.62, -0.62, -0.62, -0.6, -0.6
new_136842_137046_-1	S39	136842	137046	-1	5'	U47	SigA			vancRPMI-t4; RPMI-t4-A2; pMEM-t2-C1; flucRPMI-t4; RPMI-t2-A1	13.6; 13.4; 13.1; 13; 12.9	plasma-t4; TSB-t4-C; TSB-exp-B2; TSB-exp-A; clindTSB-exp	8.34; 9.36; 9.64; 9.68; 9.7	NA	NA	NA	NA	0	0	0	NA	NA	NA	0	1787	A81	B36	C19	na	na	-	-	NA	SAOUHSC_00131, isdI, S1077, SAOUHSC_00833, S32, S596, sbnA, sbnB, opp-1A, sbnC	0.99, 0.95, 0.84, 0.83, 0.81, 0.81, 0.81, 0.8, 0.8, 0.79	SAOUHSC_01609, SAOUHSC_01610, gnd, gyrA, coaE, ureA, SAOUHSC_01098, SAOUHSC_00859, gyrB, mutS2	-0.68, -0.67, -0.67, -0.66, -0.64, -0.64, -0.63, -0.63, -0.62, -0.62
new_137191_137267_1	S40	137191	137267	1	s-5'	U48	SigA			TSB-t2-C; TSB-t4-C; pMEM-t2-C1; pMEM-t4-C1; ciproTSB-t4	13.5; 12; 11.3; 10.9; 10.5	plasma-t4; anaer-2h; CO2-2h; vancRPMI-t4; plasma-exp	7.36; 7.51; 7.65; 7.9; 7.92	NA	NA	NA	NA	0	0	0	NA	NA	NA	0	321	A82	B54	C11	na	na	-	-	NA	aldA, S1061, S41, sucC, fbp, S730, SAOUHSC_02729, S1125, SAOUHSC_00193, rocA	0.88, 0.84, 0.83, 0.83, 0.82, 0.82, 0.81, 0.8, 0.8, 0.8	queC, S398, gapR, SAOUHSC_00483, SAOUHSC_01930, SAOUHSC_00190, S322, S714, S765, S279	-0.7, -0.68, -0.67, -0.66, -0.66, -0.65, -0.65, -0.64, -0.64, -0.64
SAOUHSC_00132	aldA	137268	138755	1	0	U48	SigA			TSB-t2-C; TSB-t4-C; pMEM-t2-C1; CO2-6h; pMEM-t4-C1	13; 11.5; 10.9; 10.8; 10.5	anaer-2h; RPMI-t2-A1; TSB-exp-A; RPMI-exp-A1; nonad25-1h	7.57; 7.7; 7.73; 7.94; 8.09	NA	NA	NA	NA	0	0	0	137268	138755	1	1	322	A82	B54	C11	na	na	-	-	Carbohydrates>Central carbohydrate metabolism>Methylglyoxal Metabolism>Aldehyde dehydrogenase B (EC 1.2.1.22);Fatty Acids, Lipids, and Isoprenoids>Phospholipids>Glycerolipid and Glycerophospholipid Metabolism in Bacteria>Aldehyde dehydrogenase B (EC 1.2.1.22)	S41, S40, fbp, S730, rocA, acsA, sucD, SAOUHSC_02729, S1061, pckA	0.97, 0.88, 0.87, 0.86, 0.83, 0.83, 0.83, 0.83, 0.83, 0.83	pykA, pbpA, pgi, pfkA, gapR, S370, S322, S714, galM, S1013	-0.79, -0.76, -0.75, -0.75, -0.74, -0.72, -0.72, -0.72, -0.72, -0.72
new_138756_138912_1	S41	138756	138912	1	3'	U48	SigA			TSB-t2-C; CO2-6h; TSB-t4-C; pMEM-t2-C1; flucTSB-t4	12.1; 11.4; 10.8; 10.6; 10.3	anaer-2h; TSB-exp-A; RPMI-t2-A1; RPMI-exp-A1; nonad25-1h	7.49; 7.67; 7.75; 7.91; 7.99	NA	NA	NA	NA	0	0	0	NA	NA	NA	0	323	A82	B54	C11	na	na	-	-	NA	aldA, S730, S40, fbp, SAOUHSC_02868, rocA, sucD, acsA, pckA, SAOUHSC_02729	0.97, 0.83, 0.83, 0.83, 0.81, 0.81, 0.8, 0.8, 0.8, 0.8	pfkA, pbpA, pykA, pgi, S714, gapR, galM, SAOUHSC_02615, S472, S1143	-0.79, -0.78, -0.78, -0.75, -0.75, -0.73, -0.73, -0.71, -0.71, -0.7
new_138934_140421_-1	S42	138934	140421	-1	3'NT	U50	SigB			lineTSB-t4; TSB-t4-B3; clindTSB-t4; TSB-t4-B2; vancTSB-t4	13.1; 12.8; 12.7; 12.4; 12.3	flucRPMI-exp; vancRPMI-exp; RPMI-exp-A2; nonad25-1h; TSB-exp-A	7.65; 7.67; 7.67; 7.83; 7.93	NA	SAOUHSC_00133	0.95300598634398	#NAME?	0.645161290322581	1	960	140391	140432	0.331867	0.738095238095238	943	A21	B3	C3	AS	na	-	-	NA	S1066, SAOUHSC_00065, S27, SAOUHSC_00134, S769, SAOUHSC_02908, S1011, epiG, SAOUHSC_00319, mnhG	0.98, 0.98, 0.97, 0.97, 0.97, 0.96, 0.96, 0.96, 0.96, 0.95	trmB, SAOUHSC_01866, S735, rplU, S694, S1005, secF, SAOUHSC_01265, S669, S886	-0.93, -0.93, -0.93, -0.93, -0.93, -0.93, -0.93, -0.92, -0.92, -0.92
new_139248_139400_1	S43	139248	139400	1	5'	U49	SigB			lineTSB-t4; TSB-t4-B2; CDM-t4; vancTSB-t4; CDM-t2	14.3; 14.1; 13.9; 13.9; 13.5	RPMI-t2-A1; plasma-t4; intS9-6h; nonad25-1h; CO2-1h	9.12; 9.15; 9.22; 9.38; 9.44	NA	NA	NA	NA	0	0	0	139260	139292	0.136281	1	1078	A21	B3	C3	na	na	-	-	NA	SAOUHSC_00133, SAOUHSC_00057, SAOUHSC_01510, S27, SAOUHSC_00065, S42, S769, S24, SAOUHSC_02930, SAOUHSC_01511	0.98, 0.95, 0.95, 0.95, 0.95, 0.95, 0.94, 0.94, 0.94, 0.94	secF, SAOUHSC_01866, S691, S735, SAOUHSC_02523, purR, SAOUHSC_01153, ipk, trmB, S973	-0.94, -0.94, -0.93, -0.93, -0.93, -0.93, -0.92, -0.92, -0.92, -0.92
SAOUHSC_00133	NA	139401	140360	1	0	U49	SigB			lineTSB-t4; CDM-t4; TSB-t4-B2; TSB-t4-B3; vancTSB-t4	14.1; 13.9; 13.8; 13.7; 13.6	RPMI-t2-A1; nonad25-1h; intS9-6h; nonad50-1h; CO2-1h	8.6; 9.29; 9.33; 9.41; 9.44	S42	new_138934_140421_-1	0.95300598634398	#NAME?	1	0.645161290322581	960	139401	140360	1	1	1079	A21	B3	C3	AS target	na	-	-	Potassium metabolism>Potassium metabolism - no subcategory>Glutathione-regulated potassium-efflux system and associated functions>Cobalt-zinc-cadmium resistance protein;Virulence, Disease and Defense>Resistance to antibiotics and toxic compounds>Cobalt-zinc-cadmium resistance>Cobalt-zinc-cadmium resistance protein	S43, SAOUHSC_00057, S27, S42, SAOUHSC_02825, norC, S24, SAOUHSC_00242, SAOUHSC_00065, S1066	0.98, 0.96, 0.95, 0.95, 0.95, 0.95, 0.95, 0.95, 0.95, 0.95	S691, SAOUHSC_01866, SAOUHSC_01153, purR, S735, trmB, ipk, SAOUHSC_02523, secF, S669	-0.94, -0.94, -0.93, -0.93, -0.93, -0.93, -0.93, -0.93, -0.93, -0.93
SAOUHSC_00134	NA	140422	140625	-1	0	U50	SigB			lineTSB-t4; TSB-t4-B2; vancTSB-t4; clindTSB-t4; eryTSB-t4	14.5; 14.1; 13.9; 13.9; 13.7	flucRPMI-exp; plasma-t4; RPMI-exp-A2; vancRPMI-exp; plasma-exp	7.69; 7.73; 7.76; 7.95; 7.97	NA	NA	NA	NA	0	0	0	140422	140625	1	1	942	A21	B3	C3	na	na	-	-	NA	S42, SAOUHSC_02908, SAOUHSC_00065, SAOUHSC_03035, S1066, crtN, S1011, S769, S1182, S27	0.97, 0.96, 0.96, 0.96, 0.95, 0.95, 0.95, 0.95, 0.95, 0.95	murE, secF, pknB, SAOUHSC_01866, gpsA, lysS, trmB, S735, SAOUHSC_00955, engA	-0.94, -0.93, -0.92, -0.92, -0.92, -0.92, -0.92, -0.92, -0.92, -0.91
SAOUHSC_00135	NA	140804	141316	1	0	U51	SigA			TSB-exp-B3; colist-exp; T/SmxTSB-exp; ciproTSB-exp; eryTSB-exp	13.2; 13.1; 12.9; 12.8; 12.7	plasma-t4; RPMI-exp-A1; pMEM-t4-C1; nonad25-1h; TSB-exp-A	8.28; 8.51; 8.6; 8.8; 8.84	NA	NA	NA	NA	0	0	0	140804	141316	1	1	2166	A83	B55	C32	na	na	-	-	NA	S44, SAOUHSC_00139, SAOUHSC_00136, SAOUHSC_00137, cysM, S45, SAOUHSC_00422, SAOUHSC_00138, S135, cysK	0.97, 0.95, 0.94, 0.91, 0.9, 0.9, 0.89, 0.88, 0.86, 0.83	fmhA, S1053, S1087, veg, S331, spxA, SAOUHSC_02781, ezrA, scn, hisR	-0.61, -0.55, -0.55, -0.55, -0.55, -0.55, -0.54, -0.53, -0.53, -0.53
new_141317_141657_1	S44	141317	141657	1	intra	U51	SigA			colist-exp; TSB-exp-B3; lineTSB-t4; T/SmxTSB-exp; ciproTSB-exp	12.7; 11.7; 11.4; 11.3; 11.3	RPMI-exp-A1; pMEM-t4-C1; plasma-t4; TSB-exp-A; anaer-2h	7.83; 7.94; 8.03; 8.12; 8.13	NA	NA	NA	NA	0	0	0	141341	141382	0.538477	1	2167	A83	B55	C32	na	na	-	-	NA	SAOUHSC_00135, SAOUHSC_00139, SAOUHSC_00136, S45, SAOUHSC_00137, SAOUHSC_00138, cysM, tcyP, SAOUHSC_00422, S54	0.97, 0.96, 0.94, 0.93, 0.92, 0.87, 0.86, 0.86, 0.85, 0.83	fmhA, S732, hemA, SAOUHSC_00253, hisR, S834, SAOUHSC_02390, SAOUHSC_01980, SAOUHSC_01180, S331	-0.59, -0.57, -0.56, -0.56, -0.56, -0.55, -0.54, -0.54, -0.54, -0.53
SAOUHSC_00136	NA	141658	142398	1	0	U51	SigA			TSB-exp-B3; T/SmxTSB-exp; clindTSB-exp; colist-exp; eryTSB-exp	10.9; 10.8; 10.6; 10.5; 10.5	plasma-t4; RPMI-exp-A1; pMEM-t4-C1; anaer-2h; pMEM-t2-C1	7.22; 7.26; 7.28; 7.28; 7.43	NA	NA	NA	NA	0	0	0	141658	142398	1	1	2170	A83	B55	C32	na	na	-	-	NA	SAOUHSC_00137, SAOUHSC_00139, SAOUHSC_00138, S44, SAOUHSC_00135, S45, cysM, SAOUHSC_00422, S135, tcyP	0.99, 0.97, 0.96, 0.94, 0.94, 0.9, 0.85, 0.84, 0.82, 0.8	spxA, rnjB, ezrA, veg, S732, S1053, S1087, SAOUHSC_02781, fmhA, S331	-0.54, -0.54, -0.52, -0.52, -0.52, -0.52, -0.52, -0.51, -0.5, -0.49
SAOUHSC_00137	NA	142412	143386	1	0	U51	SigA			colist-exp; TSB-exp-B3; T/SmxTSB-exp; clindTSB-exp; eryTSB-exp	10.7; 10.7; 10.7; 10.6; 10.4	CDM-t2; RPMI-exp-A1; TSB-exp-A; CDM-exp; CDM-t4	7.42; 7.44; 7.48; 7.49; 7.49	NA	NA	NA	NA	0	0	0	142406	143386	1	0.99388379204893	2171	A83	B55	C32	na	na	-	-	NA	SAOUHSC_00136, SAOUHSC_00138, SAOUHSC_00139, S44, SAOUHSC_00135, S45, cysM, SAOUHSC_00422, S135, SAOUHSC_02272	0.99, 0.98, 0.96, 0.92, 0.91, 0.87, 0.83, 0.82, 0.81, 0.79	ezrA, spxA, rnjB, S1053, mntR, veg, S331, S1087, SAOUHSC_02781, S732	-0.56, -0.55, -0.54, -0.53, -0.51, -0.5, -0.5, -0.5, -0.49, -0.49
SAOUHSC_00138	NA	143383	144144	1	0	U51	SigA			T/SmxTSB-exp; clindTSB-exp; colist-exp; TSB-exp-B3; eryTSB-exp	11.2; 11.2; 11.1; 11.1; 11	CDM-t2; CDM-t4; RPMI-exp-A1; pMEM-t4-C1; CDM-exp	7.39; 7.46; 7.56; 7.57; 7.6	NA	NA	NA	NA	0	0	0	143383	144144	1	1	2169	A83	B55	C32	na	na	-	-	NA	SAOUHSC_00137, SAOUHSC_00136, SAOUHSC_00139, SAOUHSC_00135, S44, SAOUHSC_02272, SAOUHSC_00422, S878, cysM, S135	0.98, 0.96, 0.94, 0.88, 0.87, 0.84, 0.83, 0.82, 0.82, 0.82	ezrA, S1053, spxA, mntR, S612, gpmA, SAOUHSC_00806, agrD, SAOUHSC_00892, agrC	-0.6, -0.57, -0.57, -0.57, -0.56, -0.54, -0.54, -0.53, -0.53, -0.53
SAOUHSC_00139	NA	144157	145188	1	0	U51	SigA			colist-exp; TSB-exp-B3; eryTSB-exp; T/SmxTSB-exp; clindTSB-exp	11.1; 11; 11; 10.9; 10.9	pMEM-t4-C1; RPMI-exp-A1; anaer-2h; nonad25-1h; TSB-exp-A	8.04; 8.05; 8.09; 8.12; 8.12	NA	NA	NA	NA	0	0	0	144151	145188	1	0.994219653179191	2168	A83	B55	C32	na	na	-	-	Amino Acids and Derivatives>Branched-chain amino acids>Isoleucine degradation>Acyl-CoA dehydrogenase, short-chain specific (EC 1.3.99.2)	SAOUHSC_00136, SAOUHSC_00137, S44, SAOUHSC_00135, S45, SAOUHSC_00138, cysM, SAOUHSC_00422, tcyP, S54	0.97, 0.96, 0.96, 0.95, 0.94, 0.94, 0.84, 0.83, 0.82, 0.8	S1087, SAOUHSC_02781, S331, hisR, S732, SAOUHSC_01719, S1086, fmhA, SAOUHSC_00253, veg	-0.57, -0.57, -0.56, -0.56, -0.56, -0.55, -0.55, -0.55, -0.55, -0.54
new_145189_145358_1	S45	145189	145358	1	inter	U51	SigA			colist-exp; TSB-t4-B2; lineTSB-t4; TSB-exp-B3; vancTSB-t4	11.1; 10.8; 10.6; 10.6; 10.6	RPMI-exp-A1; anaer-2h; plasma-t4; TSB-exp-A; CO2-1h	8.16; 8.28; 8.43; 8.46; 8.49	NA	NA	NA	NA	0	0	0	NA	NA	NA	0	2165	A83	B55	C32	na	na	-	-	NA	SAOUHSC_00139, S44, SAOUHSC_00135, SAOUHSC_00136, SAOUHSC_00137, tcyP, SAOUHSC_00138, S54, cysK, cysM	0.94, 0.93, 0.9, 0.9, 0.87, 0.84, 0.81, 0.78, 0.78, 0.77	hisR, hemA, SAOUHSC_01980, SAOUHSC_01180, cbf1, S732, S834, SAOUHSC_00253, SAOUHSC_02009, dat	-0.61, -0.61, -0.59, -0.59, -0.58, -0.57, -0.57, -0.56, -0.54, -0.54
SAOUHSC_00141	NA	145405	145764	1	0	U52, U51	SigA, SigA			pMEM-t4-C1; pMEM-t2-C1; ciproTSB-t4; flucTSB-t4; eryTSB-t4	16.1; 16; 15.7; 15.6; 15.4	TSB-exp-A; RPMI-exp-A1; vancRPMI-exp; flucRPMI-exp; RPMI-exp-A2	9.88; 10; 11.4; 11.4; 11.4	NA	NA	NA	NA	0	0	0	145405	145764	1	1	546	A84	B3	C3	na	na	-	-	NA	abcA, SAOUHSC_02425, S129, S130, SAOUHSC_02466, SAOUHSC_00824, SAOUHSC_00371, S211, lipM, rocF	0.82, 0.81, 0.81, 0.81, 0.81, 0.81, 0.8, 0.8, 0.79, 0.79	alaS, parE, frr, S677, pyrH, norG, gapR, pgi, parC, S133	-0.82, -0.81, -0.81, -0.81, -0.81, -0.81, -0.8, -0.8, -0.8, -0.8
new_145805_145936_1	S46	145805	145936	1	s-inter	U52	SigA			pMEM-t2-C1; pMEM-t4-C1; CDM-t2; CDM-t4; T/SmxTSB-t4	15.2; 14.6; 11.9; 11.6; 10.4	RPMI-exp-A1; flucRPMI-exp; TSB-exp-A; RPMI-exp-A2; vancRPMI-exp	7.68; 7.77; 7.79; 7.79; 7.84	NA	NA	NA	NA	0	0	0	145788	145874	0.310048	0.804597701149425	325	A85	B54	C11	na	na	-	-	NA	fdh, S47, lmrP, SAOUHSC_00145, SAOUHSC_00144, S49, S191, S48, SAOUHSC_00535, S944	0.96, 0.9, 0.8, 0.8, 0.78, 0.77, 0.76, 0.76, 0.75, 0.75	gapA, gapR, S322, SAOUHSC_02131, pepF, S436, glyS, pgk, SAOUHSC_00673, aroA	-0.68, -0.67, -0.66, -0.66, -0.66, -0.64, -0.64, -0.64, -0.64, -0.63
SAOUHSC_00142	fdh	145937	146962	1	0	U52	SigA			pMEM-t2-C1; pMEM-t4-C1; CDM-t2; CDM-t4; T/SmxTSB-t4	14.7; 13.9; 10.6; 10.2; 9.79	TSB-exp-A; RPMI-exp-A1; anaer-2h; vancRPMI-exp; flucRPMI-exp	7.37; 7.43; 7.7; 7.71; 7.75	NA	NA	NA	NA	0	0	0	145937	146962	1	1	326	A85	B54	C11	na	na	-	-	Respiration>Respiration - no subcategory>Formate hydrogenase>NAD-dependent formate dehydrogenase (EC 1.2.1.2)	S46, S47, lmrP, SAOUHSC_00145, S48, SAOUHSC_00144, S49, S944, nanA, SAOUHSC_00294	0.96, 0.96, 0.82, 0.81, 0.79, 0.78, 0.76, 0.73, 0.7, 0.7	SAOUHSC_00673, gapA, pepF, pbpA, S258, serS, pgk, gapR, glyS, S325	-0.65, -0.64, -0.63, -0.63, -0.62, -0.62, -0.62, -0.61, -0.61, -0.61
new_146963_147045_1	S47	146963	147045	1	s-3'					pMEM-t2-C1; pMEM-t4-C1; CDM-t4; CDM-t2; colist-exp	13.6; 13.1; 9.44; 9.39; 9.15	TSB-exp-A; anaer-2h; TSB-exp-C; RPMI-exp-A1; pMEM-exp-C1	7.34; 7.34; 7.37; 7.44; 7.5	NA	NA	NA	NA	0	0	0	NA	NA	NA	0	324	A85	B54	C11	na	na	-	-	NA	fdh, S46, lmrP, SAOUHSC_00145, S48, S49, SAOUHSC_00144, SAOUHSC_00294, nanA, SAOUHSC_01708	0.96, 0.9, 0.76, 0.74, 0.74, 0.71, 0.7, 0.67, 0.65, 0.65	SAOUHSC_00917, oxaI, serS, SAOUHSC_00673, SAOUHSC_01256, SAOUHSC_01257, S523, SAOUHSC_02131, gltX, S174	-0.58, -0.58, -0.57, -0.57, -0.57, -0.56, -0.55, -0.55, -0.54, -0.54
new_147204_147347_1	S48	147204	147347	1	s-5'	U56, U55	SigA, SigA			pMEM-t4-C1; pMEM-t2-C1; ciproTSB-t4; eryTSB-t4; intS9-2h	16; 15.9; 12.6; 12.4; 12.3	ciproTSB-exp; RPMI-exp-A1; T/SmxTSB-exp; clindTSB-exp; TSB-exp-B2	9.06; 9.38; 9.38; 9.41; 9.43	NA	NA	NA	NA	0	0	0	NA	NA	NA	0	337	A86	B54	C11	na	na	-	-	NA	lmrP, S49, SAOUHSC_00144, SAOUHSC_00145, SAOUHSC_01708, SAOUHSC_01707, SAOUHSC_01709, SAOUHSC_01710, S673, SAOUHSC_01711	0.96, 0.87, 0.87, 0.87, 0.86, 0.85, 0.85, 0.85, 0.84, 0.84	SAOUHSC_01679, gid, fmhB, cydB, SAOUHSC_01479, SAOUHSC_01478, SAOUHSC_01413, SAOUHSC_02574, S991, S258	-0.78, -0.77, -0.77, -0.76, -0.75, -0.75, -0.75, -0.74, -0.74, -0.74
SAOUHSC_00143	lmrP	147348	148598	1	0	U56, U55	SigA, SigA			pMEM-t4-C1; pMEM-t2-C1; ciproTSB-t4; T/SmxTSB-t4; eryTSB-t4	16.1; 16; 13.2; 12.8; 12.6	TSB-exp-A; RPMI-exp-A1; ciproTSB-exp; TSB-exp-B3; flucTSB-exp	9.75; 9.84; 9.94; 10.2; 10.2	NA	NA	NA	NA	0	0	0	147348	148598	1	1	338	A86	B54	C11	na	na	-	-	NA	S48, SAOUHSC_00144, S49, SAOUHSC_00145, SAOUHSC_01708, SAOUHSC_01707, SAOUHSC_01709, SAOUHSC_01710, SAOUHSC_01711, S673	0.96, 0.92, 0.9, 0.9, 0.88, 0.87, 0.86, 0.86, 0.85, 0.85	gid, S258, SAOUHSC_01679, fmhB, S991, SAOUHSC_01479, SAOUHSC_01478, S665, trpE, SAOUHSC_02574	-0.8, -0.79, -0.78, -0.77, -0.77, -0.77, -0.76, -0.76, -0.75, -0.75
new_148599_149044_1	S49	148599	149044	1	intra	U56, U55	SigA, SigA			pMEM-t4-C1; pMEM-t2-C1; anaer-2h; ciproTSB-t4; T/SmxTSB-t4	16; 15.9; 13.9; 13; 12.5	ciproTSB-exp; TSB-exp-A; RPMI-exp-A1; TSB-exp-B3; RPMI-exp-A2	10.3; 10.3; 10.4; 10.5; 10.5	NA	NA	NA	NA	0	0	0	NA	NA	NA	0	340	A86	B54	C11	na	na	Teg140	Potential 5UTRs and 3UTRs	NA	SAOUHSC_00144, SAOUHSC_00145, lmrP, S48, SAOUHSC_01708, S93, SAOUHSC_01710, SAOUHSC_01709, SAOUHSC_01711, S674	0.96, 0.92, 0.9, 0.87, 0.81, 0.81, 0.81, 0.8, 0.8, 0.8	cydB, SAOUHSC_01478, gid, SAOUHSC_01716, SAOUHSC_01479, S258, S427, SAOUHSC_01679, hslO, SAOUHSC_02658	-0.73, -0.72, -0.72, -0.71, -0.71, -0.7, -0.7, -0.7, -0.69, -0.68
SAOUHSC_00144	NA	149045	156220	1	0	U56, U55	SigA, SigA			pMEM-t4-C1; pMEM-t2-C1; anaer-2h; ciproTSB-t4; T/SmxTSB-t4	15.8; 15.7; 13.5; 13.2; 12.9	TSB-exp-A; RPMI-exp-A1; TSB-exp-B3; vancTSB-exp; flucTSB-exp	10.2; 10.3; 10.4; 10.4; 10.4	NA	NA	NA	NA	0	0	0	149045	156220	1	1	341	A86	B54	C11	na	na	-	-	Cofactors, Vitamins, Prosthetic Groups, Pigments>Biotin>Biotin biosynthesis>Long-chain-fatty-acid--CoA ligase (EC 6.2.1.3)	S49, SAOUHSC_00145, lmrP, S48, SAOUHSC_01708, SAOUHSC_01707, SAOUHSC_01709, S673, abcA, SAOUHSC_02810	0.96, 0.96, 0.92, 0.87, 0.85, 0.84, 0.84, 0.83, 0.82, 0.82	SAOUHSC_01478, SAOUHSC_01479, S258, S229, gid, glcU, trpE, S991, fabI, S970	-0.81, -0.79, -0.79, -0.78, -0.77, -0.77, -0.76, -0.76, -0.75, -0.75
SAOUHSC_00145	NA	156233	156877	1	0	U56, U55	SigA, SigA			pMEM-t2-C1; pMEM-t4-C1; anaer-2h; ciproTSB-t4; CDM-t2	15.8; 15.8; 13.8; 13.4; 13.2	TSB-exp-B3; flucTSB-exp; RPMI-exp-A2; TSB-exp-B2; vancTSB-exp	10.8; 10.8; 10.9; 10.9; 10.9	NA	NA	NA	NA	0	0	0	156233	156877	1	1	339	A86	B54	C11	na	na	-	-	Fatty Acids, Lipids, and Isoprenoids>Fatty acids>Fatty Acid Biosynthesis FASII>4'-phosphopantetheinyl transferase (EC 2.7.8.-)	SAOUHSC_00144, S49, lmrP, S48, SAOUHSC_01055, S673, SAOUHSC_01707, S129, SAOUHSC_02810, fdh	0.96, 0.92, 0.9, 0.87, 0.82, 0.82, 0.82, 0.81, 0.81, 0.81	SAOUHSC_01479, udk, SAOUHSC_01413, SAOUHSC_01716, SAOUHSC_01478, SAOUHSC_01412, S258, SAOUHSC_00673, clpX, gid	-0.82, -0.82, -0.81, -0.81, -0.81, -0.8, -0.79, -0.79, -0.79, -0.78
SAOUHSC_00146	NA	157205	157684	-1	0	U57	SigA	U58	M4	anaer-2h; TSB-exp-A; colist-exp; nonad50-1h; CO2-1h	15.4; 13.4; 13.1; 12.3; 12.2	plasma-t4; RPMI-t2-A1; intS9-2h; intS9-6h; plasma-exp	9.72; 9.72; 9.81; 9.84; 9.94	NA	NA	NA	NA	0	0	0	157205	157699	1	0.96969696969697	3966	A87	B52	C30	na	na	-	-	NA	adhE, S36, S88, nasE, narH, nasF, eta, narJ, narG, S1045	0.76, 0.76, 0.73, 0.73, 0.72, 0.72, 0.71, 0.7, 0.7, 0.69	vraG, S356, S392, S354, sufC, SAOUHSC_00542, S355, fer, sufU, S624	-0.59, -0.53, -0.52, -0.52, -0.51, -0.51, -0.5, -0.5, -0.5, -0.5
SAOUHSC_00147	argB	157954	158718	-1	0					colist-exp; clindTSB-exp; T/SmxTSB-exp; plasma-exp; lineTSB-exp	11.3; 9.8; 9.63; 9.63; 9.61	TSB-t4-B1; TSB-t2-B1; CDM-t4; TSB-t4-B2; CDM-t2	7.81; 7.94; 7.98; 7.99; 8.03	NA	NA	NA	NA	0	0	0	157954	158718	1	1	3010	A88	B33	C2	na	na	-	-	Amino Acids and Derivatives>Arginine; urea cycle, polyamines>Arginine Biosynthesis extended>Acetylglutamate kinase (EC 2.7.2.8);Amino Acids and Derivatives>Proline and 4-hydroxyproline>Evolution of Proline Biosynthesis (for review by Fichman et al)>Acetylglutamate kinase (EC 2.7.2.8)	argJ, argC, argD, panE, SAOUHSC_01828, SAOUHSC_00431, SAOUHSC_00302, S1165, S787, SAOUHSC_02686	0.97, 0.95, 0.91, 0.87, 0.87, 0.86, 0.86, 0.85, 0.85, 0.85	SAOUHSC_01650, SAOUHSC_00163, SAOUHSC_00166, ybeY, SAOUHSC_00164, phoH, SAOUHSC_01649, SAOUHSC_01957, S660, SAOUHSC_00405	-0.9, -0.88, -0.85, -0.85, -0.85, -0.85, -0.85, -0.84, -0.84, -0.83
SAOUHSC_00148	argJ	158734	159975	-1	0					colist-exp; plasma-exp; clindTSB-exp; flucTSB-exp; TSB-exp-B2	11; 9.54; 9.44; 9.34; 9.33	TSB-t4-B1; CDM-t4; CDM-t2; TSB-t4-B3; TSB-t4-B2	7.42; 7.49; 7.66; 7.69; 7.7	NA	NA	NA	NA	0	0	0	158734	159975	1	1	3011	A88	B33	C2	na	na	-	-	Amino Acids and Derivatives>Arginine; urea cycle, polyamines>Arginine Biosynthesis extended>Glutamate N-acetyltransferase (EC 2.3.1.35);Amino Acids and Derivatives>Arginine; urea cycle, polyamines>Arginine Biosynthesis extended>N-acetylglutamate synthase (EC 2.3.1.1);Amino Acids and Derivatives>Proline and 4-hydroxyproline>Evolution of Proline Biosynthesis (for review by Fichman et al)>N-acetylgl…	argC, argB, argD, SAOUHSC_00431, SAOUHSC_00433, SAOUHSC_02823, crcB1, S1101, crcB2, SAOUHSC_01877	0.98, 0.97, 0.94, 0.9, 0.9, 0.89, 0.89, 0.89, 0.88, 0.88	SAOUHSC_01650, SAOUHSC_00163, ybeY, phoH, S660, SAOUHSC_00164, SAOUHSC_01957, SAOUHSC_00166, cdd, dgkA	-0.93, -0.92, -0.91, -0.9, -0.89, -0.88, -0.88, -0.88, -0.88, -0.87
SAOUHSC_00149	argC	159987	161018	-1	0					colist-exp; clindTSB-exp; plasma-exp; T/SmxTSB-exp; RPMI-t2-A1	11; 9.61; 9.6; 9.53; 9.52	CDM-t4; CDM-t2; TSB-t4-B1; TSB-t4-B2; lineTSB-t4	7.33; 7.39; 7.41; 7.58; 7.7	NA	NA	NA	NA	0	0	0	159987	161018	1	1	3012	A88	B33	C2	na	na	-	-	Amino Acids and Derivatives>Arginine; urea cycle, polyamines>Arginine Biosynthesis extended>N-acetyl-gamma-glutamyl-phosphate reductase (EC 1.2.1.38);Amino Acids and Derivatives>Proline and 4-hydroxyproline>Evolution of Proline Biosynthesis (for review by Fichman et al)>N-acetyl-gamma-glutamyl-phosphate reductase (EC 1.2.1.38)	argJ, argB, argD, SAOUHSC_00433, crcB1, SAOUHSC_01877, S1101, SAOUHSC_01878, SAOUHSC_02823, SAOUHSC_02553	0.98, 0.95, 0.93, 0.91, 0.91, 0.91, 0.9, 0.9, 0.9, 0.9	SAOUHSC_01650, SAOUHSC_00163, ybeY, phoH, SAOUHSC_00164, S660, SAOUHSC_01957, cdd, SAOUHSC_00166, dgkA	-0.92, -0.92, -0.92, -0.91, -0.91, -0.9, -0.9, -0.9, -0.89, -0.89
SAOUHSC_00150	argD	161057	162241	-1	0					colist-exp; vancRPMI-t4; RPMI-t4-A2; plasma-exp; T/SmxTSB-exp	10.9; 9; 8.96; 8.91; 8.79	TSB-t4-B1; CDM-t2; flucTSB-t4; eryTSB-t4; CDM-t4	7.14; 7.18; 7.22; 7.24; 7.25	NA	NA	NA	NA	0	0	0	161057	162241	1	1	3009	A88	B33	C2	na	na	-	-	Amino Acids and Derivatives>Arginine; urea cycle, polyamines>Arginine Biosynthesis extended>Acetylornithine aminotransferase 1 (EC 2.6.1.11)	argJ, argC, argB, SAOUHSC_00431, SAOUHSC_00433, crcB2, SAOUHSC_00190, SAOUHSC_02823, S1102, S1101	0.94, 0.93, 0.91, 0.91, 0.9, 0.88, 0.88, 0.88, 0.87, 0.87	SAOUHSC_00163, SAOUHSC_01650, ybeY, S660, SAOUHSC_01649, cdd, S868, SAOUHSC_01665, dgkA, SAOUHSC_01463	-0.9, -0.9, -0.88, -0.87, -0.87, -0.87, -0.86, -0.86, -0.86, -0.86
SAOUHSC_00151	brnQ1	162494	163849	-1	0	U59	SigA			colist-exp; CO2-2h; plasma-t4; plasma-exp; intS9-6h	13.6; 13.6; 12.9; 12.8; 12.7	TSB-t4-B1; CDM-t4; TSB-t2-B1; CDM-t2; vancTSB-t4	8.84; 9.14; 9.22; 9.45; 9.51	NA	NA	NA	NA	0	0	0	162494	163849	1	1	2680	A89	B56	C2	na	na	-	-	NA	SAOUHSC_02688, sle1, pheA, S137, aapA, SAOUHSC_02689, rnz, SAOUHSC_02725, SAOUHSC_00671, S139	0.87, 0.86, 0.85, 0.85, 0.85, 0.85, 0.85, 0.84, 0.84, 0.84	nth, SAOUHSC_01470, uvrC, SAOUHSC_00684, SAOUHSC_00036, SAOUHSC_00035, S868, SAOUHSC_02448, S312, S956	-0.88, -0.87, -0.87, -0.85, -0.85, -0.85, -0.84, -0.83, -0.83, -0.83
SAOUHSC_00152	entB	164125	164622	-1	0	U60	SigA			plasma-t4; TSB-t4-B2; lineTSB-t4; vancTSB-t4; TSB-t4-B3	13.8; 13.6; 13.6; 13.5; 13.5	anaer-2h; TSB-exp-A; CO2-2h; RPMI-t2-A1; intTHP1-2h	8.93; 9.68; 9.94; 10.3; 10.4	NA	NA	NA	NA	0	0	0	164125	164622	1	1	1225	A90	B57	C3	na	na	-	-	Cofactors, Vitamins, Prosthetic Groups, Pigments>NAD and NADP>NAD and NADP cofactor biosynthesis global>Nicotinamidase/isochorismatase family protein	S50, ipdC, S950, SAOUHSC_03034, SAOUHSC_00319, SAOUHSC_02828, SAOUHSC_02447, appC, SAOUHSC_00320, ebh	0.99, 0.91, 0.83, 0.82, 0.8, 0.8, 0.79, 0.79, 0.79, 0.79	SAOUHSC_02668, S1040, SAOUHSC_02666, rpoZ, SAOUHSC_01514, ctaB, S1047, SAOUHSC_02687, SAOUHSC_02688, gmk	-0.83, -0.81, -0.81, -0.8, -0.79, -0.79, -0.79, -0.79, -0.79, -0.79
new_164623_164748_-1	S50	164623	164748	-1	s-intra	U60	SigA			lineTSB-t4; plasma-t4; TSB-t4-B2; clindTSB-t4; TSB-t4-B3	13.7; 13.7; 13.6; 13.5; 13.5	anaer-2h; TSB-exp-A; RPMI-t2-A1; CO2-2h; nonad25-1h	9; 9.5; 9.9; 9.97; 10.1	NA	NA	NA	NA	0	0	0	NA	NA	NA	0	1226	A90	B57	C3	na	na	-	-	NA	entB, ipdC, S950, SAOUHSC_03034, SAOUHSC_00319, appC, SAOUHSC_02828, SAOUHSC_00318, SAOUHSC_02447, set6	0.99, 0.9, 0.83, 0.82, 0.81, 0.8, 0.8, 0.79, 0.79, 0.79	SAOUHSC_02668, SAOUHSC_02666, S1040, S1047, rpoZ, gmk, SAOUHSC_01514, hsdS, SAOUHSC_02688, SAOUHSC_02687	-0.84, -0.81, -0.81, -0.8, -0.8, -0.79, -0.79, -0.79, -0.79, -0.79
SAOUHSC_00153	ipdC	164749	166389	-1	0	U60	SigA			plasma-t4; TSB-t2-C; plasma-exp; pMEM-t2-C1; flucTSB-t4	13.5; 12.9; 12.9; 12.7; 12.6	anaer-2h; TSB-exp-A; CO2-2h; RPMI-t2-A1; vancRPMI-t4	8.54; 9.43; 9.52; 9.65; 10.1	NA	NA	NA	NA	0	0	0	164749	166389	1	1	1224	A90	B57	C3	na	na	-	-	Carbohydrates>Central carbohydrate metabolism>Pyruvate metabolism II acetyl-CoA, acetogenesis from pyruvate>Pyruvate decarboxylase (EC 4.1.1.1)	entB, S50, sdaAA, SAOUHSC_02332, SAOUHSC_02330, thiE, citB, thiM, citZ, tenA	0.91, 0.9, 0.69, 0.68, 0.68, 0.68, 0.68, 0.68, 0.68, 0.67	SAOUHSC_02666, S221, SAOUHSC_01514, SAOUHSC_02688, S436, SAOUHSC_02668, adh, rpoZ, S1047, S605	-0.69, -0.69, -0.67, -0.66, -0.66, -0.65, -0.65, -0.64, -0.64, -0.64
SAOUHSC_00154	NA	166583	166684	1	0					TSB-exp-A; CDM-t2; CDM-t4; RPMI-exp-A1; RPMI-t2-A1	9.28; 8.97; 8.78; 8.69; 8.66	RPMI-t4-A2; vancRPMI-t4; eryTSB-t4; pMEM-exp-C2; anaer-2h	7.25; 7.4; 7.46; 7.47; 7.48	NA	NA	NA	NA	0	0	0	NA	NA	NA	0	81	A91	B58	C20	na	na	-	-	NA	SAOUHSC_01985, SAOUHSC_01494, SAOUHSC_01489, SAOUHSC_02141, SAOUHSC_A00703, SAOUHSC_01101, SAOUHSC_A01723, SAOUHSC_01826, SAOUHSC_A00283, SAOUHSC_A02094	0.75, 0.73, 0.73, 0.72, 0.71, 0.69, 0.69, 0.68, 0.68, 0.68	mntC, mntA, mntB, SAOUHSC_02797, sbi, betA, SAOUHSC_02935, S1157, S1054, cudT	-0.42, -0.42, -0.41, -0.41, -0.4, -0.4, -0.4, -0.4, -0.39, -0.39
SAOUHSC_00155	ptsG	166663	168660	-1	0	U61	SigA			RPMI/FCS-exp; intTHP1-2h; CO2-1h; RPMI-exp-A1; nonad25-1h	14; 13.8; 13.8; 13.8; 13.7	RPMI-t4-A2; plasma-t4; vancRPMI-t4; TSB-t4-B1; flucRPMI-t4	9.39; 9.45; 9.48; 9.61; 9.77	NA	NA	NA	NA	0	0	0	166663	168708	1	0.976539589442815	2644	A92	B59	C2	na	na	-	-	Carbohydrates>Di- and oligosaccharides>Trehalose Uptake and Utilization>PTS system, glucose-specific IIA component;Carbohydrates>Di- and oligosaccharides>Trehalose Uptake and Utilization>PTS system, glucose-specific IIB component (EC 2.7.1.69);Carbohydrates>Di- and oligosaccharides>Trehalose Uptake and Utilization>PTS system, glucose-specific IIC component	S51, tyrS, pyrR, S482, SAOUHSC_01456, S913, mepA, aspS, SAOUHSC_01876, SAOUHSC_00182	0.99, 0.91, 0.91, 0.89, 0.88, 0.88, 0.88, 0.88, 0.87, 0.87	appD, S122, SAOUHSC_01024, SAOUHSC_00376, appF, SAOUHSC_02572, S550, ohrA, SAOUHSC_01854, metX	-0.87, -0.86, -0.85, -0.85, -0.85, -0.85, -0.84, -0.84, -0.84, -0.84
new_168661_168955_-1	S51	168661	168955	-1	5'	U61	SigA			RPMI/FCS-exp; intTHP1-2h; nonad25-1h; CO2-1h; RPMI-exp-A2	14.4; 14.2; 14.2; 14; 14	plasma-t4; RPMI-t4-A2; vancRPMI-t4; vancTSB-t4; flucRPMI-t4	9.07; 9.43; 9.48; 9.74; 9.74	NA	NA	NA	NA	0	0	0	NA	NA	NA	0	2645	A92	B59	C2	na	na	Teg38	Cis-acting regulators	NA	ptsG, tyrS, pyrR, rpmF, S913, S686, S482, nupC, S451, SAOUHSC_01456	0.99, 0.9, 0.89, 0.89, 0.88, 0.88, 0.88, 0.88, 0.87, 0.87	appD, S122, appF, SAOUHSC_00376, metX, SAOUHSC_01854, S8, SAOUHSC_01024, SAOUHSC_02572, SAOUHSC_00037	-0.88, -0.87, -0.87, -0.86, -0.85, -0.85, -0.85, -0.84, -0.84, -0.84
new_169226_169308_1	S52	169226	169308	1	s-5'	U62	SigA			TSB-t2-C; pMEM-t2-C1; pMEM-t4-C1; ciproTSB-t4; TSB-t4-C	14.7; 14.4; 14.2; 14.1; 14	RPMI-t4-A2; flucRPMI-t4; vancRPMI-t4; plasma-t4; plasma-exp	7.73; 7.79; 7.85; 7.87; 8	NA	NA	NA	NA	0	0	0	NA	NA	NA	0	745	A6	B3	C3	na	na	-	-	NA	SAOUHSC_00156, murQ, S368, murP, fadD, S65, S64, rocA, fadB, SAOUHSC_02868	0.99, 0.99, 0.97, 0.97, 0.97, 0.97, 0.97, 0.97, 0.97, 0.97	S279, gapR, alsT, trpE, def, SAOUHSC_00190, S322, proS, accA, S970	-0.92, -0.91, -0.91, -0.9, -0.9, -0.9, -0.9, -0.9, -0.9, -0.89
SAOUHSC_00156	NA	169309	170349	1	0	U62	SigA			TSB-t2-C; ciproTSB-t4; TSB-t4-C; pMEM-t4-C1; pMEM-t2-C1	13.8; 13.5; 13.2; 13.1; 13	RPMI-t2-A1; plasma-t4; flucRPMI-t4; TSB-exp-C; RPMI-t4-A2	7.46; 7.62; 7.66; 7.68; 7.69	NA	NA	NA	NA	0	0	0	169294	170349	1	0.985795454545455	746	A6	B3	C3	na	na	-	-	NA	murQ, S52, murP, SAOUHSC_00160, fadD, S65, fadB, S64, S368, acsA	1, 0.99, 0.99, 0.98, 0.98, 0.98, 0.98, 0.98, 0.98, 0.98	S279, gapR, SAOUHSC_00190, S322, alsT, S970, trpE, proS, def, gapA	-0.93, -0.92, -0.92, -0.91, -0.91, -0.91, -0.91, -0.91, -0.9, -0.9
SAOUHSC_00157	murQ	170349	171245	1	0	U62	SigA			TSB-t2-C; ciproTSB-t4; TSB-t4-C; TSB-t2-B1; flucTSB-t4	14.1; 13.9; 13.7; 13.1; 13	RPMI-t2-A1; flucRPMI-t4; RPMI-t4-A2; plasma-t4; vancRPMI-t4	7.38; 7.76; 7.77; 7.77; 7.8	NA	NA	NA	NA	0	0	0	170346	171245	1	0.996666666666667	747	A6	B3	C3	na	na	-	-	Cell Wall and Capsule>Cell Wall and Capsule - no subcategory>Recycling of Peptidoglycan Amino Sugars>N-acetylmuramic acid 6-phosphate etherase;Cell Wall and Capsule>Cell Wall and Capsule - no subcategory>Recycling of Peptidoglycan Amino Sugars>N-acetylmuramic acid 6-phosphate etherase (EC 4.2.1.126);Cell Wall and Capsule>Cell Wall and Capsule - no subcategory>UDP-N-acetylmuramate from Fructose-6-…	SAOUHSC_00156, murP, S52, SAOUHSC_00160, fadD, fadB, S64, S65, acsA, S368	1, 0.99, 0.99, 0.99, 0.98, 0.98, 0.98, 0.98, 0.98, 0.98	S279, SAOUHSC_00190, gapR, S322, trpE, alsT, S970, proS, SAOUHSC_02372, def	-0.93, -0.92, -0.92, -0.91, -0.9, -0.9, -0.9, -0.9, -0.9, -0.89
SAOUHSC_00158	murP	171257	172711	1	0	U62	SigA			TSB-t2-C; ciproTSB-t4; TSB-t4-C; CDM-t2; CDM-t4	13.9; 13.5; 13.4; 13; 12.9	RPMI-t2-A1; plasma-t4; RPMI-exp-A1; TSB-exp-A; pMEM-exp-C2	7.5; 8.16; 8.29; 8.33; 8.37	NA	NA	NA	NA	0	0	0	171257	172711	1	1	743	A6	B3	C3	na	na	-	-	Cell Wall and Capsule>Capsular and extracellular polysacchrides>Sialic Acid Metabolism>PTS system, N-acetylmuramic acid-specific IIB component (EC 2.7.1.69);Cell Wall and Capsule>Capsular and extracellular polysacchrides>Sialic Acid Metabolism>PTS system, N-acetylmuramic acid-specific IIC component	SAOUHSC_00160, murQ, SAOUHSC_00156, acsA, S53, S368, fadB, fadD, S52, S64	1, 0.99, 0.99, 0.98, 0.98, 0.98, 0.97, 0.97, 0.97, 0.97	S279, SAOUHSC_00190, gapR, SAOUHSC_02372, proS, S322, S970, trpE, SAOUHSC_01239, gapA	-0.93, -0.92, -0.92, -0.91, -0.91, -0.91, -0.9, -0.9, -0.9, -0.89
SAOUHSC_00160	NA	172714	173589	1	0	U62	SigA			TSB-t2-C; CO2-6h; ciproTSB-t4; TSB-t4-C; CDM-t4	13.4; 13.2; 13.2; 13.1; 13	RPMI-t2-A1; RPMI-exp-A1; plasma-t4; CDM-exp; pMEM-exp-C1	7.57; 8.23; 8.29; 8.29; 8.37	NA	NA	NA	NA	0	0	0	172711	173589	1	0.996587030716723	744	A6	B3	C3	na	na	-	-	Cell Wall and Capsule>Capsular and extracellular polysacchrides>Sialic Acid Metabolism>Sialic acid utilization regulator, RpiR family	murP, murQ, S53, SAOUHSC_00156, acsA, fadB, fadA, S368, fadD, SAOUHSC_00658	1, 0.99, 0.98, 0.98, 0.97, 0.97, 0.97, 0.97, 0.97, 0.97	S279, SAOUHSC_02372, gapR, SAOUHSC_00190, proS, trpE, S322, SAOUHSC_01239, S970, SAOUHSC_00661	-0.93, -0.92, -0.91, -0.91, -0.9, -0.9, -0.9, -0.9, -0.9, -0.89
new_173590_173751_1	S53	173590	173751	1	3'	U62	SigA			CO2-6h; ciproTSB-t4; TSB-t2-C; CDM-t4; CDM-t2	13.8; 13.7; 13.6; 13.2; 13.2	RPMI-t2-A1; CDM-exp; TSB-exp-C; CO2-2h; RPMI-exp-A1	8.61; 8.89; 9.05; 9.15; 9.29	NA	NA	NA	NA	0	0	0	NA	NA	NA	0	739	A6	B3	C3	na	na	-	-	NA	SAOUHSC_00160, murP, acsA, murQ, SAOUHSC_00194, fadA, SAOUHSC_00156, S63, fadB, SAOUHSC_02868	0.98, 0.98, 0.96, 0.96, 0.96, 0.96, 0.96, 0.95, 0.95, 0.95	trpE, gapR, SAOUHSC_02372, proS, SAOUHSC_00661, S279, SAOUHSC_01239, murE, S247, SAOUHSC_02978	-0.9, -0.89, -0.89, -0.88, -0.88, -0.88, -0.88, -0.88, -0.88, -0.88
SAOUHSC_00161	NA	173783	174064	-1	0					colist-exp; RPMI/FCS-exp; TSB-exp-C; RPMI-t2-A1; TSB-exp-A	11.8; 9.48; 9.48; 9.34; 9.23	T/SmxTSB-t4; TSB-t4-B3; lineTSB-t4; clindTSB-t4; vancTSB-t4	7.66; 7.68; 7.81; 7.86; 7.88	NA	NA	NA	NA	0	0	0	173783	174064	0.978935	1	3016	A93	B33	C2	na	na	-	-	Amino Acids and Derivatives>Arginine; urea cycle, polyamines>Arginine Biosynthesis extended>N-acetyl-gamma-glutamyl-phosphate reductase (EC 1.2.1.38);Amino Acids and Derivatives>Proline and 4-hydroxyproline>Evolution of Proline Biosynthesis (for review by Fichman et al)>N-acetyl-gamma-glutamyl-phosphate reductase (EC 1.2.1.38)	SAOUHSC_01608, SAOUHSC_02948, thiD, SAOUHSC_02686, SAOUHSC_01630, SAOUHSC_02367, SAOUHSC_00322, S977, SAOUHSC_02639, SAOUHSC_00863	0.84, 0.82, 0.79, 0.78, 0.78, 0.78, 0.78, 0.78, 0.78, 0.77	SAOUHSC_01463, SAOUHSC_01407, SAOUHSC_02982, tagX, SAOUHSC_01464, SAOUHSC_01408, SAOUHSC_01313, S311, graS, whiA	-0.79, -0.78, -0.76, -0.75, -0.74, -0.74, -0.74, -0.74, -0.74, -0.73
SAOUHSC_00162	hsdR	174277	177066	1	0	U63	SigA			plasma-exp; anaer-2h; TSB-t2-C; flucRPMI-exp; RPMI-exp-A2	12; 11.8; 11.8; 11.7; 11.7	CDM-exp; intS9-6h; flucRPMI-t4; intTHP1-6h; clindTSB-exp	9.62; 10; 10.1; 10.2; 10.3	NA	NA	NA	NA	0	0	0	174277	177066	1	1	3932	A94	B60	C9	na	na	-	-	DNA Metabolism>DNA Metabolism - no subcategory>Restriction-Modification System>Type I restriction-modification system, restriction subunit R (EC 3.1.21.3);DNA Metabolism>DNA Metabolism - no subcategory>Type I Restriction-Modification>Type I restriction-modification system, restriction subunit R (EC 3.1.21.3)	SAOUHSC_00222, S74, SAOUHSC_00979, SAOUHSC_00221, rot, S197, ispD, S742, S73, SAOUHSC_00186	0.76, 0.75, 0.74, 0.7, 0.69, 0.65, 0.65, 0.64, 0.63, 0.63	S1096, fnbA, S387, lysP, mecA2, SAOUHSC_00569, SAOUHSC_00106, S227, SAOUHSC_01141, SAOUHSC_00618	-0.7, -0.6, -0.59, -0.58, -0.56, -0.54, -0.54, -0.54, -0.51, -0.51
SAOUHSC_00163	NA	177271	178113	1	0	U64	SigA			CDM-t4; TSB-t4-B2; vancTSB-t4; lineTSB-t4; flucTSB-t4	13.6; 13.5; 13.4; 13.3; 13.3	colist-exp; clindTSB-exp; eryTSB-exp; RPMI-exp-A2; flucRPMI-exp	8.99; 10.8; 10.9; 10.9; 10.9	NA	NA	NA	NA	0	0	0	177271	178113	1	1	1035	A21	B3	C3	na	na	-	-	NA	SAOUHSC_00164, SAOUHSC_01650, SAOUHSC_00166, ybeY, orfX, phoH, tagB, SAOUHSC_01957, S660, cdd	0.97, 0.94, 0.94, 0.94, 0.94, 0.93, 0.93, 0.92, 0.92, 0.91	crcB1, SAOUHSC_00957, crcB2, SAOUHSC_02104, S757, SAOUHSC_00431, argC, SAOUHSC_00433, argJ, SAOUHSC_02823	-0.94, -0.94, -0.94, -0.94, -0.93, -0.93, -0.92, -0.92, -0.92, -0.92
SAOUHSC_00164	NA	178115	179038	1	0	U64	SigA			CDM-t4; TSB-t4-B2; vancTSB-t4; TSB-t4-B3; flucTSB-t4	13.5; 13.4; 13.3; 13.3; 13.2	colist-exp; eryTSB-exp; clindTSB-exp; vancRPMI-exp; ciproTSB-exp	9.02; 10; 10.2; 10.3; 10.3	NA	NA	NA	NA	0	0	0	178115	179038	1	1	1036	A21	B3	C3	na	na	-	-	NA	SAOUHSC_00166, SAOUHSC_00163, epiF, SAOUHSC_02677, SAOUHSC_00788, fdhA, SAOUHSC_01957, orfX, SAOUHSC_02581, phoH	0.98, 0.97, 0.94, 0.94, 0.94, 0.94, 0.94, 0.94, 0.94, 0.93	braB, SAOUHSC_00957, queF, SAOUHSC_01338, SAOUHSC_00539, S971, rpmE2, arsC, S970, rnhC	-0.95, -0.95, -0.94, -0.94, -0.93, -0.93, -0.93, -0.93, -0.93, -0.93
SAOUHSC_00166	NA	179025	180137	1	0	U64	SigA			CDM-t4; clindTSB-t4; vancTSB-t4; TSB-t4-B2; TSB-t4-B1	14; 13.7; 13.7; 13.6; 13.6	colist-exp; clindTSB-exp; eryTSB-exp; TSB-exp-B2; flucTSB-exp	8.51; 10; 10.1; 10.1; 10.2	NA	NA	NA	NA	0	0	0	179025	180137	1	1	1037	A21	B3	C3	na	na	-	-	NA	SAOUHSC_00164, SAOUHSC_00163, SAOUHSC_01957, SAOUHSC_02650, S1029, SAOUHSC_00788, epiF, fdhA, SAOUHSC_02581, whiA	0.98, 0.94, 0.94, 0.94, 0.93, 0.93, 0.93, 0.92, 0.92, 0.91	rnhC, braB, arsC, SAOUHSC_00957, arsR, SAOUHSC_00539, asnC, rpsD, rpmE2, rpsI	-0.95, -0.94, -0.92, -0.92, -0.92, -0.92, -0.92, -0.91, -0.91, -0.91
new_180199_180401_-1	S54	180199	180401	-1	3'	U66	SigA			colist-exp; RPMI-t2-A1; vancRPMI-t4; flucRPMI-t4; RPMI-t4-A2	12.9; 12.1; 11.6; 11.5; 11.4	anaer-2h; RPMI-exp-A1; CO2-1h; nonad25-1h; pMEM-exp-C2	8.98; 9.01; 9.09; 9.11; 9.28	NA	NA	NA	NA	0	0	0	NA	NA	NA	0	2160	A95	B55	C32	na	na	Teg39	Small RNAs bona fide	NA	SAOUHSC_00167, S44, SAOUHSC_00139, SAOUHSC_00136, SAOUHSC_00137, SAOUHSC_00135, tcyP, S45, SAOUHSC_00138, cysM	0.96, 0.83, 0.8, 0.79, 0.79, 0.79, 0.79, 0.78, 0.76, 0.73	S86, hisR, SAOUHSC_02393, SAOUHSC_00279, S87, SAOUHSC_01488, SAOUHSC_01180, srrA, hemA, SAOUHSC_00253	-0.58, -0.54, -0.53, -0.52, -0.52, -0.52, -0.51, -0.51, -0.51, -0.5
SAOUHSC_00167	NA	180402	181994	-1	0	U66	SigA			colist-exp; RPMI-t2-A1; vancRPMI-t4; flucRPMI-t4; T/SmxTSB-t4	12; 11.5; 11.1; 11; 10.9	RPMI-exp-A1; TSB-exp-A; nonad25-1h; CO2-1h; pMEM-exp-C2	8.07; 8.27; 8.34; 8.41; 8.59	NA	NA	NA	NA	0	0	0	180402	181994	1	1	2161	A95	B55	C32	na	na	-	-	Sulfur Metabolism>Organic sulfur assimilation>Utilization of glutathione as a sulphur source>Putative glutathione transporter, ATP-binding component	S54, S44, tcyP, SAOUHSC_00139, S45, SAOUHSC_00137, SAOUHSC_00136, SAOUHSC_00135, SAOUHSC_00138, cysM	0.96, 0.8, 0.8, 0.77, 0.77, 0.76, 0.76, 0.75, 0.72, 0.7	S86, hisR, SAOUHSC_00279, SAOUHSC_01488, S87, SAOUHSC_02462, SAOUHSC_01180, SAOUHSC_00253, SAOUHSC_00203, hemA	-0.63, -0.57, -0.56, -0.55, -0.55, -0.54, -0.54, -0.53, -0.53, -0.52
SAOUHSC_00168	truncated-oppB	181951	183429	1	0					RPMI-t2-A1; vancRPMI-t4; flucRPMI-t4; CO2-2h; RPMI-t4-A2	11.6; 10.5; 10.3; 10.2; 9.85	nonad25-1h; CO2-1h; RPMI-exp-A1; RPMI/FCS-exp; TSB-exp-A	7.29; 7.34; 7.35; 7.35; 7.37	NA	NA	NA	NA	0	0	0	182167	183429	1	1	2036	A96	B8	C6	na	na	-	-	Sulfur Metabolism>Organic sulfur assimilation>Utilization of glutathione as a sulphur source>Putative glutathione transporter, permease component	SAOUHSC_00169, rlp, SAOUHSC_00423, SAOUHSC_00424, SAOUHSC_00426, SAOUHSC_03020, SAOUHSC_03021, SAOUHSC_03019, ggt, SAOUHSC_03018	0.99, 0.97, 0.92, 0.91, 0.88, 0.85, 0.84, 0.84, 0.84, 0.82	rluB, S104, SAOUHSC_02913, thl, S638, S156, rumA, bmfBB, SAOUHSC_01609, S981	-0.67, -0.64, -0.63, -0.63, -0.63, -0.63, -0.62, -0.62, -0.62, -0.6
SAOUHSC_00169	NA	183435	184598	1	0	U65	SigA			RPMI-t2-A1; vancRPMI-t4; flucRPMI-t4; CO2-2h; RPMI-t4-A2	11.8; 10.6; 10.4; 10; 9.99	TSB-exp-A; RPMI-exp-A1; CDM-t2; nonad25-1h; TSB-t4-B1	7.32; 7.35; 7.41; 7.52; 7.56	NA	NA	NA	NA	0	0	0	183435	184598	1	1	2037	A96	B8	C6	na	na	-	-	Membrane Transport>ABC transporters>ABC transporter dipeptide (TC 3.A.1.5.2)>Dipeptide transport system permease protein DppC (TC 3.A.1.5.2);Sulfur Metabolism>Organic sulfur assimilation>Utilization of glutathione as a sulphur source>Putative glutathione transporter, permease component	truncated-oppB, rlp, SAOUHSC_00423, SAOUHSC_00424, ggt, SAOUHSC_00426, SAOUHSC_03020, SAOUHSC_03019, SAOUHSC_03018, SAOUHSC_03021	0.99, 0.98, 0.91, 0.88, 0.88, 0.85, 0.83, 0.82, 0.81, 0.8	rluB, S638, scpA, bmfBB, glmS, SAOUHSC_01609, S981, S104, SAOUHSC_02747, thl	-0.64, -0.61, -0.61, -0.61, -0.6, -0.6, -0.59, -0.59, -0.59, -0.58
SAOUHSC_00170	rlp	184615	186390	1	0	U65	SigA			RPMI-t2-A1; vancRPMI-t4; flucRPMI-t4; CO2-2h; RPMI-t4-A2	12.5; 11; 11; 10.6; 10.5	RPMI-exp-A1; TSB-exp-A; CDM-t2; nonad25-1h; TSB-t4-B1	7.77; 7.85; 7.98; 8.12; 8.15	NA	NA	NA	NA	0	0	0	184615	186390	1	1	2035	A96	B8	C6	na	na	-	-	NA	SAOUHSC_00169, truncated-oppB, SAOUHSC_00423, SAOUHSC_00424, ggt, SAOUHSC_00426, SAOUHSC_03018, SAOUHSC_03019, SAOUHSC_03020, SAOUHSC_03017	0.98, 0.97, 0.91, 0.88, 0.87, 0.85, 0.84, 0.83, 0.81, 0.79	glmS, rluB, S104, SAOUHSC_01609, thl, S638, scpA, SAOUHSC_02913, bmfBB, S156	-0.61, -0.6, -0.6, -0.6, -0.59, -0.59, -0.58, -0.56, -0.56, -0.56
SAOUHSC_00171	ggt	186428	188434	1	0	U65	SigA			RPMI-t2-A1; colist-exp; flucRPMI-t4; vancRPMI-t4; CO2-2h	11.9; 11.2; 11; 10.9; 10.5	CDM-t4; CDM-t2; TSB-t4-B1; TSB-t2-B1; lineTSB-t4	7.73; 7.78; 7.81; 8.14; 8.26	NA	NA	NA	NA	0	0	0	186428	188434	1	1	2396	A97	B61	C33	na	na	-	-	Stress Response>Oxidative stress>Glutathione Biosynthesis and gamma-glutamyl cycle>Gamma-glutamyltranspeptidase (EC 2.3.2.2);Sulfur Metabolism>Organic sulfur assimilation>Utilization of glutathione as a sulphur source>Gamma-glutamyltranspeptidase (EC 2.3.2.2)	S55, SAOUHSC_00169, rlp, truncated-oppB, SAOUHSC_00423, SAOUHSC_02595, SAOUHSC_00010, SAOUHSC_00424, S752, SAOUHSC_00949	0.93, 0.88, 0.87, 0.84, 0.77, 0.76, 0.71, 0.71, 0.69, 0.69	scpA, S396, S619, SAOUHSC_01861, truncated-tnp, S660, recF, SAOUHSC_01414, SAOUHSC_01508, S312	-0.68, -0.68, -0.67, -0.66, -0.64, -0.63, -0.63, -0.63, -0.63, -0.62
new_188435_188581_1	S55	188435	188581	1	s-3'	U65	SigA			colist-exp; RPMI-t2-A1; flucRPMI-t4; vancRPMI-t4; RPMI-t4-A2	11.1; 11; 10.5; 10.3; 10.1	TSB-t4-B2; TSB-t2-B1; TSB-t4-B1; CDM-t4; CDM-t2	7.63; 7.63; 7.64; 7.67; 7.7	NA	NA	NA	NA	0	0	0	NA	NA	NA	0	2397	A97	B61	C33	na	na	-	-	NA	ggt, SAOUHSC_00169, rlp, S752, truncated-oppB, SAOUHSC_02595, SAOUHSC_01899, S1004, SAOUHSC_00010, S1135	0.93, 0.78, 0.77, 0.75, 0.75, 0.73, 0.72, 0.71, 0.71, 0.7	scpA, rsgA, S619, SAOUHSC_01861, scpB, SAOUHSC_01813, xerC, S660, cdd, SAOUHSC_01665	-0.73, -0.72, -0.71, -0.7, -0.68, -0.68, -0.68, -0.68, -0.67, -0.67
SAOUHSC_00172	NA	188732	189505	-1	0					pMEM-t4-C1; pMEM-t2-C1; anaer-2h; TSB-t2-B1; ciproTSB-t4	10.8; 10.6; 10.1; 10; 10	flucRPMI-t4; RPMI-t4-A2; vancRPMI-t4; RPMI-exp-A2; flucRPMI-exp	7.9; 7.91; 8; 8.23; 8.27	NA	NA	NA	NA	0	0	0	188732	189505	1	1	254	A98	B43	C24	na	na	-	-	NA	S947, relP, SAOUHSC_02747, glmS, S49, SAOUHSC_00408, S1094, S936, S455, SAOUHSC_00584	0.76, 0.74, 0.72, 0.7, 0.7, 0.69, 0.69, 0.68, 0.67, 0.67	SAOUHSC_02902, SAOUHSC_02903, SAOUHSC_02904, opp-1F, S1140, SAOUHSC_02768, opp-1C, opp-1D, opp-1B, S739	-0.73, -0.71, -0.71, -0.71, -0.7, -0.7, -0.7, -0.7, -0.7, -0.69
SAOUHSC_00173	acpD	189695	190321	-1	0	U68	SigA			CDM-t4; pMEM-t4-C1; TSB-t4-B1; clindTSB-t4; CDM-t2	13.9; 13.9; 13.5; 13.3; 13.2	intS9-6h; intS9-2h; RPMI-t2-A1; plasma-exp; TSB-exp-A	8.57; 8.92; 9.14; 9.56; 9.71	NA	NA	NA	NA	0	0	0	189695	190321	1	1	646	A73	B3	C3	na	na	-	-	NA	SAOUHSC_02828, SAOUHSC_03022, SAOUHSC_03034, frp, SAOUHSC_00319, SAOUHSC_00318, SAOUHSC_00320, SAOUHSC_00381, S575, SAOUHSC_00382	0.97, 0.88, 0.88, 0.88, 0.88, 0.87, 0.86, 0.86, 0.85, 0.85	lytH, S1021, S388, S835, pepF, rho, S601, purB, SAOUHSC_01063, S908	-0.89, -0.87, -0.87, -0.87, -0.87, -0.86, -0.85, -0.85, -0.85, -0.85
SAOUHSC_00174	NA	190530	191108	1	0	U69	SigA			vancRPMI-t4; flucRPMI-t4; RPMI-t4-A2; colist-exp; CDM-t4	12.3; 12.2; 12.1; 12; 11.5	TSB-t2-C; TSB-t4-C; anaer-2h; T/SmxTSB-t4; nonad25-1h	8.02; 8.13; 8.43; 8.76; 8.77	NA	NA	NA	NA	0	0	0	190530	191108	1	1	1910	A99	B23	C15	na	na	-	-	NA	S79, SAOUHSC_00235, bglA, SAOUHSC_02891, S744, S21, SAOUHSC_00755, SAOUHSC_02890, SAOUHSC_02144, SAOUHSC_01030	0.83, 0.8, 0.75, 0.71, 0.69, 0.68, 0.67, 0.66, 0.65, 0.65	SAOUHSC_01676, SAOUHSC_01675, S67, SAOUHSC_01677, pbp3, scpB, SAOUHSC_00407, glyA, mnaA, S837	-0.71, -0.7, -0.67, -0.65, -0.64, -0.64, -0.64, -0.64, -0.63, -0.63
SAOUHSC_00175	msmX	191491	192588	1	0					CO2-6h; intS9-2h; pMEM-t4-C1; pMEM-t2-C1; intS9-6h	10.5; 9.28; 8.9; 8.6; 8.56	TSB-exp-A; plasma-t4; vancRPMI-t4; RPMI-t4-A2; CDM-exp	7.26; 7.3; 7.33; 7.37; 7.41	NA	NA	NA	NA	0	0	0	191491	192588	1	1	487	A100	B62	C3	na	na	-	-	Carbohydrates>Di- and oligosaccharides>Maltose and Maltodextrin Utilization>Maltose/maltodextrin transport ATP-binding protein MalK (EC 3.6.3.19);Carbohydrates>Di- and oligosaccharides>Maltose and Maltodextrin Utilization>Multiple sugar ABC transporter, ATP-binding protein	SAOUHSC_00176, gntR, uhpT, gntK, SAOUHSC_00177, S1093, SAOUHSC_00178, nanA, S191, SAOUHSC_00535	0.9, 0.84, 0.72, 0.72, 0.71, 0.66, 0.63, 0.62, 0.62, 0.6	xerD, S1032, ansA, SAOUHSC_02652, SAOUHSC_02894, icaC, secA, S829, SAOUHSC_02658, groES	-0.54, -0.53, -0.53, -0.5, -0.5, -0.49, -0.49, -0.49, -0.47, -0.47
SAOUHSC_00176	NA	192601	193872	1	0					CO2-6h; CDM-t4; CDM-t2; intS9-2h; pMEM-t4-C1	11.2; 9.57; 9.21; 8.96; 8.93	TSB-exp-A; CDM-exp; RPMI-t2-A1; TSB-exp-C; flucRPMI-t4	7.35; 7.38; 7.39; 7.56; 7.57	NA	NA	NA	NA	0	0	0	192601	193872	1	1	488	A100	B62	C3	na	na	-	-	Carbohydrates>Di- and oligosaccharides>Maltose and Maltodextrin Utilization>Maltose/maltodextrin ABC transporter, substrate binding periplasmic protein MalE;Carbohydrates>Polysaccharides>Alpha-Amylase locus in Streptocococcus>Maltose/maltodextrin ABC transporter, substrate binding periplasmic protein MalE;Motility and Chemotaxis>Motility and Chemotaxis - no subcategory>Bacterial Chemotaxis>Maltos…	SAOUHSC_00177, msmX, SAOUHSC_00178, SAOUHSC_00179, gntR, gntK, S56, S1093, SAOUHSC_00180, malR	0.9, 0.9, 0.83, 0.82, 0.78, 0.78, 0.77, 0.75, 0.75, 0.74	gapR, ansA, SAOUHSC_02579, S1032, hslO, SAOUHSC_00770, gapA, S322, trxB, oxaI	-0.6, -0.59, -0.58, -0.58, -0.58, -0.57, -0.57, -0.57, -0.56, -0.56
SAOUHSC_00177	NA	193875	195143	1	0					CO2-6h; CDM-t4; CDM-t2; pMEM-t4-C1; colist-exp	11.5; 9.98; 9.76; 9.17; 9.12	RPMI-t2-A1; TSB-exp-A; CDM-exp; RPMI-exp-A1; TSB-exp-C	7.49; 7.52; 7.55; 7.73; 7.75	NA	NA	NA	NA	0	0	0	193875	195143	1	1	496	A101	B63	C3	na	na	-	-	Carbohydrates>Di- and oligosaccharides>Maltose and Maltodextrin Utilization>Maltose/maltodextrin ABC transporter, permease protein MalF	SAOUHSC_00178, SAOUHSC_00179, S56, SAOUHSC_00180, SAOUHSC_00176, SAOUHSC_00181, S57, gntP, S1093, rbsU	0.97, 0.94, 0.92, 0.92, 0.9, 0.88, 0.82, 0.8, 0.77, 0.76	SAOUHSC_01039, gapA, gapR, S161, gatC, SAOUHSC_01870, SAOUHSC_01871, rpoE, S322, SAOUHSC_A02254	-0.66, -0.65, -0.65, -0.64, -0.63, -0.63, -0.63, -0.63, -0.63, -0.63
SAOUHSC_00178	NA	195145	195984	1	0					CO2-6h; CDM-t4; CDM-t2; TSB-t4-B3; T/SmxTSB-t4	11.8; 10.4; 10.2; 9.95; 9.62	RPMI-t2-A1; TSB-exp-A; CDM-exp; RPMI-exp-A1; CO2-1h	7.57; 7.69; 7.8; 7.89; 7.96	NA	NA	NA	NA	0	0	0	195127	195984	1	0.979020979020979	497	A101	B63	C3	na	na	-	-	Carbohydrates>Di- and oligosaccharides>Maltose and Maltodextrin Utilization>Maltose/maltodextrin ABC transporter, permease protein MalG	SAOUHSC_00177, S56, SAOUHSC_00179, SAOUHSC_00180, SAOUHSC_00181, SAOUHSC_00176, S57, rbsU, rbsD, S53	0.97, 0.95, 0.95, 0.95, 0.89, 0.83, 0.79, 0.77, 0.76, 0.76	SAOUHSC_01039, gapA, S161, gapR, S322, SAOUHSC_01871, S237, SAOUHSC_02372, gatC, S296	-0.69, -0.69, -0.68, -0.67, -0.67, -0.67, -0.67, -0.66, -0.66, -0.66
new_195985_196057_1	S56	195985	196057	1	s-intra					CO2-6h; CDM-t4; CDM-t2; lineTSB-t4; TSB-t4-B3	12.3; 11.2; 10.8; 10.3; 10.3	RPMI-t2-A1; CDM-exp; RPMI-exp-A1; TSB-exp-A; nonad25-1h	7.66; 8.13; 8.18; 8.21; 8.28	NA	NA	NA	NA	0	0	0	NA	NA	NA	0	498	A101	B63	C3	na	na	-	-	NA	SAOUHSC_00180, SAOUHSC_00179, SAOUHSC_00178, SAOUHSC_00177, SAOUHSC_00181, S57, S53, rbsD, SAOUHSC_00160, SAOUHSC_00176	0.97, 0.96, 0.95, 0.92, 0.92, 0.84, 0.8, 0.8, 0.79, 0.77	S296, S161, S237, SAOUHSC_02372, SAOUHSC_01902, S914, SAOUHSC_01039, SAOUHSC_02523, SAOUHSC_01871, S246	-0.75, -0.75, -0.74, -0.74, -0.73, -0.73, -0.73, -0.73, -0.73, -0.73
SAOUHSC_00179	NA	196058	197134	1	0					CO2-6h; CDM-t4; CDM-t2; vancTSB-t4; TSB-t4-B3	11.9; 10.9; 10.7; 9.81; 9.76	RPMI-t2-A1; TSB-exp-A; CDM-exp; RPMI-exp-A1; CO2-2h	7.5; 7.89; 7.99; 7.99; 8.18	NA	NA	NA	NA	0	0	0	196058	197134	1	1	499	A101	B63	C3	na	na	-	-	Carbohydrates>Sugar alcohols>Inositol catabolism>Myo-inositol 2-dehydrogenase 1 (EC 1.1.1.18)	SAOUHSC_00180, S56, SAOUHSC_00178, SAOUHSC_00177, SAOUHSC_00181, S57, malA, SAOUHSC_00176, rbsD, SAOUHSC_00160	0.97, 0.96, 0.95, 0.94, 0.92, 0.83, 0.83, 0.82, 0.82, 0.81	S914, rpoE, SAOUHSC_00964, S237, S161, engA, SAOUHSC_01039, SAOUHSC_02523, gapA, SAOUHSC_01902	-0.77, -0.77, -0.77, -0.75, -0.75, -0.74, -0.74, -0.74, -0.74, -0.74
SAOUHSC_00180	NA	197159	198199	1	0					CO2-6h; CDM-t4; CDM-t2; vancTSB-t4; TSB-t4-B3	11.9; 10.9; 10.8; 10.2; 10.2	RPMI-t2-A1; TSB-exp-A; RPMI-exp-A1; CO2-2h; flucRPMI-t4	7.63; 8.16; 8.17; 8.29; 8.4	NA	NA	NA	NA	0	0	0	197159	198199	1	1	500	A101	B63	C3	na	na	-	-	NA	SAOUHSC_00179, S56, SAOUHSC_00178, SAOUHSC_00181, SAOUHSC_00177, S57, rbsD, S53, SAOUHSC_00160, rbsU	0.97, 0.97, 0.95, 0.95, 0.92, 0.84, 0.83, 0.82, 0.82, 0.8	SAOUHSC_01039, S237, S161, SAOUHSC_02372, S914, rpoE, S296, SAOUHSC_00964, SAOUHSC_01902, gatC	-0.78, -0.77, -0.77, -0.77, -0.77, -0.77, -0.76, -0.76, -0.76, -0.76
SAOUHSC_00181	NA	198254	199222	1	0					CO2-6h; colist-exp; CDM-t4; CDM-t2; vancTSB-t4	11.9; 11.2; 11.1; 11; 10.3	RPMI-t2-A1; RPMI-exp-A1; TSB-exp-A; CO2-2h; CDM-exp	7.86; 8.42; 8.52; 8.64; 8.77	NA	NA	NA	NA	0	0	0	198254	199222	1	1	501	A101	B63	C3	na	na	-	-	Carbohydrates>Sugar alcohols>Inositol catabolism>Inosose isomerase (EC 5.3.99.-)	SAOUHSC_00180, S57, SAOUHSC_00179, S56, SAOUHSC_00178, SAOUHSC_00177, SAOUHSC_00293, rbsK, gntP, rbsD	0.95, 0.93, 0.92, 0.92, 0.89, 0.88, 0.82, 0.79, 0.78, 0.78	SAOUHSC_01870, SAOUHSC_02149, SAOUHSC_01039, SAOUHSC_01192, engA, gatC, SAOUHSC_00955, gpsA, SAOUHSC_02694, S161	-0.76, -0.74, -0.73, -0.73, -0.72, -0.71, -0.71, -0.71, -0.71, -0.71
new_199223_199412_1	S57	199223	199412	1	3'					CO2-6h; colist-exp; CDM-t4; CDM-t2; vancTSB-t4	12; 11.1; 10.6; 10.5; 9.84	RPMI-t2-A1; RPMI-exp-A1; CDM-exp; TSB-exp-A; TSB-exp-C	7.87; 8.19; 8.36; 8.39; 8.41	NA	NA	NA	NA	0	0	0	NA	NA	NA	0	502	A101	B63	C3	na	na	-	-	NA	SAOUHSC_00181, SAOUHSC_00180, S56, SAOUHSC_00179, SAOUHSC_00177, gntP, SAOUHSC_00178, rbsK, SAOUHSC_00293, rbsD	0.93, 0.84, 0.84, 0.83, 0.82, 0.79, 0.79, 0.79, 0.74, 0.74	SAOUHSC_02149, SAOUHSC_01870, SAOUHSC_01192, SAOUHSC_00685, secE, SAOUHSC_01193, S492, SAOUHSC_00909, S846, rsfS	-0.72, -0.72, -0.7, -0.69, -0.67, -0.67, -0.67, -0.66, -0.66, -0.66
SAOUHSC_00182	NA	199583	200155	-1	0	U70	SigA			eryTSB-exp; TSB-exp-B1; RPMI/FCS-exp; flucTSB-exp; T/SmxTSB-exp	14.2; 14; 13.6; 13.5; 13.5	TSB-t4-C; flucTSB-t4; ciproTSB-t4; CDM-t2; TSB-t2-B1	7.46; 7.74; 7.75; 7.76; 7.88	NA	NA	NA	NA	0	0	0	199583	200077	1	1	3531	A102	B5	C2	na	na	-	-	NA	ssaA, S166, S988, pyrG, S776, S228, SAOUHSC_01456, S913, S167, S444	0.93, 0.92, 0.91, 0.91, 0.9, 0.9, 0.9, 0.9, 0.9, 0.9	S1128, SAOUHSC_02604, SAOUHSC_02876, S550, katA, S1122, ohrA, S995, SAOUHSC_00788, SAOUHSC_02925	-0.9, -0.88, -0.88, -0.87, -0.86, -0.85, -0.85, -0.85, -0.85, -0.85
SAOUHSC_00183	uhpT	200310	201689	1	0	U71	NM			intS9-2h; intS9-6h; CO2-6h; intTHP1-6h; intTHP1-2h	14.4; 13.5; 12; 11.1; 11	CDM-exp; RPMI-t2-A1; RPMI-exp-A1; TSB-exp-A; nonad25-1h	7.54; 7.63; 7.64; 7.77; 7.83	NA	NA	NA	NA	0	0	0	200310	201689	1	1	1760	A103	B64	C26	na	na	-	-	Carbohydrates>Sugar alcohols>Glycerol and Glycerol-3-phosphate Uptake and Utilization>Glycerol-3-phosphate transporter	S58, gntR, glpF, msmX, phnD, hlgB, lysC, hlgC, SAOUHSC_02815, S202	0.88, 0.73, 0.72, 0.72, 0.71, 0.7, 0.69, 0.67, 0.66, 0.65	cinA, SAOUHSC_02894, groES, SAOUHSC_02895, S869, SAOUHSC_00267, groEL, SAOUHSC_02896, SAOUHSC_00266, moaD	-0.62, -0.62, -0.62, -0.61, -0.6, -0.57, -0.57, -0.57, -0.55, -0.55
new_201740_201913_1	S58	201740	201913	1	indep	U72, U71	NM, NM			intS9-2h; intS9-6h; pMEM-t2-C1; CO2-6h; intTHP1-2h	14.2; 13.6; 12.9; 12.5; 12.3	CDM-exp; pMEM-exp-C1; TSB-exp-C; T/SmxTSB-exp; clindTSB-exp	7.52; 7.54; 7.56; 7.59; 7.65	NA	NA	NA	NA	0	0	0	NA	NA	NA	0	1761	A103	B64	C26	na	na	Teg93	Small RNAs bona fide	NA	uhpT, hlgB, SAOUHSC_02815, hlgC, S652, S1098, S34, SAOUHSC_00094, flr, S199	0.88, 0.75, 0.72, 0.7, 0.69, 0.68, 0.68, 0.67, 0.67, 0.66	SAOUHSC_02895, cinA, SAOUHSC_00944, SAOUHSC_00497, SAOUHSC_02896, SAOUHSC_02894, SAOUHSC_00936, SAOUHSC_01717, SAOUHSC_01781, mfd	-0.67, -0.67, -0.66, -0.65, -0.64, -0.62, -0.62, -0.62, -0.62, -0.61
SAOUHSC_00184	NA	202048	202806	-1	0					colist-exp; CO2-2h; anaer-2h; TSB-exp-A; CO2-1h	11.3; 10.8; 10.8; 10.7; 10.6	TSB-t4-B1; CDM-t4; TSB-t2-B1; TSB-t4-B2; vancTSB-t4	8.43; 8.95; 9.02; 9.05; 9.18	NA	NA	NA	NA	0	0	0	202048	202806	1	1	3046	A104	B5	C2	na	na	-	-	NA	SAOUHSC_00185, lytR, lytS, SAOUHSC_00186, SAOUHSC_00200, aapA, SAOUHSC_02687, SAOUHSC_02911, S195, deoD	0.87, 0.85, 0.85, 0.84, 0.83, 0.83, 0.83, 0.82, 0.82, 0.82	S311, whiA, S982, SAOUHSC_02248, S998, S866, SAOUHSC_00821, S868, sspB, S1083	-0.82, -0.82, -0.81, -0.81, -0.8, -0.8, -0.8, -0.8, -0.8, -0.8
SAOUHSC_00185	NA	202799	204355	-1	0					plasma-exp; anaer-2h; TSB-exp-A; CO2-2h; flucRPMI-exp	10.5; 10.5; 10.3; 10.3; 10.2	TSB-t4-B1; CDM-t4; TSB-t4-B2; CDM-t2; vancTSB-t4	8.37; 8.39; 8.45; 8.53; 8.63	NA	NA	NA	NA	0	0	0	202799	204355	1	1	3047	A104	B5	C2	na	na	-	-	NA	SAOUHSC_00186, SAOUHSC_00184, SAOUHSC_00614, hemC, hemX, alr, acpS, queG, SAOUHSC_02307, SAOUHSC_02308	0.95, 0.87, 0.87, 0.86, 0.85, 0.84, 0.84, 0.83, 0.83, 0.83	S339, SAOUHSC_00977, S1083, SAOUHSC_00823, SAOUHSC_00840, SAOUHSC_00821, S1038, SAOUHSC_00841, SAOUHSC_00820, SAOUHSC_00824	-0.85, -0.84, -0.84, -0.84, -0.84, -0.83, -0.83, -0.83, -0.83, -0.83
SAOUHSC_00186	NA	204352	205320	-1	0	U73	SigA			anaer-2h; plasma-exp; CO2-2h; RPMI-exp-A2; TSB-exp-A	10.5; 10.2; 10; 10; 10	CDM-t4; CDM-t2; TSB-t4-B1; TSB-t4-B2; TSB-t2-B1	7.99; 8.06; 8.25; 8.6; 8.63	NA	NA	NA	NA	0	0	0	204352	205320	1	1	3048	A104	B5	C2	na	na	-	-	Iron acquisition and metabolism>Iron acquisition and metabolism - no subcategory>Iron acquisition in Streptococcus>Ferric iron ABC transporter, iron-binding protein	SAOUHSC_00185, SAOUHSC_00184, lytS, SAOUHSC_00614, SAOUHSC_02308, mqo2, queG, SAOUHSC_02307, acpS, alr	0.95, 0.84, 0.82, 0.8, 0.79, 0.79, 0.78, 0.77, 0.77, 0.77	S839, SAOUHSC_00823, SAOUHSC_03028, SAOUHSC_00977, S339, S341, S1178, S1177, S1038, sarY	-0.77, -0.77, -0.76, -0.76, -0.76, -0.76, -0.76, -0.75, -0.75, -0.74
new_205837_205907_1	S59	205837	205907	1	s-5'	U74	SigA			anaer-2h; TSB-exp-A; nonad50-1h; RPMI-exp-A1; CO2-6h	15; 14.6; 13.6; 13.5; 13.1	pMEM-exp-C2; plasma-t4; pMEM-exp-C1; vancRPMI-t4; colist-exp	7.98; 7.98; 8.04; 8.05; 8.09	NA	NA	NA	NA	0	0	0	NA	NA	NA	0	4010	A105	B65	C31	na	na	-	-	NA	pflB, pflA, S1086, SAOUHSC_02781, ald1, S606, lctP2, ilvA1, SAOUHSC_00202, S1027	0.96, 0.91, 0.84, 0.84, 0.83, 0.83, 0.83, 0.83, 0.81, 0.8	SAOUHSC_03024, SAOUHSC_01266, SAOUHSC_01267, S624, fer, S1183, SAOUHSC_02110, cysJ, SAOUHSC_02945, SAOUHSC_02944	-0.65, -0.63, -0.62, -0.56, -0.55, -0.53, -0.51, -0.51, -0.5, -0.49
SAOUHSC_00187	pflB	205908	208157	1	0	U74	SigA			CO2-6h; anaer-2h; TSB-exp-A; nonad50-1h; RPMI-exp-A1	14.7; 14.3; 14.1; 13.7; 13.1	RPMI-t2-A1; CDM-exp; pMEM-exp-C2; pMEM-exp-C1; TSB-exp-C	7.62; 7.75; 7.82; 7.94; 8.05	NA	NA	NA	NA	0	0	0	205908	208157	1	1	4011	A105	B65	C31	na	na	-	-	Carbohydrates>Fermentation>Butanol Biosynthesis>Pyruvate formate-lyase (EC 2.3.1.54);Carbohydrates>Fermentation>Fermentations Mixed acid>Pyruvate formate-lyase (EC 2.3.1.54);Respiration>Respiration - no subcategory>Formate hydrogenase>Pyruvate formate-lyase (EC 2.3.1.54)	pflA, S59, S1086, SAOUHSC_02781, S606, ilvA1, ald1, lctP2, S1045, narG	0.98, 0.96, 0.85, 0.85, 0.83, 0.83, 0.82, 0.82, 0.82, 0.81	SAOUHSC_03024, SAOUHSC_01266, SAOUHSC_01267, S624, S1183, fer, SAOUHSC_02110, S829, sufB, SAOUHSC_03049	-0.63, -0.61, -0.59, -0.54, -0.54, -0.53, -0.49, -0.49, -0.47, -0.46
SAOUHSC_00188	pflA	208180	208935	1	0	U74	SigA			CO2-6h; anaer-2h; TSB-exp-A; nonad50-1h; RPMI-exp-A1	15.7; 14.8; 14.5; 14.2; 13.5	CDM-exp; RPMI-t2-A1; TSB-exp-C; pMEM-exp-C2; intS9-2h	8.13; 8.32; 8.69; 8.77; 8.82	NA	NA	NA	NA	0	0	0	208180	208935	1	1	4012	A105	B65	C31	na	na	-	-	Carbohydrates>Fermentation>Fermentations Mixed acid>Pyruvate formate-lyase activating enzyme (EC 1.97.1.4);Respiration>Respiration - no subcategory>Formate hydrogenase>Pyruvate formate-lyase activating enzyme (EC 1.97.1.4)	pflB, S59, SAOUHSC_02781, S1086, ilvA1, lctP2, S606, S1045, S1043, S1087	0.98, 0.91, 0.85, 0.85, 0.82, 0.82, 0.82, 0.81, 0.81, 0.8	SAOUHSC_01266, SAOUHSC_01267, SAOUHSC_03024, sufU, sufB, sufS, S355, cysM, S356, SAOUHSC_00422	-0.6, -0.56, -0.55, -0.49, -0.48, -0.48, -0.46, -0.46, -0.46, -0.46
SAOUHSC_00189	NA	209039	209233	1	0					TSB-exp-A; CO2-6h; RPMI-exp-A1; anaer-2h; nonad50-1h	10.4; 10.1; 10.1; 9.54; 9	flucTSB-t4; TSB-t4-C; TSB-t2-C; ciproTSB-t4; pMEM-t2-C1	7.19; 7.22; 7.31; 7.31; 7.34	NA	NA	NA	NA	0	0	0	NA	NA	NA	0	3998	A106	B65	C31	na	na	-	-	NA	S1043, narK, SAOUHSC_00281, lctP2, pflA, S221, S1027, SAOUHSC_03048, ldh1, S1188	0.85, 0.84, 0.84, 0.81, 0.79, 0.79, 0.79, 0.78, 0.77, 0.77	S1106, SAOUHSC_02841, sdaAB, SAOUHSC_01266, SAOUHSC_02625, SAOUHSC_00141, SAOUHSC_01267, S50, entB, sdaAA	-0.65, -0.64, -0.64, -0.63, -0.61, -0.61, -0.6, -0.58, -0.58, -0.57
SAOUHSC_00190	NA	209271	211034	1	0	U75	SigA			colist-exp; TSB-exp-C; CO2-2h; TSB-exp-A; CO2-6h	11.2; 10.7; 10.6; 10.5; 10.5	CDM-t2; TSB-t4-C; flucTSB-t4; CDM-t4; TSB-t2-B1	7.58; 7.63; 7.65; 7.72; 7.73	NA	NA	NA	NA	0	0	0	209271	211034	1	1	3197	A18	B5	C2	na	na	-	-	Carbohydrates>Sugar alcohols>Glycerol and Glycerol-3-phosphate Uptake and Utilization>Glycerophosphoryl diester phosphodiesterase, periplasmic (EC 3.1.4.46)	guaA, ltrA, xpt, S120, guaB, SAOUHSC_02689, SAOUHSC_02599, SAOUHSC_00607, SAOUHSC_02372, S1101	0.95, 0.94, 0.93, 0.93, 0.93, 0.93, 0.92, 0.92, 0.92, 0.92	SAOUHSC_00656, SAOUHSC_00655, SAOUHSC_00658, S456, S368, S569, phoP, S711, S1010, SAOUHSC_02376	-0.96, -0.96, -0.95, -0.95, -0.95, -0.94, -0.93, -0.93, -0.93, -0.93
new_211095_211197_-1	S60	211095	211197	-1	s-3'	U76	SigA			plasma-exp; plasma-t4; colist-exp; vancTSB-exp; CO2-1h	12.4; 12; 10.6; 10.6; 10.5	TSB-t4-C; TSB-t2-C; TSB-t4-B3; CDM-exp; T/SmxTSB-t4	7.41; 7.66; 7.91; 8.09; 8.11	NA	NA	NA	NA	0	0	0	NA	NA	NA	0	3018	A107	B5	C2	na	na	-	-	NA	SAOUHSC_00191, S603, S706, S159, S481, SAOUHSC_00483, S499, rplY, S1054, SAOUHSC_T00034	0.93, 0.73, 0.71, 0.7, 0.69, 0.68, 0.68, 0.68, 0.67, 0.67	S949, clfA, S995, S996, crtQ, S1169, S90, crtM, SAOUHSC_02881, SAOUHSC_02774	-0.68, -0.67, -0.67, -0.67, -0.67, -0.66, -0.66, -0.66, -0.65, -0.65
SAOUHSC_00191	NA	211198	211542	-1	0	U76	SigA			plasma-exp; plasma-t4; vancTSB-exp; intTHP1-6h; colist-exp	13; 12.4; 11.5; 11.4; 11.4	TSB-t4-C; TSB-t2-C; CDM-t2; CO2-6h; CDM-exp	7.76; 7.98; 8.4; 8.42; 8.63	NA	NA	NA	NA	0	0	0	211198	211542	1	1	3019	A107	B5	C2	na	na	-	-	NA	S60, S706, S603, S499, SAOUHSC_03024, SAOUHSC_01440, SAOUHSC_00316, rplY, menA, SAOUHSC_00483	0.93, 0.73, 0.73, 0.71, 0.71, 0.7, 0.7, 0.69, 0.67, 0.67	S1122, S12, crtQ, S949, narI, SAOUHSC_02881, crtM, S995, S1163, clfA	-0.67, -0.67, -0.66, -0.66, -0.65, -0.65, -0.65, -0.65, -0.64, -0.64
SAOUHSC_00192	coa	211732	213642	1	0	U77	SigA			vancTSB-exp; eryTSB-exp; intS9-2h; intTHP1-2h; T/SmxTSB-exp	13.4; 13.3; 12.9; 12.3; 12.3	colist-exp; CO2-6h; RPMI-t2-A1; TSB-t4-C; CO2-2h	7.94; 8.17; 8.38; 8.46; 8.49	S61	new_212870_213823_-1	-0.0606508272916393	-0.3	0.404500261643119	0.810272536687631	773	211732	213642	1	1	2181	A108	B66	C34	AS target	na	-	-	Virulence, Disease and Defense>Adhesion>Adhesins in Staphylococcus>Staphylocoagulase	S62, SAOUHSC_00400, set15, S124, fnbB, vwb, S334, SAOUHSC_00813, SAOUHSC_00817, S335	0.97, 0.93, 0.91, 0.88, 0.82, 0.81, 0.8, 0.8, 0.78, 0.77	SAOUHSC_02875, SAOUHSC_02876, S1128, SAOUHSC_01264, S1095, SAOUHSC_02605, tag, S612, SAOUHSC_02603, S7	-0.73, -0.7, -0.69, -0.67, -0.67, -0.66, -0.65, -0.65, -0.64, -0.64
new_212870_213823_-1	S61	212870	213823	-1	3'NT	U79	SigA			TSB-t4-C; TSB-t2-C; colist-exp; intS9-2h; ciproTSB-t4	11.9; 11.3; 10.5; 9.57; 9.39	RPMI-t2-A1; CDM-t4; RPMI-t4-A2; vancRPMI-t4; anaer-2h	7.33; 7.35; 7.51; 7.51; 7.53	coa	SAOUHSC_00192	-0.0606508272916393	-0.3	0.810272536687631	0.404500261643119	773	NA	NA	NA	0	1751	A109	B67	C35	AS	na	-	-	NA	SAOUHSC_00193, S40, glpF, SAOUHSC_01920, SAOUHSC_01921, S533, aldA, secY, asp2, asp1	0.72, 0.68, 0.64, 0.61, 0.6, 0.6, 0.59, 0.59, 0.56, 0.55	mecA2, S766, S387, SAOUHSC_01930, S801, ppaC, recQ, SAOUHSC_02819, set13, SAOUHSC_01326	-0.62, -0.6, -0.59, -0.56, -0.55, -0.52, -0.52, -0.51, -0.5, -0.49
new_213643_213850_1	S62	213643	213850	1	3'	U77	SigA			eryTSB-exp; vancTSB-exp; intS9-2h; intTHP1-2h; plasma-exp	12.7; 12.6; 12.2; 12.1; 11.6	TSB-t4-C; TSB-t2-C; RPMI-t2-A1; CO2-6h; anaer-2h	7.91; 7.96; 8.11; 8.2; 8.43	NA	SAOUHSC_00193	-0.209415849275704	-2.1	0.129807692307692	0.25	27	NA	NA	NA	0	2182	A108	B66	C34	na	na	-	-	NA	coa, SAOUHSC_00400, set15, S124, S334, vwb, fnbB, SAOUHSC_00813, SAOUHSC_00182, SAOUHSC_00817	0.97, 0.88, 0.88, 0.86, 0.81, 0.79, 0.78, 0.78, 0.76, 0.76	S1128, SAOUHSC_02876, SAOUHSC_02875, rpsA, S612, opuCC, S1122, SAOUHSC_00585, clpL, S1095	-0.69, -0.69, -0.68, -0.67, -0.66, -0.64, -0.64, -0.63, -0.62, -0.62
SAOUHSC_00193	NA	213824	213931	-1	0	U79	SigA			TSB-t4-C; TSB-t2-C; flucTSB-t4; intS9-2h; colist-exp	11.8; 11.4; 10.3; 10.1; 10	vancRPMI-t4; flucRPMI-t4; RPMI-t4-A2; CO2-2h; RPMI-t2-A1	7.41; 7.43; 7.46; 7.48; 7.49	S62	new_213643_213850_1	-0.209415849275704	-2.1	0.25	0.129807692307692	27	NA	NA	NA	0	320	A110	B54	C11	na	na	-	-	NA	SAOUHSC_00194, S730, SAOUHSC_02729, S63, fadA, acsA, S53, fadB, rocA, S1061	0.85, 0.83, 0.83, 0.83, 0.83, 0.83, 0.82, 0.82, 0.81, 0.81	queC, SAOUHSC_00822, SAOUHSC_02978, S304, S279, S247, SAOUHSC_00190, SAOUHSC_02372, SAOUHSC_01270, SAOUHSC_00661	-0.76, -0.72, -0.72, -0.71, -0.69, -0.68, -0.68, -0.67, -0.67, -0.67
SAOUHSC_00194	NA	213950	214120	-1	0	U79	SigA			TSB-t4-C; TSB-t2-C; T/SmxTSB-t4; flucTSB-t4; ciproTSB-t4	16.1; 15.8; 15.7; 15.5; 15.5	RPMI-t2-A1; CDM-exp; RPMI-t4-A2; vancRPMI-t4; anaer-2h	7.69; 8.13; 8.38; 8.4; 8.45	NA	NA	NA	NA	0	0	0	NA	NA	NA	0	756	A6	B3	C3	na	na	-	-	NA	fadA, fadB, S63, S64, fadD, acsA, S65, rocA, fadE, S368	0.99, 0.99, 0.99, 0.99, 0.99, 0.98, 0.98, 0.98, 0.98, 0.97	S279, trpE, SAOUHSC_00190, gapR, guaA, S322, queC, SAOUHSC_00607, guaB, SAOUHSC_02372	-0.9, -0.89, -0.89, -0.89, -0.88, -0.88, -0.88, -0.88, -0.88, -0.88
new_214121_214245_-1	S63	214121	214245	-1	s-intra	U79	SigA			TSB-t4-C; TSB-t2-C; T/SmxTSB-t4; ciproTSB-t4; flucTSB-t4	16.3; 16.1; 16; 16; 16	RPMI-t2-A1; CO2-2h; RPMI-exp-A1; CDM-exp; vancRPMI-t4	8.17; 8.96; 8.97; 9.05; 9.14	NA	NA	NA	NA	0	0	0	NA	NA	NA	0	757	A6	B3	C3	na	na	-	-	NA	fadA, SAOUHSC_00194, fadB, S64, fadD, S65, acsA, rocA, fadE, murQ	0.99, 0.99, 0.99, 0.98, 0.98, 0.98, 0.98, 0.98, 0.97, 0.96	S279, gapR, S322, SAOUHSC_00190, trpE, guaA, SAOUHSC_00462, gapA, guaB, SAOUHSC_02372	-0.9, -0.89, -0.89, -0.88, -0.88, -0.88, -0.88, -0.88, -0.87, -0.87
SAOUHSC_00195	fadA	214246	215430	-1	0	U79	SigA			TSB-t4-C; TSB-t2-C; T/SmxTSB-t4; ciproTSB-t4; flucTSB-t4	16.2; 16.2; 16; 15.8; 15.7	RPMI-t2-A1; RPMI-exp-A1; CDM-exp; TSB-exp-A; RPMI-t4-A2	7.37; 7.84; 7.87; 7.9; 8.07	NA	NA	NA	NA	0	0	0	214246	215430	1	1	751	A6	B3	C3	na	na	-	-	Amino Acids and Derivatives>Branched-chain amino acids>Isoleucine degradation>3-ketoacyl-CoA thiolase (EC 2.3.1.16);Carbohydrates>One-carbon Metabolism>Serine-glyoxylate cycle>3-ketoacyl-CoA thiolase (EC 2.3.1.16);Cofactors, Vitamins, Prosthetic Groups, Pigments>Biotin>Biotin biosynthesis>3-ketoacyl-CoA thiolase (EC 2.3.1.16);Fatty Acids, Lipids, and Isoprenoids>Fatty Acids, Lipids, and Isoprenoi…	fadB, S64, SAOUHSC_00194, fadD, S63, S65, acsA, fadE, rocA, murQ	1, 1, 0.99, 0.99, 0.99, 0.99, 0.99, 0.99, 0.99, 0.98	S279, SAOUHSC_00190, gapR, trpE, S322, SAOUHSC_00462, guaA, SAOUHSC_00607, SAOUHSC_02372, S120	-0.91, -0.9, -0.9, -0.9, -0.9, -0.89, -0.89, -0.89, -0.88, -0.88
SAOUHSC_00196	fadB	215460	217721	-1	0	U79	SigA			TSB-t4-C; TSB-t2-C; T/SmxTSB-t4; ciproTSB-t4; flucTSB-t4	16.3; 16.2; 15.9; 15.8; 15.5	RPMI-t2-A1; TSB-exp-A; RPMI-exp-A1; CDM-exp; TSB-exp-C	7.23; 7.39; 7.44; 7.6; 7.7	NA	NA	NA	NA	0	0	0	215460	217721	1	1	752	A6	B3	C3	na	na	-	-	Amino Acids and Derivatives>Branched-chain amino acids>Isoleucine degradation>3-hydroxyacyl-CoA dehydrogenase (EC 1.1.1.35);Amino Acids and Derivatives>Branched-chain amino acids>Isoleucine degradation>Enoyl-CoA hydratase (EC 4.2.1.17);Amino Acids and Derivatives>Branched-chain amino acids>Valine degradation>3-hydroxyacyl-CoA dehydrogenase (EC 1.1.1.35);Amino Acids and Derivatives>Branched-chain …	S64, fadD, fadA, S65, acsA, fadE, SAOUHSC_00194, S63, rocA, murQ	1, 1, 1, 1, 0.99, 0.99, 0.99, 0.99, 0.99, 0.98	S279, SAOUHSC_00190, gapR, S322, trpE, SAOUHSC_00462, guaA, proS, SAOUHSC_00607, S120	-0.92, -0.91, -0.91, -0.91, -0.9, -0.9, -0.89, -0.89, -0.89, -0.89
new_217722_217906_-1	S64	217722	217906	-1	intra	U79	SigA			TSB-t4-C; TSB-t2-C; T/SmxTSB-t4; ciproTSB-t4; flucTSB-t4	16.3; 16.2; 15.8; 15.7; 15.4	RPMI-t2-A1; TSB-exp-A; RPMI-exp-A1; TSB-exp-B2; ciproTSB-exp	7.01; 7.02; 7.09; 7.15; 7.16	NA	NA	NA	NA	0	0	0	NA	NA	NA	0	754	A6	B3	C3	na	na	-	-	NA	fadD, fadB, S65, fadA, fadE, acsA, SAOUHSC_00194, S63, rocA, S368	1, 1, 1, 1, 0.99, 0.99, 0.99, 0.98, 0.98, 0.98	S279, SAOUHSC_00190, gapR, S322, SAOUHSC_00462, proS, trpE, guaA, SAOUHSC_01239, SAOUHSC_00607	-0.92, -0.92, -0.91, -0.91, -0.91, -0.9, -0.9, -0.89, -0.89, -0.89
SAOUHSC_00197	fadD	217907	219118	-1	0	U79	SigA			TSB-t4-C; TSB-t2-C; ciproTSB-t4; T/SmxTSB-t4; flucTSB-t4	16.2; 16.1; 15.8; 15.7; 15.4	TSB-exp-A; RPMI-t2-A1; RPMI-exp-A1; flucTSB-exp; TSB-exp-B2	6.97; 7.04; 7.05; 7.07; 7.08	NA	NA	NA	NA	0	0	0	217907	219118	1	1	755	A6	B3	C3	na	na	-	-	NA	S64, S65, fadB, fadA, fadE, acsA, SAOUHSC_00194, rocA, murQ, S368	1, 1, 1, 0.99, 0.99, 0.99, 0.99, 0.98, 0.98, 0.98	S279, SAOUHSC_00190, gapR, S322, SAOUHSC_00462, proS, trpE, S970, SAOUHSC_01239, guaA	-0.93, -0.92, -0.92, -0.91, -0.91, -0.9, -0.9, -0.9, -0.89, -0.89
new_219119_219229_-1	S65	219119	219229	-1	s-intra	U79	SigA			TSB-t4-C; TSB-t2-C; T/SmxTSB-t4; ciproTSB-t4; flucTSB-t4	16.2; 16; 15.8; 15.8; 15.4	eryTSB-exp; flucTSB-exp; vancTSB-exp; TSB-exp-B2; TSB-exp-A	7; 7.02; 7.02; 7.04; 7.08	NA	NA	NA	NA	0	0	0	NA	NA	NA	0	753	A6	B3	C3	na	na	-	-	NA	fadD, S64, fadB, fadE, fadA, acsA, S368, SAOUHSC_00194, murQ, rocA	1, 1, 1, 0.99, 0.99, 0.99, 0.98, 0.98, 0.98, 0.98	S279, SAOUHSC_00190, gapR, S322, SAOUHSC_00462, proS, trpE, SAOUHSC_01239, SAOUHSC_00607, guaA	-0.93, -0.93, -0.92, -0.91, -0.91, -0.9, -0.9, -0.9, -0.9, -0.9
SAOUHSC_00198	fadE	219230	220735	-1	0	U79	SigA			TSB-t4-C; TSB-t2-C; T/SmxTSB-t4; ciproTSB-t4; flucTSB-t4	16.2; 16; 15.7; 15.6; 15.3	TSB-exp-A; TSB-exp-B2; flucTSB-exp; vancTSB-exp; TSB-exp-B1	7.17; 7.43; 7.5; 7.51; 7.52	NA	NA	NA	NA	0	0	0	219230	220735	1	1	750	A6	B3	C3	na	na	-	-	Cofactors, Vitamins, Prosthetic Groups, Pigments>Biotin>Biotin biosynthesis>Long-chain-fatty-acid--CoA ligase (EC 6.2.1.3)	S65, fadD, S64, fadB, acsA, fadA, fadX, rocA, SAOUHSC_00194, S368	0.99, 0.99, 0.99, 0.99, 0.99, 0.99, 0.99, 0.98, 0.98, 0.98	S279, SAOUHSC_00190, proS, SAOUHSC_01239, gapR, trpE, S322, S970, SAOUHSC_00462, lysS	-0.92, -0.91, -0.91, -0.91, -0.9, -0.9, -0.9, -0.89, -0.89, -0.89
SAOUHSC_00199	fadX	220761	222338	-1	0	U79	SigA			TSB-t4-C; TSB-t2-C; ciproTSB-t4; T/SmxTSB-t4; pMEM-t2-C1	16.3; 16.1; 15.8; 15.7; 15.3	TSB-exp-A; TSB-exp-B1; TSB-exp-B2; flucTSB-exp; eryTSB-exp	7.46; 7.66; 7.67; 7.69; 7.73	NA	NA	NA	NA	0	0	0	220761	222323	1	1	724	A6	B3	C3	na	na	-	-	NA	fadE, acsA, S65, fadD, S64, fadB, gudB, fadA, S369, rocA	0.99, 0.98, 0.97, 0.97, 0.97, 0.97, 0.97, 0.97, 0.96, 0.96	SAOUHSC_01239, proS, cydA, gapR, gid, lysS, S279, S504, trpE, S970	-0.9, -0.9, -0.89, -0.89, -0.89, -0.89, -0.89, -0.88, -0.88, -0.88
new_222650_222778_1	S66	222650	222778	1	s-5'	U80	SigA			plasma-exp; RPMI-exp-A2; flucRPMI-exp; vancRPMI-exp; colist-exp	12.2; 12.1; 12; 11.8; 11.5	clindTSB-t4; T/SmxTSB-t4; eryTSB-t4; CDM-exp; pMEM-t2-C1	8.42; 8.53; 8.68; 8.68; 8.72	NA	NA	NA	NA	0	0	0	NA	NA	NA	0	3059	A111	B5	C2	na	na	-	-	NA	SAOUHSC_00200, htrA, SAOUHSC_02911, SAOUHSC_00539, SAOUHSC_00540, S423, norG, SAOUHSC_01383, SAOUHSC_00759, tyrS	0.88, 0.81, 0.81, 0.81, 0.81, 0.8, 0.8, 0.79, 0.79, 0.78	SAOUHSC_00736, S287, SAOUHSC_02572, S341, S1079, S342, SAOUHSC_02925, yabJ, clfA, SAOUHSC_00826	-0.85, -0.84, -0.83, -0.82, -0.82, -0.82, -0.82, -0.82, -0.81, -0.81
SAOUHSC_00200	NA	222779	223921	1	0	U80	SigA			colist-exp; RPMI-exp-A2; flucRPMI-exp; vancRPMI-exp; plasma-exp	12.3; 12.1; 12; 11.9; 11.8	TSB-t4-B1; CDM-exp; CDM-t4; TSB-t2-B1; CDM-t2	8.41; 8.41; 8.48; 8.55; 8.61	NA	NA	NA	NA	0	0	0	222692	223921	1	0.929268292682927	3063	A112	B5	C2	na	na	-	-	NA	SAOUHSC_02911, S66, S195, gltS, SAOUHSC_00539, nupC, SAOUHSC_00255, deoD, SAOUHSC_00975, S91	0.92, 0.88, 0.86, 0.86, 0.85, 0.85, 0.85, 0.85, 0.84, 0.84	clfA, S996, SAOUHSC_01854, whiA, SAOUHSC_01024, S957, S287, SAOUHSC_00788, S1078, fdhA	-0.88, -0.87, -0.87, -0.87, -0.87, -0.86, -0.86, -0.86, -0.86, -0.86
SAOUHSC_00201	NA	224235	225647	-1	0	U81	SigA	U82	M3	anaer-2h; TSB-exp-A; CDM-exp; TSB-t4-C; TSB-t2-C	12.1; 11.7; 11.3; 11.2; 11.2	RPMI-t2-A1; colist-exp; flucRPMI-t4; plasma-t4; intTHP1-2h	8.18; 8.43; 8.74; 8.83; 8.83	NA	NA	NA	NA	0	0	0	224235	225710	1	0.957317073170732	3769	A113	B68	C7	na	na	-	-	Membrane Transport>ABC transporters>ABC transporter oligopeptide (TC 3.A.1.5.1)>Oligopeptide ABC transporter, periplasmic oligopeptide-binding protein OppA (TC 3.A.1.5.1);Regulation and Cell signaling>Regulation and Cell signaling - no subcategory>Sex pheromones in Enterococcus faecalis and other Firmicutes>Oligopeptide ABC transporter, periplasmic oligopeptide-binding protein OppA (TC 3.A.1.5.1)	S67, SAOUHSC_00172, xerC, codY, hslU, nsaR, pbp3, SAOUHSC_00030, SAOUHSC_00587, SAOUHSC_00407	0.92, 0.61, 0.61, 0.6, 0.6, 0.6, 0.59, 0.59, 0.59, 0.59	SAOUHSC_02821, fur, xerD, SAOUHSC_01051, icaD, SAOUHSC_00174, S577, SAOUHSC_00010, SAOUHSC_02762, SAOUHSC_00012	-0.62, -0.62, -0.61, -0.6, -0.6, -0.6, -0.59, -0.59, -0.59, -0.59
new_225648_225767_-1	S67	225648	225767	-1	s-5'	U81	SigA	U82	M3	anaer-2h; TSB-exp-A; TSB-t2-C; TSB-exp-B1; TSB-t4-C	12.2; 11.8; 11.7; 11.7; 11.6	RPMI-t2-A1; RPMI-t4-A2; flucRPMI-t4; vancRPMI-t4; plasma-t4	7.75; 8; 8.09; 8.2; 8.2	NA	NA	NA	NA	0	0	0	NA	NA	NA	0	3770	A113	B68	C7	na	na	-	-	NA	SAOUHSC_00201, SAOUHSC_02957, nsaR, SAOUHSC_02355, SAOUHSC_00837, feoA, rimP, glyA, SAOUHSC_00172, mnaA	0.92, 0.64, 0.64, 0.63, 0.62, 0.62, 0.62, 0.62, 0.62, 0.6	SAOUHSC_02821, S1100, SAOUHSC_00174, S285, S284, SAOUHSC_00734, SAOUHSC_02820, SAOUHSC_00012, S597, SAOUHSC_02594	-0.68, -0.67, -0.67, -0.66, -0.65, -0.64, -0.63, -0.63, -0.62, -0.61
SAOUHSC_00202	NA	225908	226264	-1	0	U82	SigA			anaer-2h; TSB-exp-A; RPMI-exp-A1; nonad50-1h; CO2-1h	12; 11.9; 10.9; 10.2; 10.2	RPMI-t4-A2; vancRPMI-t4; pMEM-t4-C1; colist-exp; flucRPMI-t4	7.52; 7.54; 7.57; 7.58; 7.58	NA	NA	NA	NA	0	0	0	225908	226264	1	1	3989	A114	B65	C31	na	na	-	-	NA	S68, SAOUHSC_00203, SAOUHSC_00204, SAOUHSC_02134, ald1, S606, ilvA1, S59, SAOUHSC_00281, scdA	0.98, 0.91, 0.9, 0.86, 0.84, 0.82, 0.81, 0.81, 0.81, 0.8	SAOUHSC_01266, SAOUHSC_01267, S50, SAOUHSC_02893, entB, S941, mdeA, SAOUHSC_02892, sodA, SAOUHSC_02779	-0.68, -0.67, -0.65, -0.64, -0.64, -0.62, -0.62, -0.62, -0.61, -0.61
new_226265_226387_-1	S68	226265	226387	-1	s-inter	U82	SigA			anaer-2h; TSB-exp-A; RPMI-exp-A1; nonad50-1h; CO2-1h	11.8; 11.8; 10.5; 10.1; 9.97	vancRPMI-t4; flucRPMI-t4; RPMI-t4-A2; pMEM-t2-C1; CDM-t4	7.4; 7.46; 7.48; 7.49; 7.5	NA	NA	NA	NA	0	0	0	NA	NA	NA	0	3990	A114	B65	C31	na	na	-	-	NA	SAOUHSC_00202, SAOUHSC_00203, SAOUHSC_00204, SAOUHSC_02134, SAOUHSC_00281, ald1, S606, scdA, S71, lctP2	0.98, 0.92, 0.91, 0.86, 0.83, 0.82, 0.8, 0.8, 0.8, 0.79	SAOUHSC_01266, SAOUHSC_01267, S50, entB, S318, S175, SAOUHSC_02185, sodA, SAOUHSC_02893, S653	-0.69, -0.67, -0.67, -0.66, -0.64, -0.63, -0.62, -0.62, -0.62, -0.62
SAOUHSC_00203	NA	226421	226594	-1	0	U82	SigA			anaer-2h; TSB-exp-A; CO2-1h; RPMI-exp-A1; nonad25-1h	14.7; 14.4; 13.6; 13.5; 13.4	vancRPMI-t4; RPMI-t4-A2; CDM-t4; flucRPMI-t4; RPMI-t2-A1	8.17; 8.24; 8.41; 8.41; 8.44	NA	NA	NA	NA	0	0	0	226421	226594	0.94047	1	3987	A114	B65	C31	na	na	-	-	NA	SAOUHSC_00204, S68, SAOUHSC_00202, scdA, ald1, S606, lctP2, ilvA1, SAOUHSC_01450, SAOUHSC_02134	0.99, 0.92, 0.91, 0.85, 0.83, 0.82, 0.81, 0.81, 0.81, 0.8	SAOUHSC_01266, SAOUHSC_01267, sodA, S653, SAOUHSC_02185, S175, S50, SAOUHSC_02208, SAOUHSC_02203, SAOUHSC_02202	-0.78, -0.74, -0.68, -0.68, -0.68, -0.65, -0.63, -0.63, -0.63, -0.63
SAOUHSC_00204	NA	226620	227765	-1	0	U82	SigA			anaer-2h; TSB-exp-A; nonad50-1h; CO2-1h; RPMI-exp-A1	15.1; 14.7; 13.8; 13.7; 13.7	vancRPMI-t4; CDM-t4; RPMI-t2-A1; RPMI-t4-A2; flucRPMI-t4	8.18; 8.21; 8.22; 8.29; 8.44	NA	NA	NA	NA	0	0	0	226620	227765	1	1	3988	A114	B65	C31	na	na	-	-	Stress Response>Oxidative stress>Glutaredoxins>Flavohemoprotein (Hemoglobin-like protein) (Flavohemoglobin) (Nitric oxide dioxygenase) (EC 1.14.12.17);Stress Response>Stress Response - no subcategory>Bacterial hemoglobins>Flavohemoprotein (Hemoglobin-like protein) (Flavohemoglobin) (Nitric oxide dioxygenase) (EC 1.14.12.17);Stress Response>Stress Response - no subcategory>Flavohaemoglobin>Flavohe…	SAOUHSC_00203, S68, SAOUHSC_00202, scdA, ald1, SAOUHSC_02134, S606, ldh1, lctP2, SAOUHSC_01450	0.99, 0.91, 0.9, 0.85, 0.8, 0.8, 0.8, 0.79, 0.79, 0.78	SAOUHSC_01266, SAOUHSC_01267, sodA, S653, SAOUHSC_02185, S122, S804, S175, metX, SAOUHSC_02208	-0.77, -0.75, -0.69, -0.69, -0.68, -0.64, -0.64, -0.64, -0.64, -0.63
SAOUHSC_00205	NA	227920	228027	1	0					TSB-exp-A; RPMI-exp-A1; anaer-2h; RPMI-t4-A2; RPMI-exp-A2	11.1; 9.93; 9.1; 8.79; 8.67	plasma-t4; pMEM-exp-C1; CDM-t2; plasma-exp; pMEM-exp-C2	7.45; 7.66; 7.66; 7.75; 7.77	NA	NA	NA	NA	0	0	0	NA	NA	NA	0	2510	A115	B69	C36	na	na	-	-	NA	S1046, SAOUHSC_00189, S71, eta, S1043, SAOUHSC_00281, narK, SAOUHSC_00208, SAOUHSC_02657, narG	0.74, 0.7, 0.68, 0.67, 0.66, 0.64, 0.63, 0.63, 0.63, 0.62	SAOUHSC_00141, ipdC, S1110, S50, entB, gutB, gatC, SAOUHSC_02845, lctP1, SAOUHSC_02844	-0.5, -0.5, -0.49, -0.49, -0.48, -0.46, -0.46, -0.45, -0.45, -0.45
new_228158_228481_1	S69	228158	228481	1	5'	U83	SigA			anaer-2h; TSB-exp-A; nonad50-1h; CO2-2h; RPMI-exp-A1	16.3; 16.3; 16.1; 16; 15.7	CDM-t2; CDM-t4; plasma-t4; pMEM-exp-C1; intS9-2h	7.89; 8.02; 8.12; 8.22; 8.24	NA	NA	NA	NA	0	0	0	NA	NA	NA	0	4016	A105	B65	C31	na	na	-	-	NA	ldh1, S1027, lctP2, S221, SAOUHSC_02781, S1087, S1086, SAOUHSC_00281, adh, SAOUHSC_01450	0.98, 0.94, 0.91, 0.87, 0.86, 0.85, 0.84, 0.83, 0.81, 0.81	SAOUHSC_01266, sodA, sdaAB, SAOUHSC_02841, S1106, S653, SAOUHSC_01267, S50, entB, cidB	-0.66, -0.66, -0.64, -0.64, -0.63, -0.63, -0.63, -0.59, -0.58, -0.57
SAOUHSC_00206	ldh1	228482	229291	1	0	U83	SigA			anaer-2h; TSB-exp-A; nonad50-1h; CO2-2h; RPMI-exp-A1	16.3; 16.3; 15.9; 15.8; 15.5	CDM-t2; CDM-t4; TSB-t2-C; intS9-2h; pMEM-t4-C1	7.52; 7.64; 8; 8.03; 8.14	NA	NA	NA	NA	0	0	0	228338	229291	1	0.849056603773585	4017	A105	B65	C31	na	na	-	-	Carbohydrates>Fermentation>Fermentations Lactate>L-lactate dehydrogenase (EC 1.1.1.27);Carbohydrates>Fermentation>Fermentations Mixed acid>L-lactate dehydrogenase (EC 1.1.1.27)	S69, S1027, lctP2, S221, SAOUHSC_02781, S1086, SAOUHSC_01450, S1087, SAOUHSC_00281, adh	0.98, 0.94, 0.94, 0.88, 0.87, 0.85, 0.85, 0.85, 0.84, 0.84	SAOUHSC_01266, sodA, S653, SAOUHSC_01267, S1106, sdaAB, SAOUHSC_02841, S50, entB, ipdC	-0.66, -0.65, -0.63, -0.63, -0.62, -0.62, -0.61, -0.57, -0.56, -0.56
new_229362_229501_1	S70	229362	229501	1	s-inter	U83	SigA			anaer-2h; TSB-exp-A; RPMI-exp-A2; vancRPMI-exp; flucRPMI-exp	12.2; 11; 9.93; 9.77; 9.75	CDM-t4; TSB-t2-B1; clindTSB-t4; intS9-6h; plasma-t4	7.02; 7.02; 7.04; 7.08; 7.08	NA	NA	NA	NA	0	0	0	NA	NA	NA	0	4025	A116	B65	C31	na	na	-	-	NA	SAOUHSC_00208, S71, SAOUHSC_00281, S1027, lctP2, ald1, S69, ldh1, SAOUHSC_00202, S1084	0.97, 0.92, 0.88, 0.86, 0.83, 0.8, 0.8, 0.8, 0.79, 0.79	sodA, S653, SAOUHSC_00141, SAOUHSC_01267, SAOUHSC_01266, S50, entB, ipdC, zwf, SAOUHSC_00689	-0.66, -0.64, -0.61, -0.61, -0.59, -0.57, -0.57, -0.54, -0.53, -0.53
SAOUHSC_00208	NA	229502	229645	1	0	U83	SigA			anaer-2h; TSB-exp-A; RPMI-exp-A2; RPMI-exp-A1; vancRPMI-exp	11; 10.5; 9.21; 9.2; 9.1	TSB-t4-C; CDM-t2; TSB-t2-B1; TSB-t4-B1; clindTSB-t4	6.97; 7; 7.03; 7.05; 7.05	NA	NA	NA	NA	0	0	0	NA	NA	NA	0	4026	A116	B65	C31	na	na	-	-	NA	S70, S71, SAOUHSC_00281, S1027, lctP2, eta, S69, ldh1, S1103, ddh	0.97, 0.95, 0.92, 0.85, 0.83, 0.81, 0.81, 0.81, 0.8, 0.8	sodA, S653, SAOUHSC_01267, SAOUHSC_01266, SAOUHSC_00141, S50, zwf, entB, sdaAB, S1106	-0.64, -0.62, -0.61, -0.6, -0.6, -0.56, -0.55, -0.55, -0.55, -0.54
SAOUHSC_00209	NA	229611	231140	-1	0					colist-exp; CDM-t4; CDM-t2; lineTSB-t4; vancTSB-t4	11.6; 11; 10.8; 9.98; 9.91	RPMI-t2-A1; pMEM-t4-C1; TSB-t2-C; CDM-exp; RPMI-exp-A1	7.91; 8; 8.25; 8.27; 8.28	S71	new_229646_230633_1	-0.0551305380992454	-0.3	0.645751633986928	1	988	229611	231140	1	1	529	A117	B34	C3	AS target	na	-	-	Carbohydrates>Di- and oligosaccharides>Maltose and Maltodextrin Utilization>PTS system, maltose and glucose-specific IIB component (EC 2.7.1.69);Carbohydrates>Di- and oligosaccharides>Maltose and Maltodextrin Utilization>PTS system, maltose and glucose-specific IIC component (EC 2.7.1.69)	SAOUHSC_00242, SAOUHSC_02915, SAOUHSC_00572, SAOUHSC_00571, SAOUHSC_02752, S208, SAOUHSC_01528, SAOUHSC_02824, SAOUHSC_00107, budA2	0.78, 0.77, 0.76, 0.76, 0.75, 0.75, 0.74, 0.74, 0.74, 0.74	SAOUHSC_00754, SAOUHSC_01192, SAOUHSC_02010, SAOUHSC_02009, SAOUHSC_01439, SAOUHSC_02149, SAOUHSC_01975, S607, SAOUHSC_01896, SAOUHSC_01193	-0.79, -0.79, -0.77, -0.76, -0.76, -0.76, -0.75, -0.75, -0.74, -0.74
new_229646_230633_1	S71	229646	230633	1	3'NT	U83	SigA			TSB-exp-A; anaer-2h; RPMI-exp-A1; RPMI-exp-A2; vancRPMI-exp	10.6; 10.5; 9.3; 9.16; 9.13	TSB-t4-B1; TSB-t2-B1; pMEM-t4-C1; TSB-t4-B3; vancRPMI-t4	7.14; 7.2; 7.21; 7.22; 7.23	NA	SAOUHSC_00209	-0.0551305380992454	-0.3	1	0.645751633986928	988	NA	NA	NA	0	4024	A116	B65	C31	AS	na	-	-	NA	SAOUHSC_00208, S70, SAOUHSC_00281, eta, ddh, S1103, S68, SAOUHSC_00202, S1027, lctP2	0.95, 0.92, 0.91, 0.82, 0.81, 0.81, 0.8, 0.79, 0.79, 0.78	SAOUHSC_00141, S653, sodA, SAOUHSC_01267, SAOUHSC_01266, zwf, SAOUHSC_00690, S50, entB, SAOUHSC_01050	-0.66, -0.64, -0.64, -0.63, -0.6, -0.56, -0.56, -0.54, -0.54, -0.54
new_230986_231501_1	S72	230986	231501	1	5'	U85	SigA			colist-exp; intTHP1-6h; TSB-t4-C; RPMI-exp-A2; TSB-t2-C	11.9; 11.9; 11.8; 11.7; 11.6	pMEM-t4-C1; vancRPMI-t4; plasma-t4; RPMI-t4-A2; CO2-6h	9.1; 9.24; 9.37; 9.52; 9.55	NA	SAOUHSC_00209	-0.105123413668328	-0.7	0.300387596899225	0.101307189542484	155	NA	NA	NA	0	2529	A118	B70	C2	AS	na	-	-	NA	SAOUHSC_01966, SAOUHSC_01054, S759, SAOUHSC_00963, SAOUHSC_01967, SAOUHSC_00211, SAOUHSC_01913, ywfI, S1032, SAOUHSC_01872	0.75, 0.75, 0.74, 0.74, 0.74, 0.73, 0.73, 0.72, 0.71, 0.71	SAOUHSC_00844, SAOUHSC_00843, SAOUHSC_00842, SAOUHSC_02756, S8, S349, S1070, SAOUHSC_02231, SAOUHSC_02227, SAOUHSC_02225	-0.78, -0.74, -0.74, -0.74, -0.72, -0.72, -0.72, -0.71, -0.71, -0.71
SAOUHSC_00211	NA	231502	232437	1	0	U85	SigA			colist-exp; TSB-t4-C; T/SmxTSB-t4; TSB-t2-C; RPMI-exp-A2	12.7; 12; 11.5; 11.4; 11.4	pMEM-t4-C1; RPMI-t2-A1; intTHP1-2h; vancRPMI-t4; CDM-exp	9.52; 10.1; 10.1; 10.1; 10.2	NA	NA	NA	NA	0	0	0	231502	232437	1	1	1492	A119	B71	C13	na	na	-	-	Nucleosides and Nucleotides>Purines>Purine conversions>Inosine-uridine preferring nucleoside hydrolase (EC 3.2.2.1);RNA Metabolism>RNA processing and modification>Queuosine-Archaeosine Biosynthesis>Inosine-uridine preferring nucleoside hydrolase (EC 3.2.2.1)	S72, SAOUHSC_02734, SAOUHSC_00681, SAOUHSC_00682, SAOUHSC_02898, SAOUHSC_02760, ampA, S797, SAOUHSC_03040, SAOUHSC_02793	0.73, 0.71, 0.69, 0.65, 0.63, 0.63, 0.63, 0.62, 0.61, 0.61	dnaB, dnaI, SAOUHSC_02694, SAOUHSC_02695, SAOUHSC_01720, ezrA, recQ, nrdR, SAOUHSC_00844, SAOUHSC_01719	-0.65, -0.65, -0.63, -0.61, -0.6, -0.59, -0.59, -0.59, -0.59, -0.59
SAOUHSC_00212	NA	232547	232645	1	0					RPMI-t2-A1; vancTSB-exp; TSB-t4-B1; TSB-exp-A; RPMI-exp-A1	11.7; 9.86; 9.76; 9.36; 9.01	intTHP1-6h; intTHP1-2h; intS9-2h; intS9-6h; RPMI-t4-A2	7.63; 7.63; 7.64; 7.64; 7.67	NA	NA	NA	NA	0	0	0	NA	NA	NA	0	24	A120	B72	C37	na	na	-	-	NA	SAOUHSC_00087, SAOUHSC_00368, SAOUHSC_02838, SAOUHSC_A00526, SAOUHSC_01422, SAOUHSC_00243, SAOUHSC_A00703, SAOUHSC_00506, sarU, SAOUHSC_A01754	0.52, 0.45, 0.45, 0.43, 0.42, 0.42, 0.42, 0.42, 0.42, 0.41	plc, saeQ, gntR, uhpT, S277, SAOUHSC_02943, S450, SAOUHSC_00948, phnD, scn	-0.35, -0.34, -0.33, -0.33, -0.32, -0.32, -0.32, -0.31, -0.31, -0.31
SAOUHSC_00213	NA	232776	234872	1	0					TSB-t4-C; pMEM-t2-C1; plasma-t4; plasma-exp; T/SmxTSB-t4	7.9; 7.78; 7.75; 7.73; 7.71	intTHP1-6h; ciproTSB-exp; TSB-exp-A; RPMI-exp-A1; intTHP1-2h	7.29; 7.33; 7.34; 7.34; 7.35	NA	NA	NA	NA	0	0	0	232776	234872	1	1	284	A121	B73	C38	na	na	-	-	Carbohydrates>Monosaccharides>D-Tagatose and Galactitol Utilization>Predicted galactitol operon regulator (Transcriptional antiterminator), BglG family	SAOUHSC_00214, gatC, gatB, gutB, SAOUHSC_01709, S674, SAOUHSC_01708, SAOUHSC_01711, SAOUHSC_01812, citB	0.74, 0.67, 0.64, 0.59, 0.54, 0.53, 0.53, 0.52, 0.52, 0.52	S1111, mepR, glcB, S1112, SAOUHSC_02931, S1039, S788, SAOUHSC_02015, SAOUHSC_T00031, S588	-0.53, -0.52, -0.52, -0.51, -0.51, -0.51, -0.5, -0.5, -0.49, -0.49
SAOUHSC_00214	NA	234857	235324	1	0					TSB-t4-C; TSB-t4-B1; pMEM-t2-C1; ciproTSB-t4; plasma-t4	8.16; 8.04; 7.99; 7.94; 7.94	colist-exp; intTHP1-6h; TSB-exp-A; intTHP1-2h; intS9-2h	7.33; 7.38; 7.39; 7.39; 7.42	NA	NA	NA	NA	0	0	0	234872	235324	1	1	285	A122	B73	C38	na	na	-	-	Carbohydrates>Monosaccharides>D-Tagatose and Galactitol Utilization>PTS system, galactitol-specific IIA component (EC 2.7.1.69)	gatB, SAOUHSC_00213, graR, graS, SAOUHSC_01407, SAOUHSC_02625, graX, gatC, ebpS, acyP	0.77, 0.74, 0.68, 0.67, 0.67, 0.67, 0.66, 0.66, 0.66, 0.66	SAOUHSC_02226, cspA, S1047, sarX, SAOUHSC_00975, S925, SAOUHSC_02687, S628, SAOUHSC_T00041, S421	-0.68, -0.68, -0.67, -0.66, -0.66, -0.65, -0.65, -0.65, -0.65, -0.64
SAOUHSC_00215	gatB	235347	235625	1	0					TSB-t4-C; CDM-t2; CDM-t4; TSB-t4-B2; TSB-t4-B1	8.68; 8.56; 8.49; 8.48; 8.45	intTHP1-6h; intTHP1-2h; intS9-2h; ciproTSB-exp; RPMI-exp-A2	7.51; 7.53; 7.64; 7.65; 7.66	NA	NA	NA	NA	0	0	0	235347	235625	1	1	286	A123	B73	C38	na	na	-	-	Carbohydrates>Monosaccharides>D-Tagatose and Galactitol Utilization>PTS system, galactitol-specific IIB component (EC 2.7.1.69)	SAOUHSC_00382, SAOUHSC_00214, S1138, SAOUHSC_00381, ebh, SAOUHSC_02899, SAOUHSC_02900, SAOUHSC_02626, SAOUHSC_00319, S200	0.78, 0.77, 0.76, 0.76, 0.75, 0.75, 0.75, 0.75, 0.75, 0.74	S1040, SAOUHSC_02687, SAOUHSC_02668, SAOUHSC_02226, clfB, braB, SAOUHSC_00975, S894, S147, gltT	-0.78, -0.77, -0.77, -0.75, -0.75, -0.74, -0.74, -0.74, -0.73, -0.73
SAOUHSC_00216	gatC	235852	237111	1	0					TSB-t4-C; T/SmxTSB-t4; TSB-t4-B3; plasma-t4; vancTSB-t4	8.74; 8.6; 8.54; 8.39; 8.38	TSB-exp-A; RPMI-t2-A1; RPMI-exp-A1; intS9-2h; intTHP1-6h	7.35; 7.35; 7.4; 7.46; 7.47	NA	NA	NA	NA	0	0	0	235852	237111	1	1	514	A124	B74	C3	na	na	-	-	Carbohydrates>Monosaccharides>D-Tagatose and Galactitol Utilization>PTS system, galactitol-specific IIC component (EC 2.7.1.69)	gutB, SAOUHSC_00382, SAOUHSC_01130, SAOUHSC_02845, SAOUHSC_00381, SAOUHSC_02445, gatB, SAOUHSC_02846, SAOUHSC_02182, S50	0.92, 0.74, 0.74, 0.74, 0.73, 0.72, 0.72, 0.71, 0.71, 0.71	SAOUHSC_02668, SAOUHSC_01514, S418, clfB, S486, S1040, holA, S987, rpoZ, S1047	-0.72, -0.7, -0.7, -0.69, -0.69, -0.69, -0.69, -0.69, -0.69, -0.68
SAOUHSC_00217	gutB	237129	238184	1	0					colist-exp; TSB-t4-C; T/SmxTSB-t4; TSB-t4-B3; clindTSB-t4	9.11; 8.99; 8.96; 8.74; 8.73	TSB-exp-A; RPMI-t2-A1; RPMI-exp-A1; intS9-2h; intS9-6h	7.57; 7.59; 7.68; 7.68; 7.82	NA	NA	NA	NA	0	0	0	237129	238184	1	1	515	A124	B74	C3	na	na	-	-	Carbohydrates>Monosaccharides>D-Tagatose and Galactitol Utilization>Galactitol-1-phosphate 5-dehydrogenase (EC 1.1.1.251)	gatC, SAOUHSC_01130, SAOUHSC_02844, SAOUHSC_00219, SAOUHSC_02445, SAOUHSC_02845, SAOUHSC_00382, SAOUHSC_00218, SAOUHSC_01907, SAOUHSC_00381	0.92, 0.77, 0.76, 0.76, 0.76, 0.76, 0.75, 0.75, 0.74, 0.74	holA, SAOUHSC_01514, SAOUHSC_02694, S492, S418, clfB, SAOUHSC_02149, SAOUHSC_02668, S1021, S153	-0.72, -0.71, -0.7, -0.7, -0.69, -0.69, -0.69, -0.68, -0.68, -0.67
SAOUHSC_00218	NA	238186	238332	1	0					colist-exp; TSB-t4-C; TSB-t4-B3; plasma-t4; eryTSB-t4	10.8; 9.18; 9.16; 9.05; 8.98	intS9-2h; TSB-exp-A; intTHP1-2h; intTHP1-6h; intS9-6h	7.94; 7.99; 8.09; 8.09; 8.12	NA	NA	NA	NA	0	0	0	238168	238332	0.998992	0.890909090909091	516	A125	B74	C3	na	na	-	-	NA	SAOUHSC_00219, gutB, SAOUHSC_01914, SAOUHSC_02755, SAOUHSC_01728, gatC, SAOUHSC_01130, fdhD, nfrA, lacG	0.9, 0.75, 0.75, 0.72, 0.71, 0.68, 0.68, 0.68, 0.67, 0.64	S846, SAOUHSC_00685, SAOUHSC_02148, SAOUHSC_02147, S617, SAOUHSC_02121, S86, S1036, holA, SAOUHSC_00279	-0.73, -0.69, -0.69, -0.68, -0.67, -0.66, -0.66, -0.66, -0.66, -0.66
SAOUHSC_00219	NA	238356	239399	1	0					colist-exp; plasma-t4; flucTSB-t4; TSB-t4-C; T/SmxTSB-t4	11.1; 9.64; 9.38; 9.26; 9.22	TSB-exp-A; RPMI-exp-A1; intS9-2h; intTHP1-2h; intTHP1-6h	8.08; 8.24; 8.27; 8.31; 8.42	NA	NA	NA	NA	0	0	0	238356	239399	1	1	517	A125	B74	C3	na	na	-	-	NA	SAOUHSC_00218, gutB, comEB, SAOUHSC_01914, SAOUHSC_02755, SAOUHSC_00430, gatC, S671, SAOUHSC_01728, nfrA	0.9, 0.76, 0.72, 0.71, 0.71, 0.71, 0.68, 0.68, 0.66, 0.66	S846, SAOUHSC_02148, S617, SAOUHSC_00685, SAOUHSC_01488, S86, S701, SAOUHSC_02121, SAOUHSC_02147, SAOUHSC_00279	-0.79, -0.75, -0.72, -0.71, -0.71, -0.69, -0.69, -0.69, -0.68, -0.67
new_239650_239968_1	S73	239650	239968	1	5'	U87	SigA			TSB-t2-C; ciproTSB-t4; pMEM-t2-C1; RPMI-t2-A1; plasma-exp	13.3; 13.3; 13.2; 13.2; 13.1	CDM-exp; clindTSB-exp; TSB-exp-B1; CDM-t2; eryTSB-exp	10; 10.5; 10.7; 10.7; 10.8	NA	NA	NA	NA	0	0	0	NA	NA	NA	0	3862	A126	B41	C22	na	na	-	-	NA	ispD, SAOUHSC_00222, SAOUHSC_00221, S74, S710, esxA, rot, S84, SAOUHSC_02973, S620	0.95, 0.89, 0.89, 0.88, 0.78, 0.72, 0.72, 0.71, 0.69, 0.67	SAOUHSC_01943, S978, SAOUHSC_02535, SAOUHSC_00907, S298, opp-2C, opp-2B, SAOUHSC_00857, SAOUHSC_00497, fnbB	-0.68, -0.67, -0.67, -0.65, -0.64, -0.64, -0.63, -0.63, -0.63, -0.63
SAOUHSC_00220	ispD	239969	240643	1	0	U87	SigA			plasma-exp; ciproTSB-t4; TSB-t2-C; T/SmxTSB-t4; plasma-t4	13.4; 13.2; 13.1; 13; 12.9	CDM-exp; TSB-exp-B1; colist-exp; CDM-t2; CDM-t4	9.77; 10.4; 10.5; 10.6; 10.6	NA	NA	NA	NA	0	0	0	239927	240643	1	0.941422594142259	3865	A126	B41	C22	na	na	-	-	Cell Wall and Capsule>Gram-Positive cell wall components>Teichoic and lipoteichoic acids biosynthesis>2-C-methyl-D-erythritol 4-phosphate cytidylyltransferase (EC 2.7.7.60);Cell Wall and Capsule>Gram-Positive cell wall components>Teichoic and lipoteichoic acids biosynthesis>ribitol-5-phosphate cytidylyltransferase (EC 2.7.7.40);Fatty Acids, Lipids, and Isoprenoids>Isoprenoids>Isoprenoid Biosynthe…	SAOUHSC_00221, S73, S74, SAOUHSC_00222, S710, SAOUHSC_02973, S620, rot, SAOUHSC_00404, S75	0.96, 0.95, 0.92, 0.91, 0.77, 0.73, 0.67, 0.66, 0.66, 0.66	SAOUHSC_00907, SAOUHSC_01044, S978, S298, SAOUHSC_02535, SAOUHSC_00420, SAOUHSC_01971, S229, SAOUHSC_02557, S427	-0.68, -0.67, -0.66, -0.64, -0.63, -0.63, -0.62, -0.62, -0.61, -0.61
SAOUHSC_00221	NA	240636	241661	1	0	U87	SigA			plasma-exp; T/SmxTSB-t4; plasma-t4; TSB-t4-C; TSB-t2-C	13.4; 12.7; 12.6; 12.6; 12.6	CDM-exp; CDM-t4; CDM-t2; TSB-exp-B1; vancTSB-exp	9.67; 9.94; 9.95; 10.4; 10.7	NA	NA	NA	NA	0	0	0	240636	241661	1	1	3866	A126	B41	C22	na	na	-	-	NA	ispD, S74, SAOUHSC_00222, S73, S710, S75, rot, hsdR, SAOUHSC_02973, SAOUHSC_01798	0.96, 0.95, 0.95, 0.89, 0.74, 0.72, 0.7, 0.7, 0.67, 0.66	SAOUHSC_01044, SAOUHSC_00907, S978, SAOUHSC_02557, SAOUHSC_02535, opp-2B, SAOUHSC_01943, S298, SAOUHSC_01137, opp-2C	-0.62, -0.59, -0.58, -0.54, -0.54, -0.54, -0.53, -0.53, -0.53, -0.53
SAOUHSC_A00219	NA	241570	241857	-1	0					flucTSB-t4; RPMI-t2-A1; colist-exp; intS9-6h; TSB-exp-A	10.8; 10.2; 10.1; 9.96; 9.84	nonad25-1h; lineTSB-exp; intTHP1-2h; clindTSB-exp; vancTSB-exp	7.43; 8; 8.01; 8.06; 8.13	S74	new_241662_241835_1	0.140559788639183	-1.1	0.604166666666667	1	174	NA	NA	NA	0	44	A127	B13	C10	AS target	na	-	-	NA	SAOUHSC_00453, SAOUHSC_A02189, SAOUHSC_A01041, SAOUHSC_01309, SAOUHSC_01200, SAOUHSC_01669, SAOUHSC_00026, SAOUHSC_A02503, SAOUHSC_01841, SAOUHSC_00473	0.77, 0.74, 0.7, 0.68, 0.67, 0.67, 0.67, 0.67, 0.66, 0.63	SAOUHSC_02196, SAOUHSC_00250, SAOUHSC_01943, potC, SAOUHSC_01976, S1133, SAOUHSC_02886, S1132, SAOUHSC_00352, infC	-0.57, -0.55, -0.51, -0.5, -0.5, -0.5, -0.49, -0.49, -0.49, -0.49
new_241662_241835_1	S74	241662	241835	1	intra	U87	SigA			plasma-exp; RPMI-t2-A1; ciproTSB-t4; TSB-t4-C; TSB-t2-C	13.9; 13.3; 13.2; 13.1; 13.1	CDM-exp; CDM-t4; CDM-t2; TSB-exp-B1; TSB-exp-B2	10.2; 10.6; 10.8; 10.9; 11.2	NA	SAOUHSC_A00219	0.140559788639183	-1.1	1	0.604166666666667	174	NA	NA	NA	0	3863	A126	B41	C22	AS	na	-	-	NA	SAOUHSC_00222, SAOUHSC_00221, ispD, S73, hsdR, rot, S75, S742, S710, S933	0.97, 0.95, 0.92, 0.88, 0.75, 0.75, 0.7, 0.69, 0.67, 0.62	opp-2B, opp-2C, SAOUHSC_00907, S1096, SAOUHSC_01381, SAOUHSC_01137, SAOUHSC_02557, SAOUHSC_02726, SAOUHSC_01044, SAOUHSC_02535	-0.59, -0.58, -0.58, -0.57, -0.56, -0.54, -0.53, -0.51, -0.51, -0.51
SAOUHSC_00222	NA	241836	243377	1	0	U87	SigA			plasma-exp; RPMI-t2-A1; TSB-t2-C; plasma-t4; TSB-t4-C	13.4; 12.8; 12.8; 12.8; 12.8	CDM-exp; CDM-t4; TSB-exp-B1; CDM-t2; clindTSB-exp	10; 10.7; 10.8; 10.9; 11	NA	NA	NA	NA	0	0	0	241683	243377	1	0.909734513274336	3864	A126	B41	C22	na	na	-	-	Cell Wall and Capsule>Gram-Positive cell wall components>Teichoic and lipoteichoic acids biosynthesis>Putative polyribitolphosphotransferase	S74, SAOUHSC_00221, ispD, S73, S75, rot, hsdR, S742, S710, S933	0.97, 0.95, 0.91, 0.89, 0.79, 0.76, 0.76, 0.69, 0.69, 0.63	S1096, opp-2C, opp-2B, SAOUHSC_01943, fnbB, S978, SAOUHSC_01137, SAOUHSC_01139, SAOUHSC_01044, SAOUHSC_02662	-0.6, -0.59, -0.59, -0.57, -0.56, -0.56, -0.55, -0.53, -0.52, -0.52
new_243378_243605_1	S75	243378	243605	1	3'	U87	SigA			plasma-t4; plasma-exp; colist-exp; flucTSB-t4; intS9-6h	12.6; 12.6; 12.5; 11.9; 11.7	CDM-exp; clindTSB-exp; TSB-exp-B3; lineTSB-exp; TSB-exp-B1	9.37; 9.85; 9.92; 9.95; 10	NA	NA	NA	NA	0	0	0	NA	NA	NA	0	3861	A128	B41	C22	na	na	-	-	NA	SAOUHSC_00222, SAOUHSC_00221, S74, SAOUHSC_01923, rot, gsaB, S73, ispD, esxA, ldh2	0.79, 0.72, 0.7, 0.68, 0.68, 0.66, 0.66, 0.66, 0.61, 0.61	S516, SAOUHSC_01425, S978, SAOUHSC_00936, murG, SAOUHSC_01500, SAOUHSC_00944, SAOUHSC_01943, SAOUHSC_01137, rnc	-0.61, -0.61, -0.6, -0.59, -0.59, -0.58, -0.58, -0.56, -0.56, -0.56
new_243662_243804_1	S76	243662	243804	1	s-5'	U88	SigA			flucRPMI-t4; RPMI-t4-A2; vancRPMI-t4; RPMI-t2-A1; TSB-exp-B2	12.9; 12.8; 12.6; 12.2; 12.1	CDM-t2; TSB-t4-B2; vancTSB-t4; CDM-t4; clindTSB-t4	7.9; 7.9; 7.92; 7.96; 8.1	NA	NA	NA	NA	0	0	0	NA	NA	NA	0	3178	A129	B5	C2	na	na	-	-	NA	ftsH, accD, cbiO, S158, S296, S1166, murE, SAOUHSC_00995, SAOUHSC_02372, SAOUHSC_00014	0.9, 0.9, 0.89, 0.89, 0.89, 0.89, 0.89, 0.88, 0.88, 0.88	phoH, SAOUHSC_01414, phoR, SAOUHSC_03035, recO, SAOUHSC_01415, S591, S769, S1121, era	-0.89, -0.88, -0.88, -0.88, -0.88, -0.87, -0.87, -0.87, -0.87, -0.86
SAOUHSC_00223	tagF	243805	244974	1	0	U88	SigA			clindTSB-exp; flucRPMI-t4; TSB-exp-B2; pMEM-exp-C1; lineTSB-exp	12.4; 12.4; 12.2; 12.1; 12.1	intTHP1-2h; lineTSB-t4; TSB-t4-B2; vancTSB-t4; TSB-t4-B1	10.1; 10.1; 10.2; 10.2; 10.2	NA	NA	NA	NA	0	0	0	243805	244974	1	1	2891	A130	B2	C2	na	na	-	-	Cell Wall and Capsule>Gram-Positive cell wall components>Teichoic and lipoteichoic acids biosynthesis>CDP-ribitolpoly(ribitol phosphate) ribitol phosphotransferase	S77, SAOUHSC_01810, ffh, S425, pcrB, S76, accD, pbp2, tsf, fmt	0.92, 0.88, 0.87, 0.86, 0.86, 0.85, 0.85, 0.84, 0.84, 0.84	S395, capA, SAOUHSC_00951, capB, capC, S999, SAOUHSC_00548, capD, SAOUHSC_02320, putA	-0.84, -0.84, -0.83, -0.83, -0.82, -0.81, -0.81, -0.81, -0.81, -0.8
new_244975_245052_1	S77	244975	245052	1	s-inter	U88	SigA			TSB-exp-B2; vancTSB-exp; flucTSB-exp; TSB-exp-B1; pMEM-exp-C1	12.6; 12.6; 12.6; 12.4; 12.4	CO2-2h; anaer-2h; lineTSB-t4; CO2-6h; intTHP1-2h	10.3; 10.4; 10.5; 10.6; 10.6	NA	NA	NA	NA	0	0	0	NA	NA	NA	0	2892	A130	B2	C2	na	na	-	-	NA	tagF, ffh, pcrA, pcrB, SAOUHSC_00946, S895, S425, pfs, SAOUHSC_01480, tsf	0.92, 0.84, 0.82, 0.81, 0.81, 0.81, 0.81, 0.8, 0.8, 0.8	SAOUHSC_00951, S314, S395, SAOUHSC_02391, capA, SAOUHSC_00548, capB, butA, S629, SAOUHSC_01055	-0.79, -0.77, -0.76, -0.76, -0.75, -0.75, -0.75, -0.74, -0.74, -0.74
new_245054_245249_1	S78	245054	245249	1	5'	U89, U88	SigA, SigA			pMEM-exp-C1; TSB-exp-B1; vancTSB-exp; TSB-exp-B2; flucTSB-exp	14.1; 14; 13.8; 13.8; 13.7	colist-exp; intTHP1-2h; TSB-t4-B3; CDM-t2; CDM-t4	11.6; 12.1; 12.2; 12.2; 12.2	NA	NA	NA	NA	0	0	0	NA	NA	NA	0	3832	A131	B75	C1	na	na	-	-	NA	ispD, SAOUHSC_01780, SAOUHSC_00227, SAOUHSC_00226, SAOUHSC_02476, SAOUHSC_02406, SAOUHSC_02791, S524, S607, S193	0.83, 0.73, 0.72, 0.71, 0.7, 0.7, 0.69, 0.68, 0.68, 0.68	SAOUHSC_00209, lrgB, gntP, SAOUHSC_01326, S1093, SAOUHSC_02994, S314, SAOUHSC_00621, SAOUHSC_02752, S764	-0.67, -0.65, -0.63, -0.6, -0.59, -0.59, -0.59, -0.58, -0.58, -0.58
SAOUHSC_00225	ispD	245250	245966	1	0	U89, U88	SigA, SigA			pMEM-exp-C1; TSB-exp-B2; flucTSB-t4; TSB-exp-B1; clindTSB-exp	13.9; 13.9; 13.8; 13.7; 13.7	colist-exp; intTHP1-2h; intTHP1-6h; CDM-t4; CDM-t2	11.6; 12.1; 12.4; 12.5; 12.5	NA	NA	NA	NA	0	0	0	245250	245966	1	1	3836	A132	B75	C1	na	na	-	-	Cell Wall and Capsule>Gram-Positive cell wall components>Teichoic and lipoteichoic acids biosynthesis>2-C-methyl-D-erythritol 4-phosphate cytidylyltransferase (EC 2.7.7.60);Fatty Acids, Lipids, and Isoprenoids>Isoprenoids>Isoprenoid Biosynthesis>2-C-methyl-D-erythritol 4-phosphate cytidylyltransferase (EC 2.7.7.60)	SAOUHSC_00226, SAOUHSC_00227, S78, SAOUHSC_00228, SAOUHSC_02476, cinA, SAOUHSC_02791, SAOUHSC_02406, SAOUHSC_01780, SAOUHSC_00342	0.93, 0.88, 0.83, 0.8, 0.79, 0.79, 0.72, 0.71, 0.69, 0.68	lrgB, gntP, SAOUHSC_01315, SAOUHSC_01326, S783, cvfB, lrgA, S283, SAOUHSC_00892, S314	-0.65, -0.63, -0.62, -0.6, -0.59, -0.59, -0.58, -0.58, -0.57, -0.57
SAOUHSC_00226	NA	245959	246984	1	0	U89, U88	SigA, SigA			TSB-t4-C; TSB-t2-C; clindTSB-exp; TSB-exp-B2; pMEM-exp-C1	14.2; 14.2; 14.1; 14.1; 14	colist-exp; intTHP1-2h; intTHP1-6h; intS9-6h; intS9-2h	11.5; 11.9; 12.2; 12.8; 12.9	NA	NA	NA	NA	0	0	0	245959	246984	1	1	3837	A132	B75	C1	na	na	-	-	NA	SAOUHSC_00227, ispD, SAOUHSC_00228, cinA, SAOUHSC_02476, SAOUHSC_01455, SAOUHSC_00512, SAOUHSC_00513, coaBC, priA	0.95, 0.93, 0.83, 0.83, 0.76, 0.73, 0.73, 0.73, 0.72, 0.71	SAOUHSC_02015, SAOUHSC_01315, SAOUHSC_00892, moaC, S807, lrgB, S588, S366, aroK, gntP	-0.63, -0.62, -0.61, -0.6, -0.59, -0.59, -0.59, -0.58, -0.57, -0.57
SAOUHSC_00227	NA	247006	248694	1	0	U89, U88	SigA, SigA			TSB-t4-C; clindTSB-exp; TSB-t2-C; eryTSB-exp; TSB-exp-B1	14.3; 14.3; 14.3; 14.2; 14.2	colist-exp; intTHP1-2h; intTHP1-6h; intS9-2h; intS9-6h	11; 12.1; 12.5; 13; 13.1	NA	NA	NA	NA	0	0	0	247006	248694	1	1	3838	A132	B75	C1	na	na	-	-	Cell Wall and Capsule>Gram-Positive cell wall components>Teichoic and lipoteichoic acids biosynthesis>Putative polyribitolphosphotransferase	SAOUHSC_00226, SAOUHSC_00228, ispD, cinA, SAOUHSC_01455, SAOUHSC_00512, SAOUHSC_02476, dnaA, SAOUHSC_01438, SAOUHSC_00513	0.95, 0.91, 0.88, 0.83, 0.82, 0.8, 0.8, 0.79, 0.78, 0.78	SAOUHSC_02015, SAOUHSC_01315, S807, SAOUHSC_00892, moaC, SAOUHSC_00111, S366, S588, bglR, gntP	-0.69, -0.68, -0.67, -0.64, -0.64, -0.63, -0.62, -0.6, -0.6, -0.6
SAOUHSC_00228	NA	248727	250451	1	0	U89, U88	SigA, SigA			lineTSB-exp; eryTSB-exp; clindTSB-exp; T/SmxTSB-exp; TSB-exp-B1	14.5; 14.5; 14.4; 14.4; 14.4	colist-exp; lineTSB-t4; intTHP1-2h; TSB-t4-B2; anaer-2h	11.6; 13.4; 13.4; 13.5; 13.5	NA	NA	NA	NA	0	0	0	248727	250451	1	1	3835	A132	B75	C1	na	na	-	-	NA	SAOUHSC_00227, SAOUHSC_02121, SAOUHSC_00226, SAOUHSC_01455, vraF, mutL, dnaA, ispD, S252, SAOUHSC_01781	0.91, 0.83, 0.83, 0.83, 0.81, 0.81, 0.81, 0.8, 0.78, 0.78	SAOUHSC_01315, S807, SAOUHSC_00111, SAOUHSC_02015, epiA, SAOUHSC_00621, moaC, SAOUHSC_00209, SAOUHSC_02602, SAOUHSC_02796	-0.71, -0.7, -0.7, -0.66, -0.66, -0.65, -0.64, -0.63, -0.63, -0.62
SAOUHSC_00229	scdA	250591	251265	1	0	U90	SigA			anaer-2h; CO2-2h; CO2-6h; nonad50-1h; TSB-exp-A	14.8; 13.9; 13; 12.5; 12.2	RPMI-t2-A1; vancRPMI-t4; CDM-t2; RPMI-t4-A2; plasma-t4	9; 9; 9.01; 9.05; 9.11	NA	NA	NA	NA	0	0	0	250591	251265	1	1	3991	A133	B65	C31	na	na	-	-	Nitrogen Metabolism>Nitrogen Metabolism - no subcategory>Nitrosative stress>Nitric oxide-dependent regulator DnrN or NorA;Stress Response>Stress Response - no subcategory>Flavohaemoglobin>Nitric oxide-dependent regulator DnrN or NorA	SAOUHSC_03048, S1188, SAOUHSC_03047, S221, S1187, SAOUHSC_00203, ald1, SAOUHSC_00204, adh, S606	0.89, 0.88, 0.87, 0.87, 0.87, 0.85, 0.85, 0.85, 0.84, 0.84	SAOUHSC_01266, S318, S50, entB, nfrA, SAOUHSC_02779, SAOUHSC_01267, SAOUHSC_02780, sodA, ipdC	-0.69, -0.67, -0.66, -0.66, -0.64, -0.64, -0.63, -0.62, -0.61, -0.61
SAOUHSC_00230	lytS	251527	253266	1	0	U91	SigA			anaer-2h; CO2-2h; CO2-6h; colist-exp; TSB-exp-A	12.7; 12; 11.8; 11.5; 11.4	CDM-t4; lineTSB-t4; TSB-t4-B2; CDM-t2; eryTSB-t4	8.79; 9.44; 9.47; 9.51; 9.61	NA	NA	NA	NA	0	0	0	251512	253266	1	0.991452991452991	3036	A134	B5	C2	na	na	-	-	Regulation and Cell signaling>Programmed Cell Death and Toxin-antitoxin Systems>Murein hydrolase regulation and cell death>Autolysis histidine kinase LytS	lytR, qoxC, SAOUHSC_00184, SAOUHSC_00185, qoxB, aapA, SAOUHSC_00186, pheA, S1187, ctaB	0.9, 0.85, 0.85, 0.83, 0.83, 0.83, 0.82, 0.82, 0.82, 0.81	hisF, SAOUHSC_01541, S1178, SAOUHSC_01543, sarY, SAOUHSC_01511, SAOUHSC_00821, hisA, S982, SAOUHSC_00820	-0.79, -0.79, -0.79, -0.78, -0.78, -0.77, -0.77, -0.77, -0.77, -0.76
SAOUHSC_00231	lytR	253269	254009	1	0	U91	SigA			anaer-2h; CO2-2h; CO2-6h; CO2-1h; intTHP1-6h	12.3; 12.3; 12; 11.6; 11.6	TSB-t4-B2; CDM-t4; vancTSB-t4; eryTSB-t4; TSB-t4-B3	8.52; 8.75; 8.77; 8.87; 8.88	NA	NA	NA	NA	0	0	0	253269	254009	1	1	3037	A134	B5	C2	na	na	-	-	Regulation and Cell signaling>Programmed Cell Death and Toxin-antitoxin Systems>Murein hydrolase regulation and cell death>Autolysis response regulater LytR	SAOUHSC_01067, ctaB, lytS, SAOUHSC_02687, pheA, cls2, qoxC, nupC, SAOUHSC_02668, S1040	0.91, 0.91, 0.9, 0.9, 0.89, 0.89, 0.88, 0.88, 0.88, 0.87	S982, set6, SAOUHSC_00821, SAOUHSC_01543, SAOUHSC_02584, SAOUHSC_01541, SAOUHSC_01926, S318, SAOUHSC_00820, sspB	-0.89, -0.89, -0.87, -0.87, -0.87, -0.87, -0.86, -0.86, -0.86, -0.86
SAOUHSC_00232	lrgA	254122	254565	1	0	U92	SigA			CO2-6h; TSB-exp-C; intTHP1-6h; intTHP1-2h; TSB-exp-A	14.7; 11.8; 11.1; 10.9; 10.9	TSB-t2-C; TSB-t4-C; CDM-exp; pMEM-exp-C1; flucRPMI-t4	7.74; 7.75; 7.78; 8; 8.02	NA	NA	NA	NA	0	0	0	254128	254565	1	1	481	A135	B76	C3	na	na	-	-	Regulation and Cell signaling>Programmed Cell Death and Toxin-antitoxin Systems>Murein hydrolase regulation and cell death>Antiholin-like protein LrgA	lrgB, S1093, S58, gntP, ulaA, gntK, SAOUHSC_00311, SAOUHSC_00312, pmi, uhpT	0.91, 0.58, 0.57, 0.57, 0.55, 0.54, 0.54, 0.53, 0.53, 0.52	cinA, S524, ispD, SAOUHSC_00226, recU, S78, SAOUHSC_00227, SAOUHSC_02895, ffh, SAOUHSC_02476	-0.64, -0.59, -0.58, -0.55, -0.53, -0.52, -0.5, -0.49, -0.49, -0.48
SAOUHSC_00233	lrgB	254558	255259	1	0	U92	SigA			CO2-6h; intS9-6h; intTHP1-2h; intTHP1-6h; lineTSB-t4	15.2; 11.8; 11.7; 11.6; 11.5	CDM-exp; RPMI-t2-A1; pMEM-exp-C1; RPMI-exp-A1; vancRPMI-exp	8.09; 8.14; 8.17; 8.21; 8.24	NA	NA	NA	NA	0	0	0	254558	255259	1	1	482	A135	B76	C3	na	na	-	-	Regulation and Cell signaling>Programmed Cell Death and Toxin-antitoxin Systems>Murein hydrolase regulation and cell death>LrgA-associated membrane protein LrgB	lrgA, ulaA, SAOUHSC_00311, gntP, SAOUHSC_00312, hlgA, SAOUHSC_00313, S1093, S1055, SAOUHSC_00177	0.91, 0.74, 0.73, 0.72, 0.71, 0.71, 0.7, 0.69, 0.67, 0.66	S524, tagF, SAOUHSC_01871, ffh, S77, ispD, cinA, pfs, S78, pcrB	-0.73, -0.67, -0.66, -0.66, -0.66, -0.65, -0.65, -0.65, -0.65, -0.65
SAOUHSC_00234	bglR	255367	256071	-1	0	U93	SigA			colist-exp; CDM-t4; pMEM-t4-C1; flucTSB-t4; pMEM-t2-C1	12.9; 12.3; 11.8; 11.6; 11.6	pMEM-exp-C1; lineTSB-exp; eryTSB-exp; T/SmxTSB-exp; clindTSB-exp	10.2; 10.4; 10.4; 10.4; 10.5	NA	NA	NA	NA	0	0	0	255367	256071	1	1	1391	A136	B77	C23	na	na	-	-	NA	SAOUHSC_01315, SAOUHSC_00892, S366, S367, SAOUHSC_00621, S870, SAOUHSC_01055, SAOUHSC_01817, SAOUHSC_02391, S431	0.69, 0.69, 0.68, 0.67, 0.66, 0.64, 0.63, 0.63, 0.62, 0.62	SAOUHSC_01988, SAOUHSC_01781, SAOUHSC_02788, S791, ligA, SAOUHSC_02121, SAOUHSC_02789, SAOUHSC_01780, SAOUHSC_00724, SAOUHSC_02787	-0.75, -0.71, -0.7, -0.7, -0.7, -0.69, -0.68, -0.68, -0.68, -0.67
SAOUHSC_00235	NA	256220	257011	1	0	U94	SigA			flucRPMI-t4; vancRPMI-t4; RPMI-t4-A2; plasma-t4; CDM-t4	11.9; 11.8; 10.9; 10.1; 9.99	intS9-2h; eryTSB-t4; intTHP1-2h; TSB-t2-B1; intS9-6h	8.04; 8.2; 8.32; 8.39; 8.4	NA	NA	NA	NA	0	0	0	256220	257011	1	1	1911	A137	B23	C15	na	na	-	-	Carbohydrates>Aminosugars>Chitin and N-acetylglucosamine utilization>PTS system, N-acetylglucosamine-specific IIA component;Carbohydrates>Aminosugars>Chitin and N-acetylglucosamine utilization>PTS system, N-acetylglucosamine-specific IIB component (EC 2.7.1.69);Carbohydrates>Aminosugars>Chitin and N-acetylglucosamine utilization>PTS system, N-acetylglucosamine-specific IIC component;Cell Wall and…	bglA, S79, SAOUHSC_02891, SAOUHSC_00174, SAOUHSC_02890, S744, SAOUHSC_00034, S21, SAOUHSC_01030, S350	0.93, 0.92, 0.82, 0.8, 0.75, 0.72, 0.71, 0.7, 0.68, 0.67	S461, SAOUHSC_01675, SAOUHSC_A01081, SAOUHSC_01119, SAOUHSC_01677, SAOUHSC_01676, S462, SAOUHSC_01120, S638, rluB	-0.7, -0.68, -0.68, -0.68, -0.68, -0.67, -0.67, -0.66, -0.64, -0.61
SAOUHSC_00236	bglA	257027	258463	1	0	U94	SigA			flucRPMI-t4; vancRPMI-t4; RPMI-t4-A2; colist-exp; plasma-t4	12.3; 12; 11.1; 11; 10.2	TSB-t2-B1; intS9-2h; lineTSB-t4; eryTSB-t4; TSB-t4-B1	8.11; 8.2; 8.33; 8.38; 8.43	NA	NA	NA	NA	0	0	0	257027	258463	1	1	1912	A137	B23	C15	na	na	-	-	NA	S79, SAOUHSC_00235, SAOUHSC_02891, S744, pth, S739, SAOUHSC_00174, S498, S1069, mnmA	0.94, 0.93, 0.86, 0.81, 0.78, 0.75, 0.75, 0.73, 0.72, 0.72	SAOUHSC_01414, SAOUHSC_01415, S591, S462, SAOUHSC_01120, SAOUHSC_A01081, scpA, SAOUHSC_01119, SAOUHSC_02907, S461	-0.74, -0.72, -0.69, -0.69, -0.68, -0.68, -0.68, -0.66, -0.66, -0.66
new_258464_258552_1	S79	258464	258552	1	s-3'					flucRPMI-t4; vancRPMI-t4; colist-exp; RPMI-t4-A2; RPMI-t2-A1	12.7; 12.4; 11.7; 11.6; 10.7	intS9-2h; TSB-t2-C; lineTSB-t4; TSB-t4-B3; intS9-6h	8.72; 9.06; 9.11; 9.15; 9.17	NA	NA	NA	NA	0	0	0	NA	NA	NA	0	1913	A137	B23	C15	na	na	-	-	NA	bglA, SAOUHSC_00235, SAOUHSC_00174, SAOUHSC_02891, S744, SAOUHSC_02890, S21, icaD, S1004, pth	0.94, 0.92, 0.83, 0.83, 0.82, 0.73, 0.73, 0.72, 0.72, 0.7	SAOUHSC_A01081, SAOUHSC_01120, SAOUHSC_01675, S462, scpA, SAOUHSC_02907, scpB, S461, SAOUHSC_01414, SAOUHSC_01676	-0.68, -0.68, -0.68, -0.67, -0.67, -0.66, -0.65, -0.65, -0.65, -0.65
SAOUHSC_00237	NA	258896	259657	-1	0	U95	SigA			CO2-2h; RPMI-exp-A2; colist-exp; CO2-6h; plasma-exp	12; 11; 10.9; 10.8; 10.8	plasma-t4; CDM-t4; TSB-t2-B1; TSB-t4-B1; CDM-t2	7.51; 7.54; 7.54; 7.56; 7.68	NA	NA	NA	NA	0	0	0	258896	259657	1	1	1815	A54	B36	C19	na	na	-	-	NA	S31, sirB, sirA, S30, sirC, isdA, htsB, S32, htsC, isdC	0.87, 0.87, 0.87, 0.87, 0.86, 0.82, 0.82, 0.82, 0.81, 0.81	uvrC, hrcA, S868, SAOUHSC_01470, S951, SAOUHSC_01861, SAOUHSC_02448, SAOUHSC_02659, SAOUHSC_00504, polA	-0.72, -0.72, -0.72, -0.72, -0.72, -0.71, -0.71, -0.71, -0.71, -0.71
SAOUHSC_00238	NA	259676	259810	1	0					RPMI-t2-A1; colist-exp; flucRPMI-t4; vancRPMI-t4; RPMI-t4-A2	9.46; 9.05; 8.6; 8.38; 8.25	ciproTSB-t4; anaer-2h; TSB-t4-C; pMEM-exp-C1; plasma-t4	7.4; 7.45; 7.5; 7.5; 7.54	NA	NA	NA	NA	0	0	0	NA	NA	NA	0	2398	A138	B78	C33	na	na	-	-	NA	S435, S1004, SAOUHSC_00700, S650, fhuG, S792, SAOUHSC_01899, fhuB, SAOUHSC_02522, SAOUHSC_02104	0.69, 0.68, 0.68, 0.67, 0.67, 0.66, 0.66, 0.65, 0.65, 0.64	SAOUHSC_00406, SAOUHSC_00405, SAOUHSC_00407, SAOUHSC_00584, SAOUHSC_02474, SAOUHSC_02473, SAOUHSC_01664, SAOUHSC_01665, SAOUHSC_00679, SAOUHSC_01649	-0.71, -0.71, -0.71, -0.69, -0.68, -0.68, -0.68, -0.67, -0.67, -0.65
SAOUHSC_00239	rbsK	259908	260822	-1	0					CDM-t2; CO2-6h; CDM-t4; pMEM-t2-C1; colist-exp	11.6; 11.5; 11.3; 11.2; 11.1	TSB-exp-B1; RPMI-exp-A1; vancTSB-exp; TSB-exp-B2; TSB-exp-B3	9.38; 9.38; 9.43; 9.46; 9.48	NA	NA	NA	NA	0	0	0	259908	260822	1	1	494	A139	B63	C3	na	na	-	-	Carbohydrates>Monosaccharides>Deoxyribose and Deoxynucleoside Catabolism>Ribokinase (EC 2.7.1.15);Carbohydrates>Monosaccharides>D-ribose utilization>Ribokinase (EC 2.7.1.15)	rbsD, rbsU, SAOUHSC_00896, cobB, SAOUHSC_02908, SAOUHSC_00320, pnbA, SAOUHSC_00242, S315, hutH	0.95, 0.92, 0.82, 0.81, 0.81, 0.81, 0.8, 0.8, 0.8, 0.8	gatC, hpt, tig, S160, S164, S914, SAOUHSC_01193, S150, SAOUHSC_00492, SAOUHSC_01718	-0.84, -0.84, -0.84, -0.83, -0.83, -0.83, -0.83, -0.83, -0.83, -0.82
SAOUHSC_00240	rbsD	260850	261254	-1	0					CDM-t2; CDM-t4; pMEM-t2-C1; CO2-6h; eryTSB-t4	11.9; 11.6; 11.5; 11.4; 11.4	TSB-exp-B1; vancRPMI-exp; vancTSB-exp; RPMI-exp-A1; TSB-exp-B2	9.54; 9.66; 9.67; 9.7; 9.7	NA	NA	NA	NA	0	0	0	260850	261254	1	1	495	A139	B63	C3	na	na	-	-	Carbohydrates>Monosaccharides>D-ribose utilization>Ribose ABC transport system, high affinity permease RbsD (TC 3.A.1.2.1)	rbsK, rbsU, SAOUHSC_00896, hutH, hutI, SAOUHSC_00242, pnbA, SAOUHSC_02908, SAOUHSC_00320, SAOUHSC_02577	0.95, 0.92, 0.86, 0.85, 0.85, 0.85, 0.84, 0.84, 0.84, 0.84	gatC, S718, SAOUHSC_00964, S161, S676, gatA, clpX, S914, pepF, SAOUHSC_00965	-0.87, -0.86, -0.86, -0.86, -0.85, -0.85, -0.85, -0.85, -0.85, -0.85
SAOUHSC_00241	rbsU	261269	262150	-1	0	U96	SigA			CDM-t2; pMEM-t2-C1; CDM-t4; T/SmxTSB-t4; CO2-6h	11.4; 11.1; 11; 10.6; 10.5	RPMI-t2-A1; vancTSB-exp; RPMI-exp-A1; flucTSB-exp; TSB-exp-B1	8.65; 8.81; 9.09; 9.12; 9.13	NA	NA	NA	NA	0	0	0	261269	262150	1	1	493	A139	B63	C3	na	na	-	-	Carbohydrates>Monosaccharides>D-ribose utilization>Putative ribose uptake protein RbsU, GRP transporter family (TC 2.A.7.5)	rbsD, rbsK, SAOUHSC_00179, SAOUHSC_00896, SAOUHSC_00180, hutH, SAOUHSC_02810, SAOUHSC_02182, SAOUHSC_02191, hutI	0.92, 0.92, 0.8, 0.8, 0.8, 0.79, 0.79, 0.78, 0.77, 0.77	SAOUHSC_01039, SAOUHSC_00964, gatC, S161, S504, S914, rpoE, S152, SAOUHSC_00965, SAOUHSC_01480	-0.81, -0.78, -0.77, -0.76, -0.76, -0.76, -0.76, -0.76, -0.76, -0.76
SAOUHSC_00242	NA	262382	263380	-1	0	U97	SigB			CDM-t2; CDM-t4; lineTSB-t4; TSB-t4-B3; vancTSB-t4	13.3; 13.1; 12.7; 12.4; 12.3	RPMI-t2-A1; vancTSB-exp; TSB-exp-B3; vancRPMI-exp; TSB-exp-B1	9.18; 9.4; 9.47; 9.47; 9.48	NA	NA	NA	NA	0	0	0	262382	263380	1	1	1098	A21	B3	C3	na	na	-	-	Carbohydrates>Monosaccharides>D-ribose utilization>Ribose operon repressor	SAOUHSC_00133, SAOUHSC_02753, SAOUHSC_01528, S630, SAOUHSC_02908, S43, SAOUHSC_01529, S769, SAOUHSC_01524, S1068	0.95, 0.95, 0.94, 0.94, 0.94, 0.93, 0.93, 0.92, 0.92, 0.92	S691, SAOUHSC_02523, S161, secF, S973, SAOUHSC_01153, gatC, SAOUHSC_01193, S914, ftsH	-0.93, -0.93, -0.92, -0.92, -0.92, -0.92, -0.91, -0.9, -0.9, -0.9
SAOUHSC_00243	NA	263531	263710	1	0					RPMI-t2-A1; CDM-t4; TSB-t4-B2; CDM-t2; TSB-t4-B1	9.45; 9.32; 9.11; 9; 8.97	pMEM-exp-C1; anaer-2h; plasma-t4; plasma-exp; ciproTSB-exp	7.8; 7.81; 7.82; 7.86; 7.9	NA	NA	NA	NA	0	0	0	NA	NA	NA	0	79	A140	B58	C20	na	na	-	-	NA	SAOUHSC_01465, SAOUHSC_02394, SAOUHSC_02838, SAOUHSC_00737, SAOUHSC_A01514, SAOUHSC_02939, SAOUHSC_02567, SAOUHSC_02141, SAOUHSC_00622, SAOUHSC_01765	0.8, 0.79, 0.76, 0.75, 0.75, 0.74, 0.73, 0.73, 0.72, 0.72	SAOUHSC_02307, SAOUHSC_02276, SAOUHSC_01596, SAOUHSC_02308, alr, acpS, SAOUHSC_00185, SAOUHSC_00614, ptaA, pepF	-0.68, -0.67, -0.67, -0.67, -0.66, -0.65, -0.65, -0.64, -0.64, -0.64
SAOUHSC_00244	NA	263760	264152	1	0	U98	SigA			anaer-2h; pMEM-exp-C2; CO2-1h; RPMI/FCS-exp; nonad25-1h	10.8; 10.7; 10.7; 10.5; 10.4	T/SmxTSB-t4; CO2-6h; ciproTSB-t4; lineTSB-t4; clindTSB-t4	8.46; 8.56; 8.65; 8.67; 8.67	NA	NA	NA	NA	0	0	0	263760	264152	1	1	2494	A141	B79	C39	na	na	-	-	NA	S363, SAOUHSC_02666, S969, SAOUHSC_00764, msrR, SAOUHSC_02516, SAOUHSC_00251, SAOUHSC_01630, S1039, nupC	0.76, 0.72, 0.71, 0.71, 0.71, 0.71, 0.71, 0.7, 0.69, 0.69	SAOUHSC_01854, uvrC, uvrB2, S406, S119, sufD, SAOUHSC_02066, SAOUHSC_02203, SAOUHSC_00370, S813	-0.72, -0.71, -0.7, -0.69, -0.69, -0.68, -0.68, -0.68, -0.68, -0.68
SAOUHSC_00245	NA	264380	264784	1	0					RPMI-t2-A1; colist-exp; intS9-6h; CDM-exp; flucRPMI-t4	9.78; 9.3; 9.2; 9.14; 9.12	TSB-t4-B2; vancTSB-t4; TSB-t4-B3; T/SmxTSB-t4; pMEM-t2-C1	7.36; 7.49; 7.49; 7.71; 7.73	S80	new_264705_264824_-1	0.359381377298076	-5.4	0.197530864197531	0.666666666666667	80	264380	264784	0.999998	1	2399	A142	B80	C33	AS target	na	-	-	NA	S1004, SAOUHSC_02104, crcB1, SAOUHSC_02639, crcB2, S581, S344, SAOUHSC_00863, S430, SAOUHSC_A02635	0.65, 0.61, 0.6, 0.6, 0.6, 0.6, 0.6, 0.6, 0.6, 0.59	SAOUHSC_00584, SAOUHSC_00163, SAOUHSC_01415, SAOUHSC_01414, SAOUHSC_00291, SAOUHSC_00405, tagB, orfX, nreB, S125	-0.6, -0.59, -0.59, -0.59, -0.59, -0.59, -0.58, -0.58, -0.58, -0.58
new_264705_264824_-1	S80	264705	264824	-1	s-3'ND	U99	SigA			plasma-exp; flucRPMI-exp; RPMI-exp-A2; intTHP1-6h; intS9-6h	13.2; 13; 13; 12.9; 12.8	TSB-t2-C; TSB-t4-C; anaer-2h; plasma-t4; CDM-t2	8.49; 8.51; 8.57; 8.91; 8.92	NA	SAOUHSC_00245	0.359381377298076	-5.4	0.666666666666667	0.197530864197531	80	NA	NA	NA	0	1824	A143	B36	C19	AS	na	-	-	NA	SAOUHSC_00246, S81, sirB, S30, sirC, SAOUHSC_02435, sbnD, sbnE, sirA, opp-1D	0.98, 0.96, 0.83, 0.83, 0.83, 0.82, 0.81, 0.8, 0.8, 0.8	S217, SAOUHSC_00585, S947, SAOUHSC_00584, S218, SAOUHSC_00586, sdhA, S455, sdhC, SAOUHSC_02150	-0.69, -0.68, -0.68, -0.66, -0.65, -0.64, -0.64, -0.64, -0.64, -0.63
SAOUHSC_00246	NA	264825	266201	-1	0	U99	SigA			plasma-exp; RPMI-exp-A2; flucRPMI-exp; intS9-6h; vancRPMI-exp	12.9; 12.9; 12.8; 12.5; 12.4	CDM-t2; CDM-t4; TSB-t4-C; anaer-2h; TSB-t2-C	7.89; 8.17; 8.3; 8.32; 8.44	NA	NA	NA	NA	0	0	0	264825	266201	1	1	1825	A143	B36	C19	na	na	-	-	NA	S80, S81, sirC, sirB, S30, SAOUHSC_02435, sirA, opp-1D, sbnD, opp-1C	0.98, 0.97, 0.86, 0.86, 0.86, 0.84, 0.81, 0.81, 0.81, 0.81	S947, SAOUHSC_00584, S217, SAOUHSC_00585, sdhA, nreC, S455, sdhC, S13, S218	-0.69, -0.68, -0.68, -0.67, -0.67, -0.66, -0.66, -0.65, -0.65, -0.65
new_266202_266310_-1	S81	266202	266310	-1	s-5'	U99	SigA			flucRPMI-exp; RPMI-exp-A2; intTHP1-6h; plasma-exp; vancRPMI-exp	13.2; 13.1; 13.1; 12.9; 12.9	CDM-t2; CDM-t4; anaer-2h; TSB-t4-C; plasma-t4	8.05; 8.07; 8.27; 8.31; 8.34	NA	NA	NA	NA	0	0	0	NA	NA	NA	0	1823	A143	B36	C19	na	na	-	-	NA	SAOUHSC_00246, S80, S30, sirB, sirC, sirA, opp-1D, opp-1C, opp-1F, htsC	0.97, 0.96, 0.89, 0.88, 0.88, 0.85, 0.84, 0.83, 0.83, 0.83	SAOUHSC_00584, S1044, S947, sdhA, nreC, nreB, sdhC, SAOUHSC_02401, S455, S657	-0.71, -0.71, -0.7, -0.7, -0.69, -0.69, -0.69, -0.68, -0.68, -0.68
new_266361_266434_1	S82	266361	266434	1	s-5'	U100	SigA			RPMI-t2-A1; RPMI-exp-A2; flucRPMI-exp; plasma-exp; flucRPMI-t4	12.5; 12.3; 12.3; 12.3; 12.2	plasma-t4; TSB-exp-A; CDM-exp; anaer-2h; CO2-6h	8.76; 9.1; 9.33; 9.35; 9.56	NA	NA	NA	NA	0	0	0	NA	NA	NA	0	1771	A144	B81	C19	na	na	-	-	NA	SAOUHSC_00247, S83, SAOUHSC_02433, SAOUHSC_02434, S1033, SAOUHSC_02653, isdH, SAOUHSC_02654, sbnG, sbnI	0.94, 0.93, 0.82, 0.8, 0.78, 0.77, 0.77, 0.77, 0.75, 0.75	hemA, S1114, S1104, S833, S67, gcvH, SAOUHSC_02154, SAOUHSC_02153, S682, SAOUHSC_02155	-0.6, -0.53, -0.52, -0.51, -0.51, -0.5, -0.49, -0.49, -0.48, -0.48
SAOUHSC_00247	NA	266435	267427	1	0	U100	SigA			RPMI-t2-A1; plasma-exp; flucRPMI-t4; RPMI-t4-A2; vancRPMI-t4	12.2; 12; 11.9; 11.9; 11.8	plasma-t4; TSB-exp-A; anaer-2h; intTHP1-2h; CDM-exp	9.09; 9.2; 9.36; 9.42; 9.71	NA	NA	NA	NA	0	0	0	266435	267427	1	1	1772	A144	B81	C19	na	na	-	-	NA	S83, S82, SAOUHSC_02434, SAOUHSC_02433, S1033, SAOUHSC_02654, SAOUHSC_02653, isdH, sbnI, sbnG	0.98, 0.94, 0.9, 0.87, 0.76, 0.75, 0.75, 0.74, 0.71, 0.71	S833, hemA, SAOUHSC_00676, S1114, S1097, SAOUHSC_00675, SAOUHSC_00575, S682, ndk, SAOUHSC_02226	-0.66, -0.65, -0.61, -0.6, -0.6, -0.58, -0.58, -0.57, -0.57, -0.57
new_267428_267696_1	S83	267428	267696	1	inter	U100	SigA			RPMI-t2-A1; RPMI-t4-A2; plasma-exp; vancRPMI-t4; flucRPMI-t4	12.8; 12.5; 12.5; 12.5; 12.3	plasma-t4; anaer-2h; TSB-exp-A; intTHP1-2h; pMEM-exp-C1	9.57; 9.74; 9.77; 10.2; 10.2	NA	NA	NA	NA	0	0	0	267461	267523	0.671344	1	1773	A144	B81	C19	na	na	-	-	NA	SAOUHSC_00247, S82, SAOUHSC_02434, SAOUHSC_02433, isdH, sbnI, sbnG, SAOUHSC_02653, S1033, sbnH	0.98, 0.93, 0.88, 0.88, 0.77, 0.76, 0.75, 0.75, 0.75, 0.74	hemA, S1114, S833, SAOUHSC_00676, SAOUHSC_00675, prs, gcvH, SAOUHSC_00575, S682, SAOUHSC_02155	-0.63, -0.61, -0.61, -0.61, -0.58, -0.56, -0.56, -0.56, -0.56, -0.55
SAOUHSC_00248	lytM	267753	268703	1	0	U101, U100	SigA, SigA			colist-exp; clindTSB-exp; TSB-exp-C; plasma-exp; RPMI-t2-A1	14; 13.9; 13.7; 13.6; 13.5	anaer-2h; ciproTSB-t4; pMEM-t2-C1; flucTSB-t4; TSB-t2-B1	9.9; 10.7; 10.9; 11; 11.1	NA	NA	NA	NA	0	0	0	267753	268703	1	1	2789	A145	B82	C2	na	na	-	-	Protein Metabolism>Protein degradation>EC 3.4.24.- Metalloendopeptidases>Glycyl-glycine endopeptidase LytM precursor (EC 3.4.24.75)	SAOUHSC_00330, S102, S103, SAOUHSC_01828, S430, fabI, alsT, SAOUHSC_01877, gid, accA	0.78, 0.76, 0.76, 0.76, 0.76, 0.75, 0.75, 0.74, 0.73, 0.72	SAOUHSC_01583, SAOUHSC_00406, S125, SAOUHSC_00405, orfX, isaB, nreB, S11, SAOUHSC_01851, narI	-0.76, -0.76, -0.76, -0.75, -0.74, -0.74, -0.74, -0.74, -0.73, -0.73
SAOUHSC_00249	NA	268755	269414	-1	0					intTHP1-2h; colist-exp; nonad25-1h; CO2-1h; RPMI/FCS-exp	9.66; 9.49; 9.42; 9.33; 9.25	pMEM-t4-C1; flucTSB-t4; TSB-t2-B1; ciproTSB-t4; pMEM-t2-C1	8.12; 8.18; 8.29; 8.29; 8.29	NA	NA	NA	NA	0	0	0	268755	269414	1	1	3060	A146	B5	C2	na	na	-	-	NA	SAOUHSC_00250, S969, SAOUHSC_00251, S628, SAOUHSC_00255, SAOUHSC_02516, SAOUHSC_00957, SAOUHSC_02232, S1062, SAOUHSC_00091	0.86, 0.79, 0.78, 0.77, 0.76, 0.76, 0.75, 0.75, 0.73, 0.73	S593, sucB, acyP, SAOUHSC_00788, whiA, S311, sucA, SAOUHSC_01407, S712, SAOUHSC_02663	-0.72, -0.72, -0.71, -0.71, -0.71, -0.71, -0.7, -0.7, -0.69, -0.69
SAOUHSC_00250	NA	269428	270348	-1	0					intTHP1-2h; nonad25-1h; CO2-1h; RPMI/FCS-exp; TSB-exp-C	9.9; 9.57; 9.4; 9.38; 9.3	CDM-t4; TSB-t4-B1; TSB-t2-B1; flucTSB-t4; pMEM-t4-C1	7.71; 7.89; 7.96; 7.98; 7.99	NA	NA	NA	NA	0	0	0	269428	270348	1	1	3061	A146	B5	C2	na	na	-	-	NA	SAOUHSC_00251, SAOUHSC_00249, SAOUHSC_00254, gltS, cap1B, SAOUHSC_02587, SAOUHSC_00540, SAOUHSC_00271, rho, braB	0.87, 0.86, 0.83, 0.83, 0.83, 0.82, 0.82, 0.82, 0.82, 0.82	S593, SAOUHSC_02663, SAOUHSC_02928, S957, SAOUHSC_00320, S950, SAOUHSC_02771, S315, S1078, sucB	-0.83, -0.82, -0.81, -0.81, -0.81, -0.81, -0.81, -0.8, -0.79, -0.79
SAOUHSC_00251	NA	270345	271511	-1	0					nonad25-1h; RPMI-exp-A1; anaer-2h; intTHP1-2h; CO2-1h	9.4; 9.29; 9.29; 9.21; 9.19	flucTSB-t4; TSB-t4-B2; TSB-t2-B1; vancTSB-t4; pMEM-t2-C1	7.46; 7.5; 7.5; 7.56; 7.58	NA	NA	NA	NA	0	0	0	270345	271511	1	1	2667	A147	B83	C2	na	na	-	-	NA	SAOUHSC_02619, SAOUHSC_00250, S408, SAOUHSC_00254, esaA, SAOUHSC_00253, nupC, SAOUHSC_00284, S835, purB	0.89, 0.87, 0.87, 0.86, 0.86, 0.85, 0.85, 0.85, 0.84, 0.84	S950, SAOUHSC_02828, SAOUHSC_02980, set6, S311, SAOUHSC_00319, SAOUHSC_00318, SAOUHSC_03034, SAOUHSC_00037, uvrC	-0.8, -0.8, -0.8, -0.78, -0.78, -0.78, -0.78, -0.77, -0.77, -0.77
SAOUHSC_00253	NA	271579	273102	-1	0	U102	SigA			intTHP1-2h; anaer-2h; RPMI-exp-A1; nonad25-1h; vancRPMI-exp	12.2; 11.9; 11.8; 11.6; 11.2	colist-exp; CDM-t2; CDM-exp; eryTSB-t4; TSB-t2-B1	8.31; 8.49; 8.5; 8.67; 8.76	NA	NA	NA	NA	0	0	0	271579	273102	1	1	2669	A147	B83	C2	na	na	-	-	NA	esaA, SAOUHSC_00251, S408, sdrC, S197, SAOUHSC_02619, SAOUHSC_01180, SAOUHSC_01303, esaB, SAOUHSC_00284	0.88, 0.85, 0.79, 0.79, 0.79, 0.78, 0.78, 0.77, 0.75, 0.74	S1172, hxlB, sodA, hxlA, ureD, SAOUHSC_02995, SAOUHSC_02185, tcyP, SAOUHSC_00688, SAOUHSC_02991	-0.71, -0.69, -0.69, -0.68, -0.68, -0.68, -0.67, -0.67, -0.67, -0.67
SAOUHSC_00254	NA	273373	274026	1	0	U103	SigA			intTHP1-2h; flucRPMI-exp; vancRPMI-exp; intTHP1-6h; RPMI-exp-A2	10.7; 9.77; 9.73; 9.7; 9.61	TSB-t4-B2; CDM-t2; vancTSB-t4; clindTSB-t4; TSB-t2-B1	7.64; 7.68; 7.83; 7.9; 7.91	NA	NA	NA	NA	0	0	0	273373	274026	1	1	3067	A148	B5	C2	na	na	-	-	NA	SAOUHSC_00251, S408, SAOUHSC_00255, SAOUHSC_00250, SAOUHSC_00200, S969, SAOUHSC_02911, nupC, S1000, gltS	0.86, 0.84, 0.84, 0.83, 0.83, 0.83, 0.82, 0.82, 0.82, 0.82	clfA, SAOUHSC_02983, SAOUHSC_02984, secA2, S1170, SAOUHSC_02980, hxlB, S1155, SAOUHSC_02581, SAOUHSC_02900	-0.81, -0.81, -0.81, -0.8, -0.8, -0.79, -0.79, -0.79, -0.79, -0.78
SAOUHSC_00255	NA	274060	274647	1	0	U103	SigA			colist-exp; intTHP1-2h; flucRPMI-exp; RPMI-exp-A2; vancRPMI-exp	11; 10.1; 9.93; 9.84; 9.79	CDM-t2; CDM-t4; TSB-t2-B1; TSB-t4-B1; T/SmxTSB-t4	7.75; 7.94; 8.04; 8.07; 8.15	NA	NA	NA	NA	0	0	0	274060	274647	1	1	3065	A112	B5	C2	na	na	-	-	NA	SAOUHSC_02911, SAOUHSC_00316, uppP, SAOUHSC_02823, ltrA, S969, SAOUHSC_00431, argD, llm, SAOUHSC_00200	0.87, 0.87, 0.87, 0.86, 0.86, 0.86, 0.85, 0.85, 0.85, 0.85	SAOUHSC_02982, S1170, SAOUHSC_01665, ebpS, SAOUHSC_00163, fdhA, SAOUHSC_01854, SAOUHSC_00788, SAOUHSC_01664, SAOUHSC_00164	-0.88, -0.86, -0.86, -0.85, -0.85, -0.85, -0.85, -0.84, -0.84, -0.84
SAOUHSC_00256	NA	274790	275683	-1	0	U104	SigA			anaer-2h; plasma-exp; pMEM-t4-C1; colist-exp; CO2-1h	10.7; 10.2; 10.2; 10.1; 9.89	CDM-exp; CDM-t2; CDM-t4; flucRPMI-t4; TSB-exp-A	7.49; 7.7; 7.71; 8.01; 8.14	NA	NA	NA	NA	0	0	0	274790	275683	1	1	3874	A149	B84	C40	na	na	-	-	NA	rot, SAOUHSC_02620, SAOUHSC_01923, S1014, S742, S458, SAOUHSC_01113, esxA, tal, sodM	0.77, 0.77, 0.73, 0.73, 0.72, 0.71, 0.71, 0.7, 0.68, 0.68	S471, SAOUHSC_01139, S356, sufU, S473, sufS, femA, sufD, S355, SAOUHSC_01500	-0.72, -0.72, -0.71, -0.71, -0.69, -0.68, -0.68, -0.67, -0.67, -0.67
new_275843_275930_1	S84	275843	275930	1	s-5'	U105	SigA			anaer-2h; intTHP1-2h; vancTSB-t4; lineTSB-t4; TSB-t4-B3	14.6; 14.1; 13.6; 13.6; 13.5	CDM-exp; CDM-t4; clindTSB-exp; vancTSB-exp; TSB-exp-B1	8.75; 9.31; 9.43; 9.54; 9.56	NA	NA	NA	NA	0	0	0	NA	NA	NA	0	3891	A150	B85	C40	na	na	-	-	NA	esxA, S330, SAOUHSC_00808, S710, SAOUHSC_00807, SAOUHSC_00806, S1014, SAOUHSC_02905, SAOUHSC_01122, SAOUHSC_00548	0.98, 0.78, 0.77, 0.77, 0.77, 0.75, 0.72, 0.72, 0.72, 0.72	mfd, SAOUHSC_00944, SAOUHSC_00946, SAOUHSC_00857, S392, SAOUHSC_00480, S895, mgtE, ffh, S978	-0.81, -0.78, -0.78, -0.74, -0.73, -0.73, -0.73, -0.72, -0.72, -0.72
SAOUHSC_00257	esxA	275931	276224	1	0	U105	SigA			anaer-2h; intTHP1-2h; TSB-t4-B2; lineTSB-t4; colist-exp	14.8; 14.3; 13.7; 13.7; 13.7	CDM-exp; TSB-exp-B1; clindTSB-exp; CO2-6h; eryTSB-exp	9.26; 9.68; 9.72; 9.93; 10	NA	NA	NA	NA	0	0	0	275931	276224	1	1	3892	A150	B85	C40	na	na	-	-	Membrane Transport>Protein secretion system, Type VII>ESAT-6 proteins secretion system in Firmicutes>6 kDa early secretory antigenic target ESAT-6 (EsxA)	S84, S330, SAOUHSC_00808, SAOUHSC_00807, SAOUHSC_00806, S710, SAOUHSC_00548, S331, SAOUHSC_02905, S1014	0.98, 0.82, 0.81, 0.8, 0.8, 0.77, 0.74, 0.74, 0.73, 0.73	mfd, SAOUHSC_00946, SAOUHSC_00944, SAOUHSC_00480, mgtE, S978, SAOUHSC_00857, SAOUHSC_00936, S895, ffh	-0.82, -0.81, -0.8, -0.75, -0.75, -0.75, -0.74, -0.74, -0.74, -0.74
SAOUHSC_00258	esaA	276308	279337	1	0					anaer-2h; plasma-exp; nonad25-1h; RPMI-exp-A1; vancRPMI-exp	10.3; 10; 10; 9.82; 9.73	colist-exp; CDM-exp; TSB-t2-B1; eryTSB-t4; flucTSB-t4	7.66; 7.71; 7.8; 7.94; 7.98	NA	NA	NA	NA	0	0	0	276308	279337	1	1	2670	A147	B83	C2	na	na	-	-	Membrane Transport>Protein secretion system, Type VII>ESAT-6 proteins secretion system in Firmicutes>Putative secretion accessory protein EsaA/YueB	SAOUHSC_00253, SAOUHSC_00251, esaB, SAOUHSC_02619, S408, sdrC, purB, essB, SAOUHSC_00284, SAOUHSC_00250	0.88, 0.86, 0.85, 0.83, 0.82, 0.82, 0.8, 0.8, 0.8, 0.78	S989, S950, ureD, SAOUHSC_02991, sodA, S1172, SAOUHSC_00380, SAOUHSC_02013, SAOUHSC_02470, SAOUHSC_02396	-0.76, -0.75, -0.74, -0.74, -0.74, -0.73, -0.73, -0.73, -0.72, -0.72
SAOUHSC_00259	essA	279337	279795	1	0					anaer-2h; intTHP1-2h; TSB-t2-C; plasma-exp; CO2-1h	9.36; 9.18; 9.07; 8.98; 8.87	CDM-exp; T/SmxTSB-t4; intS9-6h; clindTSB-exp; CO2-6h	7.71; 7.83; 7.84; 7.89; 7.9	NA	NA	NA	NA	0	0	0	279337	279795	1	1	3849	A151	B86	C41	na	na	-	-	Membrane Transport>Protein secretion system, Type VII>ESAT-6 proteins secretion system in Firmicutes>Putative secretion system component EssA	esaB, SAOUHSC_00253, essB, SAOUHSC_01305, S330, esaA, SAOUHSC_01303, SAOUHSC_00808, SAOUHSC_00807, SAOUHSC_01304	0.6, 0.59, 0.59, 0.56, 0.53, 0.53, 0.53, 0.53, 0.52, 0.51	sufU, sufS, SAOUHSC_01660, S357, opuBB, est, sufD, S355, rnr, S356	-0.55, -0.49, -0.46, -0.46, -0.45, -0.44, -0.44, -0.44, -0.43, -0.43
SAOUHSC_00260	esaB	279728	280009	1	0					anaer-2h; plasma-exp; TSB-t2-C; TSB-exp-C; nonad25-1h	9.28; 9.03; 8.94; 8.85; 8.84	colist-exp; flucTSB-t4; TSB-t2-B1; CDM-exp; vancTSB-t4	7.46; 7.5; 7.52; 7.55; 7.63	NA	NA	NA	NA	0	0	0	279767	280009	0.999228	1	2665	A152	B83	C2	na	na	-	-	Membrane Transport>Protein secretion system, Type VII>ESAT-6 proteins secretion system in Firmicutes>Putative secretion accessory protein EsaB/YukD	essB, esaA, SAOUHSC_02619, SAOUHSC_00251, SAOUHSC_00253, essC, adsA, SAOUHSC_00284, purB, purC	0.92, 0.85, 0.8, 0.79, 0.75, 0.75, 0.74, 0.72, 0.72, 0.7	S950, S479, SAOUHSC_02836, S1105, S810, sdaAA, S968, SAOUHSC_02780, SAOUHSC_02779, trkA	-0.66, -0.65, -0.64, -0.64, -0.64, -0.63, -0.63, -0.63, -0.63, -0.62
SAOUHSC_00261	essB	280022	281356	1	0					anaer-2h; plasma-exp; TSB-exp-C; TSB-t2-C; nonad25-1h	9.36; 9.24; 9.02; 8.96; 8.9	CDM-exp; colist-exp; TSB-t2-B1; intS9-6h; clindTSB-t4	7.62; 7.68; 7.74; 7.77; 7.8	NA	NA	NA	NA	0	0	0	280022	281356	1	1	2666	A152	B83	C2	na	na	-	-	Membrane Transport>Protein secretion system, Type VII>ESAT-6 proteins secretion system in Firmicutes>Putative secretion system component EssB/YukC	esaB, esaA, essC, SAOUHSC_02619, SAOUHSC_00251, SAOUHSC_00253, S1088, SAOUHSC_02791, purB, SAOUHSC_02785	0.92, 0.8, 0.79, 0.76, 0.74, 0.69, 0.69, 0.68, 0.67, 0.67	S810, S582, S950, glvC, phoU, SAOUHSC_02722, S485, SAOUHSC_01376, sdaAA, SAOUHSC_02780	-0.65, -0.64, -0.63, -0.61, -0.61, -0.6, -0.6, -0.6, -0.6, -0.59
SAOUHSC_00262	essC	281378	285817	1	0					plasma-exp; anaer-2h; TSB-exp-C; nonad25-1h; TSB-t2-C	9.6; 9.48; 9.36; 9.19; 9.14	intTHP1-6h; intS9-2h; intS9-6h; TSB-t2-B1; CDM-exp	7.86; 8.07; 8.07; 8.08; 8.21	NA	NA	NA	NA	0	0	0	281378	285817	1	1	1685	A153	B87	C18	na	na	-	-	Membrane Transport>Protein secretion system, Type VII>ESAT-6 proteins secretion system in Firmicutes>FtsK/SpoIIIE family protein, putative EssC component of Type VII secretion system	SAOUHSC_00266, esaC, essB, esxB, SAOUHSC_00267, esaB, esaA, sasG, sdrD, spa	0.83, 0.8, 0.79, 0.78, 0.76, 0.75, 0.65, 0.63, 0.61, 0.59	S58, S700, SAOUHSC_01863, S990, SAOUHSC_00639, S432, S211, S129, SAOUHSC_02572, SAOUHSC_01429	-0.54, -0.53, -0.52, -0.52, -0.51, -0.51, -0.51, -0.5, -0.49, -0.48
SAOUHSC_00264	esaC	285847	286239	1	0					CDM-t4; TSB-exp-C; anaer-2h; plasma-exp; CDM-t2	9.99; 9.98; 9.98; 9.89; 9.82	colist-exp; intTHP1-6h; intS9-6h; intS9-2h; pMEM-t4-C1	7.79; 8.12; 8.51; 8.53; 8.62	NA	NA	NA	NA	0	0	0	285847	286239	1	1	1686	A154	B87	C18	na	na	-	-	Membrane Transport>Protein secretion system, Type VII>ESAT-6 proteins secretion system in Firmicutes>EsaC protein within ESAT-6 gene cluster (S.aureus type)	SAOUHSC_00266, SAOUHSC_00267, esxB, essC, SAOUHSC_00276, SAOUHSC_00278, SAOUHSC_00277, SAOUHSC_00268, glcK, SAOUHSC_00055	0.94, 0.94, 0.93, 0.8, 0.71, 0.7, 0.68, 0.68, 0.64, 0.64	SAOUHSC_01863, SAOUHSC_01060, SAOUHSC_00827, S58, SAOUHSC_02960, S700, uhpT, SAOUHSC_02218, SAOUHSC_00763, SAOUHSC_00922	-0.56, -0.54, -0.54, -0.54, -0.53, -0.53, -0.52, -0.52, -0.51, -0.51
SAOUHSC_00265	esxB	286255	286569	1	0					CDM-t4; TSB-exp-C; plasma-exp; anaer-2h; CDM-t2	10.2; 10.1; 10.1; 10.1; 9.88	colist-exp; intTHP1-6h; intS9-2h; intS9-6h; intTHP1-2h	7.8; 8.03; 8.6; 8.65; 8.7	NA	NA	NA	NA	0	0	0	286255	286569	1	1	1688	A154	B87	C18	na	na	-	-	Membrane Transport>Protein secretion system, Type VII>ESAT-6 proteins secretion system in Firmicutes>10 kDa culture filtrate antigen CFP-10 (EsxB)	SAOUHSC_00267, SAOUHSC_00266, esaC, essC, SAOUHSC_00268, SAOUHSC_00276, SAOUHSC_00277, SAOUHSC_00278, SAOUHSC_00054, SAOUHSC_00055	0.96, 0.94, 0.93, 0.78, 0.71, 0.71, 0.67, 0.67, 0.66, 0.66	SAOUHSC_01863, S58, uhpT, SAOUHSC_01060, S565, SAOUHSC_00659, sarZ, SAOUHSC_02218, SAOUHSC_00800, glpF	-0.64, -0.56, -0.54, -0.54, -0.52, -0.52, -0.5, -0.5, -0.5, -0.5
SAOUHSC_00266	NA	286569	287243	1	0					TSB-exp-C; plasma-exp; anaer-2h; CDM-t2; CDM-t4	9.87; 9.77; 9.72; 9.66; 9.65	colist-exp; intTHP1-6h; intS9-2h; intS9-6h; pMEM-t4-C1	7.85; 8.02; 8.39; 8.41; 8.59	NA	NA	NA	NA	0	0	0	286566	287243	1	0.995575221238938	1687	A154	B87	C18	na	na	-	-	Membrane Transport>Protein secretion system, Type VII>ESAT-6 proteins secretion system in Firmicutes>SAV0291 homolog within ESAT-6 gene cluster	SAOUHSC_00267, esaC, esxB, essC, SAOUHSC_00276, SAOUHSC_00268, SAOUHSC_00277, SAOUHSC_00278, glcK, moaE	0.95, 0.94, 0.94, 0.83, 0.71, 0.69, 0.68, 0.67, 0.65, 0.64	SAOUHSC_01863, S58, uhpT, SAOUHSC_01060, SAOUHSC_02960, SAOUHSC_00827, sarZ, SAOUHSC_00922, SAOUHSC_02218, SAOUHSC_00659	-0.62, -0.6, -0.55, -0.55, -0.54, -0.54, -0.54, -0.53, -0.52, -0.52
SAOUHSC_00267	NA	287243	287560	1	0					CDM-t4; TSB-exp-C; plasma-exp; CDM-t2; RPMI-exp-A1	10.3; 10.1; 10.1; 10; 9.89	colist-exp; intTHP1-6h; intS9-2h; intS9-6h; pMEM-t4-C1	7.83; 8.09; 8.59; 8.63; 8.81	NA	NA	NA	NA	0	0	0	287243	287560	1	1	1689	A154	B87	C18	na	na	-	-	NA	esxB, SAOUHSC_00266, esaC, essC, SAOUHSC_00276, SAOUHSC_00268, glcK, SAOUHSC_00278, SAOUHSC_00055, SAOUHSC_00277	0.96, 0.95, 0.94, 0.76, 0.75, 0.75, 0.72, 0.71, 0.71, 0.7	SAOUHSC_01863, S58, SAOUHSC_02218, SAOUHSC_00922, uhpT, SAOUHSC_01062, sarZ, SAOUHSC_00659, moaC, S858	-0.66, -0.6, -0.59, -0.58, -0.57, -0.57, -0.56, -0.56, -0.55, -0.55
SAOUHSC_00268	NA	287570	289414	1	0					CDM-t4; TSB-t4-B2; lineTSB-t4; vancTSB-t4; CDM-t2	11.7; 11.7; 11.6; 11.5; 11.5	intTHP1-6h; colist-exp; intS9-6h; intTHP1-2h; intS9-2h	8.44; 8.99; 9.06; 9.07; 9.15	NA	NA	NA	NA	0	0	0	287561	289414	1	0.995145631067961	1664	A44	B29	C18	na	na	-	-	Membrane Transport>Protein secretion system, Type VII>ESAT-6 proteins secretion system in Firmicutes>Lmo0066 homolog within ESAT-6 gene cluster, similarity to ADP-ribosylating toxins	SAOUHSC_00055, SAOUHSC_02180, SAOUHSC_01545, SAOUHSC_01543, SAOUHSC_01547, SAOUHSC_01511, SAOUHSC_01542, SAOUHSC_01508, SAOUHSC_01510, dut	0.89, 0.87, 0.84, 0.84, 0.84, 0.83, 0.83, 0.83, 0.83, 0.83	SAOUHSC_00683, SAOUHSC_02628, S1017, S736, S974, SAOUHSC_00948, sepA, SAOUHSC_02524, putP, S698	-0.83, -0.83, -0.83, -0.82, -0.81, -0.8, -0.8, -0.8, -0.8, -0.8
SAOUHSC_00269	NA	289425	289916	1	0	U107	SigA			CDM-t4; intTHP1-6h; CDM-t2; intTHP1-2h; pMEM-exp-C2	13.7; 13.4; 13.4; 13.3; 13.3	colist-exp; CDM-exp; RPMI-t2-A1; plasma-t4; CO2-6h	11.9; 12; 12.1; 12.1; 12.1	NA	NA	NA	NA	0	0	0	289425	289916	1	1	3843	A155	B88	C42	na	na	-	-	Membrane Transport>Protein secretion system, Type VII>ESAT-6 proteins secretion system in Firmicutes>Repetitive hypothetical protein near ESAT cluster, SA0282 homolog	SAOUHSC_00279, S87, S86, gtaB, SAOUHSC_00362, SAOUHSC_01120, S1092, S638, S462, SAOUHSC_01303	0.64, 0.61, 0.58, 0.56, 0.55, 0.54, 0.54, 0.53, 0.52, 0.51	S250, thrB, aldH, S375, thrC, SAOUHSC_02605, proC, hom, S639, S549	-0.64, -0.57, -0.55, -0.54, -0.54, -0.53, -0.52, -0.51, -0.51, -0.51
SAOUHSC_00270	NA	290124	290807	1	0	U107	SigA			lineTSB-exp; TSB-exp-A; T/SmxTSB-exp; TSB-exp-B1; TSB-exp-B3	11; 10.9; 10.9; 10.9; 10.8	colist-exp; CO2-6h; pMEM-t4-C1; plasma-t4; CO2-2h	8.64; 9.52; 9.68; 9.77; 9.84	NA	NA	NA	NA	0	0	0	290124	290807	1	1	2598	A156	B89	C2	na	na	-	-	NA	S701, engB, fapR, SAOUHSC_02896, S702, SAOUHSC_01206, S299, nsaR, plsX, S497	0.82, 0.79, 0.76, 0.74, 0.73, 0.73, 0.72, 0.72, 0.72, 0.72	S1009, S349, SAOUHSC_02605, S7, SAOUHSC_00324, SAOUHSC_02875, S883, tag, SAOUHSC_A02445, S584	-0.75, -0.75, -0.73, -0.72, -0.72, -0.7, -0.7, -0.7, -0.69, -0.69
SAOUHSC_00271	NA	290954	291565	1	0	U107	SigA			intTHP1-2h; intTHP1-6h; TSB-exp-A; lineTSB-exp; T/SmxTSB-exp	11; 10.9; 10.9; 10.8; 10.8	TSB-t4-B2; CDM-t2; vancTSB-t4; CDM-t4; lineTSB-t4	8.44; 8.49; 8.62; 8.73; 8.73	NA	NA	NA	NA	0	0	0	290954	291565	1	1	3579	A157	B5	C2	na	na	-	-	NA	S85, S443, S914, rpoE, S913, SAOUHSC_01979, rho, yajC, SAOUHSC_02587, SAOUHSC_A02450	0.94, 0.92, 0.92, 0.92, 0.92, 0.91, 0.91, 0.91, 0.91, 0.91	S315, SAOUHSC_00841, hutG, pnbA, SAOUHSC_00320, S957, SAOUHSC_02771, S1011, SAOUHSC_00792, S1065	-0.9, -0.9, -0.9, -0.9, -0.9, -0.9, -0.89, -0.89, -0.89, -0.89
new_291566_291700_1	S85	291566	291700	1	s-intra	U107	SigA			intTHP1-2h; intTHP1-6h; RPMI/FCS-exp; TSB-exp-B1; TSB-exp-A	11.3; 11.2; 11.1; 11.1; 11	CDM-t2; TSB-t4-B2; pMEM-t4-C1; TSB-t4-B3; pMEM-t2-C1	9.01; 9.05; 9.25; 9.3; 9.33	NA	NA	NA	NA	0	0	0	NA	NA	NA	0	3580	A157	B5	C2	na	na	-	-	NA	SAOUHSC_00271, S913, SAOUHSC_02587, SAOUHSC_01958, yajC, pyrG, rpoE, S914, SAOUHSC_01979, S423	0.94, 0.89, 0.89, 0.88, 0.88, 0.88, 0.88, 0.87, 0.87, 0.87	S315, pnbA, S957, S1065, SAOUHSC_00792, SAOUHSC_00788, SAOUHSC_00320, SAOUHSC_02244, hutG, SAOUHSC_02771	-0.87, -0.86, -0.86, -0.85, -0.85, -0.85, -0.85, -0.84, -0.84, -0.84
SAOUHSC_00272	NA	291701	291919	1	0	U107	SigA			colist-exp; intTHP1-2h; intTHP1-6h; pMEM-t4-C1; anaer-2h	12.5; 12.1; 11.7; 11.6; 11.6	T/SmxTSB-t4; TSB-t4-B3; CDM-t2; CDM-exp; TSB-t2-B1	9.18; 9.52; 9.57; 9.66; 9.75	NA	NA	NA	NA	0	0	0	291701	291919	1	1	2432	A158	B90	C43	na	na	-	-	NA	cspA, S1164, SAOUHSC_00764, S588, plsY, SAOUHSC_01630, S728, nnrD, cspC, SAOUHSC_02367	0.81, 0.8, 0.78, 0.77, 0.76, 0.75, 0.74, 0.73, 0.73, 0.73	addA, addB, SAOUHSC_01542, ebpS, SAOUHSC_01407, SAOUHSC_01546, SAOUHSC_01543, SAOUHSC_01547, S373, SAOUHSC_01545	-0.82, -0.8, -0.78, -0.78, -0.77, -0.77, -0.76, -0.76, -0.76, -0.75
SAOUHSC_00274	NA	292051	292551	1	0					clindTSB-t4; CDM-t4; TSB-t4-B3; TSB-t4-B2; CDM-t2	11.3; 11.3; 11.2; 11.2; 11.1	colist-exp; intS9-6h; pMEM-exp-C2; intTHP1-6h; CO2-1h	8.57; 9.32; 9.63; 9.66; 9.67	NA	NA	NA	NA	0	0	0	292051	292551	1	1	1691	A159	B87	C18	na	na	-	-	Membrane Transport>Protein secretion system, Type VII>ESAT-6 proteins secretion system in Firmicutes>Repetitive hypothetical protein near ESAT cluster, SA0282 homolog	SAOUHSC_00277, SAOUHSC_00276, SAOUHSC_00054, SAOUHSC_00055, SAOUHSC_00268, SAOUHSC_02982, SAOUHSC_00684, SAOUHSC_02203, SAOUHSC_01542, uvrB2	0.85, 0.85, 0.79, 0.78, 0.75, 0.74, 0.74, 0.74, 0.74, 0.74	putP, plsY, SAOUHSC_00683, SAOUHSC_01630, S1003, S803, SAOUHSC_01340, uppP, S974, S131	-0.75, -0.73, -0.72, -0.7, -0.7, -0.7, -0.7, -0.7, -0.7, -0.69
SAOUHSC_00276	NA	293073	293573	1	0					TSB-exp-C; CDM-t4; TSB-exp-B3; TSB-t4-B3; CDM-t2	12; 11.9; 11.9; 11.8; 11.8	colist-exp; intS9-6h; CO2-1h; pMEM-exp-C2; intS9-2h	8.72; 10.2; 10.4; 10.6; 10.6	NA	NA	NA	NA	0	0	0	293073	293573	1	1	1692	A159	B87	C18	na	na	-	-	Membrane Transport>Protein secretion system, Type VII>ESAT-6 proteins secretion system in Firmicutes>Repetitive hypothetical protein near ESAT cluster, SA0282 homolog	SAOUHSC_00277, SAOUHSC_00274, SAOUHSC_00278, SAOUHSC_00267, SAOUHSC_01648, glcK, moaE, SAOUHSC_00616, SAOUHSC_00512, SAOUHSC_01857	0.95, 0.85, 0.85, 0.75, 0.75, 0.74, 0.74, 0.74, 0.73, 0.73	SAOUHSC_00922, plsY, putP, SAOUHSC_00763, luxS, S588, cspC, phnE, phnE, SAOUHSC_A02771	-0.71, -0.68, -0.67, -0.65, -0.64, -0.64, -0.63, -0.63, -0.63, -0.63
SAOUHSC_00277	NA	293584	294084	1	0					TSB-exp-C; lineTSB-t4; CDM-t4; TSB-t4-C; clindTSB-t4	11.9; 11.9; 11.8; 11.8; 11.8	colist-exp; intS9-6h; CO2-1h; intS9-2h; pMEM-exp-C2	8.71; 10.2; 10.4; 10.5; 10.5	NA	NA	NA	NA	0	0	0	293584	294084	1	1	1693	A159	B87	C18	na	na	-	-	Membrane Transport>Protein secretion system, Type VII>ESAT-6 proteins secretion system in Firmicutes>Repetitive hypothetical protein near ESAT cluster, SA0282 homolog	SAOUHSC_00276, SAOUHSC_00274, SAOUHSC_00278, SAOUHSC_00616, SAOUHSC_00684, SAOUHSC_01648, glcK, S956, SAOUHSC_00267, SAOUHSC_00055	0.95, 0.85, 0.81, 0.74, 0.73, 0.72, 0.71, 0.7, 0.7, 0.7	plsY, SAOUHSC_00922, putP, luxS, SAOUHSC_00763, cspC, SAOUHSC_02621, S588, SAOUHSC_01608, SAOUHSC_01495	-0.7, -0.69, -0.69, -0.67, -0.65, -0.64, -0.64, -0.63, -0.63, -0.62
SAOUHSC_00278	NA	294095	294583	1	0					TSB-exp-C; TSB-t4-B2; CDM-t4; TSB-exp-B3; CDM-t2	12.2; 11.9; 11.9; 11.9; 11.8	colist-exp; pMEM-t4-C1; plasma-t4; intS9-2h; flucTSB-t4	8.36; 10.7; 10.9; 10.9; 10.9	NA	NA	NA	NA	0	0	0	294095	294583	1	1	1690	A160	B87	C18	na	na	-	-	Membrane Transport>Protein secretion system, Type VII>ESAT-6 proteins secretion system in Firmicutes>Repetitive hypothetical protein near ESAT cluster, SA0282 homolog	SAOUHSC_00276, SAOUHSC_00277, SAOUHSC_01648, SAOUHSC_01647, SAOUHSC_01258, holB, glcK, SAOUHSC_01259, SAOUHSC_00267, esaC	0.85, 0.81, 0.8, 0.78, 0.77, 0.75, 0.74, 0.73, 0.71, 0.7	SAOUHSC_02960, moaC, SAOUHSC_01914, SAOUHSC_00763, SAOUHSC_A02771, comEB, S250, SAOUHSC_A02445, SAOUHSC_00922, phnE	-0.71, -0.69, -0.67, -0.66, -0.65, -0.62, -0.62, -0.61, -0.61, -0.61
new_294584_295205_1	S86	294584	295205	1	intra					anaer-2h; intTHP1-2h; nonad25-1h; intTHP1-6h; nonad50-1h	12.4; 12.4; 12.3; 12.2; 12	colist-exp; T/SmxTSB-t4; flucTSB-t4; TSB-t2-B1; plasma-t4	8.71; 10.2; 10.4; 10.4; 10.4	NA	NA	NA	NA	0	0	0	NA	NA	NA	0	3845	A161	B88	C42	na	na	-	-	NA	SAOUHSC_00279, S87, S846, SAOUHSC_02148, SAOUHSC_02462, SAOUHSC_00253, SAOUHSC_02147, S732, SAOUHSC_01488, SAOUHSC_02149	0.9, 0.79, 0.78, 0.74, 0.71, 0.7, 0.69, 0.68, 0.68, 0.67	SAOUHSC_02755, SAOUHSC_00219, nfrA, SAOUHSC_02185, SAOUHSC_00218, mdeA, S250, SAOUHSC_01130, tcyP, tyrA	-0.73, -0.69, -0.67, -0.66, -0.66, -0.66, -0.64, -0.64, -0.63, -0.63
SAOUHSC_00279	NA	295206	295580	1	0					intTHP1-2h; anaer-2h; nonad25-1h; intTHP1-6h; CO2-1h	12.9; 12.8; 12.7; 12.7; 12.4	colist-exp; T/SmxTSB-t4; TSB-t2-B1; flucTSB-t4; ciproTSB-t4	8.75; 10.7; 10.9; 10.9; 10.9	NA	NA	NA	NA	0	0	0	295206	295580	1	1	3846	A161	B88	C42	na	na	-	-	NA	S86, S87, S846, SAOUHSC_02148, SAOUHSC_02147, SAOUHSC_00278, holB, SAOUHSC_00269, SAOUHSC_01304, SAOUHSC_01647	0.9, 0.89, 0.73, 0.71, 0.66, 0.66, 0.65, 0.64, 0.62, 0.61	SAOUHSC_02755, SAOUHSC_00219, SAOUHSC_00218, S972, S250, tyrA, trpA, SAOUHSC_02528, SAOUHSC_03040, SAOUHSC_01914	-0.72, -0.67, -0.66, -0.65, -0.64, -0.64, -0.61, -0.6, -0.59, -0.59
new_295581_295732_1	S87	295581	295732	1	intra					nonad25-1h; intTHP1-2h; anaer-2h; CDM-t4; CO2-1h	12.6; 12.4; 12.4; 12.3; 12.2	colist-exp; ciproTSB-exp; clindTSB-exp; ciproTSB-t4; RPMI-t4-A2	9.36; 10.4; 10.4; 10.4; 10.5	NA	NA	NA	NA	0	0	0	NA	NA	NA	0	3844	A161	B88	C42	na	na	-	-	NA	SAOUHSC_00279, S86, SAOUHSC_00280, SAOUHSC_01290, SAOUHSC_01305, SAOUHSC_01304, S462, SAOUHSC_01583, SAOUHSC_00808, SAOUHSC_01292	0.89, 0.79, 0.75, 0.69, 0.68, 0.68, 0.64, 0.64, 0.64, 0.64	S972, SAOUHSC_02522, lipA, SAOUHSC_01436, S1007, trpA, sufB, SAOUHSC_00167, SAOUHSC_02755, SAOUHSC_01727	-0.72, -0.63, -0.63, -0.6, -0.6, -0.59, -0.55, -0.55, -0.55, -0.54
SAOUHSC_00280	NA	295733	296131	1	0					anaer-2h; nonad25-1h; CDM-t2; CO2-1h; CDM-t4	12.9; 12.7; 12.6; 12.6; 12.5	pMEM-t2-C1; RPMI-t2-A1; RPMI-t4-A2; CDM-exp; flucRPMI-t4	10.6; 10.7; 10.8; 10.8; 10.8	S88	new_295925_296346_-1	0.390739306557129	-6.3	0.518796992481203	0.490521327014218	207	295733	296131	1	1	216	A162	B91	C44	AS target	na	-	-	NA	S87, SAOUHSC_01324, S317, SAOUHSC_00806, SAOUHSC_01292, SAOUHSC_00808, SAOUHSC_01315, SAOUHSC_01290, S330, SAOUHSC_00807	0.75, 0.66, 0.65, 0.63, 0.62, 0.62, 0.62, 0.62, 0.62, 0.62	sufS, SAOUHSC_02297, sufB, cvfC, SAOUHSC_01076, mutS, sufU, SAOUHSC_02476, SAOUHSC_01438, sufD	-0.65, -0.65, -0.64, -0.64, -0.63, -0.63, -0.63, -0.63, -0.62, -0.61
new_295925_296346_-1	S88	295925	296346	-1	3'NT	U109	SigA			anaer-2h; TSB-exp-A; RPMI-t2-A1; colist-exp; RPMI-exp-A1	10.9; 9.53; 8.62; 8.26; 8.19	RPMI-t4-A2; vancRPMI-t4; flucRPMI-t4; plasma-exp; clindTSB-exp	7.2; 7.2; 7.21; 7.22; 7.25	NA	SAOUHSC_00280	0.390739306557129	-6.3	0.490521327014218	0.518796992481203	207	NA	NA	NA	0	4027	A163	B65	C31	AS	na	-	-	NA	SAOUHSC_00208, SAOUHSC_00281, S71, S70, SAOUHSC_00146, S1084, SAOUHSC_00609, eta, S1046, SAOUHSC_02782	0.78, 0.77, 0.75, 0.75, 0.73, 0.72, 0.72, 0.71, 0.71, 0.71	sufU, sufS, ipdC, S355, sufD, ahpC, opuBB, SAOUHSC_03049, ribB, S356	-0.5, -0.48, -0.47, -0.46, -0.46, -0.44, -0.44, -0.44, -0.43, -0.43
SAOUHSC_00281	NA	296347	297171	-1	0	U109	SigA			anaer-2h; TSB-exp-A; colist-exp; RPMI-exp-A1; CO2-2h	14.6; 13.5; 11.1; 10.8; 10.7	CDM-t2; TSB-t4-C; TSB-t2-B1; TSB-t2-C; pMEM-t4-C1	7.58; 7.59; 7.63; 7.66; 7.67	NA	NA	NA	NA	0	0	0	296347	297171	1	1	4023	A116	B65	C31	na	na	-	-	NA	SAOUHSC_00208, S71, S70, lctP2, S1027, adh, eta, S221, SAOUHSC_03048, ldh1	0.92, 0.91, 0.88, 0.87, 0.87, 0.86, 0.86, 0.85, 0.84, 0.84	entB, S50, sdaAB, SAOUHSC_02841, S1106, SAOUHSC_01266, sodA, ipdC, S653, SAOUHSC_01267	-0.68, -0.68, -0.67, -0.66, -0.66, -0.65, -0.65, -0.64, -0.64, -0.64
SAOUHSC_00282	brnQ2	297408	298685	-1	0	U111	SigA			colist-exp; intTHP1-6h; RPMI-exp-A1; TSB-exp-A; intTHP1-2h	14.5; 13.5; 13.5; 13.3; 13.2	CDM-t4; CDM-t2; TSB-t4-B1; vancTSB-t4; TSB-t4-B2	8.15; 8.68; 9.78; 10.2; 10.3	NA	NA	NA	NA	0	0	0	297408	298715	1	0.977064220183486	3055	A164	B5	C2	na	na	-	-	NA	S89, SAOUHSC_01902, S1101, SAOUHSC_00901, SAOUHSC_02823, SAOUHSC_02740, SAOUHSC_01265, S91, SAOUHSC_00683, aapA	0.95, 0.89, 0.88, 0.88, 0.87, 0.87, 0.87, 0.86, 0.86, 0.86	SAOUHSC_01523, SAOUHSC_01554, SAOUHSC_01526, dut, SAOUHSC_01561, SAOUHSC_01556, SAOUHSC_01548, S660, cdd, SAOUHSC_02180	-0.88, -0.87, -0.86, -0.86, -0.85, -0.85, -0.85, -0.85, -0.85, -0.85
new_298686_298818_-1	S89	298686	298818	-1	s-5'	U111	SigA			colist-exp; RPMI-exp-A1; intTHP1-6h; intTHP1-2h; RPMI-t2-A1	15.1; 13.8; 13.7; 13.6; 13.6	CDM-t4; CDM-t2; vancTSB-t4; TSB-t4-B1; TSB-t4-B2	7.83; 8.38; 9.98; 10.2; 10.4	NA	NA	NA	NA	0	0	0	NA	NA	NA	0	3056	A164	B5	C2	na	na	-	-	NA	brnQ2, SAOUHSC_01902, S91, SAOUHSC_00683, S1101, SAOUHSC_01265, S756, SAOUHSC_02740, SAOUHSC_00901, SAOUHSC_00964	0.95, 0.91, 0.89, 0.89, 0.87, 0.87, 0.87, 0.86, 0.86, 0.85	SAOUHSC_01554, dut, SAOUHSC_01556, SAOUHSC_01523, SAOUHSC_01545, SAOUHSC_01547, SAOUHSC_01561, SAOUHSC_01548, SAOUHSC_01546, SAOUHSC_02180	-0.89, -0.89, -0.88, -0.87, -0.87, -0.87, -0.87, -0.87, -0.87, -0.86
SAOUHSC_00284	NA	299299	300189	1	0	U112	SigA			CO2-2h; anaer-2h; CO2-1h; nonad50-1h; intTHP1-6h	13.8; 13.6; 12.9; 12.9; 12.5	CDM-t2; TSB-t2-B1; CDM-t4; flucTSB-t4; TSB-t4-B1	7.7; 7.77; 7.85; 8.08; 8.15	NA	NA	NA	NA	0	0	0	299299	300189	1	1	3041	A165	B5	C2	na	na	-	-	NA	SAOUHSC_02688, SAOUHSC_00251, S1047, SAOUHSC_00200, S408, SAOUHSC_02276, SAOUHSC_02687, adsA, esaA, pheA	0.87, 0.85, 0.84, 0.81, 0.81, 0.81, 0.8, 0.8, 0.8, 0.79	sodA, S653, clfA, S950, S318, mnhE, SAOUHSC_01545, S1083, uvrC, SAOUHSC_00810	-0.79, -0.77, -0.76, -0.75, -0.74, -0.74, -0.74, -0.74, -0.74, -0.74
SAOUHSC_A00283	NA	300206	300439	-1	0					TSB-t4-B1; RPMI-t2-A1; TSB-t2-B1; vancTSB-t4; TSB-exp-A	9.86; 9.71; 9.36; 9.11; 9.01	RPMI-exp-A2; eryTSB-exp; clindTSB-exp; T/SmxTSB-exp; RPMI/FCS-exp	7.08; 7.1; 7.13; 7.13; 7.14	S90	new_300340_300437_1	0.61701212056376	#NAME?	0.418803418803419	1	98	NA	NA	NA	0	71	A166	B58	C20	AS target	na	-	-	NA	SAOUHSC_01494, SAOUHSC_A01723, SAOUHSC_02378, SAOUHSC_00289, SAOUHSC_01428, SAOUHSC_A01079, SAOUHSC_02141, SAOUHSC_A00703, SAOUHSC_02252, SAOUHSC_01489	0.89, 0.87, 0.87, 0.82, 0.82, 0.82, 0.81, 0.81, 0.81, 0.8	SAOUHSC_02553, secF, cudT, SAOUHSC_02935, SAOUHSC_01979, queC, SAOUHSC_02823, rpmE2, S1157, asnC	-0.66, -0.65, -0.65, -0.64, -0.63, -0.63, -0.63, -0.63, -0.63, -0.63
new_300340_300437_1	S90	300340	300437	1	s-5'	U113	SigB			vancTSB-t4; TSB-t4-B2; TSB-t4-B1; lineTSB-t4; eryTSB-t4	15.2; 15; 14.9; 14.8; 14.7	plasma-exp; flucRPMI-exp; T/SmxTSB-exp; flucTSB-exp; RPMI-exp-A2	10.5; 10.6; 10.7; 10.7; 10.7	NA	SAOUHSC_A00283	0.61701212056376	#NAME?	1	0.418803418803419	98	NA	NA	NA	0	976	A21	B3	C3	AS	na	-	-	NA	SAOUHSC_00285, SAOUHSC_00287, SAOUHSC_02925, S1151, S1083, S1078, S1012, S1079, SAOUHSC_02772, S996	0.98, 0.98, 0.97, 0.97, 0.96, 0.96, 0.96, 0.96, 0.96, 0.96	SAOUHSC_00539, lepA, asnC, cdsA, SAOUHSC_00540, rpsI, SAOUHSC_01979, S583, SAOUHSC_02358, S726	-0.92, -0.92, -0.92, -0.92, -0.91, -0.91, -0.91, -0.91, -0.91, -0.9
SAOUHSC_00285	NA	300438	301487	1	0	U113	SigB			vancTSB-t4; TSB-t4-B2; TSB-t4-B1; lineTSB-t4; TSB-t4-B3	14.7; 14.7; 14.6; 14.6; 14.5	RPMI-exp-A2; flucRPMI-exp; vancTSB-exp; ciproTSB-exp; flucTSB-exp	10.1; 10.2; 10.2; 10.3; 10.3	NA	NA	NA	NA	0	0	0	300438	301487	1	1	977	A21	B3	C3	na	na	-	-	NA	SAOUHSC_00287, S90, S1078, SAOUHSC_02772, S1151, SAOUHSC_02925, SAOUHSC_02771, S1079, SAOUHSC_00840, SAOUHSC_02665	0.99, 0.98, 0.98, 0.98, 0.98, 0.98, 0.98, 0.98, 0.97, 0.97	SAOUHSC_00539, SAOUHSC_00540, rpsI, lepA, SAOUHSC_01979, asnC, rplU, queF, cdsA, SAOUHSC_01756	-0.94, -0.94, -0.93, -0.93, -0.93, -0.93, -0.93, -0.93, -0.93, -0.93
SAOUHSC_00287	NA	301500	302177	1	0	U113	SigB			TSB-t4-B2; vancTSB-t4; TSB-t4-B1; lineTSB-t4; TSB-t4-B3	14.9; 14.9; 14.8; 14.8; 14.7	RPMI-exp-A2; flucRPMI-exp; TSB-exp-B1; vancRPMI-exp; flucTSB-exp	10.4; 10.5; 10.5; 10.6; 10.6	NA	NA	NA	NA	0	0	0	301500	302177	1	1	978	A21	B3	C3	na	na	-	-	NA	SAOUHSC_00285, S1078, S1151, hutG, SAOUHSC_02771, S90, SAOUHSC_02772, SAOUHSC_02925, SAOUHSC_02665, S1012	0.99, 0.98, 0.98, 0.98, 0.98, 0.98, 0.98, 0.98, 0.98, 0.98	lepA, SAOUHSC_00539, SAOUHSC_00540, rpsI, cdsA, SAOUHSC_01979, asnC, rplU, SAOUHSC_01756, SAOUHSC_01392	-0.94, -0.94, -0.94, -0.93, -0.93, -0.93, -0.93, -0.93, -0.93, -0.93
new_302318_302465_1	S91	302318	302465	1	s-5'	U114	SigA			colist-exp; TSB-exp-C; pMEM-exp-C2; RPMI-t2-A1; vancRPMI-exp	15.9; 15.3; 14.8; 14.6; 14.4	CDM-t4; CDM-t2; TSB-t4-B2; vancTSB-t4; lineTSB-t4	8.54; 8.7; 9.94; 10.1; 10.3	NA	SAOUHSC_00289	-0.479109261194502	-9.6	0.878378378378378	0.921985815602837	130	NA	NA	NA	0	3057	A164	B5	C2	AS	na	-	-	NA	S195, pfoR, deoD, S1101, SAOUHSC_00433, S89, SAOUHSC_02823, S562, SAOUHSC_02599, SAOUHSC_00683	0.9, 0.9, 0.9, 0.9, 0.9, 0.89, 0.87, 0.87, 0.87, 0.87	SAOUHSC_01523, SAOUHSC_02930, ybeY, phoH, phoR, SAOUHSC_02248, S660, SAOUHSC_02180, whiA, era	-0.88, -0.87, -0.87, -0.86, -0.86, -0.86, -0.86, -0.86, -0.86, -0.86
SAOUHSC_00289	NA	302336	302476	-1	0					colist-exp; TSB-t4-B1; CDM-t4; TSB-t2-B1; CDM-t2	10.3; 9.96; 9.56; 9.55; 9.44	vancRPMI-exp; nonad25-1h; nonad50-1h; vancTSB-exp; CO2-1h	7.27; 7.3; 7.32; 7.34; 7.35	S91	new_302318_302465_1	-0.479109261194502	-9.6	0.921985815602837	0.878378378378378	130	NA	NA	NA	0	70	A166	B58	C20	AS target	na	-	-	NA	SAOUHSC_A01723, SAOUHSC_A02094, SAOUHSC_A00283, SAOUHSC_01959, SAOUHSC_01442, SAOUHSC_02141, SAOUHSC_01494, SAOUHSC_01544, SAOUHSC_A02856, SAOUHSC_A01079	0.9, 0.83, 0.82, 0.81, 0.81, 0.8, 0.79, 0.79, 0.79, 0.79	SAOUHSC_02978, queC, SAOUHSC_00250, SAOUHSC_01870, SAOUHSC_00955, S161, tig, rpoE, potA, SAOUHSC_01480	-0.68, -0.66, -0.66, -0.66, -0.65, -0.65, -0.65, -0.64, -0.64, -0.64
SAOUHSC_00290	pfoR	302466	303416	1	0	U114	SigA			colist-exp; TSB-exp-C; plasma-t4; CO2-2h; flucRPMI-t4	15.7; 14.5; 14.3; 14.2; 14.1	CDM-t4; CDM-t2; TSB-t2-B1; TSB-t4-B1; CDM-exp	9.73; 10.5; 11.1; 11.2; 11.2	NA	NA	NA	NA	0	0	0	302385	303416	1	0.921511627906977	3058	A164	B5	C2	na	na	-	-	NA	S91, prfB, SAOUHSC_00433, SAOUHSC_00775, S1101, SAOUHSC_02823, SAOUHSC_02740, SAOUHSC_00773, SAOUHSC_00431, SAOUHSC_00959	0.9, 0.85, 0.84, 0.84, 0.83, 0.83, 0.83, 0.82, 0.82, 0.82	phoR, ybeY, S312, S868, S660, dgkA, cdd, SAOUHSC_01861, era, phoH	-0.81, -0.81, -0.8, -0.8, -0.8, -0.79, -0.79, -0.79, -0.79, -0.79
SAOUHSC_00291	NA	303759	304877	1	0					pMEM-t2-C1; pMEM-t4-C1; vancTSB-t4; T/SmxTSB-t4; TSB-t4-B3	9.02; 8.96; 8.8; 8.72; 8.67	vancRPMI-t4; CDM-exp; intS9-6h; RPMI-t4-A2; flucRPMI-t4	7.35; 7.35; 7.39; 7.4; 7.4	NA	NA	NA	NA	0	0	0	303759	304877	1	1	248	A167	B43	C24	na	na	-	-	Nucleosides and Nucleotides>Nucleosides and Nucleotides - no subcategory>Pseudouridine Metabolism>Pseudouridine kinase (EC 2.7.1.83)	psuG, gapB, hutU, hutI, S1010, SAOUHSC_00156, S711, pckA, murQ, SAOUHSC_00655	0.89, 0.88, 0.88, 0.87, 0.86, 0.85, 0.85, 0.85, 0.85, 0.85	S246, SAOUHSC_00661, trpE, proS, SAOUHSC_00822, comEA, gapA, glyS, S247, SAOUHSC_02372	-0.85, -0.85, -0.83, -0.81, -0.81, -0.8, -0.8, -0.8, -0.8, -0.8
SAOUHSC_00292	psuG	304852	305775	1	0					pMEM-t2-C1; pMEM-t4-C1; vancTSB-t4; T/SmxTSB-t4; TSB-t4-B3	8.99; 8.77; 8.68; 8.63; 8.6	RPMI-t2-A1; CDM-exp; RPMI-exp-A1; intS9-6h; CO2-2h	7.21; 7.24; 7.35; 7.41; 7.44	NA	NA	NA	NA	0	0	0	304852	305775	1	1	249	A167	B43	C24	na	na	-	-	Nucleosides and Nucleotides>Nucleosides and Nucleotides - no subcategory>Pseudouridine Metabolism>Pseudouridine 5'-phosphate glycosidase	SAOUHSC_00291, SAOUHSC_00293, copA, SAOUHSC_00296, SAOUHSC_02188, gapB, hutI, sdaAA, araB, glvC	0.89, 0.84, 0.8, 0.78, 0.77, 0.77, 0.77, 0.77, 0.77, 0.77	S436, S1149, S246, S581, SAOUHSC_00661, SAOUHSC_01514, SAOUHSC_02459, dtd, glyS, S659	-0.77, -0.74, -0.74, -0.73, -0.73, -0.72, -0.72, -0.72, -0.72, -0.71
SAOUHSC_00293	NA	305786	307006	1	0					colist-exp; vancTSB-t4; TSB-t4-B2; TSB-t4-B3; pMEM-t2-C1	9.52; 9.28; 9.07; 9; 8.97	RPMI-t2-A1; CDM-exp; anaer-2h; pMEM-exp-C1; intS9-2h	7.26; 7.5; 7.65; 7.68; 7.7	NA	NA	NA	NA	0	0	0	305786	307006	1	1	643	A73	B3	C3	na	na	-	-	Nucleosides and Nucleotides>Nucleosides and Nucleotides - no subcategory>Pseudouridine Metabolism>Probable pyrimidine nucleoside transport protein associated with pseudouridine catabolism	glvC, SAOUHSC_02828, ami, SAOUHSC_02182, SAOUHSC_00107, SAOUHSC_01507, SAOUHSC_00334, acpD, psuG, cobB	0.9, 0.86, 0.85, 0.84, 0.84, 0.84, 0.84, 0.84, 0.84, 0.83	SAOUHSC_02149, SAOUHSC_01870, hsdS, SAOUHSC_01514, purB, S835, SAOUHSC_00955, ipk, lytH, S786	-0.86, -0.85, -0.85, -0.84, -0.84, -0.83, -0.83, -0.83, -0.82, -0.81
SAOUHSC_00294	NA	307111	308643	-1	0					pMEM-t4-C1; pMEM-t2-C1; colist-exp; eryTSB-t4; TSB-t2-C	10.3; 10.3; 9.48; 9.22; 9.15	RPMI-t2-A1; TSB-exp-A; RPMI-exp-A1; CDM-exp; pMEM-exp-C1	7.07; 7.17; 7.18; 7.25; 7.47	NA	NA	NA	NA	0	0	0	307111	308643	1	1	318	A168	B54	C11	na	na	-	-	Cell Wall and Capsule>Capsular and extracellular polysacchrides>Sialic Acid Metabolism>Predicted sialic acid transporter	nanA, SAOUHSC_00296, SAOUHSC_02815, SAOUHSC_00299, SAOUHSC_02729, S1061, S1120, lmrP, acuC, rocA	0.89, 0.88, 0.83, 0.81, 0.81, 0.8, 0.8, 0.78, 0.77, 0.75	SAOUHSC_00673, S258, SAOUHSC_01931, S325, gid, SAOUHSC_01479, udk, prfC, SAOUHSC_01412, pbpA	-0.72, -0.69, -0.67, -0.67, -0.67, -0.67, -0.67, -0.66, -0.66, -0.66
SAOUHSC_00295	nanA	308683	309564	-1	0	U115	SigA			pMEM-t4-C1; pMEM-t2-C1; TSB-t2-C; intS9-2h; ciproTSB-t4	10.4; 10.2; 9.24; 8.96; 8.94	RPMI-exp-A1; flucRPMI-t4; CDM-exp; RPMI-t2-A1; plasma-t4	7.15; 7.21; 7.21; 7.22; 7.24	NA	NA	NA	NA	0	0	0	308683	309564	1	1	319	A168	B54	C11	na	na	-	-	Cell Wall and Capsule>Capsular and extracellular polysacchrides>Sialic Acid Metabolism>N-acetylneuraminate lyase (EC 4.1.3.3)	S1061, SAOUHSC_00294, SAOUHSC_02729, SAOUHSC_00296, acuC, rocA, S1176, lip, acuA, S1175	0.9, 0.89, 0.89, 0.89, 0.88, 0.87, 0.86, 0.86, 0.86, 0.86	gapR, gid, S322, gapA, SAOUHSC_01679, trpE, SAOUHSC_01479, S665, SAOUHSC_01478, queC	-0.76, -0.76, -0.75, -0.74, -0.73, -0.73, -0.71, -0.71, -0.71, -0.71
SAOUHSC_00296	NA	309722	310582	1	0					pMEM-t4-C1; CO2-6h; pMEM-t2-C1; TSB-t2-C; TSB-t4-C	11; 10.2; 10.1; 9.8; 9.58	TSB-exp-A; RPMI-t2-A1; RPMI-exp-A1; CDM-exp; flucRPMI-t4	7.67; 7.7; 7.79; 7.95; 7.98	NA	NA	NA	NA	0	0	0	309722	310582	1	1	317	A168	B54	C11	na	na	-	-	Cell Wall and Capsule>Capsular and extracellular polysacchrides>Sialic Acid Metabolism>N-acetylmannosamine kinase (EC 2.7.1.60)	nanA, SAOUHSC_00294, SAOUHSC_02729, S1061, rocA, gapB, fbp, S1125, acuC, SAOUHSC_02868	0.89, 0.88, 0.86, 0.85, 0.84, 0.81, 0.81, 0.81, 0.81, 0.81	S765, trpE, gapA, pbpA, prfC, gapR, comEA, S322, queC, SAOUHSC_01514	-0.71, -0.71, -0.71, -0.71, -0.7, -0.7, -0.7, -0.69, -0.69, -0.68
SAOUHSC_00297	NA	310860	311660	-1	0	U116	SigA			colist-exp; RPMI/FCS-exp; TSB-exp-C; intTHP1-2h; TSB-exp-B3	11.4; 11; 10.9; 10.7; 10.7	CDM-t4; vancTSB-t4; TSB-t4-B1; TSB-t4-B2; flucTSB-t4	8.17; 8.26; 8.32; 8.39; 8.39	NA	NA	NA	NA	0	0	0	310860	311660	1	1	3217	A18	B5	C2	na	na	-	-	Cell Wall and Capsule>Capsular and extracellular polysacchrides>Sialic Acid Metabolism>Sialic acid utilization regulator, RpiR family	SAOUHSC_01877, SAOUHSC_02823, SAOUHSC_01878, trpS, ltrA, tatC, S100, S1101, S1005, S101	0.92, 0.92, 0.92, 0.92, 0.92, 0.91, 0.91, 0.91, 0.91, 0.9	whiA, SAOUHSC_00788, cdd, epiF, S769, S660, epiE, recO, S311, phoH	-0.91, -0.91, -0.9, -0.9, -0.9, -0.9, -0.9, -0.9, -0.9, -0.9
SAOUHSC_00298	nanE	311800	312468	1	0					colist-exp; pMEM-t4-C1; CO2-6h; RPMI/FCS-exp; pMEM-t2-C1	11.4; 10.7; 10.5; 10.2; 10.2	RPMI-t2-A1; plasma-t4; CDM-exp; CO2-2h; CDM-t4	8.71; 9.04; 9.04; 9.1; 9.13	NA	NA	NA	NA	0	0	0	311800	312468	1	1	2354	A169	B92	C25	na	na	-	-	Cell Wall and Capsule>Capsular and extracellular polysacchrides>Sialic Acid Metabolism>N-acetylmannosamine-6-phosphate 2-epimerase (EC 5.1.3.9)	glpT, SAOUHSC_00322, SAOUHSC_02531, SAOUHSC_02874, SAOUHSC_03040, SAOUHSC_02530, S565, SAOUHSC_02704, SAOUHSC_00582, ccpA	0.66, 0.64, 0.62, 0.6, 0.6, 0.6, 0.6, 0.59, 0.57, 0.56	gpsB, SAOUHSC_01649, S1036, SAOUHSC_01645, SAOUHSC_00968, SAOUHSC_02471, oppA, SAOUHSC_02589, S373, SAOUHSC_00969	-0.56, -0.55, -0.53, -0.53, -0.52, -0.51, -0.51, -0.51, -0.5, -0.5
SAOUHSC_00299	NA	312595	313908	-1	0	U117	SigA			pMEM-t2-C1; TSB-t2-C; ciproTSB-t4; colist-exp; pMEM-t4-C1	11; 10.8; 10.4; 10.3; 10.2	vancTSB-exp; RPMI-exp-A1; ciproTSB-exp; TSB-exp-A; flucTSB-exp	7.37; 7.38; 7.38; 7.4; 7.41	NA	NA	NA	NA	0	0	0	312595	313908	1	1	315	A170	B54	C11	na	na	-	-	NA	SAOUHSC_02729, S1061, acuC, SAOUHSC_01707, fbp, SAOUHSC_01708, acuA, S1120, SAOUHSC_00294, rocA	0.87, 0.87, 0.85, 0.84, 0.82, 0.82, 0.81, 0.81, 0.81, 0.81	prfC, SAOUHSC_01931, fmhB, S258, S895, gid, greA, SAOUHSC_01255, SAOUHSC_00673, S398	-0.8, -0.8, -0.79, -0.79, -0.78, -0.77, -0.77, -0.76, -0.76, -0.76
new_314263_314325_1	S92	314263	314325	1	s-5'	U118	SigA			pMEM-t2-C1; pMEM-t4-C1; ciproTSB-t4; TSB-t2-C; TSB-t4-C	14.6; 14.1; 14.1; 14; 13.7	vancTSB-exp; flucTSB-exp; TSB-exp-B2; RPMI-t2-A1; TSB-exp-A	7.65; 8.28; 8.43; 8.43; 8.91	NA	NA	NA	NA	0	0	0	NA	NA	NA	0	311	A171	B93	C11	na	na	-	-	NA	geh, acuC, acuA, SAOUHSC_00299, nanA, SAOUHSC_00144, SAOUHSC_00294, fbp, S1061, S93	0.77, 0.7, 0.69, 0.69, 0.69, 0.68, 0.67, 0.67, 0.67, 0.66	S978, greA, S427, S298, S398, S392, S258, S239, S765, SAOUHSC_01479	-0.72, -0.7, -0.7, -0.68, -0.67, -0.67, -0.66, -0.65, -0.65, -0.65
SAOUHSC_00300	geh	314326	316398	1	0	U118	SigA			pMEM-t2-C1; pMEM-t4-C1; TSB-t4-C; CO2-6h; TSB-t2-C	16.2; 15.9; 15.1; 15; 14.9	TSB-exp-C; ciproTSB-exp; TSB-exp-A; clindTSB-exp; CDM-exp	9.87; 10.2; 10.2; 10.2; 10.3	NA	NA	NA	NA	0	0	0	314326	316398	1	1	295	A172	B94	C11	na	na	-	-	Fatty Acids, Lipids, and Isoprenoids>Triacylglycerols>Triacylglycerol metabolism>Triacylglycerol lipase (EC 3.1.1.3)	S93, hla, S464, acuA, acuC, S49, glpQ, SAOUHSC_00144, S620, S92	0.96, 0.85, 0.84, 0.83, 0.82, 0.79, 0.79, 0.78, 0.78, 0.77	S978, S427, S298, hslO, S229, SAOUHSC_01479, thiI, S425, SAOUHSC_01425, SAOUHSC_01478	-0.84, -0.81, -0.81, -0.78, -0.76, -0.76, -0.76, -0.76, -0.75, -0.75
new_316416_316527_1	S93	316416	316527	1	s-3'	U118	SigA			pMEM-t2-C1; pMEM-t4-C1; CO2-6h; TSB-t4-C; intS9-6h	16; 15.2; 14.9; 13.7; 13.5	TSB-exp-C; clindTSB-exp; lineTSB-exp; TSB-exp-B3; ciproTSB-exp	8.94; 8.99; 9.03; 9.07; 9.11	NA	NA	NA	NA	0	0	0	NA	NA	NA	0	296	A172	B94	C11	na	na	-	-	NA	geh, hla, S464, S49, glpQ, SAOUHSC_00144, acuA, flr, S673, acuC	0.96, 0.81, 0.81, 0.81, 0.8, 0.79, 0.79, 0.78, 0.78, 0.78	S978, hslO, SAOUHSC_01478, S298, SAOUHSC_01479, SAOUHSC_01425, SAOUHSC_00936, SAOUHSC_01716, S427, thiI	-0.79, -0.79, -0.77, -0.77, -0.77, -0.76, -0.76, -0.76, -0.76, -0.76
new_316533_316639_-1	S94	316533	316639	-1	s-3'					colist-exp; plasma-t4; CO2-1h; nonad25-1h; pMEM-exp-C2	12.1; 11.4; 11.3; 11.2; 11.2	ciproTSB-t4; CDM-t4; clindTSB-t4; TSB-t4-B3; flucTSB-t4	9.5; 9.61; 9.81; 9.89; 9.9	NA	NA	NA	NA	0	0	0	NA	NA	NA	0	2996	A173	B33	C2	na	na	-	-	NA	SAOUHSC_00301, ltrA, S1102, SAOUHSC_02367, S912, S1062, SAOUHSC_02599, panE, S190, S370	0.87, 0.82, 0.82, 0.81, 0.81, 0.81, 0.81, 0.81, 0.81, 0.8	whiA, S311, SAOUHSC_01407, ebpS, SAOUHSC_00788, epiF, SAOUHSC_00656, dgkA, ybeY, acyP	-0.8, -0.8, -0.79, -0.79, -0.79, -0.78, -0.78, -0.78, -0.78, -0.77
SAOUHSC_00301	NA	316640	317467	-1	0					colist-exp; TSB-exp-C; TSB-exp-B1; plasma-t4; RPMI/FCS-exp	11.9; 11.3; 11.2; 11.2; 11.2	ciproTSB-t4; CDM-t4; flucTSB-t4; TSB-t4-C; eryTSB-t4	9.7; 9.91; 9.93; 10; 10.1	NA	NA	NA	NA	0	0	0	316640	317467	1	1	2997	A174	B33	C2	na	na	-	-	NA	SAOUHSC_00302, panE, S94, SAOUHSC_01828, S1102, SAOUHSC_01440, pgi, glcU, thiD, gapR	0.91, 0.88, 0.87, 0.82, 0.8, 0.79, 0.79, 0.79, 0.79, 0.79	SAOUHSC_02475, SAOUHSC_02472, S760, S1029, SAOUHSC_02474, S961, sucB, SAOUHSC_01957, SAOUHSC_01918, SAOUHSC_00166	-0.8, -0.79, -0.79, -0.78, -0.77, -0.77, -0.77, -0.77, -0.77, -0.77
SAOUHSC_00302	NA	317540	318739	-1	0	U119	SigA			colist-exp; clindTSB-exp; TSB-exp-B1; T/SmxTSB-exp; lineTSB-exp	11.4; 10.4; 10.3; 10.2; 10.2	CDM-t4; TSB-t2-B1; TSB-t4-B1; eryTSB-t4; CDM-t2	8.04; 8.31; 8.44; 8.51; 8.53	NA	NA	NA	NA	0	0	0	317540	318739	1	1	2998	A174	B33	C2	na	na	-	-	Miscellaneous>Plant-Prokaryote comparative genomics>At1g69340 At2g40600>Probable NADH-dependent flavin oxidoreductase in cluster with COG2110	SAOUHSC_00301, panE, SAOUHSC_01828, argB, SAOUHSC_01071, rnhC, glcU, argJ, menA, SAOUHSC_01440	0.91, 0.89, 0.86, 0.86, 0.86, 0.85, 0.85, 0.83, 0.83, 0.83	SAOUHSC_01957, SAOUHSC_00166, S1029, SAOUHSC_02650, SAOUHSC_00617, S961, SAOUHSC_01987, SAOUHSC_02472, S302, SAOUHSC_01986	-0.86, -0.86, -0.85, -0.83, -0.83, -0.82, -0.82, -0.82, -0.82, -0.81
SAOUHSC_00303	NA	318835	318927	1	0					CO2-6h; TSB-exp-A; RPMI-exp-A2; RPMI-t2-A1; vancTSB-exp	9.35; 8.98; 8.93; 8.86; 8.78	T/SmxTSB-t4; plasma-t4; intS9-2h; pMEM-exp-C2; vancRPMI-t4	8.1; 8.15; 8.19; 8.19; 8.31	NA	NA	NA	NA	0	0	0	NA	NA	NA	0	2402	A175	B95	C45	na	na	-	-	NA	SAOUHSC_02339, SAOUHSC_03043, SAOUHSC_01484, S360, S214, SAOUHSC_02734, smpB, SAOUHSC_02115, S178, S213	0.5, 0.39, 0.36, 0.36, 0.36, 0.35, 0.35, 0.35, 0.34, 0.33	sgtB, bioW, bioF, bioX, bioB, SAOUHSC_02797, SAOUHSC_02460, SAOUHSC_01348, lysC, SAOUHSC_02724	-0.4, -0.37, -0.37, -0.37, -0.36, -0.35, -0.35, -0.34, -0.34, -0.34
new_318955_319040_1	S95	318955	319040	1	s-5'	U120	SigA			RPMI-exp-A2; flucRPMI-exp; vancRPMI-exp; plasma-exp; RPMI-exp-A1	12.7; 12.7; 12.7; 12.2; 12	plasma-t4; vancRPMI-t4; RPMI-t4-A2; flucRPMI-t4; CO2-6h	8.72; 9.25; 9.49; 9.85; 10	NA	NA	NA	NA	0	0	0	NA	NA	NA	0	1589	A176	B96	C4	na	na	-	-	NA	SAOUHSC_00304, SAOUHSC_00306, SAOUHSC_00307, SAOUHSC_00305, S97, S96, SAOUHSC_00308, SAOUHSC_02654, mvaK1, S72	0.84, 0.75, 0.74, 0.73, 0.72, 0.7, 0.69, 0.62, 0.59, 0.59	SAOUHSC_02756, SAOUHSC_02757, S571, SAOUHSC_00324, S1070, recA, sdrH, msrA2, SAOUHSC_02018, metI	-0.71, -0.68, -0.66, -0.62, -0.61, -0.6, -0.6, -0.59, -0.57, -0.57
SAOUHSC_00304	NA	319041	320042	1	0	U120	SigA			RPMI-exp-A2; flucRPMI-exp; vancRPMI-exp; plasma-exp; T/SmxTSB-t4	11.3; 11.3; 11.2; 11.2; 10.9	plasma-t4; vancRPMI-t4; RPMI-t4-A2; pMEM-t4-C1; RPMI-t2-A1	8.55; 8.7; 8.76; 8.85; 8.97	NA	NA	NA	NA	0	0	0	319041	320042	1	1	1594	A177	B96	C4	na	na	-	-	Miscellaneous>Plant-Prokaryote comparative genomics>At1g69340 At2g40600>Luciferase-like monooxygenase (EC 1.14.-.-) in cluster with COG2110	SAOUHSC_00306, SAOUHSC_00307, SAOUHSC_00305, SAOUHSC_00308, S96, S97, S95, valS, S173, bfmBAA	0.96, 0.95, 0.94, 0.91, 0.9, 0.89, 0.84, 0.71, 0.69, 0.68	SAOUHSC_00704, SAOUHSC_01835, S141, S106, SAOUHSC_00828, SAOUHSC_00043, SAOUHSC_02575, ilvD, S350, S403	-0.7, -0.68, -0.68, -0.67, -0.67, -0.67, -0.67, -0.66, -0.66, -0.66
new_320043_320135_1	S96	320043	320135	1	s-intra	U120	SigA			lineTSB-t4; CDM-t4; clindTSB-t4; TSB-t4-B3; eryTSB-t4	12.2; 12.1; 12; 12; 12	plasma-t4; vancRPMI-t4; RPMI-t4-A2; flucRPMI-t4; CO2-2h	8.89; 9.18; 9.28; 9.59; 9.73	NA	NA	NA	NA	0	0	0	NA	NA	NA	0	1593	A177	B96	C4	na	na	-	-	NA	SAOUHSC_00305, SAOUHSC_00306, SAOUHSC_00307, SAOUHSC_00308, SAOUHSC_00304, S97, deoB, lpdA, S646, SAOUHSC_00333	0.96, 0.93, 0.91, 0.9, 0.9, 0.88, 0.79, 0.78, 0.76, 0.76	SAOUHSC_00828, SAOUHSC_00996, SAOUHSC_00704, SAOUHSC_00989, SAOUHSC_02773, S305, SAOUHSC_02923, S1149, SAOUHSC_00775, S407	-0.8, -0.79, -0.79, -0.78, -0.77, -0.77, -0.76, -0.76, -0.76, -0.76
SAOUHSC_00305	NA	320136	320408	1	0	U120	SigA			lineTSB-t4; TSB-t4-B3; vancTSB-t4; CDM-t4; plasma-exp	11.8; 11.7; 11.7; 11.6; 11.6	plasma-t4; vancRPMI-t4; RPMI-t4-A2; RPMI-t2-A1; flucRPMI-t4	8.85; 8.93; 9.04; 9.3; 9.32	NA	NA	NA	NA	0	0	0	320076	320408	1	0.81981981981982	1595	A177	B96	C4	na	na	-	-	Miscellaneous>Plant-Prokaryote comparative genomics>At1g69340 At2g40600>Biotinyl-lipoyl attachment domain protein, GcvH-like	SAOUHSC_00306, S96, SAOUHSC_00307, SAOUHSC_00304, SAOUHSC_00308, S97, deoB, lpdA, bfmBAA, S646	0.97, 0.96, 0.94, 0.94, 0.91, 0.89, 0.81, 0.78, 0.78, 0.77	SAOUHSC_00989, SAOUHSC_00996, SAOUHSC_00828, SAOUHSC_02139, S407, SAOUHSC_00704, gltC, SAOUHSC_02773, SAOUHSC_00997, S841	-0.8, -0.78, -0.78, -0.78, -0.77, -0.77, -0.76, -0.76, -0.76, -0.75
SAOUHSC_00306	NA	320409	321209	1	0	U120	SigA			TSB-t4-B3; flucRPMI-exp; T/SmxTSB-t4; plasma-exp; lineTSB-t4	11.4; 11.2; 11.2; 11.2; 11.2	vancRPMI-t4; plasma-t4; RPMI-t2-A1; RPMI-t4-A2; pMEM-t4-C1	8.62; 8.67; 8.69; 8.7; 8.8	NA	NA	NA	NA	0	0	0	320409	321209	1	1	1596	A177	B96	C4	na	na	-	-	Miscellaneous>Plant-Prokaryote comparative genomics>At1g69340 At2g40600>COG2110, Macro domain, possibly ADP-ribose binding module	SAOUHSC_00305, SAOUHSC_00307, SAOUHSC_00304, S96, SAOUHSC_00308, S97, bfmBAA, lpdA, deoB, bfmBAB	0.97, 0.97, 0.96, 0.93, 0.93, 0.92, 0.79, 0.79, 0.79, 0.78	SAOUHSC_00704, SAOUHSC_00828, SAOUHSC_00996, SAOUHSC_00989, SAOUHSC_01835, S106, S407, S1149, SAOUHSC_02923, ilvD	-0.77, -0.76, -0.75, -0.74, -0.74, -0.74, -0.73, -0.73, -0.73, -0.72
SAOUHSC_00307	NA	321199	322143	1	0	U120	SigA			clindTSB-exp; flucRPMI-exp; plasma-exp; RPMI-exp-A2; CDM-t4	11.4; 11.3; 11.3; 11.3; 11.2	vancRPMI-t4; RPMI-t2-A1; RPMI-t4-A2; plasma-t4; pMEM-t4-C1	8.58; 8.64; 8.65; 8.68; 8.81	NA	NA	NA	NA	0	0	0	321196	322143	1	0.996835443037975	1590	A177	B96	C4	na	na	-	-	Carbohydrates>Central carbohydrate metabolism>Pyruvate metabolism II acetyl-CoA, acetogenesis from pyruvate>NAD-dependent protein deacetylase of SIR2 family;Cofactors, Vitamins, Prosthetic Groups, Pigments>NAD and NADP>NAD and NADP cofactor biosynthesis global>NAD-dependent protein deacetylase of SIR2 family;Miscellaneous>Plant-Prokaryote comparative genomics>At1g69340 At2g40600>NAD-dependent pro…	SAOUHSC_00308, SAOUHSC_00306, S97, SAOUHSC_00304, SAOUHSC_00305, S96, bfmBAB, lpdA, bfmBAA, gyrA	0.97, 0.97, 0.96, 0.95, 0.94, 0.91, 0.82, 0.82, 0.82, 0.77	SAOUHSC_00828, SAOUHSC_01835, S106, SAOUHSC_00704, ilvD, SAOUHSC_01832, SAOUHSC_02923, S884, S845, serA	-0.81, -0.8, -0.78, -0.77, -0.76, -0.76, -0.76, -0.76, -0.75, -0.75
SAOUHSC_00308	NA	322121	323143	1	0	U120	SigA			clindTSB-exp; lineTSB-t4; TSB-t4-B3; flucRPMI-exp; lineTSB-exp	11.6; 11.6; 11.5; 11.5; 11.5	vancRPMI-t4; RPMI-t4-A2; plasma-t4; flucRPMI-t4; pMEM-t4-C1	8.77; 8.9; 8.93; 9.1; 9.13	NA	NA	NA	NA	0	0	0	322121	323143	1	1	1591	A177	B96	C4	na	na	-	-	Amino Acids and Derivatives>Alanine, serine, and glycine>Glycine cleavage system>Lipoate-protein ligase A;Carbohydrates>Central carbohydrate metabolism>Dehydrogenase complexes>Lipoate-protein ligase A;Cofactors, Vitamins, Prosthetic Groups, Pigments>Lipoic acid>Lipoic acid metabolism>Lipoate-protein ligase A;Miscellaneous>Plant-Prokaryote comparative genomics>At1g69340 At2g40600>Lipoate-protein l…	S97, SAOUHSC_00307, SAOUHSC_00306, SAOUHSC_00305, SAOUHSC_00304, S96, bfmBAB, lpdA, murC, menD	0.98, 0.97, 0.93, 0.91, 0.91, 0.9, 0.83, 0.83, 0.82, 0.81	SAOUHSC_00828, SAOUHSC_01835, S106, SAOUHSC_01832, serA, S382, SAOUHSC_02923, S845, ilvD, oppB	-0.86, -0.83, -0.82, -0.81, -0.8, -0.79, -0.79, -0.79, -0.78, -0.78
new_323144_323301_1	S97	323144	323301	1	inter	U120	SigA			vancRPMI-exp; flucRPMI-exp; lineTSB-exp; CDM-t4; clindTSB-exp	11.9; 11.9; 11.8; 11.8; 11.8	vancRPMI-t4; plasma-t4; RPMI-t4-A2; pMEM-t4-C1; flucRPMI-t4	9.14; 9.15; 9.28; 9.49; 9.58	NA	NA	NA	NA	0	0	0	NA	NA	NA	0	1592	A177	B96	C4	na	na	-	-	NA	SAOUHSC_00308, SAOUHSC_00307, SAOUHSC_00306, SAOUHSC_00304, SAOUHSC_00305, S96, bfmBAB, lpdA, murC, bfmBAA	0.98, 0.96, 0.92, 0.89, 0.89, 0.88, 0.82, 0.82, 0.81, 0.8	SAOUHSC_00828, SAOUHSC_01835, SAOUHSC_01832, serA, S106, ilvD, S845, SAOUHSC_02923, oppB, S884	-0.84, -0.83, -0.81, -0.8, -0.79, -0.79, -0.79, -0.78, -0.78, -0.78
new_323303_323457_1	S98	323303	323457	1	5'	U121, U120	SigB, SigA			lineTSB-t4; TSB-t4-B2; clindTSB-t4; TSB-t4-B1; eryTSB-t4	15.3; 15.3; 15.2; 15.1; 15	plasma-t4; CO2-1h; nonad25-1h; RPMI-t2-A1; ciproTSB-exp	10.1; 10.8; 11; 11.1; 11.2	NA	NA	NA	NA	0	0	0	NA	NA	NA	0	995	A21	B3	C3	na	na	-	-	NA	SAOUHSC_00309, S984, S982, SAOUHSC_00065, SAOUHSC_02771, S378, SAOUHSC_02244, epiE, epiG, secA2	0.97, 0.96, 0.95, 0.95, 0.95, 0.95, 0.94, 0.94, 0.94, 0.94	SAOUHSC_02358, rplU, SAOUHSC_01756, S694, S583, rpmA, SAOUHSC_01979, S1005, rpsI, secF	-0.93, -0.93, -0.92, -0.92, -0.92, -0.91, -0.91, -0.91, -0.91, -0.91
SAOUHSC_00309	NA	323458	324483	1	0	U121, U120	SigB, SigA			vancTSB-t4; TSB-t4-B2; lineTSB-t4; TSB-t4-B3; clindTSB-t4	15.3; 15.2; 15.1; 15.1; 15	RPMI-t2-A1; nonad25-1h; RPMI/FCS-exp; TSB-exp-B1; plasma-t4	10.9; 11; 11.1; 11.1; 11.1	NA	NA	NA	NA	0	0	0	323458	324483	1	1	996	A21	B3	C3	na	na	-	-	NA	S984, S98, SAOUHSC_02771, S1155, SAOUHSC_00065, SAOUHSC_02138, secA2, epiE, SAOUHSC_00318, S769	0.97, 0.97, 0.97, 0.97, 0.97, 0.97, 0.97, 0.97, 0.97, 0.97	rplU, S1005, SAOUHSC_01756, S694, SAOUHSC_02358, SAOUHSC_01979, rpmA, rpsI, S906, rho	-0.96, -0.95, -0.94, -0.94, -0.94, -0.94, -0.93, -0.93, -0.93, -0.92
SAOUHSC_00310	ulaA	324576	325922	-1	0	U122	SigA			intTHP1-2h; CO2-6h; TSB-t4-B3; lineTSB-t4; clindTSB-t4	13.2; 11.8; 11.3; 11.1; 11.1	RPMI-t2-A1; RPMI-exp-A1; TSB-exp-A; RPMI-t4-A2; CDM-exp	7.6; 8.02; 8.04; 8.07; 8.08	NA	NA	NA	NA	0	0	0	324576	325922	1	1	491	A178	B63	C3	na	na	-	-	NA	SAOUHSC_00311, SAOUHSC_00312, SAOUHSC_00313, S63, fadA, hlgA, SAOUHSC_00194, putA, S1175, fadB	0.99, 0.97, 0.94, 0.82, 0.79, 0.79, 0.79, 0.78, 0.77, 0.77	miaB, SAOUHSC_01270, S281, SAOUHSC_01871, tmk, SAOUHSC_00727, SAOUHSC_00725, ffh, mutS, fmt	-0.8, -0.78, -0.77, -0.77, -0.76, -0.76, -0.76, -0.75, -0.75, -0.75
SAOUHSC_00311	NA	325937	326221	-1	0	U122	SigA			intTHP1-2h; CO2-6h; TSB-t4-B3; clindTSB-t4; lineTSB-t4	13; 12; 11.2; 11.2; 11.1	RPMI-t2-A1; RPMI-t4-A2; vancRPMI-t4; flucRPMI-t4; CDM-exp	7.52; 7.78; 7.81; 7.83; 7.83	NA	NA	NA	NA	0	0	0	325937	326221	1	1	492	A178	B63	C3	na	na	-	-	NA	SAOUHSC_00312, ulaA, SAOUHSC_00313, S63, fadA, putA, SAOUHSC_00194, hlgA, fadB, S1175	0.99, 0.99, 0.97, 0.87, 0.83, 0.83, 0.83, 0.82, 0.82, 0.82	SAOUHSC_01871, tmk, SAOUHSC_01810, miaB, ffh, aroC, S76, SAOUHSC_01270, accD, SAOUHSC_00014	-0.79, -0.77, -0.77, -0.77, -0.76, -0.76, -0.75, -0.75, -0.75, -0.75
SAOUHSC_00312	NA	326223	326666	-1	0	U122	SigA			intTHP1-2h; CO2-6h; TSB-t4-B3; lineTSB-t4; T/SmxTSB-t4	12.8; 11.5; 10.8; 10.7; 10.7	RPMI-t2-A1; RPMI-t4-A2; flucRPMI-t4; vancRPMI-t4; CDM-exp	7.29; 7.56; 7.57; 7.6; 7.67	NA	NA	NA	NA	0	0	0	326223	326666	1	1	489	A178	B63	C3	na	na	-	-	NA	SAOUHSC_00313, SAOUHSC_00311, ulaA, S63, putA, fadA, SAOUHSC_00194, fadB, S1175, S64	0.99, 0.99, 0.97, 0.84, 0.82, 0.82, 0.8, 0.8, 0.8, 0.8	SAOUHSC_01871, SAOUHSC_01810, S76, pbp2, tmk, pth, aroC, tagF, ffh, accD	-0.74, -0.73, -0.73, -0.73, -0.72, -0.72, -0.72, -0.72, -0.72, -0.71
SAOUHSC_00313	NA	326671	328626	-1	0	U122	SigA			intTHP1-2h; CO2-6h; intS9-2h; lineTSB-t4; TSB-t4-B3	12.6; 11.2; 10.8; 10.6; 10.5	RPMI-t2-A1; RPMI-t4-A2; vancRPMI-t4; flucRPMI-t4; CO2-2h	7.32; 7.38; 7.39; 7.39; 7.48	NA	NA	NA	NA	0	0	0	326671	328626	1	1	490	A178	B63	C3	na	na	-	-	NA	SAOUHSC_00312, SAOUHSC_00311, ulaA, S63, putA, fadA, S1175, fadB, S64, lip	0.99, 0.97, 0.94, 0.83, 0.82, 0.81, 0.8, 0.8, 0.8, 0.79	pth, tagF, SAOUHSC_01871, S76, SAOUHSC_01810, mnmA, pbp2, SAOUHSC_00462, ffh, SAOUHSC_00607	-0.73, -0.72, -0.72, -0.72, -0.71, -0.71, -0.71, -0.7, -0.7, -0.7
SAOUHSC_00314	mepR	328838	329257	1	0	U124	SigA			intTHP1-2h; colist-exp; intTHP1-6h; nonad25-1h; TSB-exp-B3	13; 12.6; 12.5; 12.2; 11.9	TSB-t4-C; TSB-t2-C; T/SmxTSB-t4; flucTSB-t4; TSB-t2-B1	9; 9.37; 9.49; 9.61; 9.7	NA	NA	NA	NA	0	0	0	328838	329257	1	1	3031	A5	B5	C2	na	na	-	-	NA	S3, nnrD, ltrA, SAOUHSC_01338, rpmE2, SAOUHSC_00316, mepA, S775, S792, rpsP	0.87, 0.84, 0.84, 0.84, 0.83, 0.82, 0.82, 0.81, 0.81, 0.81	SAOUHSC_01890, ebpS, crtM, SAOUHSC_00788, ebh, crtQ, crtN, epiE, epiF, S593	-0.83, -0.83, -0.82, -0.82, -0.81, -0.81, -0.8, -0.8, -0.8, -0.8
new_329258_329363_1	S99	329258	329363	1	s-inter	U124	SigA			intTHP1-2h; intTHP1-6h; nonad25-1h; TSB-exp-A; T/SmxTSB-exp	12.5; 11.3; 11.3; 11; 10.8	RPMI-t4-A2; RPMI-t2-A1; flucRPMI-t4; vancRPMI-t4; CO2-6h	7.73; 7.75; 7.78; 7.78; 7.88	NA	NA	NA	NA	0	0	0	NA	NA	NA	0	3158	A179	B5	C2	na	na	-	-	NA	S559, SAOUHSC_01982, mepA, S727, tyrS, S418, SAOUHSC_00677, S184, rpmG, S887	0.87, 0.87, 0.86, 0.85, 0.84, 0.84, 0.83, 0.83, 0.83, 0.83	S550, katA, S122, SAOUHSC_00376, acyP, ohrA, appD, S551, SAOUHSC_02876, appF	-0.81, -0.79, -0.79, -0.79, -0.77, -0.76, -0.76, -0.76, -0.76, -0.76
SAOUHSC_00315	mepA	329364	330719	1	0	U124	SigA			intTHP1-2h; colist-exp; T/SmxTSB-exp; intTHP1-6h; lineTSB-exp	10.7; 10.1; 10; 9.95; 9.91	TSB-t4-B1; RPMI-t2-A1; CDM-t4; TSB-t2-B1; CDM-t2	7.26; 7.34; 7.34; 7.36; 7.38	NA	NA	NA	NA	0	0	0	329364	330719	1	1	3169	A180	B5	C2	na	na	-	-	Cofactors, Vitamins, Prosthetic Groups, Pigments>Riboflavin, FMN, FAD>Riboflavin, FMN and FAD metabolism Extended>Multi antimicrobial extrusion protein (Na(+)/drug antiporter), MATE family of MDR efflux pumps;Virulence, Disease and Defense>Resistance to antibiotics and toxic compounds>Multidrug Resistance Efflux Pumps>Multi antimicrobial extrusion protein (Na(+)/drug antiporter), MATE family of M…	SAOUHSC_01876, S443, S166, rpsD, S699, S165, SAOUHSC_00182, S913, rpmF, SAOUHSC_T00040	0.93, 0.92, 0.91, 0.91, 0.91, 0.9, 0.89, 0.89, 0.89, 0.89	S550, SAOUHSC_00788, acyP, katA, SAOUHSC_01854, SAOUHSC_01024, SAOUHSC_00166, SAOUHSC_02925, SAOUHSC_02581, clpL	-0.87, -0.87, -0.86, -0.86, -0.86, -0.85, -0.84, -0.84, -0.84, -0.84
SAOUHSC_00316	NA	330823	331263	1	0					colist-exp; RPMI-exp-A2; flucRPMI-exp; intTHP1-2h; vancRPMI-exp	10.4; 9.97; 9.88; 9.87; 9.85	TSB-t4-C; CDM-t2; CDM-t4; TSB-t2-B1; TSB-t2-C	7.69; 7.72; 7.84; 7.85; 7.95	NA	NA	NA	NA	0	0	0	330823	331263	1	1	3066	A112	B5	C2	na	na	-	-	NA	rpmE2, rplY, SAOUHSC_01338, SAOUHSC_02911, braB, SAOUHSC_00255, def, S971, rpsP, SAOUHSC_00965	0.88, 0.88, 0.87, 0.87, 0.87, 0.87, 0.87, 0.87, 0.87, 0.86	fdhA, SAOUHSC_02581, SAOUHSC_00788, crtQ, crtM, capI, S995, capH, SAOUHSC_02881, capG	-0.9, -0.89, -0.89, -0.88, -0.88, -0.87, -0.87, -0.87, -0.87, -0.87
SAOUHSC_00317	glpT	331346	332704	-1	0					colist-exp; CO2-6h; intS9-2h; clindTSB-exp; intTHP1-2h	11.4; 10.4; 9.85; 9.57; 9.53	CDM-t4; CDM-t2; TSB-t2-B1; RPMI-t2-A1; plasma-t4	7.66; 7.7; 7.97; 8.02; 8.04	NA	NA	NA	NA	0	0	0	331346	332704	1	1	2355	A181	B92	C25	na	na	-	-	Carbohydrates>Sugar alcohols>Glycerol and Glycerol-3-phosphate Uptake and Utilization>Glycerol-3-phosphate transporter	SAOUHSC_02823, argJ, uppP, argB, SAOUHSC_00255, argC, argD, S1101, ltrA, SAOUHSC_00316	0.76, 0.76, 0.76, 0.75, 0.75, 0.75, 0.75, 0.74, 0.74, 0.73	S763, S762, SAOUHSC_01664, SAOUHSC_01649, SAOUHSC_01665, SAOUHSC_01314, SAOUHSC_01407, truncated-tnp, SAOUHSC_00163, SAOUHSC_01408	-0.8, -0.8, -0.79, -0.79, -0.77, -0.77, -0.76, -0.76, -0.76, -0.75
SAOUHSC_00318	NA	333012	333938	1	0	U126	SigB			TSB-t4-B3; lineTSB-t4; TSB-t4-B1; T/SmxTSB-t4; clindTSB-t4	13.6; 13.5; 13.5; 13.5; 13.4	intS9-6h; intTHP1-6h; vancTSB-exp; CO2-1h; flucRPMI-exp	8.81; 9; 9; 9.05; 9.11	NA	NA	NA	NA	0	0	0	333012	333938	1	1	1023	A21	B3	C3	na	na	-	-	NA	SAOUHSC_00319, SAOUHSC_00320, secA2, SAOUHSC_02772, epiE, SAOUHSC_02244, epiG, SAOUHSC_00309, SAOUHSC_02984, S770	1, 0.98, 0.97, 0.97, 0.97, 0.97, 0.97, 0.97, 0.96, 0.96	rho, SAOUHSC_01979, SAOUHSC_00540, SAOUHSC_02668, rplU, S372, S1005, S908, spsB, braB	-0.95, -0.95, -0.95, -0.95, -0.95, -0.94, -0.94, -0.94, -0.94, -0.94
SAOUHSC_00319	NA	333952	335013	1	0	U126	SigB			TSB-t4-B3; T/SmxTSB-t4; lineTSB-t4; TSB-t4-B1; vancTSB-t4	13.7; 13.6; 13.5; 13.5; 13.4	intS9-6h; RPMI-t2-A1; intTHP1-6h; nonad25-1h; vancTSB-exp	8.88; 8.96; 9.15; 9.15; 9.16	NA	NA	NA	NA	0	0	0	333952	335013	1	1	1024	A21	B3	C3	na	na	-	-	NA	SAOUHSC_00318, SAOUHSC_00320, secA2, epiE, epiG, SAOUHSC_00309, SAOUHSC_02908, SAOUHSC_02984, SAOUHSC_02244, crtN	1, 0.98, 0.97, 0.97, 0.97, 0.97, 0.97, 0.96, 0.96, 0.96	SAOUHSC_02668, rho, SAOUHSC_01979, S908, rplU, S1040, S1005, SAOUHSC_00540, SAOUHSC_01756, S372	-0.96, -0.95, -0.95, -0.95, -0.95, -0.95, -0.94, -0.94, -0.94, -0.94
SAOUHSC_00320	NA	335027	335593	1	0	U126	SigB			TSB-t4-B1; CDM-t4; TSB-t4-B2; vancTSB-t4; TSB-t4-B3	13.3; 13.2; 13.1; 13; 13	RPMI-exp-A2; TSB-exp-B3; intS9-6h; vancRPMI-exp; ciproTSB-exp	8.68; 8.82; 8.84; 8.84; 8.84	NA	NA	NA	NA	0	0	0	335027	335593	1	1	1022	A21	B3	C3	na	na	-	-	Sulfur Metabolism>Organic sulfur assimilation>Alkanesulfonates Utilization>FMN reductase (EC 1.5.1.29)	SAOUHSC_00319, SAOUHSC_00318, S1011, SAOUHSC_02908, S769, SAOUHSC_02771, SAOUHSC_02244, hutG, SAOUHSC_00309, epiE	0.98, 0.98, 0.97, 0.97, 0.97, 0.96, 0.95, 0.95, 0.95, 0.95	rpmI, rho, S908, infC, SAOUHSC_01979, S914, rplU, S718, pnpA, SAOUHSC_01756	-0.95, -0.95, -0.95, -0.95, -0.95, -0.95, -0.95, -0.94, -0.94, -0.94
SAOUHSC_00322	NA	335653	336648	-1	0	U127	SigA			colist-exp; anaer-2h; pMEM-exp-C2; CO2-1h; RPMI/FCS-exp	13.6; 11.4; 10.9; 10.9; 10.9	lineTSB-t4; RPMI-t2-A1; TSB-t4-B1; RPMI-t4-A2; eryTSB-t4	8.93; 8.98; 9.01; 9.19; 9.27	NA	NA	NA	NA	0	0	0	335653	336648	1	1	3015	A182	B33	C2	na	na	-	-	NA	SAOUHSC_01608, SAOUHSC_02621, SAOUHSC_00161, S212, SAOUHSC_00675, eutD, SAOUHSC_01596, SAOUHSC_00575, S899, SAOUHSC_02324	0.79, 0.79, 0.78, 0.77, 0.77, 0.77, 0.77, 0.76, 0.76, 0.76	SAOUHSC_01854, SAOUHSC_01407, SAOUHSC_02982, SAOUHSC_01408, SAOUHSC_01463, SAOUHSC_00969, arlS, S595, SAOUHSC_01987, acyP	-0.79, -0.79, -0.76, -0.75, -0.75, -0.74, -0.72, -0.72, -0.72, -0.72
SAOUHSC_00323	NA	336647	337054	1	0					TSB-t4-B1; T/SmxTSB-t4; TSB-t2-B1; flucTSB-t4; vancTSB-t4	9.62; 9.45; 9.36; 9.33; 9.32	ciproTSB-exp; TSB-exp-B2; TSB-exp-B3; vancTSB-exp; eryTSB-exp	7.56; 7.63; 7.65; 7.66; 7.68	NA	NA	NA	NA	0	0	0	NA	NA	NA	0	678	A183	B3	C3	na	na	-	-	NA	S881, SAOUHSC_02663, SAOUHSC_02928, S1128, SAOUHSC_02577, narI, S1079, SAOUHSC_01734, S957, S1078	0.83, 0.82, 0.82, 0.81, 0.81, 0.81, 0.8, 0.8, 0.8, 0.8	SAOUHSC_01979, lysS, proS, apt, SAOUHSC_01976, S512, SAOUHSC_01239, SAOUHSC_01338, def, tilS	-0.82, -0.82, -0.81, -0.81, -0.81, -0.81, -0.8, -0.8, -0.8, -0.8
SAOUHSC_00324	NA	337067	337612	1	0	U128	SigA			vancRPMI-t4; CO2-2h; plasma-t4; CO2-6h; flucRPMI-t4	12.8; 12.7; 12.7; 12.6; 12.6	TSB-exp-B2; clindTSB-exp; flucTSB-exp; eryTSB-exp; lineTSB-exp	8.99; 9.03; 9.05; 9.06; 9.09	NA	NA	NA	NA	0	0	0	337067	337612	1	1	2002	A184	B9	C6	na	na	-	-	Protein Metabolism>Protein biosynthesis>Ribosome biogenesis bacterial>Ribosomal-protein-L7p-serine acetyltransferase;Protein Metabolism>Protein processing and modification>Ribosomal protein S5p acylation>Ribosomal-protein-L7p-serine acetyltransferase	SAOUHSC_02875, SAOUHSC_02605, SAOUHSC_02924, S349, S1150, S1009, SAOUHSC_01832, S7, appA, SAOUHSC_01835	0.85, 0.84, 0.84, 0.82, 0.82, 0.81, 0.8, 0.8, 0.8, 0.79	fapR, plsX, mvaK1, fabD, SAOUHSC_00523, nsaS, S609, engB, fabG, mvaD	-0.88, -0.85, -0.84, -0.84, -0.83, -0.81, -0.8, -0.8, -0.79, -0.79
SAOUHSC_00325	NA	337880	338734	1	0					vancTSB-t4; TSB-t4-B2; plasma-t4; lineTSB-t4; CDM-t4	10.4; 10.3; 10.2; 10.2; 10.1	colist-exp; intTHP1-6h; intS9-2h; TSB-exp-A; RPMI-exp-A1	7.87; 7.98; 8.04; 8.22; 8.25	NA	NA	NA	NA	0	0	0	337880	338734	1	1	442	A185	B21	C3	na	na	-	-	Iron acquisition and metabolism>Iron acquisition and metabolism - no subcategory>Ferrous iron transporter EfeUOB, low-pH-induced>Ferrous iron transport periplasmic protein EfeO, contains peptidase-M75 domain and (frequently) cupredoxin-like domain	SAOUHSC_00326, SAOUHSC_00327, S804, appD, appF, SAOUHSC_00037, SAOUHSC_00969, SAOUHSC_02819, S1178, S122	0.92, 0.86, 0.82, 0.82, 0.82, 0.79, 0.79, 0.78, 0.78, 0.78	S1020, S51, mvaS, S189, ptsG, SAOUHSC_02633, S826, S699, lspA, SAOUHSC_01876	-0.84, -0.83, -0.82, -0.82, -0.82, -0.81, -0.81, -0.81, -0.8, -0.8
SAOUHSC_00326	NA	338731	339960	1	0					lineTSB-t4; vancTSB-t4; TSB-t4-B3; plasma-t4; TSB-t4-B2	10.4; 10.4; 10.3; 10.2; 10.2	intS9-2h; RPMI-exp-A1; TSB-exp-A; intTHP1-6h; intTHP1-2h	7.97; 8.14; 8.17; 8.17; 8.31	NA	NA	NA	NA	0	0	0	338731	339960	1	1	443	A185	B21	C3	na	na	-	-	Iron acquisition and metabolism>Iron acquisition and metabolism - no subcategory>Ferrous iron transporter EfeUOB, low-pH-induced>Ferrous iron transport peroxidase EfeB	SAOUHSC_00327, SAOUHSC_00325, S1172, SAOUHSC_02818, S804, SAOUHSC_02929, SAOUHSC_00810, norC, SAOUHSC_02180, sspB	0.92, 0.92, 0.83, 0.83, 0.82, 0.81, 0.81, 0.81, 0.81, 0.81	S189, nupC, S826, S1041, SAOUHSC_00526, S1000, S434, S445, S181, S51	-0.81, -0.81, -0.81, -0.81, -0.81, -0.8, -0.8, -0.79, -0.79, -0.79
SAOUHSC_00327	NA	339971	341653	1	0					TSB-t4-B2; vancTSB-t4; plasma-t4; CDM-t4; lineTSB-t4	10; 9.99; 9.9; 9.77; 9.76	intS9-2h; RPMI-exp-A1; TSB-exp-A; intTHP1-2h; intTHP1-6h	7.98; 8.13; 8.18; 8.24; 8.28	S100	new_341650_341745_-1	-0.494333202634031	-10.3	0.0023767082590612	0.0416666666666667	4	339938	341653	1	0.980769230769231	444	A185	B21	C3	na	na	-	-	Iron acquisition and metabolism>Iron acquisition and metabolism - no subcategory>Ferrous iron transporter EfeUOB, low-pH-induced>Ferrous iron transport permease EfeU	SAOUHSC_00326, SAOUHSC_00325, SAOUHSC_02818, S1172, SAOUHSC_02991, S16, SAOUHSC_02929, SAOUHSC_00042, appF, S960	0.92, 0.86, 0.81, 0.79, 0.78, 0.78, 0.78, 0.77, 0.77, 0.77	lspA, S51, SAOUHSC_02149, S189, SAOUHSC_00526, rpmF, S187, rpsL, S408, gerCC	-0.78, -0.76, -0.76, -0.76, -0.75, -0.75, -0.74, -0.74, -0.74, -0.74
new_341650_341745_-1	S100	341650	341745	-1	s-3'	U129, U130	SigA, SigA			TSB-exp-C; colist-exp; ciproTSB-exp; clindTSB-exp; TSB-exp-B1	14.3; 14; 13.2; 13.1; 13	CDM-t4; CDM-t2; TSB-t4-B1; TSB-t4-B2; TSB-t4-B3	7.53; 7.72; 7.87; 8.43; 8.45	NA	SAOUHSC_00327	-0.494333202634031	-10.3	0.0416666666666667	0.0023767082590612	4	NA	NA	NA	0	3279	A13	B5	C2	na	na	-	-	NA	tatC, S101, SAOUHSC_00329, SAOUHSC_00330, S103, S102, SAOUHSC_01878, S741, SAOUHSC_01877, ltrA	0.99, 0.98, 0.98, 0.96, 0.95, 0.95, 0.95, 0.95, 0.94, 0.93	recO, S660, phoH, arcC1, cdd, era, ybeY, epiF, epiE, S769	-0.91, -0.9, -0.9, -0.9, -0.9, -0.9, -0.89, -0.89, -0.89, -0.89
SAOUHSC_00328	tatC	341746	342402	-1	0	U129, U130	SigA, SigA			TSB-exp-C; colist-exp; clindTSB-exp; intTHP1-2h; lineTSB-exp	14.1; 13.9; 13.1; 13.1; 13	CDM-t4; CDM-t2; TSB-t4-B1; vancTSB-t4; TSB-t4-B2	7.33; 7.36; 7.52; 8.07; 8.26	NA	NA	NA	NA	0	0	0	341746	342402	1	1	3280	A13	B5	C2	na	na	-	-	Membrane Transport>Protein translocation across cytoplasmic membrane>Twin-arginine translocation system>Twin-arginine translocation protein TatC	S101, SAOUHSC_00329, S100, SAOUHSC_00330, S103, SAOUHSC_01877, S102, SAOUHSC_01878, S741, ltrA	0.99, 0.99, 0.99, 0.96, 0.95, 0.95, 0.95, 0.95, 0.93, 0.93	recO, S660, S269, phoH, arcC1, cdd, S769, ybeY, epiF, era	-0.92, -0.9, -0.9, -0.9, -0.9, -0.9, -0.9, -0.89, -0.89, -0.89
new_342403_342463_-1	S101	342403	342463	-1	s-intra	U129, U130	SigA, SigA			TSB-exp-C; colist-exp; clindTSB-exp; eryTSB-exp; lineTSB-exp	14.1; 13.5; 13; 12.8; 12.8	CDM-t4; CDM-t2; TSB-t4-B1; TSB-t2-B1; TSB-t4-B2	7.19; 7.43; 7.83; 8.23; 8.3	NA	NA	NA	NA	0	0	0	NA	NA	NA	0	3281	A13	B5	C2	na	na	-	-	NA	SAOUHSC_00329, tatC, S100, SAOUHSC_00330, S103, SAOUHSC_01877, S102, SAOUHSC_01878, S741, pbp4	0.99, 0.99, 0.98, 0.96, 0.95, 0.95, 0.95, 0.94, 0.92, 0.92	recO, phoH, S660, cdd, S769, S269, ybeY, era, arcC1, epiF	-0.91, -0.9, -0.89, -0.89, -0.89, -0.89, -0.89, -0.89, -0.89, -0.88
SAOUHSC_00329	NA	342464	342688	-1	0	U129, U130	SigA, SigA			TSB-exp-C; colist-exp; clindTSB-exp; eryTSB-exp; lineTSB-exp	14.2; 13.7; 13.2; 13; 13	CDM-t4; CDM-t2; TSB-t4-B1; TSB-t2-B1; vancTSB-t4	7.4; 7.67; 8.3; 8.74; 8.74	NA	NA	NA	NA	0	0	0	342464	342679	1	1	3282	A13	B5	C2	na	na	-	-	Membrane Transport>Protein translocation across cytoplasmic membrane>Twin-arginine translocation system>Twin-arginine translocation protein TatA	S101, tatC, S100, SAOUHSC_00330, S103, S102, SAOUHSC_01877, SAOUHSC_01878, S741, pbp4	0.99, 0.99, 0.98, 0.97, 0.96, 0.96, 0.95, 0.94, 0.93, 0.92	recO, phoH, S660, cdd, phoR, ybeY, era, S769, S269, epiF	-0.91, -0.89, -0.89, -0.89, -0.88, -0.88, -0.88, -0.88, -0.88, -0.87
new_342714_342787_-1	S102	342714	342787	-1	s-inter	U130	SigA			TSB-exp-C; colist-exp; RPMI-t2-A1; intTHP1-2h; T/SmxTSB-exp	14.4; 13.4; 12.9; 12.7; 12.5	CDM-t4; CDM-t2; flucTSB-t4; TSB-t4-B1; vancTSB-t4	7.43; 7.57; 7.84; 8.03; 8.13	NA	NA	NA	NA	0	0	0	NA	NA	NA	0	3277	A13	B5	C2	na	na	-	-	NA	SAOUHSC_00330, S103, SAOUHSC_00329, S101, S100, tatC, S970, S430, glcU, SAOUHSC_01877	0.99, 0.98, 0.96, 0.95, 0.95, 0.95, 0.94, 0.94, 0.94, 0.94	fumC, SAOUHSC_02677, nreB, mqo1, SAOUHSC_01665, narI, orfX, phoH, citZ, sucA	-0.9, -0.9, -0.89, -0.89, -0.89, -0.88, -0.88, -0.88, -0.88, -0.88
SAOUHSC_00330	NA	342788	343177	-1	0	U130	SigA			TSB-exp-C; colist-exp; RPMI-t2-A1; clindTSB-exp; ciproTSB-exp	14.3; 13.5; 12.9; 12.8; 12.6	CDM-t4; CDM-t2; TSB-t4-B1; flucTSB-t4; TSB-t2-B1	7.38; 7.42; 7.78; 7.9; 7.99	NA	NA	NA	NA	0	0	0	342788	343177	1	1	3278	A13	B5	C2	na	na	-	-	NA	S102, S103, SAOUHSC_00329, S101, S100, tatC, SAOUHSC_01877, pbp4, S430, S970	0.99, 0.99, 0.97, 0.96, 0.96, 0.96, 0.95, 0.95, 0.95, 0.95	fumC, nreB, mqo1, SAOUHSC_02677, phoH, narI, citZ, SAOUHSC_01665, citC, sucA	-0.92, -0.91, -0.9, -0.9, -0.9, -0.9, -0.9, -0.89, -0.89, -0.89
new_343178_343239_-1	S103	343178	343239	-1	s-5'	U130	SigA			TSB-exp-C; colist-exp; RPMI-t2-A1; TSB-exp-B1; flucRPMI-t4	14.6; 14; 13.7; 13.4; 13.3	CDM-t4; CDM-t2; vancTSB-t4; flucTSB-t4; TSB-t4-B1	7.28; 7.32; 7.54; 7.8; 7.85	NA	NA	NA	NA	0	0	0	NA	NA	NA	0	3276	A13	B5	C2	na	na	-	-	NA	SAOUHSC_00330, S102, SAOUHSC_00329, SAOUHSC_01877, tatC, S100, S101, pbp4, S430, SAOUHSC_01878	0.99, 0.98, 0.96, 0.95, 0.95, 0.95, 0.95, 0.95, 0.95, 0.95	phoH, fumC, nreB, mqo1, citZ, ybeY, SAOUHSC_02677, citC, S660, orfX	-0.91, -0.91, -0.91, -0.91, -0.9, -0.9, -0.9, -0.9, -0.9, -0.9
SAOUHSC_00331	NA	343418	343621	1	0	U131	SigA			CDM-t4; CDM-t2; TSB-t4-B1; TSB-t4-B3; clindTSB-t4	12.1; 11.8; 11.5; 11.5; 11.5	intS9-6h; intS9-2h; CO2-6h; plasma-t4; flucRPMI-t4	9.36; 9.63; 9.71; 9.73; 9.77	NA	NA	NA	NA	0	0	0	343418	343621	0.999924	1	1502	A186	B19	C13	na	na	-	-	NA	SAOUHSC_00332, SAOUHSC_00333, SAOUHSC_02188, SAOUHSC_02723, SAOUHSC_02186, deoB, SAOUHSC_02275, SAOUHSC_02189, S18, SAOUHSC_02187	0.94, 0.92, 0.8, 0.79, 0.79, 0.79, 0.79, 0.78, 0.78, 0.77	SAOUHSC_01399, SAOUHSC_02888, ilvD, S786, SAOUHSC_00949, SAOUHSC_02923, S1136, ilvB, alr2, S1135	-0.82, -0.8, -0.8, -0.79, -0.79, -0.78, -0.78, -0.77, -0.77, -0.77
SAOUHSC_00332	NA	343618	344331	1	0	U131	SigA			CDM-t4; TSB-t4-B3; clindTSB-t4; vancTSB-t4; CDM-t2	12.2; 12.1; 11.9; 11.9; 11.8	intS9-6h; intS9-2h; flucRPMI-t4; RPMI-t4-A2; vancRPMI-t4	9.4; 9.58; 9.76; 9.9; 9.91	NA	NA	NA	NA	0	0	0	343618	344331	1	1	1503	A186	B19	C13	na	na	-	-	NA	SAOUHSC_00333, SAOUHSC_00331, SAOUHSC_02188, SAOUHSC_02275, SAOUHSC_02186, deoB, SAOUHSC_02723, S980, opp-2D, SAOUHSC_02189	0.98, 0.94, 0.84, 0.83, 0.83, 0.82, 0.81, 0.8, 0.8, 0.8	S1136, SAOUHSC_02888, S1149, SAOUHSC_02923, S786, SAOUHSC_00949, SAOUHSC_00828, ilvD, S1135, mgrA	-0.85, -0.85, -0.84, -0.83, -0.82, -0.82, -0.81, -0.81, -0.81, -0.8
SAOUHSC_00333	NA	344356	345198	1	0	U131	SigA			CDM-t4; clindTSB-t4; TSB-t4-B3; vancTSB-t4; TSB-t4-B1	12.4; 12.2; 12.2; 12.1; 12.1	intS9-6h; intS9-2h; flucRPMI-t4; vancRPMI-t4; RPMI-t4-A2	9.79; 9.86; 10.2; 10.2; 10.2	NA	NA	NA	NA	0	0	0	344356	345198	1	1	1504	A186	B19	C13	na	na	-	-	NA	SAOUHSC_00332, SAOUHSC_00331, SAOUHSC_02275, deoB, SAOUHSC_02188, opp-2D, SAOUHSC_02186, S313, SAOUHSC_02723, SAOUHSC_02464	0.98, 0.92, 0.84, 0.83, 0.83, 0.83, 0.82, 0.81, 0.8, 0.8	S1149, SAOUHSC_02923, S1136, SAOUHSC_02888, SAOUHSC_00828, SAOUHSC_00949, ilvD, S786, SAOUHSC_01399, S106	-0.87, -0.86, -0.85, -0.85, -0.84, -0.83, -0.83, -0.82, -0.81, -0.81
SAOUHSC_00334	NA	345198	345827	1	0	U131	SigA			colist-exp; TSB-t4-B3; clindTSB-t4; T/SmxTSB-t4; lineTSB-t4	12.8; 12.7; 12.6; 12.5; 12.5	RPMI-t2-A1; CDM-exp; intS9-2h; RPMI-exp-A1; CO2-6h	10; 10.4; 10.5; 10.5; 10.5	NA	NA	NA	NA	0	0	0	345198	345827	1	1	1509	A187	B19	C13	na	na	-	-	NA	SAOUHSC_01507, SAOUHSC_00293, appC, copA, SAOUHSC_02828, SAOUHSC_02844, SAOUHSC_02836, frp, SAOUHSC_02846, pepT	0.85, 0.84, 0.81, 0.81, 0.8, 0.8, 0.8, 0.8, 0.79, 0.79	S153, SAOUHSC_00711, ipk, S732, dat, S891, purR, S275, SAOUHSC_02784, S786	-0.88, -0.82, -0.81, -0.81, -0.8, -0.79, -0.79, -0.79, -0.79, -0.79
SAOUHSC_00335	ltrA	346194	347327	-1	0	U132	SigA			colist-exp; intTHP1-2h; TSB-exp-C; TSB-exp-B1; intTHP1-6h	12.1; 11.1; 11; 10.6; 10.5	TSB-t4-B1; CDM-t4; CDM-t2; TSB-t2-B1; vancTSB-t4	7.23; 7.25; 7.25; 7.35; 7.38	NA	NA	NA	NA	0	0	0	346194	347327	1	1	3222	A18	B5	C2	na	na	-	-	NA	SAOUHSC_02823, S1101, SAOUHSC_01878, gltT, SAOUHSC_00190, braB, S1005, S757, SAOUHSC_02104, S568	0.95, 0.94, 0.94, 0.94, 0.94, 0.94, 0.94, 0.93, 0.93, 0.93	epiF, whiA, tagB, epiE, cdd, epiG, SAOUHSC_00788, ybeY, S1170, S770	-0.94, -0.93, -0.93, -0.93, -0.93, -0.93, -0.93, -0.93, -0.92, -0.92
new_347617_347865_1	S104	347617	347865	1	5'	U133	SigA			RPMI/FCS-exp; lineTSB-exp; ciproTSB-exp; T/SmxTSB-exp; clindTSB-exp	14.1; 13.9; 13.9; 13.9; 13.9	vancRPMI-t4; RPMI-t4-A2; CO2-6h; RPMI-t2-A1; flucRPMI-t4	9.34; 9.67; 9.82; 9.84; 10.3	NA	SAOUHSC_A00332	-0.078144340136052	-0.5	0.526104417670683	0.823899371069182	131	347675	347725	0.449743	1	2619	A188	B59	C2	AS	na	-	-	NA	thl, mvaA, mvaD, mvaK1, prs, SAOUHSC_02913, mvaS, glpK, S559, SAOUHSC_00457	0.96, 0.88, 0.86, 0.86, 0.86, 0.85, 0.82, 0.82, 0.82, 0.81	SAOUHSC_02924, appA, S1150, SAOUHSC_00968, appD, SAOUHSC_03019, SAOUHSC_00376, S503, S1181, thrC	-0.89, -0.88, -0.87, -0.86, -0.84, -0.82, -0.81, -0.81, -0.81, -0.81
SAOUHSC_A00332	NA	347735	347893	-1	0					colist-exp; CDM-exp; CDM-t4; CDM-t2; flucTSB-t4	11.5; 9.86; 9.31; 9.18; 9.1	nonad25-1h; nonad50-1h; T/SmxTSB-t4; CO2-1h; pMEM-exp-C1	7.27; 7.61; 7.63; 7.63; 7.72	S104	new_347617_347865_1	-0.078144340136052	-0.5	0.823899371069182	0.526104417670683	131	NA	NA	NA	0	48	A189	B15	C10	AS target	na	-	-	NA	SAOUHSC_A01041, SAOUHSC_01200, SAOUHSC_01309, SAOUHSC_00473, SAOUHSC_02960, SAOUHSC_02602, SAOUHSC_01353, SAOUHSC_A02189, SAOUHSC_01140, SAOUHSC_A02503	0.77, 0.76, 0.73, 0.73, 0.72, 0.72, 0.72, 0.71, 0.7, 0.67	SAOUHSC_02148, SAOUHSC_02790, SAOUHSC_02147, SAOUHSC_02406, S846, SAOUHSC_00754, SAOUHSC_02393, esaA, vga, SAOUHSC_02788	-0.62, -0.62, -0.61, -0.59, -0.58, -0.58, -0.56, -0.55, -0.55, -0.55
SAOUHSC_00336	thl	347866	349047	1	0	U133	SigA			flucTSB-exp; TSB-exp-B2; ciproTSB-exp; colist-exp; CO2-1h	13.8; 13.8; 13.7; 13.7; 13.7	vancRPMI-t4; RPMI-t4-A2; RPMI-t2-A1; flucRPMI-t4; CO2-2h	9.42; 9.78; 9.84; 10.2; 10.7	S105	new_348493_349053_-1	-0.358758284744996	-5.4	0.469543147208122	0.989304812834225	555	347866	349047	1	1	2620	A188	B59	C2	AS target	na	-	-	Amino Acids and Derivatives>Branched-chain amino acids>Isoleucine degradation>3-ketoacyl-CoA thiolase (EC 2.3.1.16);Carbohydrates>Fermentation>Acetyl-CoA fermentation to Butyrate>Acetyl-CoA acetyltransferase (EC 2.3.1.9);Carbohydrates>Fermentation>Butanol Biosynthesis>Acetyl-CoA acetyltransferase (EC 2.3.1.9);Carbohydrates>One-carbon Metabolism>Serine-glyoxylate cycle>3-ketoacyl-CoA thiolase (EC …	S104, mvaA, mvaD, prs, mvaK1, mvaS, S559, fabG, SAOUHSC_00457, SAOUHSC_01459	0.96, 0.88, 0.87, 0.86, 0.85, 0.84, 0.83, 0.82, 0.81, 0.81	SAOUHSC_02924, S1150, appA, SAOUHSC_00376, appD, SAOUHSC_00968, S1181, S122, thrC, thrB	-0.87, -0.87, -0.86, -0.83, -0.83, -0.83, -0.82, -0.82, -0.82, -0.81
new_348493_349053_-1	S105	348493	349053	-1	3'PT					plasma-t4; colist-exp; CDM-exp; vancRPMI-t4; RPMI-t4-A2	10.8; 10.8; 10.5; 10.2; 9.32	TSB-t4-B3; lineTSB-t4; TSB-t4-B2; T/SmxTSB-t4; TSB-t4-B1	7.14; 7.23; 7.3; 7.32; 7.45	thl	SAOUHSC_00336	-0.358758284744996	-5.4	0.989304812834225	0.469543147208122	555	NA	NA	NA	0	2001	A190	B97	C6	AS	na	-	-	NA	SAOUHSC_00337, metI, metE, metC, metH, trpB, S350, trpA, S1004, SAOUHSC_00949	0.81, 0.73, 0.72, 0.72, 0.71, 0.67, 0.67, 0.65, 0.65, 0.65	SAOUHSC_02907, SAOUHSC_02906, SAOUHSC_01675, SAOUHSC_00084, SAOUHSC_01676, scpB, S97, rluB, SAOUHSC_00270, SAOUHSC_00308	-0.61, -0.58, -0.57, -0.56, -0.56, -0.56, -0.53, -0.53, -0.53, -0.53
SAOUHSC_00337	NA	349130	349882	-1	0	U134	SigB	U135	M3	plasma-t4; vancRPMI-t4; CDM-exp; CDM-t2; RPMI-t4-A2	16.1; 14.5; 14.2; 13.1; 12.9	intTHP1-6h; RPMI-exp-A1; intTHP1-2h; TSB-exp-A; TSB-t2-C	9.84; 9.94; 10; 10.1; 10.1	NA	NA	NA	NA	0	0	0	349130	349882	1	1	2012	A191	B9	C6	na	na	-	-	NA	metE, metI, metC, metH, SAOUHSC_00842, S105, S350, SAOUHSC_00843, SAOUHSC_00844, metX	0.94, 0.93, 0.93, 0.93, 0.81, 0.81, 0.79, 0.78, 0.76, 0.76	SAOUHSC_01677, SAOUHSC_01676, SAOUHSC_01675, S722, SAOUHSC_00864, SAOUHSC_01821, mvaK1, S104, S173, S72	-0.7, -0.67, -0.64, -0.62, -0.62, -0.61, -0.59, -0.59, -0.59, -0.58
SAOUHSC_00338	metE	349925	352153	-1	0	U134	SigB	U135	M3	plasma-t4; CDM-exp; vancRPMI-t4; pMEM-t4-C1; CDM-t2	16.1; 14.4; 14.3; 13.1; 13.1	TSB-t4-B1; clindTSB-t4; flucTSB-t4; TSB-t4-B2; TSB-t2-B1	7.94; 8.47; 8.48; 8.48; 8.49	NA	NA	NA	NA	0	0	0	349925	352153	1	1	2013	A191	B9	C6	na	na	-	-	Amino Acids and Derivatives>Lysine, threonine, methionine, and cysteine>Methionine Biosynthesis>5-methyltetrahydropteroyltriglutamate--homocysteine methyltransferase (EC 2.1.1.14)	metH, metC, metI, SAOUHSC_00337, SAOUHSC_00842, S350, SAOUHSC_00843, SAOUHSC_00844, sdrH, S105	0.99, 0.99, 0.99, 0.94, 0.85, 0.83, 0.83, 0.82, 0.75, 0.72	SAOUHSC_01677, S173, SAOUHSC_01676, SAOUHSC_01821, SAOUHSC_01675, S722, SAOUHSC_01736, SAOUHSC_02913, S17, SAOUHSC_01735	-0.77, -0.72, -0.71, -0.66, -0.66, -0.65, -0.65, -0.65, -0.65, -0.62
SAOUHSC_00339	metH	352150	353991	-1	0	U134	SigB	U135	M3	plasma-t4; vancRPMI-t4; CDM-exp; CDM-t2; RPMI-t4-A2	16; 14.1; 13.8; 13.1; 12.5	TSB-t4-B1; TSB-exp-B1; flucTSB-exp; TSB-exp-B2; eryTSB-exp	7.37; 7.49; 7.59; 7.59; 7.59	NA	NA	NA	NA	0	0	0	352150	353991	1	1	2015	A191	B9	C6	na	na	-	-	Amino Acids and Derivatives>Lysine, threonine, methionine, and cysteine>Methionine Biosynthesis>5,10-methylenetetrahydrofolate reductase (EC 1.5.1.20);Carbohydrates>One-carbon Metabolism>One-carbon metabolism by tetrahydropterines>5,10-methylenetetrahydrofolate reductase (EC 1.5.1.20);Carbohydrates>One-carbon Metabolism>Serine-glyoxylate cycle>5,10-methylenetetrahydrofolate reductase (EC 1.5.1.20)	metC, metI, metE, SAOUHSC_00337, SAOUHSC_00842, SAOUHSC_00844, SAOUHSC_00843, S350, sdrH, S8	1, 0.99, 0.99, 0.93, 0.86, 0.84, 0.83, 0.83, 0.78, 0.75	SAOUHSC_01677, SAOUHSC_01676, S173, SAOUHSC_01736, S722, SAOUHSC_02913, SAOUHSC_01821, SAOUHSC_01675, S17, SAOUHSC_01735	-0.79, -0.73, -0.73, -0.7, -0.7, -0.69, -0.69, -0.68, -0.67, -0.67
SAOUHSC_00340	metC	353960	355120	-1	0	U134	SigB	U135	M3	plasma-t4; vancRPMI-t4; CDM-exp; CDM-t2; RPMI-t4-A2	15.9; 14; 13.3; 13; 12.5	TSB-exp-B1; eryTSB-exp; TSB-exp-B2; flucTSB-exp; TSB-t4-B1	7.2; 7.24; 7.28; 7.3; 7.31	NA	NA	NA	NA	0	0	0	353960	355120	1	1	2016	A191	B9	C6	na	na	-	-	Amino Acids and Derivatives>Lysine, threonine, methionine, and cysteine>Methionine Biosynthesis>Cystathionine beta-lyase (EC 4.4.1.8);Sulfur Metabolism>Organic sulfur assimilation>L-Cystine Uptake and Metabolism>Cystathionine beta-lyase (EC 4.4.1.8)	metH, metI, metE, SAOUHSC_00337, SAOUHSC_00842, SAOUHSC_00844, SAOUHSC_00843, S350, sdrH, S8	1, 1, 0.99, 0.93, 0.85, 0.83, 0.83, 0.83, 0.78, 0.75	SAOUHSC_01677, SAOUHSC_01676, S173, SAOUHSC_01821, S722, SAOUHSC_01736, SAOUHSC_02913, SAOUHSC_01675, SAOUHSC_01735, S17	-0.79, -0.74, -0.73, -0.7, -0.7, -0.69, -0.69, -0.69, -0.66, -0.66
SAOUHSC_00341	metI	355117	356220	-1	0	U134	SigB	U135	M3	plasma-t4; vancRPMI-t4; CDM-t2; CDM-exp; RPMI-t4-A2	15.7; 14.1; 13.2; 13.1; 12.6	TSB-t4-B1; TSB-exp-B1; eryTSB-exp; TSB-exp-B2; flucTSB-exp	7.33; 7.36; 7.38; 7.41; 7.44	NA	NA	NA	NA	0	0	0	355117	356220	1	1	2014	A191	B9	C6	na	na	-	-	Amino Acids and Derivatives>Lysine, threonine, methionine, and cysteine>Methionine Biosynthesis>Cystathionine gamma-synthase (EC 2.5.1.48);Sulfur Metabolism>Organic sulfur assimilation>L-Cystine Uptake and Metabolism>Cystathionine gamma-synthase (EC 2.5.1.48)	metC, metH, metE, SAOUHSC_00337, SAOUHSC_00842, S350, SAOUHSC_00844, SAOUHSC_00843, sdrH, SAOUHSC_00324	1, 0.99, 0.99, 0.93, 0.85, 0.83, 0.82, 0.82, 0.77, 0.74	SAOUHSC_01677, SAOUHSC_01676, S173, SAOUHSC_01821, SAOUHSC_01675, S722, SAOUHSC_01736, SAOUHSC_02913, SAOUHSC_01735, mvaK1	-0.8, -0.75, -0.73, -0.7, -0.7, -0.7, -0.68, -0.67, -0.64, -0.63
new_356286_356686_-1	S106	356286	356686	-1	indep	U135	SigA			CDM-exp; CO2-2h; intS9-6h; CO2-6h; plasma-t4	15.8; 15.7; 15.7; 15.2; 14.9	eryTSB-exp; lineTSB-exp; T/SmxTSB-exp; flucTSB-exp; lineTSB-t4	9.69; 9.84; 10; 10; 10.1	NA	NA	NA	NA	0	0	0	NA	NA	NA	0	2054	A192	B8	C6	na	na	Teg40	Cis-acting regulators	NA	SAOUHSC_02923, S884, ilvD, SAOUHSC_00828, ilvB, SAOUHSC_01835, ilvH, S1136, S1149, S585	0.89, 0.89, 0.88, 0.87, 0.87, 0.86, 0.85, 0.84, 0.84, 0.84	S863, truncated-hlb, int, SAOUHSC_00308, SAOUHSC_00333, SAOUHSC_02898, truB, S97, SAOUHSC_01858, rsmE	-0.83, -0.82, -0.82, -0.82, -0.81, -0.8, -0.8, -0.79, -0.79, -0.78
SAOUHSC_00342	NA	356884	357729	1	0	U136	SigA			plasma-t4; vancRPMI-t4; TSB-exp-B2; plasma-exp; vancTSB-exp	11.4; 11.1; 11.1; 11.1; 11.1	colist-exp; intTHP1-6h; intTHP1-2h; lineTSB-t4; intS9-6h	7.95; 9.07; 9.14; 9.5; 9.57	NA	NA	NA	NA	0	0	0	356893	357729	1	1	2903	A193	B2	C2	na	na	-	-	Cell Division and Cell Cycle>Cell Division and Cell Cycle - no subcategory>Bacterial Cytoskeleton>Chromosome (plasmid) partitioning protein ParB;Cell Division and Cell Cycle>Cell Division and Cell Cycle - no subcategory>Two cell division clusters relating to chromosome partitioning>Chromosome (plasmid) partitioning protein ParB	SAOUHSC_00344, mutS, S280, SAOUHSC_00726, SAOUHSC_00724, miaB, SAOUHSC_00725, SAOUHSC_00727, SAOUHSC_01270, SAOUHSC_02297	0.85, 0.85, 0.83, 0.82, 0.81, 0.81, 0.8, 0.8, 0.79, 0.78	SAOUHSC_01315, S314, cvfB, ulaA, SAOUHSC_01817, SAOUHSC_01358, S395, SAOUHSC_00360, SAOUHSC_00111, SAOUHSC_02994	-0.75, -0.69, -0.69, -0.68, -0.68, -0.67, -0.67, -0.65, -0.65, -0.64
new_357749_357885_1	S107	357749	357885	1	s-5'	U137, U136	SigA, SigA			TSB-exp-B2; vancTSB-exp; TSB-exp-B1; flucTSB-exp; lineTSB-exp	12.5; 12.4; 12.4; 12.4; 12.1	colist-exp; TSB-t2-B1; TSB-t4-C; flucTSB-t4; T/SmxTSB-t4	8.29; 9.88; 9.97; 9.97; 10	NA	NA	NA	NA	0	0	0	NA	NA	NA	0	2904	A194	B2	C2	na	na	-	-	NA	SAOUHSC_00344, SAOUHSC_00345, ychF, SAOUHSC_01825, parC, SAOUHSC_01480, ligA, SAOUHSC_01976, udk, thiI	0.96, 0.94, 0.89, 0.88, 0.87, 0.86, 0.85, 0.84, 0.84, 0.83	SAOUHSC_01819, butA, SAOUHSC_00951, SAOUHSC_01864, SAOUHSC_02391, SAOUHSC_01181, S1128, S932, SAOUHSC_02585, SAOUHSC_01831	-0.83, -0.82, -0.81, -0.8, -0.8, -0.79, -0.79, -0.79, -0.79, -0.79
SAOUHSC_00344	NA	357886	358767	1	0	U137, U136	SigA, SigA			TSB-exp-B2; vancTSB-exp; lineTSB-exp; eryTSB-exp; flucTSB-exp	12.9; 12.8; 12.7; 12.6; 12.6	colist-exp; TSB-t2-B1; flucTSB-t4; ciproTSB-t4; TSB-t4-C	8.96; 10.8; 10.8; 10.8; 10.8	NA	NA	NA	NA	0	0	0	357886	358767	1	1	2905	A194	B2	C2	na	na	-	-	Potassium metabolism>Potassium metabolism - no subcategory>Potassium homeostasis>Potassium efflux system KefA protein	S107, SAOUHSC_00345, ychF, SAOUHSC_00724, SAOUHSC_00342, ligA, SAOUHSC_01825, S280, SAOUHSC_01988, SAOUHSC_00726	0.96, 0.92, 0.87, 0.85, 0.85, 0.85, 0.85, 0.83, 0.83, 0.83	SAOUHSC_01819, SAOUHSC_01181, SAOUHSC_01864, epiA, SAOUHSC_00951, SAOUHSC_02391, butA, SAOUHSC_01831, SAOUHSC_02721, S932	-0.77, -0.77, -0.76, -0.76, -0.76, -0.76, -0.76, -0.74, -0.74, -0.74
SAOUHSC_00345	NA	358797	359000	1	0	U137, U136	SigA, SigA			flucTSB-exp; TSB-exp-B2; T/SmxTSB-exp; lineTSB-exp; vancTSB-exp	13.8; 13.7; 13.6; 13.6; 13.6	colist-exp; CO2-6h; eryTSB-t4; T/SmxTSB-t4; CDM-t2	10.9; 11.8; 11.9; 11.9; 12	NA	NA	NA	NA	0	0	0	358797	359000	0.992783	1	2906	A194	B2	C2	na	na	-	-	NA	ychF, S107, SAOUHSC_00344, SAOUHSC_01825, parC, thiI, SAOUHSC_01976, rsmD, tilS, frr	0.96, 0.94, 0.92, 0.9, 0.86, 0.85, 0.85, 0.85, 0.85, 0.84	SAOUHSC_01819, S1128, butA, SAOUHSC_02875, SAOUHSC_02876, SAOUHSC_02604, SAOUHSC_00767, SAOUHSC_01864, S243, S7	-0.85, -0.84, -0.84, -0.82, -0.82, -0.81, -0.81, -0.81, -0.8, -0.8
SAOUHSC_00346	ychF	359012	360109	1	0	U137, U136	SigA, SigA			lineTSB-exp; eryTSB-exp; T/SmxTSB-exp; TSB-exp-B2; TSB-exp-B3	14.3; 14.2; 14.1; 14.1; 14	colist-exp; eryTSB-t4; CO2-6h; flucTSB-t4; TSB-t2-B1	11.8; 12.3; 12.3; 12.4; 12.4	NA	NA	NA	NA	0	0	0	359012	360109	1	1	2907	A194	B2	C2	na	na	-	-	Miscellaneous>Plant-Prokaryote comparative genomics>YebC>GTP-binding and nucleic acid-binding protein YchF;Protein Metabolism>Protein biosynthesis>Universal GTPases>GTP-binding and nucleic acid-binding protein YchF	SAOUHSC_00345, SAOUHSC_01825, SAOUHSC_02107, S107, tilS, parC, frr, rsmD, thiI, S667	0.96, 0.91, 0.89, 0.89, 0.89, 0.89, 0.88, 0.88, 0.88, 0.88	S1128, SAOUHSC_01819, butA, SAOUHSC_02876, SAOUHSC_02604, SAOUHSC_00767, SAOUHSC_02827, ohrA, SAOUHSC_01864, SAOUHSC_02145	-0.88, -0.88, -0.86, -0.85, -0.85, -0.84, -0.84, -0.83, -0.83, -0.83
SAOUHSC_00347	NA	360195	360386	-1	0	U139	SigA			TSB-t4-B2; vancTSB-t4; ciproTSB-exp; pMEM-t4-C1; lineTSB-t4	12.4; 12.3; 12.2; 12.1; 12.1	plasma-exp; flucRPMI-exp; RPMI-exp-A2; vancRPMI-exp; pMEM-exp-C1	8.42; 8.91; 8.92; 9.06; 9.13	NA	NA	NA	NA	0	0	0	360195	360386	0.999998	1	1124	A195	B3	C3	na	na	-	-	NA	SAOUHSC_02157, S847, S812, SAOUHSC_02016, SAOUHSC_01334, SAOUHSC_02077, SAOUHSC_02051, SAOUHSC_02600, S1177, S575	0.83, 0.77, 0.75, 0.74, 0.73, 0.73, 0.73, 0.73, 0.73, 0.73	pepF, nusG, SAOUHSC_01383, S616, S160, secE, htrA, S274, alr, SAOUHSC_02009	-0.78, -0.77, -0.76, -0.73, -0.73, -0.73, -0.73, -0.73, -0.72, -0.72
new_360532_360629_1	S108	360532	360629	1	s-5'	U140	SigA			T/SmxTSB-exp; pMEM-exp-C2; intTHP1-2h; TSB-exp-B1; RPMI-exp-A2	16; 16; 16; 16; 16	CDM-t4; CDM-t2; flucTSB-t4; ciproTSB-t4; TSB-t4-B1	11.8; 11.8; 12.6; 12.8; 12.8	NA	NA	NA	NA	0	0	0	NA	NA	NA	0	3714	A157	B5	C2	na	na	-	-	NA	rpsF, ssb, S694, S962, rplU, rplM, rpmI, S967, rpsI, S289	0.98, 0.97, 0.96, 0.95, 0.95, 0.95, 0.94, 0.94, 0.94, 0.94	S769, epiE, epiG, epiF, S770, S269, S1011, capN, SAOUHSC_00320, capM	-0.93, -0.93, -0.93, -0.92, -0.92, -0.92, -0.91, -0.91, -0.91, -0.91
SAOUHSC_00348	rpsF	360630	360926	1	0	U140	SigA			RPMI-exp-A1; eryTSB-exp; TSB-exp-B1; clindTSB-exp; lineTSB-exp	16.2; 16.1; 16.1; 16; 16	CDM-t4; CDM-t2; flucTSB-t4; TSB-t2-B1; TSB-t4-B1	12.1; 12.1; 12.6; 12.7; 12.7	NA	NA	NA	NA	0	0	0	360630	360926	1	1	3715	A157	B5	C2	na	na	-	-	Protein Metabolism>Protein biosynthesis>Ribosome SSU bacterial>SSU ribosomal protein S6p	ssb, S108, rplU, S694, rplM, rpsI, S508, rpsR, S962, rpsB	0.99, 0.98, 0.96, 0.96, 0.96, 0.96, 0.95, 0.95, 0.95, 0.95	S769, epiE, epiG, epiF, S770, S1011, capN, capM, capK, capL	-0.94, -0.94, -0.94, -0.94, -0.93, -0.93, -0.93, -0.92, -0.92, -0.92
SAOUHSC_00349	ssb	360947	361450	1	0	U140	SigA			clindTSB-exp; lineTSB-exp; TSB-exp-B3; ciproTSB-exp; eryTSB-exp	16.3; 16.2; 16.2; 16.2; 16.2	CDM-t4; CDM-t2; TSB-t4-B1; TSB-t2-B1; flucTSB-t4	12.2; 12.4; 12.8; 12.9; 12.9	NA	NA	NA	NA	0	0	0	360947	361450	1	1	3716	A157	B5	C2	na	na	-	-	DNA Metabolism>DNA repair>DNA repair, bacterial RecFOR pathway>Single-stranded DNA-binding protein;DNA Metabolism>DNA repair>DNA repair, bacterial>Single-stranded DNA-binding protein;DNA Metabolism>DNA repair>DNA repair, bacterial UmuCD system>Single-stranded DNA-binding protein	rpsF, S108, rplM, rplU, rpsI, S694, S962, SAOUHSC_01756, rpmI, S967	0.99, 0.97, 0.96, 0.96, 0.96, 0.95, 0.95, 0.95, 0.95, 0.95	S769, epiE, epiF, epiG, S770, S1011, S269, capN, SAOUHSC_02771, hutG	-0.94, -0.94, -0.93, -0.93, -0.93, -0.92, -0.92, -0.92, -0.91, -0.91
SAOUHSC_00350	rpsR	361502	361744	1	0	U140	SigA			RPMI/FCS-exp; intTHP1-2h; eryTSB-exp; RPMI-exp-A1; intTHP1-6h	16; 15.7; 15.7; 15.6; 15.6	CDM-t4; CDM-t2; flucTSB-t4; TSB-t2-B1; ciproTSB-t4	11.3; 11.5; 11.6; 11.8; 11.8	NA	NA	NA	NA	0	0	0	361502	361744	1	1	3709	A157	B5	C2	na	na	-	-	Phages, Prophages, Transposable elements, Plasmids>Pathogenicity islands>Staphylococcal pathogenicity islands SaPI>SSU ribosomal protein S18p;Protein Metabolism>Protein biosynthesis>Ribosome SSU bacterial>SSU ribosomal protein S18p	rpsF, rplT, ssb, rpsI, rplU, SAOUHSC_01756, rpmH, rplM, rpmA, S694	0.95, 0.95, 0.94, 0.94, 0.94, 0.94, 0.93, 0.93, 0.93, 0.93	S770, epiE, epiF, epiG, SAOUHSC_02138, hutG, SAOUHSC_00309, pnbA, SAOUHSC_01860, crtN	-0.91, -0.91, -0.91, -0.9, -0.9, -0.89, -0.89, -0.89, -0.89, -0.89
new_361935_362007_-1	S109	361935	362007	-1	s-indep					colist-exp; intS9-6h; CO2-6h; CDM-t4; CO2-2h	14.2; 12.6; 12.4; 12.4; 12.3	RPMI-exp-A1; pMEM-exp-C1; TSB-t2-C; intTHP1-6h; ciproTSB-t4	9.32; 9.47; 9.98; 10.1; 10.2	NA	NA	NA	NA	0	0	0	NA	NA	NA	0	111	A196	B98	C46	na	na	-	-	NA	SAOUHSC_A01041, SAOUHSC_01353, S1008, S929, SAOUHSC_02852, SAOUHSC_T00056, S807, SAOUHSC_A00332, SAOUHSC_02960, SAOUHSC_00473	0.61, 0.56, 0.54, 0.53, 0.52, 0.52, 0.52, 0.52, 0.51, 0.5	recX, SAOUHSC_01999, SAOUHSC_01268, SAOUHSC_01455, SAOUHSC_01998, SAOUHSC_02476, SAOUHSC_00227, S530, S1137, S791	-0.53, -0.51, -0.51, -0.5, -0.5, -0.49, -0.48, -0.48, -0.48, -0.47
SAOUHSC_00351	NA	362010	362948	-1	0					RPMI-t2-A1; vancRPMI-t4; CO2-2h; CDM-exp; colist-exp	9.85; 9.79; 9.78; 9.73; 9.7	lineTSB-exp; ciproTSB-exp; intTHP1-2h; intS9-2h; T/SmxTSB-exp	8.83; 8.86; 8.89; 8.91; 8.92	NA	NA	NA	NA	0	0	0	362010	362984	1	0.963076923076923	1999	A197	B99	C6	na	na	-	-	NA	SAOUHSC_01835, S731, S725, SAOUHSC_00324, aroA, SAOUHSC_00426, S1181, SAOUHSC_00012, SAOUHSC_03021, S884	0.7, 0.7, 0.7, 0.69, 0.68, 0.65, 0.65, 0.65, 0.65, 0.64	SAOUHSC_02913, SAOUHSC_01736, rumA, SAOUHSC_01821, dnaG, mvaK1, S722, fapR, rluB, S104	-0.73, -0.69, -0.69, -0.69, -0.67, -0.67, -0.66, -0.64, -0.64, -0.63
SAOUHSC_00352	NA	362987	363298	-1	0					CDM-exp; vancRPMI-t4; CO2-2h; RPMI-t4-A2; CO2-6h	9.29; 9.15; 9.13; 9.04; 8.99	TSB-t4-B1; TSB-t4-B2; CDM-t2; CDM-t4; eryTSB-t4	7.74; 7.86; 7.96; 7.99; 8.06	NA	NA	NA	NA	0	0	0	362987	363298	0.943246	1	1943	A198	B100	C47	na	na	-	-	NA	SAOUHSC_02731, nrdF, nrdE, S194, dprA, SAOUHSC_00537, SAOUHSC_00989, SAOUHSC_00353, SAOUHSC_00995, SAOUHSC_00531	0.77, 0.77, 0.76, 0.76, 0.76, 0.75, 0.75, 0.75, 0.74, 0.74	dinP, S830, S1121, S265, S485, SAOUHSC_00978, S396, SAOUHSC_00695, S488, SAOUHSC_01507	-0.76, -0.75, -0.74, -0.73, -0.72, -0.71, -0.71, -0.71, -0.71, -0.71
SAOUHSC_00353	NA	363376	363534	-1	0					vancRPMI-t4; CDM-exp; RPMI-t4-A2; CO2-2h; flucRPMI-t4	9.46; 9.4; 9.21; 9.17; 9.06	TSB-t4-B1; intS9-2h; CDM-t2; TSB-exp-A; TSB-t2-B1	8.13; 8.27; 8.31; 8.32; 8.34	NA	NA	NA	NA	0	0	0	363376	363522	0.989344	1	1944	A199	B100	C47	na	na	-	-	Phages, Prophages, Transposable elements, Plasmids>Pathogenicity islands>Staphylococcal pathogenicity islands SaPI>Integrase, superantigen-encoding pathogenicity islands SaPI	SAOUHSC_00352, S320, SAOUHSC_01152, S345, S889, SAOUHSC_00043, S527, SAOUHSC_00995, SAOUHSC_02595, S474	0.75, 0.64, 0.63, 0.61, 0.61, 0.61, 0.6, 0.6, 0.59, 0.59	S920, scpA, SAOUHSC_01318, deoC2, glmS, S1050, S919, SAOUHSC_00695, S936, S396	-0.59, -0.59, -0.59, -0.57, -0.56, -0.56, -0.55, -0.55, -0.55, -0.54
SAOUHSC_00354	NA	363894	364505	1	0					intS9-6h; plasma-t4; intTHP1-6h; plasma-exp; CO2-6h	11.4; 11; 10.6; 10.5; 10.5	TSB-exp-A; TSB-t4-C; RPMI-exp-A1; TSB-t2-C; CDM-t2	8.3; 8.48; 8.49; 8.55; 8.66	NA	NA	NA	NA	0	0	0	363894	364505	1	1	1976	A200	B101	C6	na	na	-	-	NA	S278, saeP, set7, scn, S141, nuc, ilvA, gltD, S845, S836	0.71, 0.69, 0.68, 0.66, 0.63, 0.62, 0.61, 0.61, 0.61, 0.61	SAOUHSC_00858, gyrA, moaB, moeB, lpdA, SAOUHSC_00368, SAOUHSC_00859, SAOUHSC_01422, kapB, argR	-0.6, -0.58, -0.58, -0.57, -0.56, -0.56, -0.56, -0.56, -0.55, -0.55
SAOUHSC_00355	NA	364874	365242	1	0					eryTSB-exp; vancRPMI-t4; RPMI/FCS-exp; TSB-exp-B1; T/SmxTSB-exp	8.65; 8.62; 8.56; 8.45; 8.45	colist-exp; pMEM-t2-C1; intS9-2h; TSB-t4-B2; vancTSB-t4	7.51; 7.61; 7.67; 7.75; 7.77	NA	NA	NA	NA	0	0	0	364874	365242	1	1	2281	A201	B102	C48	na	na	-	-	NA	SAOUHSC_00936, SAOUHSC_01425, panB, panC, S978, S889, SAOUHSC_01479, SAOUHSC_01480, SAOUHSC_00944, topA	0.62, 0.62, 0.62, 0.61, 0.61, 0.6, 0.6, 0.59, 0.59, 0.59	SAOUHSC_02391, S932, SAOUHSC_00966, S652, SAOUHSC_02176, SAOUHSC_00695, S366, flr, SAOUHSC_00951, S402	-0.62, -0.6, -0.59, -0.58, -0.58, -0.58, -0.58, -0.56, -0.56, -0.56
new_365348_365422_1	S110	365348	365422	1	s-5'	U143	SigB			TSB-t4-B1; TSB-t4-C; vancTSB-t4; eryTSB-t4; vancRPMI-t4	15.6; 15.5; 15.5; 15.4; 15.4	flucRPMI-exp; nonad25-1h; RPMI-exp-A2; vancRPMI-exp; vancTSB-exp	10.4; 10.5; 11; 11.4; 11.9	NA	NA	NA	NA	0	0	0	NA	NA	NA	0	598	A202	B3	C3	na	na	-	-	NA	SAOUHSC_00356, S111, ohrA, S342, SAOUHSC_00736, SAOUHSC_02013, SAOUHSC_00826, SAOUHSC_02443, SAOUHSC_00619, SAOUHSC_02363	0.89, 0.87, 0.83, 0.83, 0.82, 0.82, 0.82, 0.82, 0.82, 0.81	SAOUHSC_02106, S510, S648, gcp, SAOUHSC_00418, S133, typA, S677, aspS, S906	-0.74, -0.74, -0.73, -0.73, -0.73, -0.73, -0.73, -0.73, -0.72, -0.72
SAOUHSC_00356	NA	365423	365995	1	0	U143	SigB			CO2-6h; CO2-2h; vancRPMI-t4; flucRPMI-t4; RPMI-t4-A2	16; 15.9; 15.9; 15.6; 15.6	flucRPMI-exp; RPMI-exp-A2; vancRPMI-exp; TSB-exp-B1; T/SmxTSB-exp	10.5; 10.7; 11.3; 11.8; 11.9	NA	NA	NA	NA	0	0	0	365423	365995	1	1	599	A202	B3	C3	na	na	-	-	NA	S111, ohrA, S110, S342, SAOUHSC_00826, ptpA, SAOUHSC_00736, SAOUHSC_00690, SAOUHSC_01986, SAOUHSC_00358	0.93, 0.89, 0.89, 0.88, 0.88, 0.87, 0.86, 0.86, 0.86, 0.86	fabG, S510, fabD, SAOUHSC_02107, typA, S610, SAOUHSC_02106, S668, tyrS, pabA	-0.8, -0.8, -0.79, -0.79, -0.79, -0.79, -0.79, -0.78, -0.78, -0.78
new_365996_366072_1	S111	365996	366072	1	s-3'	U143	SigB			TSB-t4-B2; CO2-6h; vancTSB-t4; TSB-t4-B1; vancRPMI-t4	14.9; 14.8; 14.8; 14.7; 14.7	nonad25-1h; RPMI-exp-A2; flucRPMI-exp; CO2-1h; vancRPMI-exp	8.97; 9.31; 9.58; 9.96; 10.2	NA	NA	NA	NA	0	0	0	NA	NA	NA	0	600	A202	B3	C3	na	na	-	-	NA	SAOUHSC_00356, ohrA, SAOUHSC_00358, SAOUHSC_00736, SAOUHSC_00619, SAOUHSC_02013, S110, S287, S316, SAOUHSC_02363	0.93, 0.88, 0.88, 0.87, 0.87, 0.87, 0.87, 0.87, 0.87, 0.86	uppS, S274, prfA, SAOUHSC_02107, rsmI, adk, lepA, SAOUHSC_02106, S906, SAOUHSC_01392	-0.81, -0.81, -0.81, -0.81, -0.81, -0.81, -0.81, -0.8, -0.8, -0.8
new_366074_366638_1	S112	366074	366638	1	inter	U143	SigB			vancRPMI-t4; RPMI-t4-A2; CO2-6h; flucRPMI-t4; CO2-2h	11.6; 11.5; 11.4; 10.7; 10.2	plasma-exp; flucRPMI-exp; nonad25-1h; anaer-2h; RPMI-exp-A2	8.15; 8.17; 8.19; 8.24; 8.27	NA	SAOUHSC_00357	0.178816224861104	-1.6	0.467256637168142	1	264	NA	NA	NA	0	415	A203	B30	C3	AS	na	-	-	NA	S321, SAOUHSC_02936, S1158, ptpA, S417, SAOUHSC_02812, S351, SAOUHSC_02096, S789, SAOUHSC_02924	0.9, 0.88, 0.86, 0.83, 0.82, 0.81, 0.79, 0.78, 0.77, 0.77	prs, mreC, SAOUHSC_00982, fabD, plsX, thl, glmU, fapR, S156, S104	-0.75, -0.74, -0.73, -0.73, -0.73, -0.72, -0.71, -0.71, -0.71, -0.71
SAOUHSC_00357	NA	366133	366396	-1	0	U144	SigA			colist-exp; plasma-t4; CO2-2h; flucRPMI-t4; pMEM-t4-C1	14.1; 12.8; 12.1; 12; 11.9	TSB-t4-C; TSB-t2-C; RPMI-exp-A1; T/SmxTSB-t4; intS9-2h	9.31; 9.72; 10.1; 10.1; 10.3	S112	new_366074_366638_1	0.178816224861104	-1.6	1	0.467256637168142	264	366133	366396	1	1	2373	A204	B103	C49	AS target	na	-	-	NA	S113, moaC, SAOUHSC_01607, S577, pcp, comEB, nifU, SAOUHSC_02638, SAOUHSC_00763, S671	0.85, 0.77, 0.7, 0.68, 0.68, 0.68, 0.67, 0.66, 0.64, 0.63	hslU, SAOUHSC_00514, SAOUHSC_00513, SAOUHSC_00512, SAOUHSC_01647, SAOUHSC_01648, clpQ, sigH, glcK, scpB	-0.73, -0.7, -0.7, -0.68, -0.68, -0.68, -0.68, -0.68, -0.67, -0.67
new_366397_366461_-1	S113	366397	366461	-1	s-5'	U144	SigA			colist-exp; plasma-t4; pMEM-t4-C1; RPMI/FCS-exp; anaer-2h	14.1; 12.1; 12.1; 12; 12	TSB-t4-C; intS9-6h; T/SmxTSB-t4; CO2-6h; TSB-t4-B2	8.68; 9.47; 9.52; 9.53; 9.55	NA	NA	NA	NA	0	0	0	NA	NA	NA	0	2374	A204	B103	C49	na	na	-	-	NA	SAOUHSC_00357, pcp, moaC, SAOUHSC_00893, S664, SAOUHSC_00863, S577, S658, SAOUHSC_02837, rpsU	0.85, 0.71, 0.69, 0.67, 0.66, 0.65, 0.65, 0.63, 0.63, 0.63	hslU, recN, clpQ, SAOUHSC_01647, xerC, SAOUHSC_01857, murC, folC, SAOUHSC_01858, SAOUHSC_01649	-0.64, -0.64, -0.64, -0.63, -0.62, -0.61, -0.61, -0.61, -0.6, -0.6
SAOUHSC_00358	NA	366696	366947	1	0	U145	SigB	U143	M2	colist-exp; vancRPMI-t4; eryTSB-t4; CO2-6h; flucRPMI-t4	15.8; 15.8; 15.8; 15.8; 15.7	flucRPMI-exp; RPMI-exp-A2; nonad25-1h; vancRPMI-exp; TSB-exp-B1	11.3; 11.4; 11.8; 12.2; 12.3	NA	NA	NA	NA	0	0	0	366696	366947	1	1	633	A29	B3	C3	na	na	-	-	NA	SAOUHSC_01855, S990, S342, ohrA, SAOUHSC_00826, spoVG, SAOUHSC_02604, yabJ, SAOUHSC_00736, SAOUHSC_03028	0.92, 0.92, 0.92, 0.91, 0.91, 0.91, 0.89, 0.89, 0.89, 0.89	htrA, potA, SAOUHSC_01045, S647, hisS, adk, rsmD, frr, uppS, tig	-0.83, -0.82, -0.82, -0.81, -0.81, -0.81, -0.81, -0.81, -0.81, -0.81
SAOUHSC_A00354	NA	366986	367195	-1	0					colist-exp; RPMI-t2-A1; TSB-exp-A; TSB-t4-B1; RPMI-exp-A1	11.5; 10.5; 9.72; 9.67; 9.5	CO2-6h; RPMI-t4-A2; plasma-t4; vancRPMI-t4; flucRPMI-t4	7.39; 7.44; 7.47; 7.55; 7.58	NA	NA	NA	NA	0	0	0	NA	NA	NA	0	34	A205	B104	C50	na	na	-	-	NA	SAOUHSC_01929, SAOUHSC_A01754, S857, SAOUHSC_02290, SAOUHSC_02863, SAOUHSC_02339, S401, SAOUHSC_00805, SAOUHSC_A00379, SAOUHSC_02521	0.74, 0.74, 0.73, 0.73, 0.72, 0.72, 0.71, 0.71, 0.71, 0.69	SAOUHSC_00050, SAOUHSC_02471, SAOUHSC_00049, gpsB, arlS, oppA, SAOUHSC_01263, oppF, SAOUHSC_01312, sgtB	-0.6, -0.6, -0.59, -0.59, -0.58, -0.57, -0.57, -0.56, -0.56, -0.55
SAOUHSC_00359	NA	367373	367954	1	0	U146	SigA			colist-exp; RPMI/FCS-exp; pMEM-exp-C2; plasma-exp; CO2-1h	11.1; 10.5; 10.4; 10.3; 10.2	lineTSB-t4; TSB-t4-B2; pMEM-t2-C1; vancTSB-t4; T/SmxTSB-t4	8.84; 8.85; 8.89; 8.9; 8.92	NA	NA	NA	NA	0	0	0	367373	367954	1	1	2988	A206	B33	C2	na	na	-	-	NA	fbaA, panE, S628, S777, tyrS, SAOUHSC_02911, SAOUHSC_00975, SAOUHSC_00539, SAOUHSC_01572, S912	0.83, 0.83, 0.83, 0.82, 0.82, 0.82, 0.81, 0.81, 0.81, 0.81	arlR, SAOUHSC_00788, S311, whiA, SAOUHSC_01854, uvrB2, S595, arlS, S406, S1151	-0.84, -0.83, -0.83, -0.83, -0.82, -0.82, -0.81, -0.81, -0.8, -0.8
SAOUHSC_00360	NA	368020	368403	-1	0	U148	SigA			colist-exp; CDM-t4; anaer-2h; CDM-t2; intTHP1-2h	13.5; 12.6; 12.3; 12.3; 12.2	vancRPMI-t4; RPMI-t4-A2; flucRPMI-t4; RPMI-exp-A2; flucRPMI-exp	10.2; 10.2; 10.4; 10.6; 10.6	NA	NA	NA	NA	0	0	0	368020	368403	1	1	9	A207	B105	C51	na	na	-	-	NA	SAOUHSC_00415, S929, S134, cvfB, SAOUHSC_01315, S818, SAOUHSC_01358, SAOUHSC_02088, SAOUHSC_01817, S827	0.72, 0.71, 0.7, 0.68, 0.67, 0.66, 0.64, 0.64, 0.64, 0.64	SAOUHSC_00046, S1031, SAOUHSC_02690, SAOUHSC_01978, SAOUHSC_00342, mutS, S513, miaB, SAOUHSC_02651, S889	-0.76, -0.72, -0.69, -0.66, -0.65, -0.65, -0.64, -0.63, -0.63, -0.63
SAOUHSC_00362	NA	368658	369284	-1	0	U149	SigA	U151	M3	intTHP1-6h; RPMI-t2-A1; TSB-exp-C; CDM-t4; plasma-exp	13.3; 13.2; 13.2; 13.2; 13.1	colist-exp; TSB-t2-C; CDM-exp; anaer-2h; TSB-t4-C	11; 12.2; 12.3; 12.3; 12.3	NA	NA	NA	NA	0	0	0	368658	369284	1	1	3847	A208	B106	C42	na	na	-	-	NA	SAOUHSC_01259, dinG, SAOUHSC_00685, SAOUHSC_01258, ctpA, S846, SAOUHSC_02148, S114, SAOUHSC_00363, holA	0.67, 0.64, 0.62, 0.61, 0.61, 0.6, 0.59, 0.59, 0.58, 0.58	SAOUHSC_00218, S250, SAOUHSC_00219, S671, SAOUHSC_01130, SAOUHSC_02755, SAOUHSC_00380, SAOUHSC_02960, SAOUHSC_02733, comEB	-0.61, -0.6, -0.59, -0.57, -0.56, -0.55, -0.55, -0.55, -0.54, -0.54
new_369285_369356_-1	S114	369285	369356	-1	s-intra	U149	SigA	U151	M3	RPMI-exp-A2; RPMI-t2-A1; vancRPMI-exp; TSB-exp-C; flucRPMI-exp	12.9; 12.7; 12.7; 12.6; 12.6	TSB-t4-B2; colist-exp; vancTSB-t4; CDM-t4; lineTSB-t4	10.4; 10.5; 10.6; 10.7; 10.8	NA	NA	NA	NA	0	0	0	NA	NA	NA	0	2847	A209	B2	C2	na	na	-	-	NA	SAOUHSC_00363, SAOUHSC_02149, SAOUHSC_02009, S835, secE, SAOUHSC_01036, SAOUHSC_01980, S834, SAOUHSC_01037, purB	0.97, 0.85, 0.84, 0.84, 0.83, 0.82, 0.82, 0.81, 0.81, 0.8	SAOUHSC_00107, S764, S488, SAOUHSC_02915, S225, SAOUHSC_02824, SAOUHSC_00630, ami, S950, SAOUHSC_00133	-0.86, -0.85, -0.84, -0.82, -0.81, -0.81, -0.81, -0.81, -0.81, -0.8
SAOUHSC_00363	NA	369357	369650	-1	0	U149	SigA	U151	M3	RPMI-t2-A1; RPMI-exp-A2; TSB-exp-C; pMEM-exp-C1; flucRPMI-exp	13; 12.9; 12.8; 12.8; 12.8	TSB-t4-B2; vancTSB-t4; colist-exp; lineTSB-t4; CDM-t4	10.7; 10.8; 10.9; 10.9; 10.9	NA	NA	NA	NA	0	0	0	369357	369614	0.999996	1	2848	A209	B2	C2	na	na	-	-	NA	S114, S835, secE, SAOUHSC_01036, S161, SAOUHSC_02149, SAOUHSC_01192, rsfS, SAOUHSC_01980, SAOUHSC_02009	0.97, 0.84, 0.84, 0.84, 0.83, 0.82, 0.82, 0.82, 0.82, 0.82	SAOUHSC_00107, S764, S488, SAOUHSC_00133, SAOUHSC_02824, S1011, mntH, SAOUHSC_00242, S950, S1066	-0.89, -0.85, -0.83, -0.82, -0.82, -0.82, -0.82, -0.82, -0.82, -0.81
SAOUHSC_00364	ahpF	369729	371252	-1	0	U151	SigA			RPMI-t2-A1; flucRPMI-exp; RPMI-exp-A2; vancRPMI-exp; plasma-t4	16.2; 16.2; 16.2; 16.2; 16.1	anaer-2h; CDM-exp; CO2-6h; nonad25-1h; TSB-exp-A	12.8; 13.1; 13.6; 13.9; 14	NA	NA	NA	NA	0	0	0	369729	371252	1	1	1864	A210	B107	C52	na	na	-	-	Miscellaneous>Miscellaneous - no subcategory>Metabolite repair>Alkyl hydroperoxide reductase protein F (EC 1.6.4.-);Sulfur Metabolism>Sulfur Metabolism - no subcategory>Thioredoxin-disulfide reductase>Alkyl hydroperoxide reductase protein F (EC 1.6.4.-)	ahpC, S115, rpsN, S553, SAOUHSC_02901, S1139, S82, SAOUHSC_00882, SAOUHSC_02762, isdH	0.92, 0.78, 0.73, 0.73, 0.67, 0.63, 0.62, 0.62, 0.61, 0.61	SAOUHSC_00360, feoA, S1114, S1064, S67, S491, SAOUHSC_00201, S1104, scdA, S1097	-0.59, -0.59, -0.58, -0.56, -0.56, -0.56, -0.55, -0.53, -0.52, -0.51
SAOUHSC_00365	ahpC	371268	371837	-1	0	U151	SigA			RPMI-exp-A2; RPMI-t2-A1; flucRPMI-exp; vancRPMI-exp; pMEM-exp-C1	16.4; 16.3; 16.3; 16.3; 16.2	anaer-2h; CDM-exp; CO2-6h; nonad25-1h; intS9-2h	13.5; 13.6; 13.7; 14.6; 14.6	NA	NA	NA	NA	0	0	0	371268	371837	1	1	1865	A210	B107	C52	na	na	-	-	Miscellaneous>Miscellaneous - no subcategory>Metabolite repair>Alkyl hydroperoxide reductase protein C (EC 1.6.4.-);Sulfur Metabolism>Sulfur Metabolism - no subcategory>Thioredoxin-disulfide reductase>Alkyl hydroperoxide reductase protein C (EC 1.6.4.-)	ahpF, S115, rpsN, S553, SAOUHSC_01263, SAOUHSC_02797, S554, S82, SAOUHSC_02901, SAOUHSC_01332	0.92, 0.82, 0.6, 0.59, 0.58, 0.57, 0.57, 0.54, 0.53, 0.53	S491, scdA, mtlF, S1188, SAOUHSC_00360, narK, S1064, SAOUHSC_03048, S1043, SAOUHSC_03046	-0.62, -0.55, -0.54, -0.53, -0.53, -0.52, -0.51, -0.51, -0.51, -0.51
new_371838_371935_-1	S115	371838	371935	-1	s-5'	U151	SigA			RPMI-t2-A1; RPMI-exp-A2; flucRPMI-exp; plasma-exp; RPMI-t4-A2	16.4; 16.2; 16.2; 16.2; 16.2	anaer-2h; CDM-exp; CO2-6h; clindTSB-exp; CDM-t4	14.1; 14.2; 14.4; 14.9; 14.9	NA	NA	NA	NA	0	0	0	NA	NA	NA	0	1863	A211	B107	C52	na	na	-	-	NA	ahpC, ahpF, SAOUHSC_02797, rpsN, fmhA, S553, S554, S743, dps, isdH	0.82, 0.78, 0.6, 0.51, 0.51, 0.51, 0.49, 0.49, 0.48, 0.47	SAOUHSC_00201, S1064, mtlF, scrA, S1188, S14, SAOUHSC_00146, SAOUHSC_02662, SAOUHSC_03048, S67	-0.47, -0.45, -0.45, -0.45, -0.45, -0.45, -0.44, -0.44, -0.43, -0.43
SAOUHSC_00366	nfrA	372329	373084	1	0	U152	SigA			colist-exp; T/SmxTSB-t4; flucTSB-t4; TSB-t2-B1; CDM-t4	12.9; 12; 12; 12; 11.9	CO2-2h; CO2-6h; intS9-6h; nonad25-1h; intTHP1-6h	9.84; 9.85; 9.93; 10.2; 10.2	NA	NA	NA	NA	0	0	0	372278	373084	1	0.936802973977695	519	A212	B108	C3	na	na	-	-	NA	SAOUHSC_01130, ureG, S928, SAOUHSC_01728, appC, frp, SAOUHSC_03026, ureD, SAOUHSC_00992, mntH	0.77, 0.76, 0.76, 0.76, 0.74, 0.74, 0.74, 0.73, 0.73, 0.73	saeS, saeR, hsdS, SAOUHSC_02390, SAOUHSC_02694, rsbU, SAOUHSC_02149, S846, S890, ipk	-0.8, -0.77, -0.76, -0.75, -0.74, -0.74, -0.74, -0.73, -0.73, -0.71
SAOUHSC_00367	tcyP	373165	374553	-1	0	U153, U154	SigA, SigA	U155	M1	colist-exp; TSB-t2-B1; vancTSB-t4; lineTSB-t4; TSB-t4-B3	13.9; 12.9; 12.8; 12.7; 12.7	RPMI-exp-A1; plasma-t4; pMEM-exp-C2; pMEM-exp-C1; CO2-1h	9.1; 9.24; 9.37; 9.44; 9.56	NA	NA	NA	NA	0	0	0	373165	374553	1	1	1247	A213	B109	C3	na	na	-	-	Sulfur Metabolism>Organic sulfur assimilation>L-Cystine Uptake and Metabolism>L-cystine uptake protein TcyP	S44, cysK, S45, SAOUHSC_00135, SAOUHSC_00139, SAOUHSC_00136, SAOUHSC_00167, S54, S983, SAOUHSC_02555	0.86, 0.85, 0.84, 0.82, 0.82, 0.8, 0.8, 0.79, 0.79, 0.78	S834, purB, hisR, cbf1, S732, SAOUHSC_02390, S153, SAOUHSC_00711, SAOUHSC_02992, SAOUHSC_00253	-0.74, -0.72, -0.72, -0.71, -0.7, -0.7, -0.69, -0.68, -0.68, -0.67
new_374611_375299_-1	S116	374611	375299	-1	5'	U154, U155	SigA, NM			TSB-t2-B1; ciproTSB-t4; eryTSB-t4; lineTSB-t4; TSB-t4-B3	13.5; 13.3; 13.3; 13.2; 13.1	plasma-t4; flucRPMI-exp; RPMI-exp-A2; vancRPMI-t4; pMEM-exp-C2	9.66; 9.69; 9.84; 9.89; 9.94	NA	SAOUHSC_00368	0.348817777413379	-5.1	0.148040638606676	1	102	NA	NA	NA	0	778	A214	B3	C3	AS	na	-	-	NA	sigS, S751, S1066, SAOUHSC_01734, SAOUHSC_01898, SAOUHSC_00134, S753, S42, sdhC, SAOUHSC_03022	0.87, 0.87, 0.86, 0.86, 0.86, 0.85, 0.85, 0.84, 0.84, 0.83	SAOUHSC_00822, SAOUHSC_02372, S1166, SAOUHSC_01908, S689, S246, S247, SAOUHSC_00661, metK, S237	-0.85, -0.85, -0.84, -0.84, -0.84, -0.83, -0.83, -0.83, -0.82, -0.82
SAOUHSC_00368	NA	374638	374739	1	0					RPMI-t2-A1; CDM-t4; TSB-exp-B3; TSB-t2-B1; vancTSB-t4	9.94; 9; 8.97; 8.97; 8.88	CO2-6h; CO2-2h; anaer-2h; pMEM-exp-C2; nonad50-1h	7.34; 7.5; 7.6; 7.74; 7.78	S116	new_374611_375299_-1	0.348817777413379	-5.1	1	0.148040638606676	102	NA	NA	NA	0	29	A215	B110	C50	AS target	na	-	-	NA	cysM, rsmE, SAOUHSC_00422, SAOUHSC_01422, int, S863, SAOUHSC_01212, truncated-hlb, SAOUHSC_01421, S135	0.66, 0.66, 0.65, 0.65, 0.65, 0.63, 0.63, 0.62, 0.61, 0.61	scn, SAOUHSC_00828, SAOUHSC_00671, brnQ1, plc, SAOUHSC_01835, S106, sle1, SAOUHSC_02576, S305	-0.67, -0.65, -0.64, -0.64, -0.62, -0.6, -0.6, -0.59, -0.59, -0.59
new_375392_375529_-1	S117	375392	375529	-1	s-3'	U156, U157, U158	NM, SigA, SigB			CO2-6h; CDM-t4; CDM-t2; plasma-exp; plasma-t4	14.2; 13.8; 13.4; 13.3; 13.1	lineTSB-exp; eryTSB-exp; T/SmxTSB-t4; RPMI-exp-A2; intTHP1-2h	11.7; 11.8; 11.8; 11.9; 11.9	NA	NA	NA	NA	0	0	0	NA	NA	NA	0	17	A216	B111	C53	na	na	-	-	NA	SAOUHSC_00369, S731, SAOUHSC_01293, SAOUHSC_01294, S831, S1070, sdrH, S362, S723, SAOUHSC_00351	0.74, 0.63, 0.55, 0.55, 0.55, 0.54, 0.54, 0.53, 0.52, 0.51	SAOUHSC_01160, SAOUHSC_02913, SAOUHSC_01677, S162, SAOUHSC_01736, SAOUHSC_01676, SAOUHSC_00441, SAOUHSC_01735, SAOUHSC_02370, truncated-SA	-0.58, -0.57, -0.55, -0.54, -0.54, -0.52, -0.52, -0.51, -0.5, -0.49
SAOUHSC_00369	NA	375530	376486	-1	0	U156, U157, U158	NM, SigA, SigB			CO2-6h; CDM-t4; plasma-exp; RPMI-t4-A2; CDM-t2	14.2; 13.9; 13.6; 13.5; 13.4	intTHP1-2h; colist-exp; pMEM-t4-C1; TSB-exp-A; intS9-2h	12.3; 12.4; 12.4; 12.4; 12.4	NA	NA	NA	NA	0	0	0	375530	376486	1	1	18	A217	B111	C53	na	na	-	-	NA	S117, SAOUHSC_01576, SAOUHSC_01575, S634, SAOUHSC_01577, SAOUHSC_02673, SAOUHSC_00857, SAOUHSC_01853, SAOUHSC_02672, SAOUHSC_01500	0.74, 0.57, 0.55, 0.54, 0.54, 0.52, 0.51, 0.48, 0.47, 0.47	S465, S438, SAOUHSC_01122, mraZ, S236, S19, S310, S253, S449, S1014	-0.6, -0.56, -0.54, -0.54, -0.52, -0.52, -0.51, -0.5, -0.49, -0.48
new_376527_376603_-1	S118	376527	376603	-1	s-inter	U157, U158	SigA, SigB			CO2-6h; TSB-t2-C; TSB-t4-C; RPMI-t4-A2; CO2-2h	14.1; 12.8; 12.7; 12.4; 12.4	colist-exp; RPMI-exp-A2; vancRPMI-exp; flucRPMI-exp; pMEM-exp-C2	10.4; 10.9; 11; 11.1; 11.1	NA	NA	NA	NA	0	0	0	NA	NA	NA	0	1980	A218	B112	C6	na	na	-	-	NA	SAOUHSC_00370, SAOUHSC_00793, S119, SAOUHSC_02086, S935, SAOUHSC_02087, S592, S862, S819, recQ2	0.75, 0.65, 0.64, 0.62, 0.61, 0.61, 0.6, 0.6, 0.6, 0.6	coaA, SAOUHSC_00417, SAOUHSC_00846, SAOUHSC_T00031, SAOUHSC_01762, cap1C, S1032, ansA, SAOUHSC_00416, S626	-0.65, -0.64, -0.64, -0.62, -0.62, -0.61, -0.61, -0.61, -0.61, -0.6
SAOUHSC_00370	NA	376604	377266	-1	0	U157, U158	SigA, SigB			CO2-6h; CDM-t2; TSB-t4-C; eryTSB-t4; T/SmxTSB-t4	14.5; 13.6; 13.5; 13.4; 13.4	colist-exp; pMEM-exp-C2; flucRPMI-exp; RPMI-exp-A2; CO2-1h	10.3; 11.2; 11.3; 11.3; 11.3	NA	NA	NA	NA	0	0	0	376604	377266	1	1	579	A219	B3	C3	na	na	-	-	NA	S119, SAOUHSC_01854, SAOUHSC_00166, fdhA, SAOUHSC_02363, S1029, sucB, SAOUHSC_02650, S1079, SAOUHSC_02982	0.94, 0.88, 0.84, 0.83, 0.83, 0.83, 0.83, 0.83, 0.82, 0.82	aspS, rpsD, SAOUHSC_01340, menA, uppP, S776, rplL, pheT, S969, S724	-0.88, -0.84, -0.84, -0.84, -0.83, -0.83, -0.83, -0.83, -0.82, -0.82
new_377292_377364_-1	S119	377292	377364	-1	s-inter	U158	SigB			CO2-6h; CDM-t2; eryTSB-t4; lineTSB-t4; TSB-t4-B3	14.4; 13.1; 13.1; 12.8; 12.7	CO2-1h; colist-exp; pMEM-exp-C2; nonad25-1h; TSB-exp-A	9.04; 9.1; 9.38; 9.51; 9.52	NA	NA	NA	NA	0	0	0	NA	NA	NA	0	580	A219	B3	C3	na	na	-	-	NA	SAOUHSC_00370, SAOUHSC_02363, S1151, SAOUHSC_02925, SAOUHSC_01854, SAOUHSC_00037, SAOUHSC_00736, S287, S1079, S1065	0.94, 0.9, 0.89, 0.89, 0.88, 0.88, 0.88, 0.88, 0.87, 0.87	aspS, pheT, pheS, rpsD, asnC, fabH, deoD, S363, leuS, S740	-0.9, -0.9, -0.89, -0.88, -0.88, -0.87, -0.87, -0.87, -0.87, -0.87
SAOUHSC_00371	NA	377409	377816	-1	0	U158	SigB			CDM-t2; flucTSB-t4; lineTSB-t4; TSB-t2-B1; eryTSB-t4	15.7; 15.7; 15.7; 15.7; 15.6	flucRPMI-exp; TSB-exp-B2; RPMI-exp-A2; T/SmxTSB-exp; TSB-exp-B3	10.9; 11; 11; 11; 11	NA	NA	NA	NA	0	0	0	377409	377816	1	1	906	A21	B3	C3	na	na	-	-	NA	crtO, S1130, fadX, gudB, rocF, S1012, SAOUHSC_02425, SAOUHSC_02466, hutG, SAOUHSC_02881	0.96, 0.95, 0.95, 0.95, 0.95, 0.95, 0.95, 0.95, 0.95, 0.94	SAOUHSC_01239, proS, SAOUHSC_01392, lysS, clpX, accB, metS, SAOUHSC_00539, SAOUHSC_A02450, S512	-0.95, -0.94, -0.94, -0.93, -0.92, -0.92, -0.92, -0.92, -0.92, -0.92
new_377988_378328_1	S120	377988	378328	1	5'	U159	SigA			CO2-2h; colist-exp; RPMI-t2-A1; TSB-exp-C; anaer-2h	15.3; 15.1; 15.1; 15; 14.5	ciproTSB-t4; flucTSB-t4; CDM-t4; CDM-t2; pMEM-t2-C1	8.38; 8.69; 9.16; 9.18; 9.41	NA	NA	NA	NA	0	0	0	NA	NA	NA	0	3200	A18	B5	C2	na	na	Teg76	Riboswitches	NA	xpt, pbuX, guaA, guaB, SAOUHSC_00190, SAOUHSC_00607, S581, SAOUHSC_00433, SAOUHSC_02689, SAOUHSC_02599	0.99, 0.98, 0.97, 0.96, 0.93, 0.91, 0.91, 0.91, 0.9, 0.9	S711, S456, pdp, citZ, SAOUHSC_02376, citC, S1010, SAOUHSC_00656, SAOUHSC_00658, S721	-0.93, -0.93, -0.92, -0.92, -0.91, -0.91, -0.91, -0.9, -0.9, -0.9
SAOUHSC_00372	xpt	378329	378907	1	0	U159	SigA			TSB-exp-C; colist-exp; CO2-2h; RPMI-t2-A1; plasma-exp	15.1; 14.8; 14.7; 14.5; 14.3	ciproTSB-t4; CDM-t4; flucTSB-t4; CDM-t2; TSB-t2-B1	8.2; 8.27; 8.35; 8.56; 9.05	NA	NA	NA	NA	0	0	0	378329	378907	1	1	3201	A18	B5	C2	na	na	-	-	Nucleosides and Nucleotides>Purines>Purine conversions>Xanthine phosphoribosyltransferase (EC 2.4.2.22);Nucleosides and Nucleotides>Purines>Xanthine Metabolism in Bacteria>Xanthine phosphoribosyltransferase (EC 2.4.2.22)	pbuX, S120, guaA, guaB, SAOUHSC_00190, SAOUHSC_00433, S1062, SAOUHSC_00607, S581, SAOUHSC_02689	0.99, 0.99, 0.98, 0.97, 0.93, 0.91, 0.91, 0.91, 0.9, 0.9	S456, S711, SAOUHSC_02376, pdp, S1010, SAOUHSC_00658, rocF, SAOUHSC_00656, citZ, hutU	-0.92, -0.92, -0.92, -0.91, -0.91, -0.9, -0.9, -0.9, -0.9, -0.9
SAOUHSC_00373	pbuX	378907	380175	1	0	U159	SigA			TSB-exp-C; CO2-2h; colist-exp; plasma-exp; RPMI-t2-A1	15.1; 14.8; 14.6; 14.5; 14.5	CDM-t4; CDM-t2; ciproTSB-t4; flucTSB-t4; pMEM-t2-C1	8.07; 8.13; 8.67; 8.81; 9.2	NA	NA	NA	NA	0	0	0	378907	380175	1	1	3202	A18	B5	C2	na	na	-	-	Nucleosides and Nucleotides>Purines>Xanthine Metabolism in Bacteria>Xanthine permease	xpt, S120, guaA, guaB, SAOUHSC_00190, S1062, SAOUHSC_00462, alsT, SAOUHSC_00433, SAOUHSC_02731	0.99, 0.98, 0.97, 0.97, 0.92, 0.91, 0.9, 0.9, 0.9, 0.89	S456, SAOUHSC_02376, S593, S711, rocF, S1010, S721, pdp, citC, SAOUHSC_00658	-0.92, -0.92, -0.91, -0.91, -0.91, -0.91, -0.91, -0.9, -0.9, -0.9
SAOUHSC_00374	guaB	380213	381679	1	0	U159	SigA			TSB-exp-C; RPMI-t2-A1; CO2-2h; plasma-exp; clindTSB-exp	15.8; 15.3; 15.2; 15; 14.9	CDM-t4; CDM-t2; flucTSB-t4; vancTSB-t4; TSB-t4-B1	11; 11.3; 11.4; 11.4; 11.4	NA	NA	NA	NA	0	0	0	380213	381679	1	1	3198	A18	B5	C2	na	na	-	-	Nucleosides and Nucleotides>Purines>Purine conversions>Inosine-5'-monophosphate dehydrogenase (EC 1.1.1.205)	guaA, xpt, pbuX, S120, SAOUHSC_00190, SAOUHSC_00462, SAOUHSC_00531, SAOUHSC_02731, SAOUHSC_00607, SAOUHSC_00433	0.99, 0.97, 0.97, 0.96, 0.93, 0.93, 0.92, 0.92, 0.92, 0.92	SAOUHSC_02376, S456, S721, rocF, S769, epiG, pdp, epiE, ald2, SAOUHSC_02248	-0.94, -0.93, -0.92, -0.91, -0.91, -0.91, -0.91, -0.9, -0.9, -0.9
SAOUHSC_00375	guaA	381704	383245	1	0	U159	SigA			TSB-exp-C; RPMI-t2-A1; CO2-2h; colist-exp; flucRPMI-t4	15.9; 15.8; 15.4; 15.2; 15.1	CDM-t4; CDM-t2; flucTSB-t4; TSB-t2-B1; TSB-t4-B1	11.1; 11.4; 11.5; 11.6; 11.6	NA	NA	NA	NA	0	0	0	381704	383245	1	1	3199	A18	B5	C2	na	na	-	-	Nucleosides and Nucleotides>Purines>Purine conversions>GMP synthase [glutamine-hydrolyzing] (EC 6.3.5.2);Phages, Prophages, Transposable elements, Plasmids>Pathogenicity islands>Staphylococcal pathogenicity islands SaPI>GMP synthase [glutamine-hydrolyzing] (EC 6.3.5.2)	guaB, xpt, pbuX, S120, SAOUHSC_00190, SAOUHSC_02689, SAOUHSC_00531, SAOUHSC_00433, SAOUHSC_00607, SAOUHSC_02731	0.99, 0.98, 0.97, 0.97, 0.95, 0.94, 0.94, 0.93, 0.93, 0.93	S456, SAOUHSC_02376, pdp, S711, SAOUHSC_00658, SAOUHSC_00656, S1010, S721, SAOUHSC_00655, S868	-0.94, -0.94, -0.93, -0.92, -0.92, -0.92, -0.92, -0.91, -0.91, -0.91
new_383275_383357_-1	S121	383275	383357	-1	s-3'					RPMI-t4-A2; vancRPMI-t4; flucRPMI-t4; lineTSB-t4; plasma-t4	12.4; 12.3; 12.1; 11.3; 11.3	T/SmxTSB-exp; intTHP1-2h; lineTSB-exp; nonad25-1h; vancTSB-exp	8.51; 8.52; 8.55; 8.55; 8.57	NA	NA	NA	NA	0	0	0	NA	NA	NA	0	395	A220	B30	C3	na	na	-	-	NA	SAOUHSC_00376, S122, appD, appA, metX, tag, SAOUHSC_00970, S349, S8, appF	0.91, 0.91, 0.84, 0.84, 0.81, 0.8, 0.8, 0.8, 0.79, 0.79	atpB, SAOUHSC_02351, atpG, S904, atpD, atpF, atpE, atpC, atpH, atpA	-0.88, -0.87, -0.87, -0.86, -0.86, -0.86, -0.86, -0.85, -0.85, -0.85
SAOUHSC_00376	NA	383358	383894	-1	0	U160	SigA			vancRPMI-t4; RPMI-t4-A2; flucRPMI-t4; RPMI-t2-A1; lineTSB-t4	12.3; 12.2; 12; 11.5; 11.4	TSB-exp-A; ciproTSB-exp; TSB-exp-B2; flucTSB-exp; RPMI-exp-A1	8.48; 8.49; 8.5; 8.57; 8.59	NA	NA	NA	NA	0	0	0	383358	383894	0.999963	1	396	A220	B30	C3	na	na	-	-	NA	S122, S121, appD, appA, appF, S804, SAOUHSC_00969, SAOUHSC_00970, SAOUHSC_00037, SAOUHSC_00619	0.99, 0.91, 0.89, 0.87, 0.87, 0.86, 0.86, 0.84, 0.84, 0.84	SAOUHSC_02351, atpC, atpD, atpB, atpE, atpG, prs, S904, atpA, atpF	-0.92, -0.92, -0.92, -0.91, -0.9, -0.9, -0.89, -0.89, -0.89, -0.88
new_383895_384260_-1	S122	383895	384260	-1	5'	U160	SigA			RPMI-t4-A2; vancRPMI-t4; flucRPMI-t4; lineTSB-t4; RPMI-t2-A1	12.3; 12.2; 12; 11.4; 11.1	TSB-exp-A; RPMI-exp-A1; TSB-exp-B2; ciproTSB-exp; flucTSB-exp	8.12; 8.23; 8.29; 8.35; 8.38	NA	NA	NA	NA	0	0	0	NA	NA	NA	0	397	A220	B30	C3	na	na	Teg146	Potential 5UTRs and 3UTRs	NA	SAOUHSC_00376, S121, appD, S804, appF, appA, SAOUHSC_00969, SAOUHSC_00619, SAOUHSC_00037, S316	0.99, 0.91, 0.89, 0.86, 0.86, 0.85, 0.85, 0.84, 0.84, 0.83	atpC, SAOUHSC_02351, atpD, atpB, atpG, atpE, S904, atpA, atpF, S616	-0.93, -0.93, -0.92, -0.91, -0.91, -0.9, -0.89, -0.89, -0.89, -0.88
SAOUHSC_00377	NA	384287	384991	-1	0					CDM-t2; CDM-t4; TSB-t4-B2; vancTSB-t4; lineTSB-t4	10.2; 10.2; 10.1; 9.96; 9.94	colist-exp; intS9-2h; ciproTSB-exp; lineTSB-exp; clindTSB-exp	8.44; 8.46; 8.49; 8.51; 8.54	NA	NA	NA	NA	0	0	0	384287	384991	1	1	1101	A221	B3	C3	na	na	-	-	NA	S269, S769, S540, SAOUHSC_01523, SAOUHSC_01508, recO, arcC1, SAOUHSC_01524, S200, capN	0.87, 0.87, 0.86, 0.86, 0.85, 0.85, 0.85, 0.85, 0.84, 0.84	SAOUHSC_00551, folE2, SAOUHSC_00550, tatC, S101, ssb, SAOUHSC_00329, SAOUHSC_00901, rpsF, S100	-0.9, -0.88, -0.87, -0.87, -0.87, -0.86, -0.86, -0.86, -0.86, -0.85
SAOUHSC_00378	NA	385390	385662	-1	0					TSB-t4-C; TSB-t2-C; ciproTSB-t4; CDM-exp; flucTSB-t4	9.69; 9.65; 9.64; 9.35; 9.29	colist-exp; vancRPMI-t4; RPMI-t4-A2; RPMI/FCS-exp; ciproTSB-exp	7.96; 8.2; 8.25; 8.27; 8.28	NA	NA	NA	NA	0	0	0	385390	385662	0.999881	1	312	A222	B113	C11	na	na	-	-	NA	S1171, SAOUHSC_02475, SAOUHSC_01503, SAOUHSC_00586, S12, S13, SAOUHSC_00407, SAOUHSC_00030, SAOUHSC_00029, SAOUHSC_02472	0.76, 0.72, 0.71, 0.7, 0.7, 0.7, 0.7, 0.69, 0.69, 0.69	SAOUHSC_00907, cydB, S167, fabI, lytM, nhaC, S229, S938, S706, treR	-0.67, -0.64, -0.63, -0.62, -0.61, -0.61, -0.61, -0.61, -0.6, -0.6
SAOUHSC_00380	NA	385933	386193	1	0					colist-exp; flucTSB-t4; eryTSB-t4; RPMI-t4-A2; TSB-t2-B1	10.4; 9.96; 9.81; 9.7; 9.7	RPMI-exp-A1; RPMI-exp-A2; TSB-exp-B3; plasma-exp; flucRPMI-exp	8.65; 8.76; 8.76; 8.77; 8.79	NA	NA	NA	NA	0	0	0	NA	NA	NA	0	510	A223	B114	C3	na	na	-	-	NA	SAOUHSC_02470, SAOUHSC_01130, SAOUHSC_00358, SAOUHSC_02603, SAOUHSC_00430, S989, S555, SAOUHSC_00823, appC, S111	0.74, 0.72, 0.72, 0.72, 0.72, 0.69, 0.69, 0.69, 0.69, 0.69	SAOUHSC_01931, S617, esaA, SAOUHSC_00345, nusB, xseA, ychF, xseB, SAOUHSC_01698, tig	-0.73, -0.73, -0.73, -0.73, -0.73, -0.73, -0.73, -0.72, -0.72, -0.71
SAOUHSC_00381	NA	386599	386958	-1	0	U162	SigA			CDM-t4; CDM-t2; clindTSB-t4; TSB-t4-B3; flucTSB-t4	12.6; 12.5; 12.3; 12.2; 12.1	intS9-6h; intS9-2h; RPMI-t2-A1; intTHP1-6h; nonad25-1h	8.71; 8.81; 8.95; 9.09; 9.19	NA	NA	NA	NA	0	0	0	386599	386958	1	1	828	A32	B3	C3	na	na	-	-	NA	SAOUHSC_00382, SAOUHSC_01213, SAOUHSC_02447, mntH, SAOUHSC_02723, SAOUHSC_03034, SAOUHSC_00319, SAOUHSC_02908, SAOUHSC_00320, SAOUHSC_02861	0.99, 0.94, 0.93, 0.93, 0.93, 0.93, 0.92, 0.92, 0.92, 0.92	S691, S735, SAOUHSC_01866, ipk, SAOUHSC_02668, trmB, rpoZ, gmk, secF, purR	-0.92, -0.91, -0.91, -0.91, -0.91, -0.91, -0.91, -0.91, -0.91, -0.91
SAOUHSC_00382	NA	386977	387822	-1	0	U162	SigA			CDM-t4; CDM-t2; clindTSB-t4; TSB-t4-B3; flucTSB-t4	12.4; 12.4; 12.3; 12.3; 12.1	intS9-6h; intS9-2h; intTHP1-6h; intTHP1-2h; RPMI-t2-A1	8.45; 8.65; 8.85; 8.86; 8.87	NA	NA	NA	NA	0	0	0	386977	387822	1	1	829	A32	B3	C3	na	na	-	-	NA	SAOUHSC_00381, SAOUHSC_01213, SAOUHSC_02723, SAOUHSC_03034, SAOUHSC_02447, frp, SAOUHSC_00319, SAOUHSC_02899, mntH, SAOUHSC_00041	0.99, 0.94, 0.93, 0.93, 0.93, 0.92, 0.92, 0.92, 0.92, 0.91	SAOUHSC_02668, rpoZ, S1040, trmB, S735, S691, SAOUHSC_01866, ipk, gltT, purR	-0.91, -0.91, -0.91, -0.9, -0.9, -0.9, -0.9, -0.9, -0.9, -0.9
SAOUHSC_00383	set6	388294	388974	1	0					TSB-t4-B2; lineTSB-t4; TSB-t4-B1; vancTSB-t4; eryTSB-t4	14.8; 14.8; 14.8; 14.7; 14.5	RPMI-t2-A1; nonad50-1h; anaer-2h; CO2-1h; nonad25-1h	8.94; 9.08; 9.09; 9.1; 9.12	NA	NA	NA	NA	0	0	0	388294	388974	1	1	917	A21	B3	C3	na	na	-	-	NA	SAOUHSC_00821, SAOUHSC_00840, SAOUHSC_00309, SAOUHSC_00820, S982, SAOUHSC_02980, SAOUHSC_00318, SAOUHSC_00285, SAOUHSC_02772, comFC	0.95, 0.95, 0.95, 0.95, 0.95, 0.95, 0.94, 0.94, 0.94, 0.94	SAOUHSC_00540, nupC, cdsA, lepA, SAOUHSC_02358, S434, S242, S616, ctaB, S906	-0.93, -0.93, -0.93, -0.93, -0.93, -0.92, -0.92, -0.92, -0.92, -0.92
SAOUHSC_00384	set7	389260	389955	1	0					plasma-t4; vancRPMI-t4; RPMI-t4-A2; flucRPMI-t4; pMEM-t2-C1	9.26; 8.93; 8.78; 8.77; 8.47	TSB-t4-C; TSB-t2-C; CDM-exp; RPMI-t2-A1; RPMI-exp-A1	7.51; 7.53; 7.57; 7.58; 7.64	NA	NA	NA	NA	0	0	0	389260	389955	1	1	2105	A224	B115	C54	na	na	-	-	NA	S836, set11, set13, S576, SAOUHSC_00354, nifU, appA, SAOUHSC_02129, SAOUHSC_00391, appD	0.74, 0.74, 0.73, 0.72, 0.68, 0.67, 0.65, 0.64, 0.64, 0.62	SAOUHSC_00864, S149, mvaD, mvaK1, atpB, SAOUHSC_02351, atpE, mnaA, kapB, SAOUHSC_00604	-0.68, -0.65, -0.65, -0.64, -0.64, -0.63, -0.63, -0.63, -0.62, -0.61
SAOUHSC_00386	set8	390246	391316	1	0					flucTSB-t4; TSB-t4-B1; CDM-t4; ciproTSB-t4; TSB-t4-B3	9.17; 9.13; 9.08; 9.05; 8.95	intTHP1-2h; intS9-2h; TSB-exp-C; RPMI-t2-A1; TSB-exp-A	7.47; 7.51; 7.54; 7.58; 7.61	NA	NA	NA	NA	0	0	0	390246	391316	1	1	657	A225	B3	C3	na	na	-	-	NA	ctsR, SAOUHSC_01213, SAOUHSC_00319, vraE, SAOUHSC_03034, SAOUHSC_00382, ebh, SAOUHSC_00503, SAOUHSC_01830, SAOUHSC_00381	0.85, 0.85, 0.85, 0.85, 0.84, 0.84, 0.84, 0.84, 0.84, 0.84	S1186, cspB, acpP, S670, SAOUHSC_01063, S242, S1192, S1153, SAOUHSC_02668, S1040	-0.86, -0.86, -0.85, -0.85, -0.85, -0.85, -0.84, -0.84, -0.84, -0.84
SAOUHSC_00387	NA	391435	391572	1	0					CDM-t4; RPMI-t2-A1; TSB-exp-A; TSB-exp-B3; T/SmxTSB-exp	7.4; 7.37; 7.33; 7.28; 7.25	vancRPMI-t4; nonad50-1h; intTHP1-6h; flucTSB-t4; CO2-2h	6.95; 6.95; 6.98; 6.98; 6.99	NA	NA	NA	NA	0	0	0	NA	NA	NA	0	25	A226	B116	C50	na	na	-	-	NA	SAOUHSC_01212, S911, SAOUHSC_A01754, SAOUHSC_01512, fruA, SAOUHSC_00497, SAOUHSC_02105, SAOUHSC_02838, fruB, fruR	0.55, 0.51, 0.51, 0.48, 0.46, 0.46, 0.46, 0.46, 0.45, 0.44	veg, SAOUHSC_01896, SAOUHSC_00833, S584, S749, oppB, S382, SAOUHSC_01062, SAOUHSC_00828, SAOUHSC_02218	-0.42, -0.41, -0.4, -0.4, -0.4, -0.4, -0.39, -0.39, -0.38, -0.38
SAOUHSC_00389	set9	391681	392607	1	0					CDM-t4; vancTSB-t4; intS9-6h; CDM-t2; plasma-t4	8.28; 8.17; 8.09; 8.03; 8	TSB-t4-C; TSB-t2-C; intS9-2h; flucRPMI-exp; vancRPMI-exp	7.45; 7.49; 7.52; 7.52; 7.55	NA	NA	NA	NA	0	0	0	391681	392607	1	1	13	A227	B117	C55	na	na	-	-	NA	SAOUHSC_02970, SAOUHSC_A01514, SAOUHSC_01544, SAOUHSC_01526, SAOUHSC_01517, SAOUHSC_01527, S586, SAOUHSC_01538, S273, set12	0.54, 0.51, 0.51, 0.51, 0.49, 0.49, 0.49, 0.49, 0.49, 0.49	S179, S466, S468, secY, SAOUHSC_02307, fmtC, secE, S892, SAOUHSC_02308, SAOUHSC_02309	-0.48, -0.47, -0.46, -0.46, -0.45, -0.45, -0.45, -0.44, -0.44, -0.44
SAOUHSC_00390	set10	392971	393675	1	0					plasma-t4; flucTSB-t4; vancTSB-t4; TSB-t4-B2; ciproTSB-t4	8.57; 8.57; 8.51; 8.4; 8.38	CDM-exp; RPMI-t2-A1; TSB-t2-C; TSB-t4-C; CO2-6h	7.39; 7.54; 7.55; 7.67; 7.68	NA	NA	NA	NA	0	0	0	392971	393675	1	1	179	A228	B118	C56	na	na	-	-	NA	SAOUHSC_00391, set14, set7, SAOUHSC_02014, SAOUHSC_01627, S806, SAOUHSC_02110, SAOUHSC_01705, SAOUHSC_01628, SAOUHSC_01332	0.73, 0.62, 0.6, 0.6, 0.58, 0.56, 0.56, 0.55, 0.54, 0.54	S14, SAOUHSC_A02801, S1104, SAOUHSC_02007, SAOUHSC_02588, pycA, SAOUHSC_00604, SAOUHSC_02738, SAOUHSC_00593, S876	-0.68, -0.57, -0.51, -0.5, -0.49, -0.49, -0.48, -0.48, -0.46, -0.46
SAOUHSC_A00379	NA	393579	393878	-1	0					colist-exp; CDM-t4; CDM-t2; RPMI-t2-A1; TSB-exp-A	9.19; 8.35; 8.33; 8.21; 8	T/SmxTSB-t4; TSB-t4-B2; intS9-2h; clindTSB-t4; lineTSB-t4	7.11; 7.15; 7.21; 7.21; 7.23	NA	NA	NA	NA	0	0	0	NA	NA	NA	0	36	A229	B104	C50	na	na	-	-	NA	SAOUHSC_A02094, SAOUHSC_01959, SAOUHSC_01929, SAOUHSC_01023, SAOUHSC_02602, SAOUHSC_A00354, SAOUHSC_A02503, SAOUHSC_A01754, S807, SAOUHSC_01544	0.74, 0.74, 0.73, 0.72, 0.72, 0.71, 0.68, 0.66, 0.65, 0.65	S1167, SAOUHSC_02406, SAOUHSC_01975, SAOUHSC_01974, SAOUHSC_02148, SAOUHSC_01896, SAOUHSC_01998, SAOUHSC_00228, SAOUHSC_00754, S1036	-0.58, -0.57, -0.56, -0.55, -0.54, -0.54, -0.54, -0.53, -0.53, -0.53
SAOUHSC_00391	NA	394121	394816	1	0					vancRPMI-t4; plasma-t4; RPMI-t4-A2; flucRPMI-t4; TSB-t4-B1	9.14; 9.1; 9.07; 9.06; 9.01	CDM-exp; CO2-6h; TSB-t4-C; TSB-t2-C; RPMI-t2-A1	7.88; 7.96; 8; 8.02; 8.13	NA	NA	NA	NA	0	0	0	394121	394816	1	1	180	A230	B118	C56	na	na	-	-	NA	set10, set11, set14, set7, SAOUHSC_02014, set13, SAOUHSC_01627, S248, SAOUHSC_01628, SAOUHSC_00662	0.73, 0.68, 0.67, 0.64, 0.63, 0.63, 0.61, 0.6, 0.57, 0.56	SAOUHSC_00604, S14, SAOUHSC_02324, S220, cls2, S533, glpF, mnaA, SAOUHSC_02351, atpB	-0.55, -0.51, -0.5, -0.48, -0.48, -0.47, -0.47, -0.46, -0.46, -0.46
SAOUHSC_00392	set11	395237	395932	1	0					RPMI-t4-A2; vancRPMI-t4; flucRPMI-t4; plasma-t4; vancTSB-t4	10.2; 10.2; 10.2; 10.1; 9.77	clindTSB-exp; T/SmxTSB-exp; lineTSB-exp; CO2-6h; ciproTSB-exp	8.78; 8.79; 8.85; 8.93; 8.94	NA	NA	NA	NA	0	0	0	395237	395932	1	1	2106	A231	B115	C54	na	na	-	-	NA	set7, S836, nifU, S576, SAOUHSC_00045, SAOUHSC_00391, SAOUHSC_01264, S800, SAOUHSC_00662, S21	0.74, 0.72, 0.71, 0.71, 0.7, 0.68, 0.68, 0.64, 0.64, 0.63	mvaD, mvaK1, atpB, atpE, S904, mnaA, SAOUHSC_00457, SAOUHSC_02351, atpD, prs	-0.64, -0.64, -0.63, -0.62, -0.61, -0.61, -0.6, -0.6, -0.59, -0.59
SAOUHSC_00393	set12	396276	396974	1	0					TSB-t4-B1; vancTSB-t4; TSB-t4-B2; flucTSB-t4; pMEM-t4-C1	10.1; 10; 9.87; 9.7; 9.69	clindTSB-exp; ciproTSB-exp; RPMI-t2-A1; CDM-exp; colist-exp	7.93; 7.97; 7.99; 8; 8.02	NA	NA	NA	NA	0	0	0	396276	396974	1	1	1121	A232	B3	C3	na	na	-	-	NA	SAOUHSC_01957, S773, SAOUHSC_00918, SAOUHSC_00044, SAOUHSC_02928, S865, SAOUHSC_01925, S20, SAOUHSC_00547, S866	0.87, 0.86, 0.86, 0.85, 0.84, 0.84, 0.84, 0.84, 0.84, 0.84	S601, S679, crcB1, SAOUHSC_00957, S590, pnpA, S676, metS, ptpB, ctaB	-0.88, -0.87, -0.86, -0.86, -0.86, -0.85, -0.85, -0.85, -0.85, -0.85
SAOUHSC_00394	set13	397354	398052	1	0					vancRPMI-t4; RPMI-t4-A2; flucRPMI-t4; CDM-t4; plasma-t4	9.23; 9.19; 9.11; 8.79; 8.72	TSB-t4-C; TSB-t2-C; colist-exp; RPMI-exp-A1; CDM-exp	7.54; 7.54; 7.6; 7.76; 7.82	NA	NA	NA	NA	0	0	0	397354	398052	1	1	1891	A233	B119	C57	na	na	-	-	NA	ppaC, set7, S801, mecA2, SAOUHSC_00045, S387, mutY, S21, SAOUHSC_00042, SAOUHSC_00235	0.75, 0.73, 0.69, 0.69, 0.69, 0.67, 0.67, 0.66, 0.65, 0.64	S1119, mnaA, SAOUHSC_02355, S625, S533, SAOUHSC_01594, mvaA, kapB, atpB, SAOUHSC_02351	-0.69, -0.66, -0.66, -0.64, -0.64, -0.63, -0.63, -0.63, -0.62, -0.61
SAOUHSC_00395	set14	398418	399101	1	0					eryTSB-t4; pMEM-t4-C1; pMEM-t2-C1; flucTSB-t4; CDM-t4	10.7; 10.6; 10.5; 10.3; 10.2	colist-exp; RPMI-t2-A1; intS9-2h; CDM-exp; CO2-6h	8.35; 8.87; 8.88; 8.92; 8.94	NA	NA	NA	NA	0	0	0	398418	399101	1	1	174	A234	B120	C28	na	na	-	-	NA	set12, SAOUHSC_00044, S20, S552, SAOUHSC_01627, fmhC, SAOUHSC_01957, S175, SAOUHSC_01956, SAOUHSC_02776	0.81, 0.81, 0.77, 0.75, 0.73, 0.73, 0.72, 0.72, 0.7, 0.7	S899, S628, SAOUHSC_01572, SAOUHSC_01067, ctaB, S590, SAOUHSC_00957, cls2, SAOUHSC_00604, SAOUHSC_01913	-0.75, -0.73, -0.72, -0.72, -0.72, -0.71, -0.7, -0.7, -0.7, -0.68
SAOUHSC_00396	NA	399186	399287	-1	0					colist-exp; RPMI-t2-A1; TSB-exp-A; TSB-t4-B3; T/SmxTSB-t4	10.6; 9.85; 9.22; 9.17; 8.89	plasma-t4; pMEM-t2-C1; intS9-6h; CO2-1h; nonad25-1h	7.49; 7.49; 7.53; 7.57; 7.61	NA	NA	NA	NA	0	0	0	399233	399274	0.203145	1	60	A235	B121	C58	na	na	-	-	NA	SAOUHSC_00709, SAOUHSC_02602, SAOUHSC_A01910, SAOUHSC_A02483, SAOUHSC_02469, SAOUHSC_01783, SAOUHSC_01404, SAOUHSC_02738, SAOUHSC_02734, SAOUHSC_01344	0.61, 0.59, 0.57, 0.57, 0.56, 0.56, 0.55, 0.53, 0.53, 0.52	S1036, SAOUHSC_00279, ezrA, SAOUHSC_00754, S766, tcaA, S86, SAOUHSC_01930, set13, SAOUHSC_02147	-0.57, -0.54, -0.53, -0.52, -0.51, -0.5, -0.48, -0.47, -0.46, -0.46
SAOUHSC_00398	hsdS	400914	402125	1	0					TSB-exp-A; TSB-exp-C; nonad25-1h; CO2-2h; TSB-exp-B3	12; 12; 11.9; 11.9; 11.8	vancTSB-t4; flucTSB-t4; clindTSB-t4; TSB-t4-B2; TSB-t4-B3	8.19; 8.4; 8.53; 8.56; 8.56	NA	NA	NA	NA	0	0	0	400914	402125	1	1	3330	A13	B5	C2	na	na	-	-	DNA Metabolism>DNA Metabolism - no subcategory>Restriction-Modification System>Type I restriction-modification system, specificity subunit S (EC 3.1.21.3);DNA Metabolism>DNA Metabolism - no subcategory>Type I Restriction-Modification>Type I restriction-modification system, specificity subunit S (EC 3.1.21.3)	S152, S601, lytH, S123, recJ, hsdS, SAOUHSC_00955, rpmI, ksgA, gatC	0.93, 0.92, 0.92, 0.91, 0.91, 0.91, 0.91, 0.91, 0.91, 0.9	appC, cobB, SAOUHSC_02006, mntH, SAOUHSC_02928, SAOUHSC_01830, SAOUHSC_02396, SAOUHSC_02824, SAOUHSC_00319, set6	-0.94, -0.93, -0.93, -0.92, -0.92, -0.91, -0.91, -0.91, -0.9, -0.9
new_402126_402240_1	S123	402126	402240	1	s-3'					CO2-6h; vancTSB-exp; TSB-exp-A; nonad25-1h; flucTSB-exp	12.4; 12.3; 12.2; 12.2; 12.1	T/SmxTSB-t4; TSB-t4-B3; clindTSB-t4; flucTSB-t4; eryTSB-t4	8.13; 8.47; 8.49; 8.64; 8.67	NA	NA	NA	NA	0	0	0	NA	NA	NA	0	2970	A236	B122	C2	na	na	-	-	NA	hsdS, lytH, SAOUHSC_02668, S896, S388, acpP, S152, SAOUHSC_00540, S1021, S434	0.91, 0.88, 0.88, 0.87, 0.86, 0.86, 0.86, 0.85, 0.85, 0.85	SAOUHSC_02006, set6, SAOUHSC_01830, SAOUHSC_00950, SAOUHSC_03034, SAOUHSC_00318, SAOUHSC_00319, lipM, SAOUHSC_00939, SAOUHSC_02828	-0.87, -0.86, -0.86, -0.86, -0.86, -0.86, -0.86, -0.86, -0.85, -0.85
new_402428_402507_1	S124	402428	402507	1	s-5'	U165	SigA			intS9-2h; vancTSB-exp; TSB-exp-B2; eryTSB-exp; flucTSB-exp	14.5; 14.4; 14.1; 13.8; 13.7	CO2-6h; flucRPMI-t4; vancRPMI-t4; TSB-t4-C; RPMI-t4-A2	7.34; 7.35; 7.36; 7.45; 7.45	NA	NA	NA	NA	0	0	0	NA	NA	NA	0	2184	A108	B66	C34	na	na	-	-	NA	set15, SAOUHSC_00400, coa, SAOUHSC_00817, S335, SAOUHSC_01230, S62, SAOUHSC_01456, typA, S507	0.98, 0.9, 0.88, 0.88, 0.87, 0.87, 0.86, 0.86, 0.86, 0.86	SAOUHSC_02876, S1128, SAOUHSC_02875, SAOUHSC_02604, ohrA, SAOUHSC_01819, rpsA, SAOUHSC_02603, SAOUHSC_00875, SAOUHSC_01264	-0.83, -0.81, -0.8, -0.8, -0.79, -0.78, -0.77, -0.76, -0.76, -0.75
SAOUHSC_00399	set15	402508	403185	1	0	U165	SigA			vancTSB-exp; eryTSB-exp; intS9-2h; flucTSB-exp; T/SmxTSB-exp	14.2; 13.7; 13.7; 13.3; 13.3	CO2-6h; colist-exp; flucRPMI-t4; vancRPMI-t4; RPMI-t4-A2	7.61; 7.62; 7.67; 7.71; 7.73	NA	NA	NA	NA	0	0	0	402508	403185	1	1	2185	A108	B66	C34	na	na	-	-	NA	S124, SAOUHSC_00400, coa, S335, SAOUHSC_00817, S62, SAOUHSC_01230, SAOUHSC_00523, SAOUHSC_01456, S507	0.98, 0.93, 0.91, 0.89, 0.89, 0.88, 0.85, 0.85, 0.84, 0.84	SAOUHSC_02876, SAOUHSC_02875, S1128, SAOUHSC_01264, SAOUHSC_02603, SAOUHSC_01819, SAOUHSC_02604, tag, SAOUHSC_00875, ohrA	-0.82, -0.81, -0.8, -0.77, -0.76, -0.76, -0.76, -0.75, -0.75, -0.74
SAOUHSC_00400	NA	403207	404715	1	0	U165	SigA			vancTSB-exp; intS9-2h; eryTSB-exp; T/SmxTSB-exp; flucTSB-exp	14; 13.8; 13.8; 13.3; 13.2	colist-exp; RPMI-t2-A1; pMEM-t4-C1; anaer-2h; CDM-exp	8.21; 8.34; 8.73; 8.9; 9.07	NA	NA	NA	NA	0	0	0	403207	404715	1	1	2183	A108	B66	C34	na	na	-	-	NA	set15, coa, S124, S62, SAOUHSC_00813, vwb, S334, S335, SAOUHSC_00523, SAOUHSC_00817	0.93, 0.93, 0.9, 0.88, 0.87, 0.86, 0.85, 0.79, 0.79, 0.79	SAOUHSC_02605, SAOUHSC_02875, SAOUHSC_01264, opuCD, opuCC, proC, S1009, SAOUHSC_00324, SAOUHSC_02876, opuCB	-0.75, -0.73, -0.73, -0.72, -0.71, -0.71, -0.7, -0.7, -0.7, -0.7
SAOUHSC_00401	NA	404819	405127	-1	0	U166	SigA			CO2-6h; anaer-2h; CDM-exp; CO2-2h; plasma-t4	16.1; 16; 15.7; 15.7; 15.3	ciproTSB-exp; TSB-exp-A; T/SmxTSB-exp; lineTSB-exp; TSB-exp-C	9.22; 9.38; 9.41; 9.6; 9.62	NA	NA	NA	NA	0	0	0	404819	405127	1	1	298	A237	B94	C11	na	na	-	-	NA	agrA, S873, S1095, agrC, S872, S243, SAOUHSC_02875, agrD, agrB, SAOUHSC_02112	0.79, 0.77, 0.76, 0.75, 0.75, 0.74, 0.74, 0.74, 0.74, 0.73	SAOUHSC_01823, SAOUHSC_02629, SAOUHSC_02630, S1190, hemN, thiI, SAOUHSC_01825, rnpA, hslO, fapR	-0.75, -0.75, -0.75, -0.75, -0.74, -0.74, -0.73, -0.73, -0.73, -0.73
SAOUHSC_00402	NA	405465	406283	1	0					anaer-2h; TSB-t4-B1; TSB-t4-C; flucTSB-t4; CDM-t4	9.83; 9.62; 9.6; 9.6; 9.56	colist-exp; CDM-exp; clindTSB-exp; ciproTSB-exp; T/SmxTSB-exp	7.79; 7.89; 7.89; 7.91; 8.14	NA	NA	NA	NA	0	0	0	405465	406283	1	1	343	A238	B28	C11	na	na	-	-	NA	SAOUHSC_00404, SAOUHSC_00052, SAOUHSC_00405, S125, modA, SAOUHSC_00406, S620, SAOUHSC_00053, S657, isaB	0.91, 0.73, 0.72, 0.72, 0.7, 0.7, 0.7, 0.68, 0.67, 0.67	SAOUHSC_00569, SAOUHSC_00330, nhaC, S787, S100, SAOUHSC_00329, S102, tatC, S101, S103	-0.68, -0.68, -0.67, -0.67, -0.67, -0.66, -0.66, -0.65, -0.65, -0.64
SAOUHSC_00404	NA	406302	407087	1	0					anaer-2h; TSB-t4-C; plasma-t4; flucTSB-t4; vancRPMI-exp	10.2; 10.1; 9.97; 9.85; 9.77	colist-exp; CDM-exp; ciproTSB-exp; clindTSB-exp; eryTSB-exp	7.5; 8.2; 8.47; 8.61; 8.69	NA	NA	NA	NA	0	0	0	406302	407087	1	1	344	A238	B28	C11	na	na	-	-	NA	SAOUHSC_00402, SAOUHSC_00405, SAOUHSC_00406, modA, S125, SAOUHSC_00407, SAOUHSC_00049, SAOUHSC_01313, SAOUHSC_02472, SAOUHSC_01649	0.91, 0.76, 0.75, 0.73, 0.72, 0.71, 0.68, 0.67, 0.67, 0.67	SAOUHSC_00569, S787, SAOUHSC_01937, S792, SAOUHSC_00330, SAOUHSC_00238, S100, S102, SAOUHSC_00805, nhaC	-0.67, -0.66, -0.64, -0.62, -0.62, -0.62, -0.62, -0.62, -0.61, -0.61
new_407190_407344_1	S125	407190	407344	1	5'	U167	SigA			flucTSB-t4; TSB-t4-C; TSB-t4-B2; pMEM-t4-C1; TSB-t4-B1	13.6; 13.3; 13.3; 13.2; 13.2	colist-exp; clindTSB-exp; CDM-exp; flucRPMI-t4; intS9-6h	9.35; 10.2; 10.3; 10.5; 10.5	NA	NA	NA	NA	0	0	0	NA	NA	NA	0	382	A239	B123	C11	na	na	-	-	NA	SAOUHSC_00405, SAOUHSC_00406, SAOUHSC_00584, S216, SAOUHSC_01665, modA, SAOUHSC_00407, S657, SAOUHSC_00163, S569	0.96, 0.93, 0.9, 0.88, 0.86, 0.85, 0.85, 0.84, 0.84, 0.84	S430, SAOUHSC_00330, S102, S103, alsT, S971, S101, SAOUHSC_01878, SAOUHSC_00329, pbp4	-0.89, -0.88, -0.87, -0.86, -0.86, -0.85, -0.85, -0.85, -0.84, -0.84
SAOUHSC_00405	NA	407345	408082	1	0	U167	SigA			TSB-t4-C; flucTSB-t4; TSB-t2-C; anaer-2h; TSB-t2-B1	14; 13.6; 13.6; 13.5; 13.3	colist-exp; ciproTSB-exp; flucRPMI-t4; RPMI-t4-A2; clindTSB-exp	8.14; 10.6; 10.6; 10.6; 10.7	NA	NA	NA	NA	0	0	0	407345	408082	1	1	383	A239	B123	C11	na	na	-	-	NA	SAOUHSC_00406, S125, SAOUHSC_00407, SAOUHSC_00584, SAOUHSC_01665, SAOUHSC_01664, modA, SAOUHSC_02472, S216, SAOUHSC_02475	0.98, 0.96, 0.91, 0.91, 0.88, 0.86, 0.85, 0.85, 0.85, 0.85	S430, SAOUHSC_00330, S102, S792, alsT, S103, S971, argB, SAOUHSC_00329, ltrA	-0.87, -0.86, -0.85, -0.85, -0.85, -0.85, -0.84, -0.83, -0.83, -0.83
SAOUHSC_00406	NA	408072	409400	1	0	U167	SigA			TSB-t4-C; TSB-t2-C; anaer-2h; flucTSB-t4; TSB-t2-B1	14; 13.6; 13.4; 13.3; 13.1	colist-exp; RPMI-t4-A2; flucRPMI-t4; vancRPMI-t4; ciproTSB-exp	8.39; 10.3; 10.4; 10.6; 10.7	NA	NA	NA	NA	0	0	0	408072	409400	1	1	384	A239	B123	C11	na	na	-	-	NA	SAOUHSC_00405, SAOUHSC_00407, S125, SAOUHSC_00584, SAOUHSC_00408, SAOUHSC_01665, SAOUHSC_01664, SAOUHSC_00585, SAOUHSC_02475, S218	0.98, 0.95, 0.93, 0.89, 0.88, 0.86, 0.86, 0.85, 0.84, 0.84	SAOUHSC_00330, S430, S792, S102, S103, alsT, SAOUHSC_00580, S215, SAOUHSC_02104, S650	-0.83, -0.83, -0.82, -0.82, -0.82, -0.81, -0.81, -0.81, -0.81, -0.8
SAOUHSC_00407	NA	409397	409720	1	0	U167	SigA			TSB-t4-C; anaer-2h; TSB-t2-C; nonad50-1h; ciproTSB-t4	14.6; 14.1; 14.1; 13.8; 13.7	colist-exp; RPMI-t4-A2; flucRPMI-t4; vancRPMI-t4; flucRPMI-exp	9.59; 10.9; 11.1; 11.2; 11.6	NA	NA	NA	NA	0	0	0	409397	409720	1	1	385	A239	B123	C11	na	na	-	-	NA	SAOUHSC_00406, SAOUHSC_00408, SAOUHSC_00405, S125, S218, SAOUHSC_00030, SAOUHSC_00585, S13, SAOUHSC_00584, SAOUHSC_01583	0.95, 0.92, 0.91, 0.85, 0.84, 0.84, 0.83, 0.82, 0.82, 0.81	fhuG, lytM, S623, SAOUHSC_02522, S972, alsT, SAOUHSC_00483, S792, argB, SAOUHSC_00238	-0.74, -0.73, -0.73, -0.72, -0.72, -0.72, -0.72, -0.71, -0.71, -0.71
SAOUHSC_00408	NA	409739	410053	1	0	U167	SigA			TSB-t4-C; anaer-2h; TSB-t2-C; nonad50-1h; flucTSB-t4	13.7; 13.5; 13.2; 13; 12.9	RPMI-t4-A2; flucRPMI-t4; vancRPMI-t4; flucRPMI-exp; TSB-exp-B2	10.1; 10.4; 10.4; 10.9; 11	NA	NA	NA	NA	0	0	0	409739	410053	1	1	386	A239	B123	C11	na	na	-	-	NA	SAOUHSC_00407, SAOUHSC_00406, SAOUHSC_00405, S125, S620, SAOUHSC_01583, SAOUHSC_01584, SAOUHSC_01414, SAOUHSC_01415, SAOUHSC_00584	0.92, 0.88, 0.83, 0.81, 0.81, 0.81, 0.81, 0.8, 0.8, 0.8	SAOUHSC_00852, S739, S239, S498, SAOUHSC_00772, S623, pbp4, fhuG, S654, S215	-0.81, -0.78, -0.78, -0.76, -0.76, -0.76, -0.76, -0.76, -0.76, -0.75
new_410116_410342_-1	S126	410116	410342	-1	3'	U168, U170	SigA, SigA			TSB-t4-B3; clindTSB-t4; lineTSB-t4; CDM-t4; colist-exp	13.3; 13.3; 13.2; 13.2; 13.1	TSB-exp-C; clindTSB-exp; lineTSB-exp; TSB-exp-B2; flucTSB-exp	10.1; 10.5; 10.5; 10.5; 10.5	NA	NA	NA	NA	0	0	0	NA	NA	NA	0	1137	A240	B3	C3	na	na	-	-	NA	SAOUHSC_00409, cobB, SAOUHSC_02721, S1058, SAOUHSC_02824, appC, SAOUHSC_02006, SAOUHSC_02928, mntH, SAOUHSC_01507	0.98, 0.91, 0.88, 0.87, 0.87, 0.87, 0.86, 0.86, 0.86, 0.85	rplI, gatC, gatB, ksgA, gatA, SAOUHSC_00015, S152, SAOUHSC_00955, hsdS, SAOUHSC_01186	-0.91, -0.9, -0.9, -0.89, -0.88, -0.88, -0.88, -0.88, -0.88, -0.88
SAOUHSC_00409	NA	410343	410603	-1	0	U168, U170	SigA, SigA			TSB-t4-B3; clindTSB-t4; CDM-t4; lineTSB-t4; colist-exp	13.2; 13.2; 13; 12.9; 12.8	TSB-exp-C; TSB-exp-B2; ciproTSB-exp; lineTSB-exp; clindTSB-exp	9.99; 10.2; 10.2; 10.2; 10.3	NA	NA	NA	NA	0	0	0	410343	410537	1	1	1138	A240	B3	C3	na	na	-	-	NA	S126, cobB, appC, SAOUHSC_02824, SAOUHSC_02006, SAOUHSC_02721, SAOUHSC_01507, S1058, SAOUHSC_02928, mntH	0.98, 0.9, 0.86, 0.86, 0.86, 0.86, 0.85, 0.85, 0.84, 0.84	rplI, SAOUHSC_00015, gatB, gatC, hsdS, ksgA, SAOUHSC_00955, S152, gatA, hsdS	-0.91, -0.88, -0.88, -0.88, -0.87, -0.87, -0.87, -0.87, -0.87, -0.87
SAOUHSC_00410	NA	410722	411924	1	0	U169	SigA			vancRPMI-t4; flucRPMI-t4; RPMI-t4-A2; RPMI-exp-A1; RPMI-exp-A2	14.6; 14.3; 14.3; 13.9; 13.9	lineTSB-t4; TSB-t4-B2; clindTSB-t4; TSB-t4-B3; vancTSB-t4	8; 8.15; 8.26; 8.27; 8.38	S127	new_411586_412518_-1	-0.557182536134689	-13.4	0.281795511221945	0.363344051446945	339	410722	411924	1	1	1777	A241	B124	C19	AS target	na	-	-	NA	S128, SAOUHSC_02902, S1140, SAOUHSC_02903, SAOUHSC_02904, SAOUHSC_00411, SAOUHSC_00882, SAOUHSC_02690, SAOUHSC_02768, SAOUHSC_02901	0.96, 0.94, 0.93, 0.92, 0.91, 0.91, 0.91, 0.85, 0.84, 0.84	SAOUHSC_01414, S591, S455, S1051, SAOUHSC_01415, SAOUHSC_00408, sdhC, SAOUHSC_01584, SAOUHSC_00584, capB	-0.78, -0.76, -0.76, -0.76, -0.75, -0.75, -0.74, -0.73, -0.72, -0.72
new_411586_412518_-1	S127	411586	412518	-1	3'PT	U173	SigA			pMEM-t2-C1; CDM-exp; TSB-t2-C; CDM-t2; pMEM-t4-C1	11.9; 11.6; 11.6; 11.5; 11.5	plasma-exp; plasma-t4; TSB-exp-C; TSB-exp-B3; lineTSB-exp	7.2; 7.24; 7.27; 7.43; 7.44	NA	SAOUHSC_00410	-0.557182536134689	-13.4	0.363344051446945	1	339	NA	NA	NA	0	1387	A242	B125	C23	AS	na	-	-	NA	abcA, S129, S240, S395, SAOUHSC_00951, ald2, S130, S1025, S870, S999	0.83, 0.83, 0.83, 0.81, 0.79, 0.79, 0.78, 0.78, 0.78, 0.78	topA, SAOUHSC_00606, sasG, S304, gid, SAOUHSC_00605, fmhB, SAOUHSC_01810, SAOUHSC_01336, cydA	-0.76, -0.76, -0.74, -0.74, -0.74, -0.73, -0.73, -0.72, -0.72, -0.72
new_411925_412192_1	S128	411925	412192	1	intra	U169	SigA			vancRPMI-t4; RPMI-t4-A2; RPMI-exp-A1; flucRPMI-t4; flucRPMI-exp	11.6; 11.5; 11.3; 11.3; 11.1	lineTSB-t4; T/SmxTSB-t4; TSB-t4-C; clindTSB-t4; vancTSB-t4	7.57; 7.67; 7.68; 7.73; 7.74	NA	NA	NA	NA	0	0	0	412131	412181	0.654483	1	1778	A241	B124	C19	na	na	Teg149	Potential 5UTRs and 3UTRs	NA	SAOUHSC_00410, SAOUHSC_00411, S1140, SAOUHSC_02902, SAOUHSC_02903, SAOUHSC_02904, SAOUHSC_00882, SAOUHSC_02901, S1141, SAOUHSC_02702	0.96, 0.95, 0.92, 0.92, 0.91, 0.9, 0.9, 0.88, 0.85, 0.84	SAOUHSC_00408, SAOUHSC_01414, S1051, S455, SAOUHSC_01415, SAOUHSC_00172, S591, SAOUHSC_00407, SAOUHSC_01584, sdhC	-0.74, -0.72, -0.71, -0.7, -0.69, -0.68, -0.68, -0.67, -0.67, -0.67
SAOUHSC_00411	NA	412193	412321	1	0	U169	SigA			RPMI-exp-A1; vancRPMI-exp; flucRPMI-exp; RPMI-exp-A2; RPMI-t2-A1	11.1; 10.5; 10.5; 10.4; 10.3	ciproTSB-t4; TSB-t4-B3; eryTSB-t4; lineTSB-t4; T/SmxTSB-t4	7.22; 7.28; 7.29; 7.3; 7.34	S127	new_411586_412518_-1	-0.52861790049932	-11.9	1	0.138263665594855	129	412193	412321	0.753887	1	1776	A241	B124	C19	AS target	na	-	-	NA	S128, SAOUHSC_00410, SAOUHSC_02902, S1140, SAOUHSC_02903, SAOUHSC_00882, SAOUHSC_02904, SAOUHSC_02901, S1141, SAOUHSC_02690	0.95, 0.91, 0.85, 0.85, 0.83, 0.82, 0.82, 0.79, 0.78, 0.76	SAOUHSC_00408, S1051, SAOUHSC_00584, S455, SAOUHSC_01414, capC, capB, capA, SAOUHSC_00406, nreC	-0.72, -0.71, -0.7, -0.68, -0.68, -0.67, -0.67, -0.67, -0.67, -0.66
new_412520_412574_-1	S129	412520	412574	-1	s-3'	U173	SigA			pMEM-t4-C1; pMEM-t2-C1; eryTSB-t4; clindTSB-t4; flucTSB-t4	15.6; 15.1; 14.3; 14.2; 13.7	TSB-exp-C; plasma-exp; ciproTSB-exp; TSB-exp-B3; clindTSB-exp	7.26; 7.27; 7.28; 7.36; 7.36	NA	NA	NA	NA	0	0	0	NA	NA	NA	0	773	A6	B3	C3	na	na	-	-	NA	S240, abcA, S395, SAOUHSC_02425, S130, SAOUHSC_02466, SAOUHSC_00951, putA, S127, S1176	0.88, 0.87, 0.86, 0.86, 0.86, 0.85, 0.85, 0.83, 0.83, 0.83	SAOUHSC_00606, topA, clpX, metS, SAOUHSC_01976, SAOUHSC_01718, SAOUHSC_01479, norG, S504, trpE	-0.84, -0.82, -0.82, -0.82, -0.82, -0.82, -0.81, -0.81, -0.81, -0.81
new_412576_413041_-1	S130	412576	413041	-1	indep	U173	SigA			TSB-t2-B1; ciproTSB-t4; CDM-exp; eryTSB-t4; pMEM-t2-C1	16.3; 16.2; 16.2; 16.2; 16.2	TSB-exp-B2; RPMI-exp-A1; flucTSB-exp; clindTSB-exp; T/SmxTSB-exp	8.76; 8.86; 8.91; 8.99; 9.04	NA	NA	NA	NA	0	0	0	412583	412645	0.999682	1	307	A243	B94	C11	na	Unannotated CDS	-	-	NA	psmB2, S470, psmB1, agrA, S629, agrB, S240, S873, agrC, S871	0.98, 0.97, 0.97, 0.89, 0.89, 0.87, 0.87, 0.86, 0.86, 0.86	sasG, thiI, parC, SAOUHSC_02866, parE, pyrH, frr, hemN, SAOUHSC_01718, SAOUHSC_02107	-0.85, -0.82, -0.81, -0.81, -0.81, -0.81, -0.8, -0.8, -0.8, -0.79
new_413220_413511_1	S131	413220	413511	1	5'	U174	SigA			colist-exp; TSB-exp-A; RPMI-exp-A1; intS9-6h; RPMI-exp-A2	13.8; 13.5; 13.2; 13.1; 12.9	TSB-t4-B3; TSB-t4-B2; lineTSB-t4; vancTSB-t4; T/SmxTSB-t4	8.76; 8.9; 8.92; 9.14; 9.25	NA	NA	NA	NA	0	0	0	NA	NA	NA	0	1704	A244	B126	C59	na	na	Teg41	Small RNAs bona fide	NA	ndhF, S242, rnz, S670, S133, S826, S669, S825, SAOUHSC_00526, S687	0.82, 0.77, 0.75, 0.74, 0.74, 0.74, 0.74, 0.74, 0.74, 0.74	S332, SAOUHSC_00810, S804, sspB, uvrC, S333, SAOUHSC_01363, SAOUHSC_00854, SAOUHSC_00811, SAOUHSC_01542	-0.82, -0.81, -0.79, -0.79, -0.78, -0.77, -0.77, -0.77, -0.77, -0.77
SAOUHSC_00412	ndhF	413512	414996	1	0	U174	SigA			TSB-exp-A; RPMI-exp-A2; vancRPMI-exp; flucRPMI-exp; RPMI-exp-A1	13.9; 13.5; 13.3; 13.3; 13.2	CO2-6h; CO2-2h; lineTSB-t4; TSB-t4-B2; nonad50-1h	9.32; 9.41; 9.88; 10; 10	NA	NA	NA	NA	0	0	0	413512	414996	1	1	1705	A244	B126	C59	na	na	-	-	NA	S131, SAOUHSC_00413, S132, SAOUHSC_00416, SAOUHSC_00414, S133, S1020, SAOUHSC_00417, S19, tuf	0.82, 0.81, 0.77, 0.69, 0.68, 0.64, 0.64, 0.64, 0.62, 0.6	S804, SAOUHSC_00690, S332, SAOUHSC_00325, SAOUHSC_00810, SAOUHSC_00037, S1002, kdpE, S805, S38	-0.65, -0.65, -0.62, -0.62, -0.61, -0.6, -0.6, -0.6, -0.6, -0.6
SAOUHSC_00413	NA	415009	417714	1	0	U174	SigA			RPMI-exp-A2; TSB-exp-A; vancRPMI-exp; flucRPMI-exp; pMEM-t2-C1	14; 13.9; 13.7; 13.7; 13.6	CO2-2h; nonad50-1h; CO2-6h; CDM-exp; CO2-1h	9.49; 9.5; 9.64; 10.7; 10.8	NA	NA	NA	NA	0	0	0	415000	417714	1	0.996685082872928	1702	A245	B127	C59	na	na	-	-	NA	S132, SAOUHSC_00414, ndhF, gcvPB, gcvPA, gcvT, S651, SAOUHSC_00417, SAOUHSC_00416, S131	0.96, 0.89, 0.81, 0.62, 0.56, 0.53, 0.5, 0.47, 0.47, 0.47	sarA, kdpE, S37, S923, S36, nrdG, kdpD, nrdD, S290, TRAP	-0.5, -0.5, -0.47, -0.45, -0.44, -0.43, -0.43, -0.42, -0.4, -0.4
new_417715_417875_1	S132	417715	417875	1	intra	U174	SigA			TSB-exp-A; RPMI-exp-A2; vancRPMI-exp; pMEM-t2-C1; flucRPMI-exp	14.1; 14.1; 13.9; 13.9; 13.8	CO2-2h; nonad50-1h; CO2-6h; CDM-exp; nonad25-1h	9.67; 9.69; 10; 10.9; 11	NA	NA	NA	NA	0	0	0	NA	NA	NA	0	1703	A245	B127	C59	na	na	-	-	NA	SAOUHSC_00413, SAOUHSC_00414, ndhF, gcvPB, S651, gcvPA, gcvT, S253, SAOUHSC_00417, S131	0.96, 0.9, 0.77, 0.62, 0.56, 0.56, 0.54, 0.5, 0.48, 0.47	kdpE, S37, TRAP, S36, nrdG, SAOUHSC_00538, nrdD, kdpD, sarA, S923	-0.48, -0.46, -0.45, -0.44, -0.44, -0.43, -0.43, -0.42, -0.42, -0.41
SAOUHSC_00414	NA	417876	418238	1	0	U174	SigA			TSB-exp-A; vancRPMI-exp; RPMI-exp-A2; pMEM-t2-C1; flucRPMI-exp	14.5; 14.3; 14.3; 14.2; 14.2	CO2-6h; CO2-2h; CDM-exp; nonad50-1h; pMEM-exp-C1	11.8; 12.1; 12.2; 12.2; 12.3	NA	NA	NA	NA	0	0	0	417876	418238	1	1	1701	A245	B127	C59	na	na	-	-	NA	S132, SAOUHSC_00413, ndhF, gcvPB, SAOUHSC_01122, SAOUHSC_01123, S465, S547, S253, gcvPA	0.9, 0.89, 0.68, 0.58, 0.58, 0.58, 0.57, 0.55, 0.53, 0.52	SAOUHSC_00538, SAOUHSC_00537, S194, S345, SAOUHSC_00043, SAOUHSC_00352, SAOUHSC_03038, SAOUHSC_00353, S527, SAOUHSC_01943	-0.53, -0.5, -0.49, -0.49, -0.47, -0.47, -0.47, -0.46, -0.46, -0.46
new_418267_418920_1	S133	418267	418920	1	inter	U174	SigA			RPMI-exp-A2; vancRPMI-exp; flucRPMI-exp; TSB-exp-A; RPMI-exp-A1	12.8; 12.8; 12.7; 12.6; 12.4	TSB-t4-B3; TSB-t4-B2; vancTSB-t4; clindTSB-t4; lineTSB-t4	8.7; 8.83; 8.86; 8.94; 9.05	NA	SAOUHSC_00415	-0.0264554645621603	-0.1	0.637614678899083	1	417	NA	NA	NA	0	3534	A246	B5	C2	AS	na	-	-	NA	S677, S692, SAOUHSC_01958, S648, S590, S520, S423, S512, SAOUHSC_00677, cdsA	0.89, 0.88, 0.88, 0.88, 0.87, 0.87, 0.87, 0.87, 0.87, 0.86	SAOUHSC_00792, SAOUHSC_02013, S315, S316, SAOUHSC_02244, S1065, pnbA, SAOUHSC_01815, SAOUHSC_02650, SAOUHSC_02466	-0.88, -0.86, -0.86, -0.86, -0.86, -0.86, -0.86, -0.86, -0.85, -0.85
new_418311_418466_-1	S134	418311	418466	-1	3'NT	U175	SigA			colist-exp; anaer-2h; CDM-exp; intTHP1-2h; CDM-t4	12.2; 11.5; 11.1; 11; 11	flucRPMI-exp; lineTSB-t4; TSB-exp-B1; CO2-2h; vancRPMI-exp	8.99; 9; 9.05; 9.07; 9.08	NA	NA	NA	NA	0	0	0	NA	NA	NA	0	10	A247	B105	C51	na	na	Teg19as	Antisense signals	NA	SAOUHSC_00415, SAOUHSC_00360, SAOUHSC_A00379, S857, S366, S1064, mtlF, SAOUHSC_00892, S876, SAOUHSC_02750	0.98, 0.7, 0.63, 0.6, 0.59, 0.59, 0.57, 0.56, 0.56, 0.56	SAOUHSC_00508, radA, gidA, S1189, sufC, gidB, SAOUHSC_00227, SAOUHSC_00512, SAOUHSC_02476, SAOUHSC_00228	-0.61, -0.59, -0.53, -0.53, -0.52, -0.51, -0.51, -0.51, -0.5, -0.5
SAOUHSC_00415	NA	418467	418883	-1	0					colist-exp; anaer-2h; CDM-exp; CDM-t4; intTHP1-2h	12.4; 11.6; 11.2; 11; 10.9	vancTSB-exp; flucRPMI-exp; plasma-exp; vancRPMI-exp; RPMI-exp-A2	8.91; 8.99; 9.04; 9.11; 9.12	S133	new_418267_418920_1	-0.0264554645621603	-0.1	1	0.637614678899083	417	NA	NA	NA	0	11	A247	B105	C51	AS target	na	Teg19as	Antisense signals	NA	S134, SAOUHSC_00360, S366, SAOUHSC_A00379, SAOUHSC_00892, SAOUHSC_01817, SAOUHSC_00028, moaC, bglR, SAOUHSC_01404	0.98, 0.72, 0.61, 0.61, 0.58, 0.58, 0.56, 0.56, 0.55, 0.55	SAOUHSC_00508, S1189, gidA, radA, SAOUHSC_00228, gidB, S791, SAOUHSC_00227, sigA, SAOUHSC_02476	-0.59, -0.57, -0.57, -0.57, -0.55, -0.55, -0.54, -0.54, -0.54, -0.54
SAOUHSC_00416	NA	418921	419595	1	0	U174	SigA			colist-exp; RPMI-exp-A2; vancRPMI-exp; flucRPMI-exp; TSB-exp-A	13; 12.9; 12.8; 12.8; 12.5	CO2-6h; TSB-t4-B2; vancRPMI-t4; pMEM-t4-C1; flucRPMI-t4	10.2; 10.5; 10.6; 10.7; 10.7	NA	NA	NA	NA	0	0	0	418921	419595	1	1	2542	A248	B7	C2	na	na	-	-	NA	SAOUHSC_00417, S133, fabG, SAOUHSC_01876, SAOUHSC_00418, tgt, SAOUHSC_02426, S699, S945, S469	0.93, 0.82, 0.78, 0.78, 0.78, 0.77, 0.76, 0.76, 0.76, 0.76	arlS, arlR, SAOUHSC_00356, S594, S790, S595, SAOUHSC_01729, SAOUHSC_01024, SAOUHSC_01987, SAOUHSC_02650	-0.79, -0.77, -0.77, -0.76, -0.76, -0.76, -0.76, -0.75, -0.75, -0.75
SAOUHSC_00417	NA	419632	420366	1	0	U174	SigA			colist-exp; RPMI-exp-A2; vancRPMI-exp; flucRPMI-exp; RPMI-exp-A1	13.3; 12.9; 12.7; 12.7; 12.6	CO2-6h; TSB-t2-C; anaer-2h; CDM-exp; vancRPMI-t4	10.9; 10.9; 11; 11; 11.1	NA	NA	NA	NA	0	0	0	419632	420366	1	1	2543	A248	B7	C2	na	na	-	-	NA	SAOUHSC_00416, S133, SAOUHSC_00418, S146, S945, SAOUHSC_02426, S469, S776, SAOUHSC_00091, sstB	0.93, 0.78, 0.74, 0.74, 0.73, 0.73, 0.72, 0.72, 0.72, 0.71	rpsA, SAOUHSC_02150, arlS, SAOUHSC_00370, arlR, hit, asp23, SAOUHSC_02471, SAOUHSC_01987, SAOUHSC_02442	-0.78, -0.77, -0.76, -0.75, -0.75, -0.74, -0.73, -0.73, -0.73, -0.73
SAOUHSC_00418	NA	420544	420657	1	0					colist-exp; lineTSB-exp; ciproTSB-exp; T/SmxTSB-exp; TSB-exp-B2	10.7; 10.6; 10.6; 10.6; 10.6	TSB-t4-B2; vancTSB-t4; lineTSB-t4; TSB-t4-B1; TSB-t2-B1	7.35; 7.42; 7.48; 7.51; 7.56	NA	NA	NA	NA	0	0	0	420544	420657	0.997078	1	3507	A102	B5	C2	na	na	-	-	NA	ileS, S668, S166, S165, tgt, S443, SAOUHSC_00440, S478, rnhC, S945	0.93, 0.92, 0.92, 0.92, 0.92, 0.92, 0.92, 0.91, 0.91, 0.91	SAOUHSC_02650, S1029, SAOUHSC_00166, SAOUHSC_02466, butA, SAOUHSC_00792, SAOUHSC_01819, SAOUHSC_00049, S315, S316	-0.93, -0.91, -0.91, -0.9, -0.9, -0.89, -0.89, -0.89, -0.88, -0.88
SAOUHSC_00420	NA	420822	422159	1	0	U176	SigA			intTHP1-2h; colist-exp; T/SmxTSB-exp; clindTSB-exp; lineTSB-exp	12.4; 11.9; 11.7; 11.6; 11.5	TSB-t2-B1; TSB-t4-B2; vancTSB-t4; TSB-t4-B1; flucTSB-t4	7.28; 7.28; 7.34; 7.39; 7.4	NA	NA	NA	NA	0	0	0	420822	422159	1	1	3504	A102	B5	C2	na	na	-	-	NA	S945, S478, S469, SAOUHSC_02426, S166, S165, S887, mepA, SAOUHSC_00418, S668	0.91, 0.9, 0.9, 0.9, 0.9, 0.89, 0.89, 0.88, 0.88, 0.88	SAOUHSC_00049, SAOUHSC_02650, SAOUHSC_00166, S1029, SAOUHSC_02736, SAOUHSC_00164, S369, rocD, gudB, katA	-0.87, -0.86, -0.84, -0.84, -0.84, -0.83, -0.83, -0.83, -0.82, -0.82
new_422281_422375_1	S135	422281	422375	1	s-5'	U177	SigA			colist-exp; TSB-exp-B1; TSB-exp-B2; flucTSB-exp; eryTSB-exp	13.2; 13; 12.8; 12.7; 12.7	plasma-t4; RPMI-exp-A1; CO2-6h; pMEM-t4-C1; anaer-2h	7.56; 7.77; 7.91; 8.05; 8.05	NA	NA	NA	NA	0	0	0	NA	NA	NA	0	2162	A83	B55	C32	na	na	-	-	NA	cysM, SAOUHSC_00422, SAOUHSC_00135, SAOUHSC_02698, SAOUHSC_00136, SAOUHSC_02697, SAOUHSC_00138, S44, SAOUHSC_02699, SAOUHSC_00137	0.97, 0.96, 0.86, 0.82, 0.82, 0.82, 0.82, 0.82, 0.81, 0.81	gpmA, spxA, S1053, SAOUHSC_02460, SAOUHSC_00806, dapA, S584, oppA, asd, SAOUHSC_00050	-0.63, -0.63, -0.62, -0.62, -0.58, -0.58, -0.58, -0.57, -0.57, -0.57
SAOUHSC_00421	cysM	422376	423290	1	0	U177	SigA			colist-exp; clindTSB-exp; TSB-exp-B1; TSB-exp-B2; lineTSB-exp	12.9; 12.6; 12.6; 12.6; 12.5	CO2-6h; RPMI-exp-A1; plasma-t4; pMEM-t4-C1; anaer-2h	8.03; 8.09; 8.1; 8.19; 8.22	NA	NA	NA	NA	0	0	0	422376	423290	1	1	2163	A83	B55	C32	na	na	-	-	Amino Acids and Derivatives>Alanine, serine, and glycine>Glycine and Serine Utilization>Cystathionine beta-synthase (EC 4.2.1.22);Amino Acids and Derivatives>Lysine, threonine, methionine, and cysteine>Cysteine Biosynthesis>Cystathionine beta-synthase (EC 4.2.1.22);Amino Acids and Derivatives>Lysine, threonine, methionine, and cysteine>Methionine Biosynthesis>Cystathionine beta-synthase (EC 4.2.1…	SAOUHSC_00422, S135, SAOUHSC_00135, S44, SAOUHSC_00136, SAOUHSC_00139, SAOUHSC_00137, SAOUHSC_00138, cysK, SAOUHSC_02697	0.99, 0.97, 0.9, 0.86, 0.85, 0.84, 0.83, 0.82, 0.79, 0.79	spxA, S106, S1053, dapA, S584, SAOUHSC_01719, asd, aroK, S585, dapB	-0.65, -0.64, -0.62, -0.62, -0.61, -0.61, -0.61, -0.61, -0.61, -0.61
SAOUHSC_00422	NA	423274	424416	1	0	U177	SigA			colist-exp; clindTSB-exp; lineTSB-exp; TSB-exp-B1; eryTSB-exp	13; 12.9; 12.8; 12.8; 12.7	CO2-6h; CDM-exp; RPMI-exp-A1; anaer-2h; pMEM-t4-C1	8.25; 8.26; 8.3; 8.3; 8.32	NA	NA	NA	NA	0	0	0	423259	424416	1	0.987046632124352	2164	A83	B55	C32	na	na	-	-	Amino Acids and Derivatives>Alanine, serine, and glycine>Glycine and Serine Utilization>Cystathionine gamma-lyase (EC 4.4.1.1);Amino Acids and Derivatives>Lysine, threonine, methionine, and cysteine>Cysteine Biosynthesis>Cystathionine gamma-lyase (EC 4.4.1.1);Amino Acids and Derivatives>Lysine, threonine, methionine, and cysteine>Methionine Biosynthesis>Cystathionine gamma-lyase (EC 4.4.1.1);Amin…	cysM, S135, SAOUHSC_00135, S44, SAOUHSC_00136, SAOUHSC_00139, SAOUHSC_00138, SAOUHSC_00137, SAOUHSC_02697, SAOUHSC_02698	0.99, 0.96, 0.89, 0.85, 0.84, 0.83, 0.83, 0.82, 0.8, 0.79	spxA, S584, S1053, S106, dapA, oppF, asd, oppD, dapB, oppA	-0.67, -0.64, -0.64, -0.64, -0.63, -0.62, -0.62, -0.62, -0.62, -0.61
SAOUHSC_00423	NA	424710	425735	1	0	U178	SigA			RPMI-t2-A1; vancRPMI-t4; CO2-2h; flucRPMI-t4; RPMI-t4-A2	14; 13.4; 12.9; 12.8; 12.3	nonad25-1h; CO2-1h; RPMI-exp-A1; RPMI/FCS-exp; CDM-t2	7.9; 8; 8.08; 8.17; 8.2	NA	NA	NA	NA	0	0	0	424710	425735	1	1	2039	A96	B8	C6	na	na	-	-	Amino Acids and Derivatives>Lysine, threonine, methionine, and cysteine>Methionine Biosynthesis>Methionine ABC transporter ATP-binding protein;Amino Acids and Derivatives>Lysine, threonine, methionine, and cysteine>Methionine Degradation>Methionine ABC transporter ATP-binding protein	SAOUHSC_00424, SAOUHSC_00426, truncated-oppB, SAOUHSC_00169, rlp, SAOUHSC_03020, SAOUHSC_03019, SAOUHSC_03021, SAOUHSC_03018, S1181	0.98, 0.96, 0.92, 0.91, 0.91, 0.9, 0.89, 0.88, 0.86, 0.8	rluB, S638, thl, S104, codY, S981, rumA, scpA, SAOUHSC_01609, gyrA	-0.76, -0.75, -0.74, -0.73, -0.72, -0.72, -0.72, -0.7, -0.69, -0.69
SAOUHSC_00424	NA	425739	426398	1	0	U178	SigA			RPMI-t2-A1; vancRPMI-t4; CO2-2h; flucRPMI-t4; RPMI-t4-A2	14.5; 13.6; 13.6; 13; 12.6	nonad25-1h; RPMI-exp-A1; CO2-1h; vancRPMI-exp; RPMI-exp-A2	8.28; 8.33; 8.37; 8.42; 8.61	NA	NA	NA	NA	0	0	0	425739	426398	1	1	2040	A96	B8	C6	na	na	-	-	Amino Acids and Derivatives>Lysine, threonine, methionine, and cysteine>Methionine Biosynthesis>Methionine ABC transporter permease protein;Amino Acids and Derivatives>Lysine, threonine, methionine, and cysteine>Methionine Degradation>Methionine ABC transporter permease protein	SAOUHSC_00423, SAOUHSC_00426, SAOUHSC_03020, truncated-oppB, SAOUHSC_03021, SAOUHSC_03019, SAOUHSC_00169, rlp, SAOUHSC_03018, S1181	0.98, 0.98, 0.92, 0.91, 0.91, 0.9, 0.88, 0.88, 0.87, 0.83	thl, S104, rluB, S638, S981, rumA, SAOUHSC_02913, codY, S156, mvaA	-0.77, -0.77, -0.75, -0.73, -0.73, -0.71, -0.71, -0.7, -0.7, -0.7
SAOUHSC_00426	NA	426435	427277	1	0	U178	SigA			RPMI-t2-A1; CO2-2h; vancRPMI-t4; flucRPMI-t4; RPMI-t4-A2	14.3; 14.2; 14.1; 13.7; 13.3	nonad25-1h; RPMI-exp-A1; CO2-1h; vancRPMI-exp; RPMI/FCS-exp	8.98; 9.06; 9.07; 9.09; 9.17	NA	NA	NA	NA	0	0	0	426435	427277	1	1	2038	A96	B8	C6	na	na	-	-	Amino Acids and Derivatives>Lysine, threonine, methionine, and cysteine>Methionine Biosynthesis>Methionine ABC transporter substrate-binding protein;Amino Acids and Derivatives>Lysine, threonine, methionine, and cysteine>Methionine Degradation>Methionine ABC transporter substrate-binding protein;Phages, Prophages, Transposable elements, Plasmids>Pathogenicity islands>Staphylococcal pathogenicity …	SAOUHSC_00424, SAOUHSC_00423, SAOUHSC_03021, SAOUHSC_03020, SAOUHSC_03019, truncated-oppB, SAOUHSC_03018, S1181, SAOUHSC_00169, rlp	0.98, 0.96, 0.92, 0.92, 0.91, 0.88, 0.86, 0.86, 0.85, 0.85	S104, thl, rluB, SAOUHSC_02913, S156, mvaA, S981, S638, rumA, fapR	-0.81, -0.8, -0.78, -0.77, -0.77, -0.76, -0.76, -0.74, -0.74, -0.73
new_427307_427446_1	S136	427307	427446	1	s-inter	U178	SigA			RPMI-t2-A1; CO2-2h; intS9-6h; flucRPMI-t4; vancRPMI-t4	11.7; 10.2; 9.74; 9.6; 9.48	vancTSB-t4; flucTSB-t4; ciproTSB-t4; T/SmxTSB-t4; pMEM-t2-C1	7.54; 7.55; 7.85; 7.96; 7.97	NA	NA	NA	NA	0	0	0	NA	NA	NA	0	2395	A249	B61	C33	na	na	-	-	NA	S55, ggt, rlp, S344, SAOUHSC_00169, truncated-oppB, S1180, SAOUHSC_00423, S822, SAOUHSC_03016	0.67, 0.64, 0.63, 0.61, 0.61, 0.6, 0.59, 0.59, 0.58, 0.58	glmS, S936, S711, S619, psuG, folD, SAOUHSC_01606, citZ, pepT, citC	-0.61, -0.58, -0.55, -0.54, -0.54, -0.54, -0.54, -0.53, -0.53, -0.52
new_427448_427532_1	S137	427448	427532	1	s-5'	U179, U178	SigA, SigA			CO2-2h; CO2-6h; colist-exp; RPMI-t2-A1; pMEM-exp-C2	13.7; 12.6; 12.5; 12.4; 12.3	vancTSB-t4; flucTSB-t4; TSB-t4-B2; T/SmxTSB-t4; clindTSB-t4	7.4; 7.51; 7.85; 7.89; 7.94	NA	NA	NA	NA	0	0	0	NA	NA	NA	0	2681	A89	B56	C2	na	na	-	-	NA	lyrA, sle1, SAOUHSC_02855, SAOUHSC_02689, S139, gltT, SAOUHSC_02628, S1005, SAOUHSC_02599, S1016	0.9, 0.88, 0.87, 0.86, 0.86, 0.86, 0.86, 0.85, 0.85, 0.85	S868, S312, SAOUHSC_02249, SAOUHSC_01861, nth, S168, S982, pdp, SAOUHSC_02248, S867	-0.87, -0.86, -0.85, -0.83, -0.83, -0.83, -0.82, -0.82, -0.82, -0.82
new_427534_427608_1	S138	427534	427608	1	s-5'	U180	SigA	U179, U178	M4, M3	plasma-t4; CO2-2h; RPMI-t2-A1; anaer-2h; CDM-exp	15.6; 15.6; 15.5; 15.1; 15	CDM-t2; CDM-t4; TSB-t4-B1; clindTSB-t4; vancTSB-t4	8.83; 9.75; 10.9; 11; 11.1	NA	NA	NA	NA	0	0	0	NA	NA	NA	0	2674	A250	B56	C2	na	na	-	-	NA	S1134, isaA, S255, lyrA, aapA, sle1, S139, S841, S1017, SAOUHSC_02628	0.86, 0.86, 0.85, 0.85, 0.83, 0.83, 0.82, 0.82, 0.82, 0.82	SAOUHSC_01523, SAOUHSC_01522, SAOUHSC_01529, S630, SAOUHSC_01528, SAOUHSC_01525, SAOUHSC_01524, SAOUHSC_01548, SAOUHSC_02322, SAOUHSC_02321	-0.83, -0.83, -0.81, -0.81, -0.81, -0.81, -0.8, -0.8, -0.8, -0.8
SAOUHSC_00427	sle1	427609	428613	1	0	U180	SigA	U179, U178	M4, M3	plasma-t4; CO2-2h; CO2-6h; CDM-exp; intS9-6h	16.1; 15.9; 15.5; 14.9; 14.9	CDM-t4; CDM-t2; flucTSB-t4; ciproTSB-t4; T/SmxTSB-t4	10.5; 10.8; 10.9; 11.1; 11.4	NA	NA	NA	NA	0	0	0	427609	428613	1	1	2683	A89	B56	C2	na	na	-	-	NA	SAOUHSC_00671, S139, SAOUHSC_02855, SAOUHSC_02576, S137, S993, lyrA, SAOUHSC_00704, brnQ1, S561	0.94, 0.91, 0.89, 0.89, 0.88, 0.88, 0.88, 0.87, 0.86, 0.83	S312, SAOUHSC_02464, SAOUHSC_02448, SAOUHSC_02188, SAOUHSC_00099, SAOUHSC_02275, nth, S956, frp, S830	-0.82, -0.8, -0.8, -0.79, -0.79, -0.79, -0.79, -0.78, -0.78, -0.78
new_428636_428760_1	S139	428636	428760	1	s-3'	U180	SigA	U179, U178	M4, M3	plasma-t4; CO2-2h; intTHP1-6h; colist-exp; intS9-6h	13.3; 13; 12.9; 12.8; 12.7	flucTSB-t4; CDM-t4; CDM-t2; vancTSB-t4; TSB-t4-B1	8.66; 8.75; 8.75; 8.84; 8.86	NA	NA	NA	NA	0	0	0	NA	NA	NA	0	2684	A89	B56	C2	na	na	-	-	NA	sle1, SAOUHSC_02855, gltT, SAOUHSC_02628, aapA, lyrA, S137, S1017, purR, cspB	0.91, 0.9, 0.87, 0.87, 0.87, 0.87, 0.86, 0.86, 0.85, 0.85	S956, SAOUHSC_02464, SAOUHSC_01956, tagB, frp, SAOUHSC_00057, SAOUHSC_01542, nth, SAOUHSC_01543, SAOUHSC_00940	-0.84, -0.84, -0.83, -0.83, -0.82, -0.82, -0.82, -0.82, -0.82, -0.81
SAOUHSC_00428	NA	428798	429067	-1	0	U182	SigA			colist-exp; RPMI/FCS-exp; ciproTSB-exp; TSB-exp-B3; flucTSB-t4	14.3; 13.1; 13; 12.7; 12.5	CO2-2h; anaer-2h; CO2-6h; TSB-t4-C; TSB-t2-C	10.4; 10.5; 10.5; 10.7; 10.8	NA	NA	NA	NA	0	0	0	428798	429067	0.999999	1	1487	A251	B128	C13	na	na	-	-	NA	S140, SAOUHSC_01762, SAOUHSC_02874, SAOUHSC_01160, SAOUHSC_T0006, SAOUHSC_03040, SAOUHSC_02727, S1060, coaA, ltaA	0.9, 0.73, 0.73, 0.72, 0.72, 0.7, 0.7, 0.69, 0.68, 0.68	oppF, oppA, oppD, rsbV, oppC, pycA, SAOUHSC_03017, rsbW, S1180, dnaB	-0.69, -0.68, -0.67, -0.64, -0.63, -0.62, -0.62, -0.62, -0.61, -0.61
new_429068_429167_-1	S140	429068	429167	-1	s-5'	U182	SigA			colist-exp; ciproTSB-exp; TSB-exp-B3; eryTSB-exp; lineTSB-exp	14.6; 13.7; 13.3; 13.1; 13.1	CO2-6h; CO2-2h; anaer-2h; TSB-t4-C; intS9-6h	10.7; 10.9; 11.1; 11.3; 11.5	NA	NA	NA	NA	0	0	0	NA	NA	NA	0	1488	A251	B128	C13	na	na	-	-	NA	SAOUHSC_00428, SAOUHSC_01160, SAOUHSC_02874, SAOUHSC_03040, SAOUHSC_00441, SAOUHSC_02652, SAOUHSC_01733, SAOUHSC_01735, S1060, S1032	0.9, 0.72, 0.68, 0.67, 0.67, 0.66, 0.66, 0.66, 0.65, 0.64	oppA, oppF, oppD, SAOUHSC_02471, dapA, dapD, asd, ilvC, dapB, alr2	-0.67, -0.66, -0.62, -0.61, -0.59, -0.58, -0.58, -0.58, -0.58, -0.58
SAOUHSC_00429	NA	429216	429611	1	0	U181	SigA			colist-exp; clindTSB-t4; TSB-t4-B3; vancTSB-t4; pMEM-t2-C1	13.2; 12.5; 12.2; 12.2; 12.2	TSB-t2-C; flucRPMI-exp; eryTSB-exp; TSB-exp-B2; plasma-exp	11.1; 11.1; 11.1; 11.2; 11.2	NA	NA	NA	NA	0	0	0	429216	429611	1	1	521	A252	B34	C3	na	na	-	-	NA	SAOUHSC_00430, appC, ami, SAOUHSC_A01909, cobB, SAOUHSC_02824, SAOUHSC_A01910, SAOUHSC_00107, SAOUHSC_01174, SAOUHSC_02844	0.91, 0.78, 0.77, 0.76, 0.76, 0.74, 0.74, 0.73, 0.73, 0.72	xseB, SAOUHSC_01870, tig, S846, argS, SAOUHSC_02785, xseA, S160, S1088, nusB	-0.81, -0.79, -0.79, -0.78, -0.78, -0.78, -0.77, -0.77, -0.77, -0.77
SAOUHSC_00430	NA	429601	430086	1	0	U181	SigA			colist-exp; clindTSB-t4; TSB-t4-B3; vancTSB-t4; flucTSB-t4	13.1; 12.3; 12.1; 12.1; 12	RPMI-exp-A1; TSB-t2-C; TSB-exp-A; pMEM-exp-C1; TSB-exp-B1	10.6; 10.6; 10.7; 10.7; 10.7	NA	NA	NA	NA	0	0	0	429601	430086	1	1	522	A252	B34	C3	na	na	-	-	NA	SAOUHSC_00429, appC, SAOUHSC_02470, cobB, SAOUHSC_02824, SAOUHSC_01130, SAOUHSC_00572, ami, S930, S1177	0.91, 0.84, 0.82, 0.8, 0.79, 0.79, 0.78, 0.78, 0.78, 0.78	xseB, tig, xseA, ubiE, S160, SAOUHSC_02149, S150, nusB, S617, ispA	-0.86, -0.84, -0.83, -0.83, -0.83, -0.83, -0.83, -0.83, -0.83, -0.83
SAOUHSC_00431	NA	430255	431037	-1	0	U183	SigA			colist-exp; RPMI-t2-A1; intTHP1-6h; flucRPMI-t4; TSB-exp-C	13.6; 11.9; 11.7; 11.7; 11.7	CDM-t4; vancTSB-t4; TSB-t4-B1; TSB-t4-B2; TSB-t2-B1	8.52; 8.71; 8.76; 8.79; 8.87	NA	NA	NA	NA	0	0	0	430255	431037	1	1	3209	A18	B5	C2	na	na	-	-	NA	SAOUHSC_00433, crcB1, crcB2, S757, S1101, SAOUHSC_02823, SAOUHSC_00959, SAOUHSC_02689, S581, ltrA	0.97, 0.94, 0.94, 0.93, 0.93, 0.92, 0.92, 0.92, 0.92, 0.91	SAOUHSC_00163, ybeY, S660, SAOUHSC_01650, S456, cdd, phoH, dgkA, era, tagB	-0.93, -0.92, -0.91, -0.91, -0.91, -0.9, -0.9, -0.9, -0.9, -0.9
SAOUHSC_00433	NA	431034	432152	-1	0	U183	SigA			colist-exp; RPMI-t2-A1; TSB-exp-C; pMEM-exp-C2; flucRPMI-t4	12.9; 11.8; 11.5; 11.4; 11.4	CDM-t4; TSB-t4-B1; vancTSB-t4; TSB-t4-B2; CDM-t2	7.75; 7.96; 8.07; 8.11; 8.17	NA	NA	NA	NA	0	0	0	431034	432146	1	1	3210	A18	B5	C2	na	na	-	-	NA	SAOUHSC_00431, SAOUHSC_02689, crcB1, S581, S1101, S757, SAOUHSC_02599, guaA, SAOUHSC_00959, SAOUHSC_02823	0.97, 0.95, 0.95, 0.95, 0.94, 0.94, 0.94, 0.93, 0.93, 0.93	ybeY, phoH, S660, S456, era, dgkA, cdd, S868, SAOUHSC_00163, phoR	-0.94, -0.93, -0.93, -0.93, -0.93, -0.93, -0.92, -0.92, -0.92, -0.91
SAOUHSC_00434	gltC	432267	433151	-1	0					RPMI-t2-A1; RPMI-t4-A2; vancRPMI-t4; plasma-t4; anaer-2h	10.3; 9.8; 9.75; 9.74; 9.69	CDM-t4; CDM-t2; TSB-t4-B1; vancTSB-t4; TSB-t4-B2	7.49; 7.71; 7.73; 7.75; 7.78	NA	NA	NA	NA	0	0	0	432267	433151	1	1	2773	A253	B56	C2	na	na	-	-	Regulation and Cell signaling>Regulation and Cell signaling - no subcategory>DNA-binding regulatory proteins, strays>GltC, transcription activator of glutamate synthase operon	SAOUHSC_00775, SAOUHSC_00774, SAOUHSC_00989, SAOUHSC_02595, SAOUHSC_00828, nrdE, SAOUHSC_00996, S305, relA, SAOUHSC_02576	0.83, 0.82, 0.81, 0.8, 0.79, 0.77, 0.77, 0.77, 0.77, 0.77	S312, bmfBB, bfmBAB, deoB, SAOUHSC_00305, dus, SAOUHSC_00099, S96, lpdA, S646	-0.78, -0.77, -0.77, -0.77, -0.76, -0.76, -0.75, -0.75, -0.75, -0.75
SAOUHSC_00435	gltB	433332	437831	1	0	U185	SigA			plasma-t4; flucRPMI-t4; RPMI-t2-A1; RPMI-t4-A2; CO2-2h	16.1; 15.5; 15.4; 15.3; 15.1	TSB-t2-C; ciproTSB-t4; TSB-exp-B1; TSB-t2-B1; pMEM-t2-C1	8.68; 8.74; 8.94; 9.04; 9.19	NA	NA	NA	NA	0	0	0	433332	437831	1	1	2080	A9	B8	C6	na	na	-	-	Amino Acids and Derivatives>Glutamine, glutamate, aspartate, asparagine; ammonia assimilation>Glutamine, Glutamate, Aspartate and Asparagine Biosynthesis>Glutamate synthase [NADPH] large chain (EC 1.4.1.13);Nitrogen Metabolism>Nitrogen Metabolism - no subcategory>Ammonia assimilation>Glutamate synthase [NADPH] large chain (EC 1.4.1.13)	gltD, S141, serA, SAOUHSC_01832, SAOUHSC_01835, S394, SAOUHSC_00949, S403, ilvB, SAOUHSC_02595	0.99, 0.96, 0.89, 0.88, 0.88, 0.87, 0.86, 0.85, 0.85, 0.85	SAOUHSC_02913, SAOUHSC_01736, gyrA, SAOUHSC_02747, mvaA, S104, rluB, S97, hemB, thl	-0.74, -0.74, -0.74, -0.74, -0.74, -0.74, -0.72, -0.71, -0.71, -0.71
SAOUHSC_00436	gltD	437849	439312	1	0	U185	SigA			plasma-t4; flucRPMI-t4; RPMI-t4-A2; RPMI-t2-A1; CO2-2h	16.2; 15.6; 15.4; 15.4; 15.4	TSB-t2-C; ciproTSB-t4; TSB-exp-B1; TSB-t2-B1; TSB-t4-B1	9.04; 9.15; 9.5; 9.56; 9.68	NA	NA	NA	NA	0	0	0	437849	439312	1	1	2081	A9	B8	C6	na	na	-	-	Amino Acids and Derivatives>Glutamine, glutamate, aspartate, asparagine; ammonia assimilation>Glutamine, Glutamate, Aspartate and Asparagine Biosynthesis>Glutamate synthase [NADPH] small chain (EC 1.4.1.13);Nitrogen Metabolism>Nitrogen Metabolism - no subcategory>Ammonia assimilation>Glutamate synthase [NADPH] small chain (EC 1.4.1.13)	gltB, S141, serA, SAOUHSC_01835, S394, SAOUHSC_01832, SAOUHSC_00949, SAOUHSC_02595, ilvB, S403	0.99, 0.97, 0.88, 0.87, 0.87, 0.87, 0.86, 0.84, 0.84, 0.84	SAOUHSC_02913, gyrA, SAOUHSC_01736, mvaA, SAOUHSC_02747, hemB, moeB, S104, S97, S981	-0.74, -0.74, -0.73, -0.73, -0.72, -0.72, -0.72, -0.71, -0.71, -0.71
new_439313_439580_1	S141	439313	439580	1	3'	U185	SigA			plasma-t4; flucRPMI-t4; CDM-exp; CO2-2h; RPMI-t4-A2	15.9; 14.9; 14.5; 14.5; 14.4	TSB-t2-C; ciproTSB-t4; TSB-t4-C; TSB-t4-B1; TSB-t2-B1	8.72; 8.85; 8.89; 9.02; 9.02	NA	NA	NA	NA	0	0	0	NA	NA	NA	0	2079	A9	B8	C6	na	na	-	-	NA	gltD, gltB, S394, SAOUHSC_02595, SAOUHSC_00949, S1135, SAOUHSC_02888, S1136, SAOUHSC_01835, serA	0.97, 0.96, 0.88, 0.88, 0.88, 0.88, 0.87, 0.86, 0.85, 0.85	gyrA, deoB, gyrB, scpA, S96, SAOUHSC_00308, S97, SAOUHSC_00307, SAOUHSC_00332, SAOUHSC_00306	-0.77, -0.77, -0.74, -0.73, -0.73, -0.73, -0.73, -0.73, -0.72, -0.72
SAOUHSC_00437	treP	440144	441571	1	0	U186	SigA			CDM-t4; CDM-t2; colist-exp; TSB-exp-A; pMEM-t4-C1	11.6; 11.4; 11.2; 11.1; 10.9	pMEM-exp-C1; RPMI-t2-A1; plasma-exp; flucRPMI-t4; plasma-t4	7.86; 7.91; 7.95; 8.11; 8.16	NA	NA	NA	NA	0	0	0	440144	441571	1	1	1470	A254	B129	C60	na	na	-	-	Carbohydrates>Di- and oligosaccharides>Trehalose Uptake and Utilization>PTS system, trehalose-specific IIB component (EC 2.7.1.69);Carbohydrates>Di- and oligosaccharides>Trehalose Uptake and Utilization>PTS system, trehalose-specific IIC component (EC 2.7.1.69)	SAOUHSC_00293, SAOUHSC_00181, SAOUHSC_02190, SAOUHSC_02752, SAOUHSC_00180, SAOUHSC_02555, S1105, S56, S273, acpD	0.72, 0.72, 0.71, 0.71, 0.71, 0.71, 0.7, 0.7, 0.7, 0.7	S834, S786, purB, SAOUHSC_01895, SAOUHSC_00774, purC, purK, pepF, S747, SAOUHSC_00775	-0.77, -0.75, -0.72, -0.71, -0.71, -0.71, -0.7, -0.69, -0.69, -0.69
SAOUHSC_00438	treC	441635	443275	1	0					colist-exp; lineTSB-t4; TSB-exp-A; TSB-t4-B2; vancTSB-t4	11.1; 10.8; 10.7; 10.5; 10.5	RPMI-t2-A1; anaer-2h; TSB-t2-C; intS9-2h; intS9-6h	8.45; 8.57; 8.64; 8.65; 8.66	NA	NA	NA	NA	0	0	0	441635	443275	1	1	131	A255	B130	C61	na	na	-	-	Carbohydrates>Di- and oligosaccharides>Trehalose Uptake and Utilization>Trehalose-6-phosphate hydrolase (EC 3.2.1.93)	SAOUHSC_00092, arcD, SAOUHSC_00038, SAOUHSC_02658, treR, dus, S18, arcR, glnQ, trkA	0.71, 0.68, 0.68, 0.68, 0.67, 0.67, 0.65, 0.65, 0.65, 0.64	veg, alr2, SAOUHSC_01399, SAOUHSC_01896, S585, rnjB, lysA, S748, SAOUHSC_02010, ctpA	-0.73, -0.68, -0.66, -0.64, -0.64, -0.63, -0.63, -0.62, -0.61, -0.61
SAOUHSC_00439	treR	443300	444028	1	0	U187	SigA			colist-exp; TSB-exp-B2; plasma-t4; TSB-exp-B1; flucTSB-exp	12.3; 10.7; 10.6; 10.5; 10.5	CDM-t2; RPMI-t2-A1; TSB-t4-C; anaer-2h; TSB-t2-C	8.83; 8.88; 8.99; 9.07; 9.14	NA	NA	NA	NA	0	0	0	443300	444028	1	1	2348	A256	B131	C25	na	na	-	-	Carbohydrates>Di- and oligosaccharides>Trehalose Uptake and Utilization>Trehalose operon transcriptional repressor	cap1C, ansA, SAOUHSC_00302, treC, SAOUHSC_02522, SAOUHSC_01828, SAOUHSC_00301, SAOUHSC_00763, SAOUHSC_02638, S167	0.72, 0.7, 0.69, 0.67, 0.67, 0.67, 0.66, 0.66, 0.66, 0.66	SAOUHSC_00030, S13, S12, SAOUHSC_01503, SAOUHSC_00029, SAOUHSC_02472, SAOUHSC_02475, SAOUHSC_02474, SAOUHSC_01649, SAOUHSC_00407	-0.78, -0.73, -0.73, -0.72, -0.72, -0.7, -0.7, -0.69, -0.69, -0.68
new_444078_444397_1	S142	444078	444397	1	indep	U188	SigA			eryTSB-t4; lineTSB-t4; ciproTSB-t4; CDM-t4; flucTSB-t4	16.1; 16.1; 16; 16; 16	RPMI-t2-A1; TSB-exp-B1; vancTSB-exp; TSB-exp-C; RPMI-exp-A1	13.6; 13.8; 14.1; 14.2; 14.3	NA	NA	NA	NA	0	0	0	NA	NA	NA	0	1368	A257	B50	C23	na	na	Teg42	Small RNAs bona fide	NA	S685, S808, S932, S930, butA, SAOUHSC_02391, S809, S764, SAOUHSC_01969, SAOUHSC_00966	0.86, 0.78, 0.76, 0.73, 0.72, 0.71, 0.71, 0.71, 0.7, 0.7	S164, S520, SAOUHSC_00677, SAOUHSC_00492, S648, S1023, S703, S182, S258, SAOUHSC_01077	-0.78, -0.78, -0.76, -0.76, -0.75, -0.74, -0.74, -0.73, -0.73, -0.73
SAOUHSC_00440	NA	444428	444529	1	0	U188	SigA			vancTSB-exp; TSB-exp-B2; colist-exp; TSB-exp-B3; lineTSB-exp	11.7; 11.5; 11.4; 11.3; 11.3	CO2-6h; TSB-t2-B1; T/SmxTSB-t4; flucTSB-t4; ciproTSB-t4	7.65; 7.96; 7.97; 8.04; 8.05	NA	NA	NA	NA	0	0	0	NA	NA	NA	0	3508	A102	B5	C2	na	na	-	-	NA	S166, SAOUHSC_00418, S1023, S887, S469, S668, SAOUHSC_00991, S478, S913, pyrG	0.93, 0.92, 0.92, 0.92, 0.91, 0.91, 0.91, 0.9, 0.9, 0.9	SAOUHSC_02650, S1029, butA, clpL, SAOUHSC_01969, SAOUHSC_02466, SAOUHSC_01819, capC, SAOUHSC_00166, capB	-0.91, -0.89, -0.89, -0.87, -0.87, -0.87, -0.87, -0.86, -0.86, -0.86
new_444585_444666_1	S143	444585	444666	1	s-5'	U189, U188	SigA, SigA			vancTSB-exp; TSB-exp-B1; TSB-exp-A; TSB-exp-B3; flucTSB-exp	11.8; 11.7; 11.7; 11.7; 11.6	CO2-6h; TSB-t4-B2; eryTSB-t4; TSB-t4-B3; CO2-2h	9.02; 9.73; 9.93; 9.95; 9.96	NA	NA	NA	NA	0	0	0	NA	NA	NA	0	2518	A258	B132	C2	na	na	-	-	NA	SAOUHSC_00441, SAOUHSC_00440, SAOUHSC_01499, SAOUHSC_02630, rimM, arsR, trmD, S166, S887, SAOUHSC_00418	0.81, 0.78, 0.76, 0.76, 0.75, 0.75, 0.75, 0.75, 0.74, 0.74	SAOUHSC_02650, S844, butA, SAOUHSC_01969, S594, SAOUHSC_00969, S1029, S733, S840, SAOUHSC_01819	-0.74, -0.74, -0.73, -0.73, -0.72, -0.72, -0.72, -0.72, -0.71, -0.71
SAOUHSC_00441	NA	444667	445191	1	0	U189, U188	SigA, SigA			clindTSB-exp; lineTSB-exp; T/SmxTSB-exp; colist-exp; flucTSB-t4	11.8; 11.8; 11.7; 11.7; 11.7	CO2-6h; CO2-2h; CDM-exp; RPMI-t2-A1; TSB-t4-C	10.1; 10.4; 10.5; 10.5; 10.6	NA	NA	NA	NA	0	0	0	444667	445191	1	1	2519	A258	B132	C2	na	na	-	-	NA	S143, SAOUHSC_01735, S144, SAOUHSC_01736, SAOUHSC_02913, SAOUHSC_01160, S140, SAOUHSC_02831, SAOUHSC_00760, S1190	0.81, 0.75, 0.73, 0.71, 0.67, 0.67, 0.67, 0.65, 0.65, 0.65	oppA, oppF, S1089, oppD, SAOUHSC_00401, S1150, SAOUHSC_02875, SAOUHSC_02924, S243, SAOUHSC_00968	-0.75, -0.72, -0.67, -0.66, -0.65, -0.65, -0.65, -0.64, -0.64, -0.64
new_445192_445283_1	S144	445192	445283	1	s-intra	U189, U188	SigA, SigA			lineTSB-exp; T/SmxTSB-exp; TSB-exp-B2; clindTSB-exp; ciproTSB-exp	12.9; 12.8; 12.7; 12.7; 12.5	CDM-exp; TSB-t4-C; CO2-6h; CO2-2h; TSB-exp-B1	10.6; 10.9; 11; 11.1; 11.2	NA	NA	NA	NA	0	0	0	NA	NA	NA	0	2517	A259	B132	C2	na	na	-	-	NA	SAOUHSC_00441, S143, rimM, trmD, SAOUHSC_01735, SAOUHSC_02416, S146, SAOUHSC_02629, SAOUHSC_02630, coaA	0.73, 0.64, 0.6, 0.59, 0.57, 0.57, 0.57, 0.56, 0.56, 0.56	S1002, SAOUHSC_00401, S790, oppA, S629, S901, S243, SAOUHSC_02812, S871, hld	-0.57, -0.56, -0.55, -0.55, -0.54, -0.53, -0.53, -0.53, -0.53, -0.53
SAOUHSC_00442	dnaX	445284	446957	1	0	U189, U188	SigA, SigA			clindTSB-exp; eryTSB-exp; lineTSB-exp; T/SmxTSB-exp; TSB-exp-A	13.5; 13.5; 13.5; 13.4; 13.4	CDM-t4; lineTSB-t4; CDM-t2; clindTSB-t4; eryTSB-t4	11.6; 11.8; 11.8; 11.9; 11.9	NA	NA	NA	NA	0	0	0	445260	446957	1	0.985865724381625	3456	A260	B5	C2	na	na	-	-	DNA Metabolism>DNA replication>DNA-replication>DNA polymerase III subunits gamma and tau (EC 2.7.7.7);DNA Metabolism>DNA uptake, competence>DNA processing cluster>DNA polymerase III subunits gamma and tau (EC 2.7.7.7)	accC, rpoA, prfA, rpsK, SAOUHSC_01186, tdk, rplF, accB, rpsC, rpsE	0.9, 0.9, 0.9, 0.9, 0.89, 0.89, 0.89, 0.89, 0.89, 0.89	SAOUHSC_02721, SAOUHSC_00841, hutG, SAOUHSC_02928, SAOUHSC_00840, SAOUHSC_01181, S126, SAOUHSC_03035, SAOUHSC_00617, butA	-0.87, -0.87, -0.87, -0.87, -0.86, -0.86, -0.86, -0.86, -0.86, -0.86
SAOUHSC_00444	NA	447047	447364	1	0	U190, U189, U188	SigA, SigA, SigA			pMEM-exp-C2; flucTSB-exp; TSB-exp-B3; ciproTSB-exp; vancTSB-exp	15.3; 15.3; 15.3; 15.2; 15.2	lineTSB-t4; TSB-t4-B2; TSB-t4-B3; vancTSB-t4; T/SmxTSB-t4	14; 14; 14.1; 14.1; 14.3	NA	NA	NA	NA	0	0	0	447047	447364	1	1	3172	A261	B5	C2	na	na	-	-	DNA Metabolism>DNA repair>DNA repair, bacterial RecFOR pathway>FIG000557 hypothetical protein co-occurring with RecR;DNA Metabolism>DNA uptake, competence>DNA processing cluster>FIG000557 hypothetical protein co-occurring with RecR	SAOUHSC_01977, SAOUHSC_00605, SAOUHSC_02961, asnC, ptpB, metS, recR, rnhC, SAOUHSC_00614, S1016	0.78, 0.78, 0.78, 0.77, 0.77, 0.77, 0.77, 0.76, 0.76, 0.76	SAOUHSC_02174, phoH, SAOUHSC_01925, S302, S1059, S1083, arcC1, SAOUHSC_00841, epiE, S982	-0.77, -0.77, -0.77, -0.77, -0.76, -0.76, -0.76, -0.76, -0.76, -0.76
SAOUHSC_00445	recR	447371	447967	1	0	U190, U189, U188	SigA, SigA, SigA			colist-exp; TSB-exp-B2; flucTSB-exp; TSB-exp-C; CO2-6h	14.7; 14.5; 14.4; 14.3; 14.3	lineTSB-t4; clindTSB-t4; TSB-t4-B2; TSB-t4-B3; TSB-t4-B1	12.6; 12.8; 12.9; 12.9; 12.9	NA	NA	NA	NA	0	0	0	447371	447967	1	1	3001	A262	B33	C2	na	na	-	-	DNA Metabolism>DNA repair>DNA repair, bacterial RecFOR pathway>Recombination protein RecR;DNA Metabolism>DNA replication>DNA-replication>Recombination protein RecR;DNA Metabolism>DNA uptake, competence>DNA processing cluster>Recombination protein RecR	S971, SAOUHSC_01878, apt, SAOUHSC_00957, S430, fabI, S628, SAOUHSC_00462, ltrA, SAOUHSC_03041	0.86, 0.86, 0.86, 0.85, 0.85, 0.84, 0.84, 0.84, 0.84, 0.84	S11, SAOUHSC_00164, phoH, isaB, ybeY, SAOUHSC_00166, orfX, SAOUHSC_00163, S268, S770	-0.86, -0.85, -0.85, -0.84, -0.84, -0.84, -0.84, -0.84, -0.84, -0.84
new_448024_448171_1	S145	448024	448171	1	s-inter	U190, U188	SigA, SigA			T/SmxTSB-exp; ciproTSB-exp; lineTSB-exp; clindTSB-exp; TSB-exp-B3	12.2; 12.1; 12.1; 12; 12	clindTSB-t4; vancRPMI-t4; CO2-6h; lineTSB-t4; vancTSB-t4	8.18; 8.33; 8.33; 8.33; 8.41	NA	NA	NA	NA	0	0	0	NA	NA	NA	0	3386	A263	B5	C2	na	na	-	-	NA	SAOUHSC_00446, S668, SAOUHSC_01460, S667, SAOUHSC_02996, S610, S507, S478, hemN, S496	0.99, 0.9, 0.89, 0.89, 0.88, 0.88, 0.88, 0.88, 0.88, 0.87	SAOUHSC_00767, S1128, SAOUHSC_01819, SAOUHSC_02876, S316, SAOUHSC_00962, SAOUHSC_02145, S7, S795, oppA	-0.88, -0.86, -0.84, -0.84, -0.84, -0.83, -0.82, -0.82, -0.81, -0.81
SAOUHSC_00446	NA	448172	448270	1	0	U190, U188	SigA, SigA			T/SmxTSB-exp; lineTSB-exp; ciproTSB-exp; clindTSB-exp; TSB-exp-B3	11.9; 11.7; 11.6; 11.6; 11.6	clindTSB-t4; CO2-6h; TSB-t4-B1; TSB-t4-B2; vancRPMI-t4	8.13; 8.16; 8.18; 8.2; 8.2	NA	NA	NA	NA	0	0	0	NA	NA	NA	0	3387	A263	B5	C2	na	na	-	-	NA	S145, SAOUHSC_01460, S667, S668, S610, S507, S478, SAOUHSC_02996, S510, S496	0.99, 0.9, 0.89, 0.89, 0.89, 0.89, 0.89, 0.89, 0.88, 0.88	SAOUHSC_00767, S1128, SAOUHSC_02876, SAOUHSC_01819, S316, SAOUHSC_00962, S7, SAOUHSC_02145, S795, SAOUHSC_00792	-0.88, -0.87, -0.85, -0.85, -0.85, -0.84, -0.83, -0.83, -0.81, -0.81
new_448579_448651_1	S146	448579	448651	1	s-5'	U191	SigA			colist-exp; TSB-exp-A; flucTSB-exp; TSB-exp-B1; TSB-exp-B2	16; 15.5; 15.4; 15.4; 15.3	CO2-6h; flucTSB-t4; vancRPMI-t4; TSB-t4-C; plasma-t4	8.52; 8.67; 8.95; 8.96; 8.97	NA	NA	NA	NA	0	0	0	NA	NA	NA	0	3492	A102	B5	C2	na	na	-	-	NA	SAOUHSC_02416, S776, S166, S167, S938, S184, S887, SAOUHSC_02630, mepA, S336	0.92, 0.9, 0.89, 0.89, 0.89, 0.88, 0.87, 0.85, 0.85, 0.84	rpsA, SAOUHSC_02876, ohrA, S551, thrC, SAOUHSC_02604, katA, appD, SAOUHSC_01854, SAOUHSC_00376	-0.84, -0.81, -0.81, -0.79, -0.79, -0.79, -0.79, -0.79, -0.78, -0.77
new_448653_448818_1	S147	448653	448818	1	5'	U192, U191	SigA, SigA			pMEM-exp-C2; nonad25-1h; flucRPMI-exp; colist-exp; RPMI/FCS-exp	16.2; 16.1; 16.1; 16.1; 16.1	flucTSB-t4; CDM-t2; CDM-t4; ciproTSB-t4; TSB-t2-B1	11.5; 11.6; 11.7; 12; 12.1	NA	NA	NA	NA	0	0	0	NA	NA	NA	0	3701	A157	B5	C2	na	na	-	-	NA	S724, S183, rplL, rpsD, rplT, S793, rpsF, rpsI, rpsT, rplJ	0.92, 0.91, 0.91, 0.91, 0.91, 0.91, 0.91, 0.91, 0.91, 0.91	S770, epiF, epiE, epiG, fdhA, SAOUHSC_00788, SAOUHSC_02581, SAOUHSC_01860, S593, acyP	-0.89, -0.88, -0.88, -0.88, -0.88, -0.88, -0.88, -0.87, -0.87, -0.87
SAOUHSC_00450	NA	454730	456067	1	0					TSB-exp-A; TSB-exp-C; flucRPMI-exp; pMEM-t2-C1; TSB-exp-B1	10.2; 10.2; 10.1; 10.1; 10.1	CDM-t4; TSB-t4-B2; lineTSB-t4; vancRPMI-t4; vancTSB-t4	8.79; 8.82; 8.92; 9.04; 9.13	NA	NA	NA	NA	0	0	0	454730	456067	1	1	2583	A264	B133	C2	na	na	-	-	Amino Acids and Derivatives>Arginine; urea cycle, polyamines>Arginine and Ornithine Degradation>Arginine decarboxylase (EC 4.1.1.19);Amino Acids and Derivatives>Arginine; urea cycle, polyamines>Polyamine Metabolism>Arginine decarboxylase (EC 4.1.1.19);Amino Acids and Derivatives>Lysine, threonine, methionine, and cysteine>Lysine degradation>Lysine decarboxylase (EC 4.1.1.18)	upp, SAOUHSC_00614, glyA, tuf, mnaA, alr, SAOUHSC_02279, queG, hemX, SAOUHSC_02307	0.8, 0.78, 0.78, 0.77, 0.77, 0.76, 0.76, 0.76, 0.75, 0.75	SAOUHSC_02165, SAOUHSC_00977, S1178, S1002, SAOUHSC_02939, SAOUHSC_00823, S386, S1177, hisF, SAOUHSC_00618	-0.76, -0.73, -0.73, -0.72, -0.72, -0.71, -0.71, -0.71, -0.71, -0.7
SAOUHSC_00451	tmk	456069	456686	1	0					TSB-exp-B2; flucTSB-exp; ciproTSB-exp; vancTSB-exp; T/SmxTSB-exp	12; 11.9; 11.8; 11.8; 11.8	lineTSB-t4; CDM-t4; CDM-t2; clindTSB-t4; TSB-t4-B3	10.3; 10.4; 10.5; 10.5; 10.5	NA	NA	NA	NA	0	0	0	456069	456686	1	1	2861	A12	B2	C2	na	na	-	-	Nucleosides and Nucleotides>Pyrimidines>pyrimidine conversions>Thymidylate kinase (EC 2.7.4.9)	gatC, SAOUHSC_01810, gatA, tsf, accD, SAOUHSC_00605, S717, S161, pknB, SAOUHSC_01186	0.92, 0.91, 0.91, 0.9, 0.9, 0.9, 0.9, 0.9, 0.9, 0.89	SAOUHSC_03035, SAOUHSC_01734, SAOUHSC_00896, SAOUHSC_02753, S1011, SAOUHSC_02376, hutG, SAOUHSC_02861, SAOUHSC_02320, SAOUHSC_02994	-0.9, -0.88, -0.88, -0.87, -0.87, -0.87, -0.87, -0.86, -0.86, -0.86
SAOUHSC_00452	NA	456714	457043	1	0	U195, U194	SigA, SigA			anaer-2h; flucTSB-t4; CO2-2h; colist-exp; CO2-1h	14.6; 14.4; 14.4; 14.3; 14.3	eryTSB-exp; RPMI-t2-A1; vancTSB-exp; intTHP1-6h; TSB-exp-B2	13.3; 13.4; 13.4; 13.4; 13.4	NA	NA	NA	NA	0	0	0	456714	457043	1	1	203	A265	B134	C62	na	na	-	-	NA	S808, SAOUHSC_02875, S1128, S584, SAOUHSC_02876, S612, SAOUHSC_02833, S932, SAOUHSC_01819, SAOUHSC_02827	0.67, 0.64, 0.63, 0.62, 0.62, 0.61, 0.6, 0.6, 0.6, 0.59	SAOUHSC_02634, murG, SAOUHSC_01425, rimM, set15, SAOUHSC_01825, SAOUHSC_01206, thiI, SAOUHSC_01823, S1191	-0.65, -0.65, -0.65, -0.64, -0.64, -0.64, -0.63, -0.62, -0.62, -0.62
new_457044_457343_1	S148	457044	457343	1	intra	U195, U194	SigA, SigA			anaer-2h; T/SmxTSB-t4; CDM-t4; TSB-t4-C; TSB-t4-B3	13.3; 13.3; 13.3; 13.3; 13.2	pMEM-t4-C1; colist-exp; plasma-t4; pMEM-t2-C1; vancRPMI-t4	12.2; 12.2; 12.2; 12.3; 12.3	NA	SAOUHSC_00453	0.0850449563159962	-0.5	0.59	1	177	NA	NA	NA	0	1696	A266	B135	C63	AS	na	-	-	NA	SAOUHSC_00455, holB, S636, S410, SAOUHSC_00456, S116, SAOUHSC_00030, SAOUHSC_01898, ybeY, phoH	0.68, 0.61, 0.61, 0.61, 0.61, 0.59, 0.59, 0.58, 0.58, 0.58	S1007, S513, S706, SAOUHSC_02601, SAOUHSC_T00034, metK, rpsU, S76, SAOUHSC_00483, rpsP	-0.65, -0.64, -0.64, -0.63, -0.62, -0.61, -0.61, -0.61, -0.61, -0.61
SAOUHSC_00453	NA	457162	457338	-1	0					colist-exp; RPMI-t2-A1; flucTSB-t4; TSB-exp-A; TSB-t4-B1	9.39; 9.15; 8.92; 8.73; 8.6	nonad25-1h; plasma-exp; pMEM-exp-C1; intTHP1-6h; TSB-exp-C	7.38; 7.42; 7.45; 7.51; 7.55	S148	new_457044_457343_1	0.0850449563159962	-0.5	1	0.59	177	NA	NA	NA	0	55	A267	B15	C10	AS target	na	-	-	NA	SAOUHSC_01200, SAOUHSC_02602, SAOUHSC_00026, SAOUHSC_A02189, SAOUHSC_01959, SAOUHSC_A00219, SAOUHSC_01309, SAOUHSC_01404, SAOUHSC_02960, SAOUHSC_00473	0.85, 0.8, 0.78, 0.78, 0.77, 0.77, 0.76, 0.76, 0.75, 0.72	SAOUHSC_00352, ltaS, SAOUHSC_00754, glmM, SAOUHSC_01870, SAOUHSC_02196, SAOUHSC_02406, SAOUHSC_01270, S252, SAOUHSC_01988	-0.53, -0.5, -0.49, -0.49, -0.49, -0.49, -0.48, -0.48, -0.48, -0.48
SAOUHSC_00454	holB	457344	458183	1	0	U195, U194	SigA, SigA			CDM-exp; nonad25-1h; TSB-t4-C; CDM-t4; TSB-exp-C	13.4; 13.3; 13.3; 13.3; 13.2	colist-exp; pMEM-t2-C1; pMEM-t4-C1; plasma-t4; vancRPMI-t4	10.5; 11.7; 11.7; 12; 12.2	NA	NA	NA	NA	0	0	0	457257	458183	1	0.906148867313916	1679	A268	B136	C18	na	na	-	-	DNA Metabolism>DNA replication>DNA-replication>DNA polymerase III delta prime subunit (EC 2.7.7.7);Stress Response>Heat shock>Heat shock dnaK gene cluster extended>DNA polymerase III delta prime subunit (EC 2.7.7.7)	SAOUHSC_00455, SAOUHSC_01647, SAOUHSC_00278, SAOUHSC_01648, SAOUHSC_02148, SAOUHSC_01645, glcK, SAOUHSC_01593, S846, SAOUHSC_00592	0.88, 0.76, 0.75, 0.75, 0.72, 0.71, 0.7, 0.69, 0.69, 0.68	moaC, SAOUHSC_00763, S375, SAOUHSC_00357, SAOUHSC_02960, SAOUHSC_00219, SAOUHSC_01600, SAOUHSC_02796, nifU, SAOUHSC_00639	-0.67, -0.65, -0.63, -0.61, -0.61, -0.6, -0.58, -0.58, -0.58, -0.57
SAOUHSC_00455	NA	458184	458987	1	0	U195, U194	SigA, SigA			CDM-t4; CDM-t2; TSB-exp-C; CDM-exp; TSB-t4-C	14.1; 13.6; 13.2; 13.2; 13.2	colist-exp; pMEM-t2-C1; pMEM-t4-C1; plasma-t4; RPMI/FCS-exp	10.7; 11.3; 11.6; 12; 12.2	NA	NA	NA	NA	0	0	0	458184	458987	1	1	1680	A268	B136	C18	na	na	-	-	Stress Response>Heat shock>Heat shock dnaK gene cluster extended>Signal peptidase-like protein	holB, SAOUHSC_00456, glcK, SAOUHSC_01645, femB, SAOUHSC_01648, SAOUHSC_01647, recN, femA, argR	0.88, 0.84, 0.77, 0.73, 0.72, 0.72, 0.71, 0.7, 0.7, 0.68	SAOUHSC_00763, sodM, SAOUHSC_01062, SAOUHSC_00357, S113, SAOUHSC_02218, SAOUHSC_02522, S577, S858, moaC	-0.72, -0.65, -0.62, -0.6, -0.59, -0.58, -0.57, -0.56, -0.55, -0.55
SAOUHSC_00456	NA	459034	459351	1	0	U195, U194	SigA, SigA			CDM-t4; CDM-t2; intS9-6h; TSB-t2-B1; TSB-t4-B1	13.7; 13.2; 12.5; 12.4; 12.4	pMEM-t2-C1; pMEM-t4-C1; RPMI-t4-A2; vancRPMI-t4; RPMI-t2-A1	10.5; 10.7; 11.4; 11.4; 11.4	NA	NA	NA	NA	0	0	0	459004	459351	1	0.913793103448276	1694	A269	B137	C63	na	na	-	-	Stress Response>Heat shock>Heat shock dnaK gene cluster extended>DNA replication intiation control protein YabA	SAOUHSC_00455, SAOUHSC_01644, S645, bmfBB, bfmBAB, bfmBAA, SAOUHSC_00866, holB, femB, lpdA	0.84, 0.73, 0.66, 0.65, 0.62, 0.62, 0.61, 0.61, 0.61, 0.61	sodM, S513, SAOUHSC_00550, S1018, SAOUHSC_00800, S698, S327, SAOUHSC_01062, S1134, SAOUHSC_02631	-0.66, -0.64, -0.58, -0.57, -0.56, -0.55, -0.55, -0.55, -0.55, -0.54
new_459352_459624_1	S149	459352	459624	1	intra	U195, U194	SigA, SigA			ciproTSB-exp; nonad25-1h; T/SmxTSB-exp; TSB-exp-B2; lineTSB-exp	11.9; 11.9; 11.9; 11.9; 11.9	vancRPMI-t4; RPMI-t4-A2; flucRPMI-t4; CO2-6h; lineTSB-t4	9.32; 9.65; 9.67; 9.9; 10	NA	NA	NA	NA	0	0	0	NA	NA	NA	0	2622	A270	B59	C2	na	na	-	-	NA	SAOUHSC_00457, SAOUHSC_00458, S559, S610, SAOUHSC_01460, prs, S609, SAOUHSC_00446, SAOUHSC_00523, mvaD	0.94, 0.85, 0.85, 0.83, 0.83, 0.83, 0.82, 0.81, 0.81, 0.8	SAOUHSC_00376, S122, appA, SAOUHSC_01312, S121, appD, msrA2, metX, SAOUHSC_00356, SAOUHSC_02876	-0.83, -0.81, -0.79, -0.78, -0.76, -0.75, -0.74, -0.74, -0.73, -0.73
SAOUHSC_00457	NA	459625	460350	1	0	U195, U194	SigA, SigA			T/SmxTSB-exp; clindTSB-exp; lineTSB-exp; nonad25-1h; TSB-exp-B3	11.6; 11.6; 11.5; 11.5; 11.4	vancRPMI-t4; RPMI-t4-A2; CO2-6h; flucRPMI-t4; RPMI-t2-A1	9.07; 9.21; 9.28; 9.29; 9.57	NA	NA	NA	NA	0	0	0	459625	460350	1	1	2623	A270	B59	C2	na	na	-	-	Stress Response>Heat shock>Heat shock dnaK gene cluster extended>COG4123 Predicted O-methyltransferase	S149, SAOUHSC_00458, SAOUHSC_01460, S610, prs, S609, SAOUHSC_00523, fabD, fabG, queA	0.94, 0.92, 0.9, 0.89, 0.87, 0.87, 0.86, 0.86, 0.86, 0.86	SAOUHSC_00376, tag, S122, S121, appA, S7, SAOUHSC_02876, S349, SAOUHSC_02603, S297	-0.84, -0.83, -0.82, -0.82, -0.81, -0.8, -0.79, -0.78, -0.78, -0.78
SAOUHSC_00458	NA	460343	460591	1	0	U195	SigA	U194	M3	ciproTSB-exp; TSB-exp-B3; lineTSB-exp; T/SmxTSB-exp; clindTSB-exp	12.5; 12.4; 12.4; 12.3; 12.3	CO2-6h; CO2-2h; lineTSB-t4; vancRPMI-t4; pMEM-t4-C1	9.6; 9.99; 10.1; 10.2; 10.4	NA	NA	NA	NA	0	0	0	460343	460591	0.999997	1	3396	A271	B5	C2	na	na	-	-	NA	SAOUHSC_00457, rsmI, SAOUHSC_01460, queA, ruvB, SAOUHSC_02107, S610, SAOUHSC_00446, S667, S145	0.92, 0.92, 0.91, 0.9, 0.9, 0.89, 0.88, 0.88, 0.87, 0.86	SAOUHSC_02112, S844, SAOUHSC_02876, SAOUHSC_02145, tag, S831, S1128, S7, SAOUHSC_01819, S594	-0.84, -0.84, -0.83, -0.83, -0.83, -0.82, -0.81, -0.81, -0.81, -0.81
SAOUHSC_00459	rsmI	460593	461432	1	0	U195	SigA	U194	M3	T/SmxTSB-exp; lineTSB-exp; ciproTSB-exp; clindTSB-exp; TSB-exp-B3	12.2; 12.2; 12.2; 12.2; 12.1	lineTSB-t4; CO2-6h; clindTSB-t4; TSB-t4-B3; TSB-t4-B1	9.55; 9.89; 9.92; 9.93; 10	NA	NA	NA	NA	0	0	0	460593	461432	1	1	3397	A271	B5	C2	na	na	-	-	Stress Response>Heat shock>Heat shock dnaK gene cluster extended>rRNA small subunit methyltransferase I	frr, pyrH, S150, SAOUHSC_02107, ispA, queA, hpt, SAOUHSC_00458, adk, SAOUHSC_01700	0.94, 0.94, 0.94, 0.93, 0.93, 0.93, 0.92, 0.92, 0.92, 0.92	S316, S844, SAOUHSC_00792, SAOUHSC_02145, SAOUHSC_00824, SAOUHSC_00823, SAOUHSC_02334, S1128, S315, SAOUHSC_02604	-0.89, -0.89, -0.89, -0.89, -0.88, -0.87, -0.85, -0.85, -0.85, -0.85
new_461433_461716_1	S150	461433	461716	1	intra	U195	SigA	U194	M3	vancTSB-exp; TSB-exp-B3; T/SmxTSB-exp; flucTSB-exp; ciproTSB-exp	12.8; 12.8; 12.7; 12.6; 12.6	lineTSB-t4; TSB-t4-B3; colist-exp; vancTSB-t4; TSB-t4-B1	10; 10.1; 10.1; 10.2; 10.2	NA	SAOUHSC_00460	0.312744998061831	-4.2	0.549295774647887	1	156	NA	NA	NA	0	3423	A271	B5	C2	AS	na	-	-	NA	S160, hpt, rsmI, frr, tig, gatC, pyrH, uppS, tilS, ispA	0.95, 0.95, 0.94, 0.94, 0.93, 0.93, 0.93, 0.93, 0.93, 0.92	SAOUHSC_00792, S315, SAOUHSC_00823, SAOUHSC_00841, SAOUHSC_00824, SAOUHSC_00840, hutG, S989, SAOUHSC_01864, pnbA	-0.91, -0.9, -0.89, -0.89, -0.88, -0.88, -0.88, -0.88, -0.87, -0.87
SAOUHSC_00460	NA	461457	461612	-1	0					RPMI-t2-A1; TSB-exp-A; colist-exp; CDM-exp; RPMI-exp-A1	10.8; 9.46; 9.08; 8.84; 8.69	vancTSB-t4; T/SmxTSB-t4; TSB-t4-B3; clindTSB-t4; TSB-t4-B2	7.26; 7.27; 7.36; 7.41; 7.43	S150	new_461433_461716_1	0.312744998061831	-4.2	1	0.549295774647887	156	NA	NA	NA	0	94	A272	B138	C20	AS target	na	-	-	NA	SAOUHSC_02521, SAOUHSC_02738, SAOUHSC_01783, SAOUHSC_A00526, SAOUHSC_02657, SAOUHSC_01404, SAOUHSC_02948, SAOUHSC_A02801, SAOUHSC_00709, SAOUHSC_02007	0.81, 0.78, 0.74, 0.71, 0.69, 0.68, 0.68, 0.67, 0.66, 0.66	epiP, argF, set14, aur, epiD, SAOUHSC_00044, epiC, SAOUHSC_00918, SAOUHSC_01317, S1094	-0.56, -0.53, -0.51, -0.51, -0.51, -0.47, -0.47, -0.47, -0.47, -0.47
SAOUHSC_00461	metS	461717	463690	1	0	U195	SigA	U194	M3	T/SmxTSB-exp; TSB-exp-B2; TSB-exp-C; lineTSB-exp; clindTSB-exp	13.8; 13.7; 13.7; 13.7; 13.7	TSB-t4-B1; CDM-t2; clindTSB-t4; TSB-t4-B2; vancTSB-t4	11.3; 11.3; 11.3; 11.4; 11.4	NA	NA	NA	NA	0	0	0	461717	463690	1	1	3310	A13	B5	C2	na	na	-	-	Protein Metabolism;Protein biosynthesis;tRNA aminoacylation, Met;Methionyl-tRNA synthetase (EC 6.1.1.10)	SAOUHSC_00462, gatA, SAOUHSC_01239, gatB, parE, SAOUHSC_00605, ftsH, proS, SAOUHSC_00606, gatC	0.97, 0.94, 0.94, 0.93, 0.93, 0.93, 0.93, 0.93, 0.93, 0.93	S1083, SAOUHSC_02376, SAOUHSC_01957, SAOUHSC_00371, SAOUHSC_02771, S957, S721, SAOUHSC_02425, rocF, SAOUHSC_00840	-0.93, -0.93, -0.92, -0.92, -0.92, -0.92, -0.92, -0.92, -0.91, -0.91
SAOUHSC_00462	NA	463721	464494	1	0	U195	SigA	U194	M3	lineTSB-exp; TSB-exp-B2; T/SmxTSB-exp; clindTSB-exp; plasma-exp	13.6; 13.5; 13.5; 13.5; 13.5	TSB-t4-B1; CDM-t2; eryTSB-t4; TSB-t2-B1; CDM-t4	11.4; 11.5; 11.5; 11.6; 11.6	NA	NA	NA	NA	0	0	0	463721	464494	1	1	3311	A13	B5	C2	na	na	-	-	DNA Metabolism>DNA Metabolism - no subcategory>YcfH>Putative deoxyribonuclease YcfH	metS, guaB, proS, SAOUHSC_01239, SAOUHSC_01810, accA, dnaC, accD, guaA, S679	0.97, 0.93, 0.93, 0.92, 0.92, 0.92, 0.92, 0.92, 0.91, 0.91	SAOUHSC_02376, SAOUHSC_02425, SAOUHSC_01957, rocF, putA, S721, S65, S1083, S1010, fadD	-0.94, -0.93, -0.93, -0.92, -0.92, -0.92, -0.91, -0.91, -0.91, -0.91
new_464505_464660_1	S151	464505	464660	1	inter	U195	SigA	U194	M3	ciproTSB-exp; TSB-exp-B3; TSB-exp-B2; lineTSB-exp; T/SmxTSB-exp	11.2; 11.2; 11.2; 11.2; 11.2	CDM-t4; flucTSB-t4; pMEM-t4-C1; clindTSB-t4; ciproTSB-t4	8.28; 8.66; 8.93; 8.98; 9.1	NA	NA	NA	NA	0	0	0	NA	NA	NA	0	3312	A13	B5	C2	na	na	-	-	NA	S504, SAOUHSC_01718, S165, tilS, accB, accC, S512, SAOUHSC_01239, parE, S994	0.89, 0.89, 0.88, 0.88, 0.88, 0.88, 0.88, 0.88, 0.87, 0.87	SAOUHSC_02928, butA, SAOUHSC_01864, SAOUHSC_01819, SAOUHSC_00371, rocF, fumC, gudB, SAOUHSC_00617, S881	-0.87, -0.86, -0.86, -0.86, -0.86, -0.86, -0.85, -0.85, -0.84, -0.84
SAOUHSC_00463	rnmV	464661	465197	1	0	U195	SigA	U194	M3	T/SmxTSB-exp; TSB-exp-C; lineTSB-exp; clindTSB-exp; ciproTSB-exp	12.8; 12.8; 12.7; 12.7; 12.6	colist-exp; lineTSB-t4; CDM-t2; pMEM-t4-C1; TSB-t4-B2	10.4; 10.5; 10.6; 10.6; 10.6	NA	NA	NA	NA	0	0	0	464661	465197	1	1	3442	A271	B5	C2	na	na	-	-	Protein Metabolism>Protein biosynthesis>Ribosome biogenesis bacterial>Ribonuclease M5 (EC 3.1.26.8)	ksgA, SAOUHSC_01701, SAOUHSC_01700, pcrA, pcrB, parC, pyrH, ligA, ispA, SAOUHSC_01156	0.94, 0.91, 0.91, 0.91, 0.91, 0.9, 0.9, 0.9, 0.9, 0.9	SAOUHSC_01864, SAOUHSC_01819, butA, SAOUHSC_02928, SAOUHSC_00767, hutH, S431, SAOUHSC_00951, S773, SAOUHSC_02145	-0.86, -0.86, -0.86, -0.85, -0.84, -0.84, -0.84, -0.83, -0.83, -0.82
SAOUHSC_00464	ksgA	465208	466101	1	0	U195	SigA	U194	M3	TSB-exp-C; ciproTSB-exp; T/SmxTSB-exp; lineTSB-exp; TSB-exp-B2	13; 12.7; 12.6; 12.6; 12.6	colist-exp; lineTSB-t4; TSB-t4-B2; CDM-t2; vancTSB-t4	10.2; 10.3; 10.3; 10.4; 10.4	NA	NA	NA	NA	0	0	0	465190	466101	1	0.980263157894737	3331	A13	B5	C2	na	na	-	-	Protein Metabolism>Protein biosynthesis>Ribosome biogenesis bacterial>SSU rRNA (adenine(1518)-N(6)/adenine(1519)-N(6))-dimethyltransferase (EC 2.1.1.182)	S152, rnmV, gatC, ispA, hpt, S160, gatB, xseB, SAOUHSC_01696, SAOUHSC_01186	0.97, 0.94, 0.94, 0.93, 0.93, 0.92, 0.92, 0.92, 0.92, 0.92	cobB, SAOUHSC_02928, SAOUHSC_02006, SAOUHSC_01864, S126, appC, hutH, SAOUHSC_02721, SAOUHSC_00320, S773	-0.94, -0.93, -0.91, -0.9, -0.89, -0.89, -0.89, -0.89, -0.88, -0.88
new_466102_466173_1	S152	466102	466173	1	s-inter	U195	SigA	U194	M3	TSB-exp-C; vancTSB-exp; TSB-exp-B2; flucTSB-exp; ciproTSB-exp	13; 13; 12.9; 12.8; 12.6	lineTSB-t4; vancTSB-t4; TSB-t4-B3; CDM-t2; clindTSB-t4	10.2; 10.3; 10.4; 10.4; 10.4	NA	NA	NA	NA	0	0	0	NA	NA	NA	0	3332	A13	B5	C2	na	na	-	-	NA	ksgA, gatC, hsdS, S512, S601, gatB, gatA, rsfS, uppS, SAOUHSC_00492	0.97, 0.94, 0.93, 0.93, 0.92, 0.92, 0.92, 0.91, 0.91, 0.91	cobB, SAOUHSC_02006, SAOUHSC_02928, appC, hutH, SAOUHSC_00320, mntH, SAOUHSC_00319, lipM, S268	-0.94, -0.93, -0.93, -0.9, -0.9, -0.89, -0.89, -0.89, -0.89, -0.89
SAOUHSC_00465	veg	466201	466464	1	0	U196	SigA	U195, U194	M4, M3	nonad50-1h; pMEM-t2-C1; intS9-2h; CO2-2h; RPMI-t2-A1	16.2; 16.1; 16.1; 16.1; 16.1	lineTSB-t4; TSB-t4-B2; TSB-t4-B3; vancTSB-t4; T/SmxTSB-exp	13.6; 13.8; 13.8; 13.9; 14	NA	NA	NA	NA	0	0	0	466201	466464	1	1	2114	A273	B139	C5	na	na	-	-	NA	S106, S382, oppB, SAOUHSC_00828, S852, SAOUHSC_01399, S585, oppC, alr2, oppD	0.82, 0.8, 0.8, 0.8, 0.76, 0.76, 0.75, 0.75, 0.72, 0.72	SAOUHSC_02251, SAOUHSC_02250, dnaJ, sbcD, rsmE, prmA, SAOUHSC_00333, S666, SAOUHSC_00332, SAOUHSC_01858	-0.81, -0.8, -0.8, -0.8, -0.79, -0.77, -0.77, -0.77, -0.76, -0.75
[truncated: 3,445 more rows]

## Sheet: legend
Locustag	Locus tag as in Genbank file CP000253.1 or unique identifier (new_...) for new RNAs not annotated in the Genbank file.
[truncated: 37 more rows]
