# Supplementary material for: Staphylococcus aureus Transcriptome Architecture: From Laboratory to Infection-Mimicking Conditions
Source: PLoS Genet. 2016 Apr 1;12(4):e1005962. doi: 10.1371/journal.pgen.1005962 (PMC4818034; doi:10.1371/journal.pgen.1005962)
Supplement: S7 Table — (XLSX) [file pgen.1005962.s009.xlsx]

## Sheet: Table S7
Table S7. List of high confidence down-shifts and effects of rho deletion at termination sites.
Id	Strand	Pos	DTransterm	TranstermId	TranstermScore	TranstermHairpin	TranstermTail	MaxUpstream	MaxReadThrough	MaxDrop	RhoVsWt_Downstream_Corrected_RPMI.expo	RhoVsWt_Downstream_Corrected_RPMI.t4	RhoVsWt_Downstream_Corrected_TSB.expo	RhoVsWt_Downstream_Corrected_TSB.t4	MaxEfRhoDel	Wt_Downstream_RPMI.expo	Wt_Downstream_RPMI.t4	Wt_Downstream_TSB.expo	Wt_Downstream_TSB.t4	Rho_Downstream_RPMI.expo	Rho_Downstream_RPMI.t4	Rho_Downstream_TSB.expo	Rho_Downstream_TSB.t4	Wt_Upstream_RPMI.expo	Wt_Upstream_RPMI.t4	Wt_Upstream_TSB.expo	Wt_Upstream_TSB.t4	Rho_Downstream_RPMI.expo.1	Rho_Downstream_RPMI.t4.1	Rho_Downstream_TSB.expo.1	Rho_Downstream_TSB.t4.1
D1	1	3282	39	TT5	100	-9.7	-5.00884	3.42174	1.07492	3.62068	-0.131500000000001	-0.0254000000000003	-1.1931	0.776950000000003	0.776950000000003	7.8476	7.32345	9.54205	8.7104	7.82805	7.29805	8.34895	9.57355	13.34785	13.63655	13.96435	12.9522	7.82805	7.29805	8.34895	9.57355
D2	-1	5704	1240	NA	NA	NA	NA	3.68169	1.20267	3.95197	0.323	0.8442	-0.677449999999999	0.126349999999999	0.8442	6.4384	6.4456	6.5779	11.31585	6.7614	7.2898	5.90045	11.4422	8.512	8.35255	9.36915	11.75705	6.7614	7.2898	5.90045	11.4422
D3	1	9657	33.5	TT9	100	-14.5	-4.91109	4.08162	3.68169	3.23592	0.305200000000001	0.402150000000001	1.85505	0.700300000000002	1.85505	8.356	6.6931	8.4461	9.252	8.6612	7.09525	10.30115	9.9523	13.8928	12.06625	14.5623	14.0157	8.6612	7.09525	10.30115	9.9523
D4	-1	9733	42.5	TT8	100	-12.3	-5.70522	3.19803	0.74065	3.36789	-0.0328499999999998	0.249000000000001	-0.170749999999999	-1.2213	0.249000000000001	7.5161	6.62665	7.78625	11.33665	7.9445	8.01295	7.6155	10.11535	9.21695	8.82995	9.186	11.46415	7.9445	8.01295	7.6155	10.11535
D5	-1	9784	93.5	NA	NA	NA	NA	4.1211	1.46657	4.67457	-0.26065	-0.228100000000001	-0.2484	-0.20585	-0.20585	9.21695	8.82995	9.186	11.46415	9.6782	9.96725	9.1759	11.2583	10.93895	10.793	11.05665	12.02925	9.6782	9.96725	9.1759	11.2583
D6	1	12648	-46.5	TT12	100	-17.4	-6.14618	1.9842	-0.0660400000000001	3.2718	-0.48935	0.517250000000001	-0.157450000000001	-0.5669	0.517250000000001	11.0623	8.9836	11.39365	10.03435	10.5916	9.50085	11.2362	9.46745	14.8865	15.64935	14.7646	15.1437	10.5916	9.50085	11.2362	9.46745
D7	1	14128	38.5	TT13	100	-8.7	-5.69473	4.21412	1.54352	3.49749	0.117099999999999	0.34815	-0.51	0.891300000000001	0.891300000000001	6.37095	6.05835	7.9106	8.5201	6.48805	6.48055	7.4006	9.4429	10.3792	8.10055	11.18625	9.6903	6.48805	6.48055	7.4006	9.4429
D8	-1	14425	258.5	NA	NA	NA	NA	2.71638	0.27148	3.81681	0.626150000000002	0.560849999999999	0.0940499999999993	0.130499999999998	0.626150000000002	7.5537	7.93505	8.7677	10.9021	10.7315	10.0858	9.7199	11.0326	8.69405	9.10505	10.03835	13.6615	10.7315	10.0858	9.7199	11.0326
D9	1	22148	-1271	NA	NA	NA	NA	5.74391	1.83202	5.29981	-0.382199999999999	-0.572850000000001	-0.2988	-0.120150000000001	-0.120150000000001	10.0475	8.7054	9.915	7.73245	9.6653	8.13255	9.6162	7.6123	12.3695	11.1797	12.3861	9.37105	9.6653	8.13255	9.6162	7.6123
D10	1	23696	84.5	NA	NA	NA	NA	7.74527	5.65941	6.18564	0.132799999999998	-0.351750000000001	-0.844250000000001	-0.225	0.132799999999998	8.25155	6.79705	8.28795	7.5801	8.51765	6.4453	7.4437	7.5626	14.04095	10.86915	13.39895	10.03875	8.51765	6.4453	7.4437	7.5626
D11	1	23733	47.5	TT22	85	-7.6	-4.84492	4.83699	2.89883	2.92943	-0.44275	-0.0790999999999995	-0.412800000000001	-0.132149999999999	-0.0790999999999995	7.075	6.70235	7.09815	7.94225	6.9493	6.62325	6.68535	7.8101	8.62035	6.7785	8.92385	8.65695	6.9493	6.62325	6.68535	7.8101
D12	1	29577	46.5	TT26	71	-3	-5.1861	5.95575	2.03928	6.44595	0.175500000000001	-0.1296	-0.18895	1.1709	1.1709	8.5675	7.02605	9.02065	7.69455	8.743	6.89645	8.8317	8.86545	11.6286	11.3304	11.463	11.405	8.743	6.89645	8.8317	8.86545
D13	1	30755	-1131.5	NA	NA	NA	NA	6.91455	5.17515	2.4862	0.1839	-0.0755999999999997	-0.1269	0.175899999999999	0.1839	7.39565	7.096	7.3674	6.32755	7.57955	7.0204	7.2405	6.8096	12.2968	12.33075	11.76285	9.65195	7.57955	7.0204	7.2405	6.8096
D14	1	33308	49.5	TT28	100	-9.2	-5.60993	3.59939	1.5167	4.34529	-0.45195	0.336549999999999	0.577250000000001	0.902200000000001	0.902200000000001	6.32925	5.42205	5.6404	6.65065	6.74885	5.81255	6.407	7.89065	9.75785	9.77	9.36605	8.0786	6.74885	5.81255	6.407	7.89065
D15	-1	36559	37	TT32	78	-6.9	-4.62441	7.37403	0.85192	7.48209	1.79325	1.1124	0.632150000000001	-0.152200000000001	1.79325	7.54475	7.09495	8.78945	9.88665	9.35095	8.6619	9.59015	9.73445	10.57315	10.972	11.72355	11.125	9.35095	8.6619	9.59015	9.73445
D16	1	42158	70.5	TT42	100	-11.2	-5.07107	4.92173	0.47897	5.60934	-0.628149999999999	0.111299999999999	-0.0584500000000006	0.165850000000001	0.165850000000001	7.18265	7.04335	7.63705	8.6516	8.6257	7.53935	8.39295	8.81745	9.1473	11.63215	10.246	12.35505	8.6257	7.53935	8.39295	8.81745
D17	1	47531	52	TT49	70	-5.6	-4.34486	7.19068	2.63268	6.15327	-0.00299999999999834	-0.2492	1.1026	0.287400000000001	1.1026	7.1654	7.83715	6.9344	7.4833	8.84735	7.71485	8.3132	7.9905	9.6092	11.27105	9.4553	10.76895	8.84735	7.71485	8.3132	7.9905
D18	1	50066	43.5	TT51	75	-4.4	-5.21709	6.03929	0.979989999999999	6.59213	-0.0196500000000004	0.33985	-0.114799999999999	-0.106199999999999	0.33985	6.94865	6.93225	7.5254	8.13395	7.1775	7.2721	7.84095	8.02775	11.07545	11.8967	11.0556	9.76765	7.1775	7.2721	7.84095	8.02775
D19	1	54028	42	TT53	86	-7.3	-5.20154	6.4741	3.20477	5.27731	-0.4422	-0.2427	0.0687999999999995	-0.36815	0.0687999999999995	7.39425	7.78335	6.67215	6.35195	6.95205	7.54065	6.74095	5.9838	10.80905	12.1167	10.4435	10.9819	6.95205	7.54065	6.74095	5.9838
D20	1	55232	52.5	TT56	100	-14.9	-5.45802	3.10837	0.96697	4.30014	0.95025	0.0774999999999997	0.79845	0.355300000000001	0.95025	5.6032	6.01055	5.44725	6.2573	6.55345	6.08805	6.2457	6.6126	8.6766	9.20635	8.1493	7.84395	6.55345	6.08805	6.2457	6.6126
D21	1	63887	42.5	TT62	91	-9.9	-4.2416	5.7609	2.79028	4.09269	-0.2724	0.0500500000000006	-0.2044	0.1386	0.1386	7.74725	6.3628	8.21325	6.3199	7.47485	6.41285	8.00885	6.4585	9.3822	10.145	9.46045	11.37475	7.47485	6.41285	8.00885	6.4585
D22	-1	63976	46.5	TT63	90	-7.7	-5.13016	6.55867	4.89432	4.0129	-0.12575	0.250850000000002	0.0011499999999991	-2.5174	0.250850000000002	6.1357	6.2747	6.384	9.55815	6.3539	6.52555	6.38515	7.04075	8.45035	8.27415	10.267	9.8335	6.3539	6.52555	6.38515	7.04075
D23	-1	64226	36	TT65	95	-7.9	-5.63517	6.5222	0.87022	5.76602	0.443900000000001	0.38435	-0.494799999999998	-1.1694	0.443900000000001	8.07575	6.28385	10.02715	7.9544	8.58965	6.6682	9.53235	6.785	9.6232	8.375	11.5039	9.0007	8.58965	6.6682	9.53235	6.785
D24	-1	66224	2034	NA	NA	NA	NA	5.0047	1.44517	5.0928	-0.232250000000001	0.225999999999999	-0.278099999999999	0.0428499999999996	0.225999999999999	6.5893	6.44925	6.317	6.70715	8.14895	6.81945	7.16805	6.75	7.03325	7.1557	6.9398	7.73735	8.14895	6.81945	7.16805	6.75
D25	1	73129	-4.5	TT74	100	-10.4	-5.1675	5.3935	1.93392	4.79835	0.268149999999999	0.6233	0.0128500000000003	-2.5603	0.6233	6.6429	6.05975	8.20915	9.2453	7.1007	6.68305	8.222	6.685	10.44785	10.9501	10.9285	11.3573	7.1007	6.68305	8.222	6.685
D26	-1	73346	36.5	TT76	100	-12.5	-5.85244	3.27129	1.50347	3.84843	0.466950000000001	0.8619	-0.85785	-0.69905	0.8619	9.28615	8.0429	7.8818	9.5789	9.7531	9.20335	7.02395	8.87985	10.7681	9.0315	8.96205	9.58805	9.7531	9.20335	7.02395	8.87985
D27	-1	73397	87.5	NA	NA	NA	NA	4.85337	1.44237	4.40246	-0.185149999999998	0.6434	-1.50515	-0.935599999999999	0.6434	9.9017	8.46345	8.4661	9.4653	9.71655	9.10685	6.96095	8.5297	15.5055	14.61835	14.25965	12.70495	9.71655	9.10685	6.96095	8.5297
D28	-1	75455	83	NA	NA	NA	NA	7.72496	3.35112	6.57158	1.52405	0.808400000000002	0.213200000000001	-0.673049999999999	1.52405	9.741	10.53125	10.05095	7.89155	11.64535	11.6017	10.26415	7.2185	11.545	11.7389	11.39275	9.42775	11.64535	11.6017	10.26415	7.2185
D29	-1	76525	51	TT83	90	-6.2	-5.65177	4.16154	1.21389	3.5451	-0.13805	0.0852999999999984	0.2768	-0.40235	0.2768	8.1438	8.8838	6.8834	6.59515	8.00575	9.47575	7.1602	6.1928	13.7752	13.07425	11.14605	13.0464	8.00575	9.47575	7.1602	6.1928
D30	-1	76730	256	NA	NA	NA	NA	7.22158	3.03514	4.8361	-0.411549999999998	0.275199999999998	-0.0472000000000001	-0.447400000000002	0.275199999999998	12.50545	12.5226	9.98315	12.2053	12.0939	12.7978	10.06075	11.7579	14.32925	15.2979	12.32705	14.074	12.0939	12.7978	10.06075	11.7579
D31	1	91016	44.5	TT90	100	-10.4	-5.28983	2.34877	0.531239999999999	4.51287	-0.661450000000002	-0.14735	-0.0653000000000006	-0.420300000000001	-0.0653000000000006	8.36905	7.4722	5.62825	6.1516	7.7076	7.32485	5.82505	5.7313	15.37495	15.1406	9.8958	9.32825	7.7076	7.32485	5.82505	5.7313
D32	1	92291	986.5	NA	NA	NA	NA	1.90846	0.502930000000001	3.06253	-0.410100000000001	0.0742499999999993	0.3264	-0.48385	0.3264	7.3504	8.4385	5.61345	7.11005	6.9403	8.51275	5.93985	6.6262	10.59645	10.06585	10.1425	9.05055	6.9403	8.51275	5.93985	6.6262
D33	-1	92455	-231	NA	NA	NA	NA	2.28069	0.217559999999999	3.44441	-0.0263500000000016	1.2146	0.2928	-0.498200000000001	1.2146	7.10035	6.1283	7.56615	13.1404	8.5527	7.60825	8.8119	12.6422	7.1503	7.54435	7.59285	11.56505	8.5527	7.60825	8.8119	12.6422
D34	1	93229	48.5	TT94	100	-10.7	-5.16237	3.74848	2.28069	4.89393	-0.1683	-1.6202	0.389250000000001	-0.33425	0.389250000000001	6.2829	6.6997	5.64265	7.5006	6.1146	6.74315	6.0319	7.16635	9.65445	11.7365	9.46415	14.6401	6.1146	6.74315	6.0319	7.16635
D35	1	99230	890	NA	NA	NA	NA	4.28819	2.21839	2.90008	-0.3302	-0.119399999999999	-0.0982500000000002	-1.08595	-0.0982500000000002	8.00915	8.5845	8.2915	7.956	7.67895	8.4651	8.19325	6.87005	9.962	9.28595	9.92545	9.2669	7.67895	8.4651	8.19325	6.87005
D36	1	99995	125	NA	NA	NA	NA	3.27776	0.0363600000000002	4.00151	-0.287800000000001	0.2219	-0.796349999999999	-0.952	0.2219	10.2749	10.3219	9.31785	10.9365	10.2044	10.95635	9.4445	9.9845	13.30235	13.45405	12.30835	14.0111	10.2044	10.95635	9.4445	9.9845
D37	1	100080	40	TT96	100	-11.5	-5.38249	4.69093	2.26237	3.064	-0.18765	0.0920499999999986	0.241149999999999	-0.4223	0.241149999999999	8.5587	8.2921	7.34235	9.15855	8.37105	8.7787	7.6868	8.73625	10.29955	10.52085	9.63575	11.02305	8.37105	8.7787	7.6868	8.73625
D38	1	101151	87.5	NA	NA	NA	NA	1.82279	0.241060000000001	3.31788	-0.411000000000001	-0.309849999999999	-0.261	-0.848350000000002	-0.261	9.0513	9.6264	7.9497	10.64045	8.6403	10.1277	7.72	9.7921	10.8825	10.8946	10.41945	12.02255	8.6403	10.1277	7.72	9.7921
D39	1	101202	36.5	TT99	100	-16.7	-3.66784	4.45431	2.08844	2.9942	0.12885	0.1701	0.26925	-0.1417	0.26925	8.03495	8.45145	7.01965	9.70825	8.1638	9.12285	7.2889	9.56655	9.0513	9.6264	7.9497	10.64045	8.1638	9.12285	7.2889	9.56655
D40	1	106384	36.5	TT103	100	-16.1	-5.22006	2.65004	-0.10076	3.81977	1.82225	-0.186450000000001	0.352300000000001	-0.974	1.82225	7.6709	9.61465	9.70575	10.5713	9.49315	9.4282	10.05805	9.5973	13.25455	11.93565	13.5321	14.31755	9.49315	9.4282	10.05805	9.5973
D41	1	113424	26.5	TT108	95	-6.8	-5.77734	6.04838	0.59849	6.91952	-0.206449999999997	-0.26315	0.2654	-0.189950000000001	0.2654	7.8857	8.15365	8.5142	9.30365	8.3731	7.99775	8.8508	9.1137	9.25785	10.01515	9.5717	10.2481	8.3731	7.99775	8.8508	9.1137
D42	1	115173	38	TT114	100	-8.9	-5.93809	2.16697	0.88353	2.70468	-0.0291499999999996	0.702900000000001	-0.7057	-0.588849999999999	0.702900000000001	7.3447	7.5986	7.8595	10.07485	7.31555	8.3015	7.1538	9.486	9.22725	8.83045	9.89495	10.70595	7.31555	8.3015	7.1538	9.486
D43	-1	115252	41	TT113	100	-12.6	-3.62607	2.54898	0.556099999999999	3.7792	0.677000000000001	1.724	0.354700000000001	-0.317150000000002	1.724	7.40545	7.2107	8.5781	10.12235	9.70055	10.85685	8.93645	9.8052	9.45475	9.896	9.5435	11.2095	9.70055	10.85685	8.93645	9.8052
D44	1	119188	40	TT122	83	-6.6	-5.09762	3.5084	0.0714499999999987	4.94622	0.4982	0.0672499999999996	0.4463	-0.8566	0.4982	5.9844	6.0234	6.2183	8.3544	6.4826	6.09065	6.6646	7.4978	10.32895	10.9059	10.1545	10.32605	6.4826	6.09065	6.6646	7.4978
D45	1	136045	2870.5	NA	NA	NA	NA	1.81967	0.99306	2.8083	-0.22465	0.2757	-0.13465	-0.21395	0.2757	6.9708	6.34565	6.29615	7.29805	6.74615	6.62135	6.1615	7.0841	10.0227	10.5099	10.8948	12.28815	6.74615	6.62135	6.1615	7.0841
D46	-1	136135	3106	NA	NA	NA	NA	3.8602	1.438	3.7839	-0.0411000000000001	0.444	0.0490000000000004	0.0814000000000021	0.444	7.09935	7.23385	6.25105	8.71455	7.05825	7.67785	6.30005	8.79595	11.3593	11.6807	9.3222	9.97055	7.05825	7.67785	6.30005	8.79595
D47	1	138869	46.5	TT128	100	-9.7	-4.94972	6.18791	0.444459999999999	6.12279	0.0723000000000003	-0.434149999999999	0.22395	-0.588299999999998	0.22395	7.9406	7.4286	7.74475	9.4124	8.0129	6.99445	7.9687	8.8241	8.2709	10.1701	8.4727	10.1192	8.0129	6.99445	7.9687	8.8241
D48	1	145760	1277	NA	NA	NA	NA	3.40396	0.271990000000001	4.15995	-0.317649999999999	0.25385	-0.0534999999999997	0.3291	0.3291	6.95305	8.8361	8.7686	9.9995	7.55045	9.08995	8.7955	10.3518	10.29305	13.9433	12.11065	15.18155	7.55045	9.08995	8.7955	10.3518
D49	1	147000	37	TT132	93	-5.9	-5.71983	5.9305	1.4988	6.10518	-0.10625	0.1068	0.403550000000001	0.235999999999999	0.403550000000001	5.91665	6.15695	5.72205	6.31695	6.06465	6.26375	6.1256	7.04185	6.984	8.5655	7.9584	7.9239	6.06465	6.26375	6.1256	7.04185
D50	1	156859	-2924	NA	NA	NA	NA	3.62481	1.3444	2.81425	0.0343500000000017	0.0927499999999997	0.0155500000000011	-0.0140000000000011	0.0927499999999997	9.23895	7.3832	9.34655	9.2999	10.04305	7.47595	10.09935	9.4784	11.27955	12.27305	11.18835	12.6455	10.04305	7.47595	10.09935	9.4784
D51	-1	157212	48	TT135	81	-7.2	-4.67982	8.1987	2.67642	6.09466	0.0888500000000008	0.1473	0.223049999999999	0.30485	0.30485	7.4926	6.54075	6.81295	9.0875	7.58145	6.6903	7.036	9.41165	11.77575	10.9817	11.0609	11.88165	7.58145	6.6903	7.036	9.41165
D52	-1	162512	41	TT137	100	-15.2	-5.52023	7.11165	5.05719	8.28341	0.353349999999999	0.18595	0.119399999999999	-0.0340500000000006	0.353349999999999	6.5319	6.94515	6.2123	6.619	6.88525	7.1311	6.3317	6.6793	12.6916	13.2261	11.74165	9.5932	6.88525	7.1311	6.3317	6.6793
D53	-1	164144	1673	NA	NA	NA	NA	5.58933	1.55389	5.13172	-0.1197	0.10885	-0.2134	-0.21335	0.10885	10.054	9.1811	9.7161	11.8804	9.9343	9.5192	9.5027	11.66705	11.8775	11.8872	11.9065	13.8607	9.9343	9.5192	9.5027	11.66705
D54	-1	166677	44.5	TT140	100	-13.3	-5.69793	5.65957	0.655939999999999	5.35663	0.4132	-0.0803500000000001	0.11605	-0.0744500000000015	0.4132	7.20535	6.4035	7.51815	7.2709	7.61855	6.32315	7.6342	7.93005	10.3901	7.0885	10.238	7.43745	7.61855	6.32315	7.6342	7.93005
D55	-1	166711	78.5	NA	NA	NA	NA	2.7988	2.14609	4.06405	-0.351800000000001	-0.217	0.405749999999999	0.757149999999999	0.757149999999999	9.78565	6.54695	8.6336	7.2437	9.43385	6.32995	9.03935	8.00085	12.64805	8.7798	12.3412	9.2767	9.43385	6.32995	9.03935	8.00085
D56	-1	166745	112.5	NA	NA	NA	NA	4.42986	2.7086	3.18398	-0.5716	-0.0240999999999989	-0.442449999999999	0.42445	0.42445	11.76945	8.28965	11.5068	8.1795	11.19785	8.26555	11.06435	8.60395	14.44685	10.91405	14.3802	11.1207	11.19785	8.26555	11.06435	8.60395
D57	1	173708	44.5	TT145	100	-10.4	-5.1675	4.60147	2.63488	2.71472	0.0996000000000006	0.0598499999999991	0.411949999999999	-0.202950000000001	0.411949999999999	7.1144	6.8893	6.5014	9.05265	7.214	6.94915	6.93995	9.6393	10.08195	9.47545	9.6616	13.0967	7.214	6.94915	6.93995	9.6393
D58	1	177045	42.5	TT151	100	-12.8	-3.15982	7.01292	4.51915	5.56847	-0.248200000000001	-0.307	0.3101	-0.607000000000001	0.3101	7.59795	7.48225	7.1516	8.44025	7.34975	7.17525	7.4617	7.83325	11.99785	11.5234	11.1419	11.1815	7.34975	7.17525	7.4617	7.83325
D59	1	180150	1754	NA	NA	NA	NA	7.65672	6.70102	3.2422	-0.177	-0.161349999999999	0.11375	-0.585649999999999	0.11375	6.39545	6.60605	6.7171	8.51535	6.21845	6.48265	6.83085	7.9297	8.07605	9.032	7.92	10.92735	6.21845	6.48265	6.83085	7.9297
D60	-1	180227	35	TT153	77	-7.5	-4.34119	8.08918	7.59102	4.0296	-0.171350000000001	0.3581	0.340749999999999	-0.982749999999998	0.3581	6.2864	6.61075	7.1938	10.42545	7.33585	6.96885	7.74885	9.66825	10.12605	10.99375	11.6331	11.262	7.33585	6.96885	7.74885	9.66825
D61	-1	189720	52	TT158	100	-9.5	-5.62045	5.62353	0.611880000000001	6.1875	-0.200200000000001	-0.2618	0.0921999999999992	-0.00100000000000122	0.0921999999999992	6.718	6.7722	7.0668	7.6948	7.51235	6.5104	7.8297	7.6938	9.56635	11.25435	10.2749	12.69435	7.51235	6.5104	7.8297	7.6938
D62	1	191114	47	TT161	100	-15.6	-5.08824	5.77337	2.57933	5.33666	-0.21855	0.0960500000000009	0.599550000000001	0.118649999999999	0.599550000000001	6.1609	5.9124	6.43755	8.07175	6.39375	6.203	7.12885	8.1904	9.30245	11.88775	9.51405	8.92675	6.39375	6.203	7.12885	8.1904
D63	1	199377	45.5	TT166	100	-12.6	-2.96216	8.39283	5.74692	5.2954	0.0460500000000001	0.17135	0.14655	0.60435	0.60435	6.34845	5.79495	6.30645	5.6763	6.3945	5.9663	6.453	6.28065	8.6241	8.6727	8.75095	8.5281	6.3945	5.9663	6.453	6.28065
D64	-1	199618	195.5	NA	NA	NA	NA	4.87313	1.40679	4.57015	-0.2615	0.436650000000002	0.0961999999999987	-0.1038	0.436650000000002	6.183	5.29865	7.9317	7.258	8.1432	6.03105	8.97515	7.1542	10.6964	8.95435	12.6343	9.3427	8.1432	6.03105	8.97515	7.1542
D65	1	201870	36.5	TT167	100	-10.1	-4.49132	2.80902	0.88865	2.94431	0.0361000000000011	-0.300450000000001	0.2564	-0.812749999999999	0.2564	6.2273	6.33215	6.2074	6.1511	6.2634	6.0317	6.4638	6.477	7.73045	7.82815	7.7658	9.1616	6.2634	6.0317	6.4638	6.477
D66	1	201936	-29.5	TT168	100	-16.6	-4.72272	8.07438	2.21296	7.3907	0.162149999999999	-0.0255000000000001	-0.2929	-0.0432000000000015	0.162149999999999	6.0357	5.894	5.8652	5.7429	6.23395	5.8685	5.8287	6.0256	6.2273	6.33215	6.2074	6.1511	6.23395	5.8685	5.8287	6.0256
D67	-1	202020	42.5	TT169	100	-18.8	-4.60924	3.30483	1.313	3.72981	0.926399999999999	0.13955	0.8308	0.0704000000000002	0.926399999999999	7.5694	6.27775	7.9372	6.0535	8.66385	6.4173	9.03085	6.1239	10.0521	9.09015	9.34665	7.20565	8.66385	6.4173	9.03085	6.1239
D68	1	208931	-13.5	TT174	100	-9.4	-4.75174	4.88677	0.61135	5.44614	-0.877400000000001	-0.661399999999999	-1.0564	-0.15655	-0.15655	8.3519	7.43775	7.67025	6.9787	7.4745	7.2462	7.1932	6.82215	13.5879	10.44665	9.13345	9.372	7.4745	7.2462	7.1932	6.82215
D69	1	211022	-7	TT180	100	-13.9	-4.87626	8.71237	4.87647	7.7472	0.1506	0.52125	0.7692	1.44665	1.44665	6.3847	5.98955	6.3985	6.1596	6.5353	6.5108	7.1677	9.5253	9.0036	8.5252	8.5269	7.59605	6.5353	6.5108	7.1677	9.5253
D70	-1	211133	70	TT179	100	-16.1	-4.72277	8.72807	8.70617	3.9142	-1.3562	-1.08935	-1.38855	-2.3479	-1.08935	5.7992	6.2392	6.44175	7.2606	7.87205	7.66165	7.1823	7.4268	8.84635	9.91165	10.30265	9.20275	7.87205	7.66165	7.1823	7.4268
D71	1	213807	2055	NA	NA	NA	NA	5.83553	2.7973	5.97722	-1.7268	-0.823700000000001	-0.165649999999999	0.296750000000001	0.296750000000001	6.08225	6.48525	6.2446	10.65365	8.487	6.48395	8.4588	10.9504	10.1496	10	12.1256	10.81475	8.487	6.48395	8.4588	10.9504
D72	-1	213965	2902	NA	NA	NA	NA	4.36823	0.86209	3.77039	0.808549999999999	0.51855	0.668200000000001	1.73285	1.73285	6.5821	6.14425	6.7147	8.70835	7.75165	6.6628	7.3938	10.79215	8.59065	7.73895	8.6864	14.19085	7.75165	6.6628	7.3938	10.79215
D73	1	224122	45	TT184	85	-7.1	-4.98255	4.35697	0.665059999999999	3.92989	-0.0803000000000003	0.184850000000001	-0.0390499999999996	-0.0881999999999987	0.184850000000001	6.73235	6.65645	6.5222	8.7047	6.65205	6.8413	6.48315	8.6165	10.1571	9.4623	9.76225	9.19785	6.65205	6.8413	6.48315	8.6165
D74	-1	224273	106	NA	NA	NA	NA	3.71033	1.5514	5.05111	-0.619	0.186500000000001	-0.565249999999999	-0.285	0.186500000000001	8.1251	7.4415	8.49935	8.27255	7.5061	7.628	7.9341	8.9428	10.65465	9.95195	10.5654	9.80115	7.5061	7.628	7.9341	8.9428
D75	-1	226432	39.5	TT188	90	-7.8	-5.26875	2.84733	0.417149999999999	3.77164	-1.97075	-0.439399999999999	-0.174850000000001	0.33695	0.33695	10.0476	6.9641	7.3473	5.96335	8.07685	6.9543	7.17245	6.3003	13.58805	8.80795	11.2117	9.99215	8.07685	6.9543	7.17245	6.3003
D76	1	229317	53.5	TT193	86	-9.1	-4.02905	3.55979	1.70904	3.64776	-0.993500000000001	-0.980499999999998	-0.653500000000003	-1.80055	-0.653500000000003	11.56755	6.8954	8.0274	8.17915	10.57405	6.6763	8.7707	7.23865	15.88715	10.5162	10.43725	8.4922	10.57405	6.6763	8.7707	7.23865
D77	-1	229359	-205	NA	NA	NA	NA	1.97953	1.06607	3.30867	0.2767	-0.478249999999999	-0.61645	-0.1146	0.2767	6.31005	7.12745	8.2863	6.7054	8.0268	7.57575	8.8117	7.2799	8.48425	7.1841	8.545	6.96205	8.0268	7.57575	8.8117	7.2799
D78	-1	229611	47	TT194	82	-5.2	-5.32396	3.09982	0.994190000000001	2.92988	-0.932949999999999	0.335599999999999	-0.114549999999998	-0.12345	0.335599999999999	6.4494	6.25245	6.1381	5.6598	6.7659	6.85715	6.55605	5.53635	8.34065	9.23135	8.74915	8.3233	6.7659	6.85715	6.55605	5.53635
D79	1	232432	49.5	TT198	100	-10.2	-5.1167	5.98441	0.836870000000001	7.14612	-0.0720499999999999	0.1647	0.121700000000001	-0.0690000000000008	0.1647	6.20805	6.0878	5.90335	5.43895	6.136	6.2525	6.02505	5.57295	12.02035	11.0476	11.5756	11.2812	6.136	6.2525	6.02505	5.57295
D80	1	232578	-96.5	NA	NA	NA	NA	4.33619	1.53277	4.67571	-0.24165	-0.507900000000002	-1.52255	-0.749500000000001	-0.24165	6.9626	7.4059	6.95575	6.86975	6.72095	7.1938	6.85375	6.84625	11.1352	14.1778	11.1699	10.6332	6.72095	7.1938	6.85375	6.84625
D81	1	243560	52.5	TT206	85	-4.9	-5.64304	3.53082	1.672	3.11201	-0.0311500000000002	-0.0974000000000004	-1.3242	1.2561	1.2561	6.6778	6.3238	7.42235	8.0463	6.64665	6.2264	6.09815	9.3024	11.47585	10.64055	10.33035	11.5189	6.64665	6.2264	6.09815	9.3024
D82	1	250429	46	TT214	100	-15.3	-4.79053	4.23217	0.825800000000001	4.55372	-0.0485000000000007	0.0974500000000003	-0.338350000000002	-0.0982500000000002	0.0974500000000003	9.53735	7.19455	9.86155	9.3943	9.48885	7.292	9.5232	9.47825	14.19845	14.42615	14.6976	14.0151	9.48885	7.292	9.5232	9.47825
D83	1	251227	-752	NA	NA	NA	NA	2.40272	1.56137	2.73893	-1.3597	-0.619249999999999	-0.202349999999999	0.17315	0.17315	9.772	7.19515	8.8964	7.38265	8.4123	6.71405	8.69405	7.5558	12.17535	8.8858	10.70745	9.7365	8.4123	6.71405	8.69405	7.5558
D84	1	253980	28	TT215	100	-8.4	-5.97575	3.14423	1.13361	4.03143	-0.180949999999998	-0.748600000000001	-0.375300000000002	0.194600000000001	0.194600000000001	7.1402	5.3034	7.02625	6.575	7.09555	5.51935	6.8721	6.80715	11.29945	9.95885	11.24975	8.5756	7.09555	5.51935	6.8721	6.80715
D85	1	255255	80	NA	NA	NA	NA	1.84817	3.79713	3.53815	0.109599999999999	0.0395000000000003	0.177700000000001	0.0452000000000021	0.177700000000001	6.59525	6.75095	6.36535	7.20375	6.9673	6.79045	6.54305	7.2764	9.4333	9.77475	10.14895	11.60895	6.9673	6.79045	6.54305	7.2764
D86	-1	255332	-3	NA	NA	NA	NA	4.94162	3.05332	3.40765	0.124499999999999	-0.439699999999999	-0.0892000000000017	-0.0919500000000006	0.124499999999999	6.6506	6.6414	6.82215	7.0028	6.80455	6.2017	6.95005	6.91085	6.59275	6.2825	6.38525	6.7732	6.80455	6.2017	6.95005	6.91085
D87	-1	255383	48	TT216	100	-15.2	-5.44721	3.20233	0.636099999999999	4.62391	0.0294499999999998	-0.287700000000001	0.217100000000001	-0.826699999999999	0.217100000000001	6.59275	6.2825	6.38525	6.7732	6.6222	5.9948	6.60235	5.9597	11.18265	11.711	10.8274	10.93935	6.6222	5.9948	6.60235	5.9597
D88	1	258707	-3372	NA	NA	NA	NA	6.07787	2.25829	5.282	0.0141500000000008	-0.31455	0.155400000000001	-0.254750000000001	0.155400000000001	7.6954	7.88215	7.7587	9.1702	7.70955	7.6882	7.9141	8.91545	9.30415	10.4607	9.0708	9.3903	7.70955	7.6882	7.9141	8.91545
D89	-1	258919	354	NA	NA	NA	NA	4.37952	0.56076	4.83681	-0.678000000000001	0.662400000000002	-0.14035	-0.4302	0.662400000000002	9.42485	7.7791	7.02765	7.5377	8.74685	8.6127	6.8873	7.1075	11.75375	10.1152	8.85395	7.46965	8.74685	8.6127	6.8873	7.1075
D90	-1	259922	1357	NA	NA	NA	NA	5.47435	4.23152	3.41346	0.0255000000000001	-0.335349999999999	0.203799999999999	-0.224199999999999	0.203799999999999	6.3475	6.91815	6.0403	5.47645	6.373	6.7882	6.2441	5.48745	9.22575	10.10645	9.0378	8.81925	6.373	6.7882	6.2441	5.48745
D91	-1	262387	55	TT220	100	-10.2	-4.7871	5.17338	0.00520000000000032	5.87902	-0.230650000000001	-0.589899999999998	0.236249999999998	-0.757949999999999	0.236249999999998	8.2937	9.3132	8.1642	8.16885	8.6191	8.84665	8.40045	7.4109	9.75645	10.21675	9.67465	11.59475	8.6191	8.84665	8.40045	7.4109
D92	1	268686	42.5	TT226	100	-13.2	-5.48054	8.68967	4.97572	7.29885	-0.1815	-0.0968999999999998	-0.25905	0.1937	0.1937	7.17635	7.02775	6.8946	5.9641	6.99485	6.93085	6.63555	6.1578	11.06705	11.702	11.74375	8.23915	6.99485	6.93085	6.63555	6.1578
D93	-1	268779	50.5	TT227	100	-11	-4.72127	7.85209	4.01678	5.77875	0.2103	0.37605	0.430949999999999	-0.0790500000000005	0.430949999999999	6.4042	6.7779	6.5816	6.5	6.6145	7.15395	7.01255	6.42095	9.4454	9.1956	9.63115	8.2739	6.6145	7.15395	7.01255	6.42095
D94	-1	271601	53.5	TT229	85	-11.3	-2.71364	8.15252	7.82129	3.55759	-0.554	-0.1855	0.1761	-0.1593	0.1761	8.4016	7.31205	7.2866	6.089	7.8476	7.12655	7.4627	5.9297	11.39795	10.2645	9.9489	8.44625	7.8476	7.12655	7.4627	5.9297
D95	-1	274797	54	TT232	93	-9	-4.87008	5.58713	0.277509999999999	6.01181	-2.0526	-0.175299999999997	-1.13475	-0.2399	-0.175299999999997	6.07815	5.9699	5.90755	5.74435	6.3161	6.0608	5.8185	5.50445	9.0495	8.44685	8.5462	8.55755	6.3161	6.0608	5.8185	5.50445
D96	1	276183	70.5	TT235	100	-14.5	-3.86495	4.60607	1.55267	4.74255	-0.9229	-0.8467	-0.335500000000001	-1.47905	-0.335500000000001	8.9025	7.68975	8.1199	7.45325	7.9796	6.84305	7.7844	5.9742	12.8688	11.88465	11.0659	14.0406	7.9796	6.84305	7.7844	5.9742
D97	1	279524	46.5	TT238	91	-11.3	-3.06183	4.46397	1.37657	4.58894	-0.5983	-0.2282	-0.0558999999999994	-0.29405	-0.0558999999999994	7.89145	6.81435	6.9491	5.7575	7.29315	6.58615	6.8932	5.46345	11.2441	10.29285	10.52155	7.4385	7.29315	6.58615	6.8932	5.46345
D98	1	289901	44	TT242	87	-8.2	-4.70879	3.16333	0.11346	5.08264	-2.1478	-1.10535	-1.31585	-0.475	-0.475	9.58035	8.7686	9.78975	9.7547	7.43255	7.66325	8.4739	9.2797	12.57445	12.16415	12.9388	12.22255	7.43255	7.66325	8.4739	9.2797
D99	1	291908	-40	TT244	100	-9.6	-5.27335	2.95314	0.54918	4.31053	-0.92225	-0.0796499999999991	-0.737550000000001	-0.0279499999999988	-0.0279499999999988	8.8911	9.16135	9.54175	9.86535	7.96885	9.0817	8.8042	9.8374	10.04235	9.496	10.6347	9.95495	7.96885	9.0817	8.8042	9.8374
D100	1	296125	77	NA	NA	NA	NA	4.81869	2.00263	3.67996	0.511199999999999	0.340600000000002	0.289249999999999	-0.2287	0.511199999999999	6.42195	6.2432	6.3922	6.3772	6.93315	6.73215	6.68145	6.1485	11.5365	11.1748	11.5841	11.3944	6.93315	6.73215	6.68145	6.1485
D101	-1	297413	33.5	TT251	100	-12.5	-5.37043	8.47551	4.89979	7.06191	-0.208799999999999	0.131699999999999	-0.137650000000001	-0.2637	0.131699999999999	7.3036	6.06595	6.9999	6.72405	7.0948	6.42935	6.86225	6.46035	13.96985	13.92465	13.1599	11.4027	7.0948	6.42935	6.86225	6.46035
D102	1	300173	45.5	TT253	100	-11	-4.7629	2.65238	1.08647	3.6064	0.0174500000000002	0.0198499999999981	0.24985	-0.43235	0.24985	7.03835	6.1547	6.5968	8.00005	7.0558	6.60365	6.84665	7.5677	10.7016	8.32435	9.58925	7.7632	7.0558	6.60365	6.84665	7.5677
D103	1	302159	38	TT255	100	-11	-4.23487	5.11273	4.01347	4.35994	-0.161	-0.5616	-0.483449999999999	-0.78975	-0.161	7.9177	7.4723	8.6237	9.365	7.7567	6.9107	8.14025	8.57525	10.29285	12.9621	10.33665	13.4717	7.7567	6.9107	8.14025	8.57525
D104	1	303434	650	NA	NA	NA	NA	8.44648	4.65247	8.65238	-0.40995	-0.471	-0.31585	-0.259749999999999	-0.259749999999999	6.8091	6.88035	7.76095	7.5287	6.39915	6.40935	7.4451	7.26895	13.46325	14.35125	13.20915	11.42775	6.39915	6.40935	7.4451	7.26895
D105	-1	307165	93.5	NA	NA	NA	NA	8.26795	5.07945	5.7886	-0.130149999999999	-0.56455	-0.022800000000001	-0.188149999999999	-0.022800000000001	6.69285	6.82055	6.10255	6.4083	6.73455	6.4664	6.21695	6.22015	8.73245	8.5051	8.6	8.6055	6.73455	6.4664	6.21695	6.22015
D106	-1	310866	-3256	NA	NA	NA	NA	6.565	2.34713	6.50437	0.355400000000001	0.20925	0.27245	0.4	0.4	6.70305	6.5637	6.5139	6.3623	7.05845	6.77295	6.78635	6.7623	8.82645	9.60725	9.78135	9.5132	7.05845	6.77295	6.78635	6.7623
D107	1	312461	4063.5	NA	NA	NA	NA	5.37942	0.855739999999999	5.67193	-0.0378499999999988	-0.0240000000000009	0.184449999999999	0.2418	0.2418	6.0672	5.82445	5.55	5.9531	6.08295	5.80045	5.73445	6.1949	9.7781	10.02525	10.26755	8.9876	6.08295	5.80045	5.73445	6.1949
D108	-1	312580	-1542	NA	NA	NA	NA	8.33503	3.54264	8.77288	-1.623	-1.1375	-0.732549999999999	-0.2062	-0.2062	6.03715	5.5865	5.6972	6.5956	5.9042	5.51795	5.74365	6.3894	7.7908	8.7541	7.98685	10.58825	5.9042	5.51795	5.74365	6.3894
D109	-1	314339	217	NA	NA	NA	NA	2.74423	0.730300000000002	3.86434	0.6099	0.6668	0.1699	-0.158100000000001	0.6668	7.3275	7.0329	8.39445	11.97445	7.9374	8.5763	9.06575	11.81635	8.1647	7.59205	8.6622	12.01345	7.9374	8.5763	9.06575	11.81635
D110	1	316371	153.5	NA	NA	NA	NA	5.35884	1.46674	5.6716	-0.171199999999997	0.296499999999998	-0.784450000000001	0.0681000000000012	0.296499999999998	10.38325	9.2647	8.71315	12.00255	11.8957	11.37135	9.91215	12.27335	12.9532	12.37255	11.3555	14.29205	11.8957	11.37135	9.91215	12.27335
D111	1	316484	40.5	TT264	100	-14.1	-3.23335	3.30139	0.817469999999998	3.86599	0.80865	-1.7614	-0.0861999999999998	0.142199999999999	0.80865	7.15885	6.8232	6.9724	7.2087	9.6684	7.41105	8.18725	7.3509	11.2218	10.0129	9.88	12.81535	9.6684	7.41105	8.18725	7.3509
D112	-1	316576	51.5	TT263	100	-9.1	-4.53439	7.4175	1.65435	7.2298	0.85345	0.25385	0.311499999999999	0.50545	0.85345	7.24185	7.57325	8.30985	10.108	8.43725	7.8349	8.92205	10.61345	10.97895	11.10445	11.5486	11.22505	8.43725	7.8349	8.92205	10.61345
D113	1	324465	4812.5	NA	NA	NA	NA	1.83514	0.748859999999999	3.29551	0.585700000000001	-0.02135	-0.3184	-0.0901000000000014	0.585700000000001	7.41015	7.67775	8.84835	10.0602	7.99585	7.80135	8.55095	9.9701	11.8889	12.40295	11.0716	14.4053	7.99585	7.80135	8.55095	9.9701
D114	-1	324580	8055.5	NA	NA	NA	NA	4.05697	0.609300000000001	4.07394	0.00195000000000078	0.471100000000001	0.2469	-1.0412	0.471100000000001	6.6739	6.07035	6.8482	12.0987	6.7035	6.54145	7.0951	11.0575	9.27275	8.46515	9.87845	12.619	6.7035	6.54145	7.0951	11.0575
D115	1	329208	69.5	TT266	100	-9.5	-4.39414	5.14977	0.401449999999999	6.32017	-0.243	0.0477499999999988	-0.166400000000001	-0.2616	0.0477499999999988	8.8254	7.0561	10.37705	7.01395	9.27585	7.10385	10.35455	6.75235	11.1363	12.2575	12.57865	9.5317	9.27585	7.10385	10.35455	6.75235
D116	1	335570	55.5	TT270	74	-6.4	-4.43681	6.65333	6.17417	3.0105	0.1935	-0.2243	0.0621499999999999	-0.28255	0.1935	5.9034	6.69705	5.98275	6.9813	6.0969	6.47275	6.0449	6.69875	9.7066	11.5917	9.96635	13.48665	6.0969	6.47275	6.0449	6.69875
D117	-1	335674	-1152	NA	NA	NA	NA	5.02088	3.02642	4.80237	0.524399999999999	0.19205	0.3832	-0.437749999999999	0.524399999999999	6.01455	6.2702	6.0094	10.15725	6.70015	6.52205	6.3926	9.7195	8.30265	7.7053	8.8962	10.54	6.70015	6.52205	6.3926	9.7195
D118	1	337604	41	TT273	83	-6.7	-5.10516	7.52823	0.669210000000001	8.78767	-0.15315	-0.340299999999999	-0.1164	0.5213	0.5213	6.99665	9.0966	6.97675	7.4417	6.8435	9.0513	6.86035	7.963	9.2755	11.80795	9.536	10.34175	6.8435	9.0513	6.86035	7.963
D119	-1	341693	28	TT274	100	-9	-5.22039	2.03012	0.817159999999999	3.64279	1.4321	0.743149999999999	-0.0638000000000005	-0.247550000000002	1.4321	6.2822	7.21695	8.93505	5.6477	8.2446	8.10545	9.1385	5.81645	11.7621	12.58905	12.73245	8.00635	8.2446	8.10545	9.1385	5.81645
D120	1	345770	115.5	NA	NA	NA	NA	7.12218	0.152830000000002	8.12347	-0.384499999999999	0.07925	-0.399850000000001	-0.880849999999999	0.07925	10.0521	9.19205	10.60455	10.23235	9.6676	9.2713	10.2047	9.3515	11.7238	11.52645	12.0646	12.5069	9.6676	9.2713	10.2047	9.3515
D121	1	345849	36.5	TT279	71	-4.9	-4.80882	6.40351	3.93608	5.65435	-0.396149999999999	0.189850000000002	-0.220649999999999	-0.88575	0.189850000000002	7.825	6.42085	9.0274	9.18075	7.42885	6.6206	8.80675	8.295	9.9931	9.1781	10.7144	10.1778	7.42885	6.6206	8.80675	8.295
D122	-1	346214	-28	NA	NA	NA	NA	7.00853	1.97627	6.94661	1.24605	0.946400000000001	0.0594499999999982	-0.678900000000001	1.24605	7.50635	7.04175	8.3487	9.38895	8.7524	8.15225	8.40815	8.71005	10.40945	10.0422	10.39415	8.98915	8.7524	8.15225	8.40815	8.71005
D123	1	349033	43.5	TT282	90	-6.8	-5.56573	5.19337	0.417060000000001	6.42256	-0.34235	0.21305	-0.0193499999999993	2.111	2.111	6.3314	5.8768	6.3256	6.77115	6.2796	6.08985	6.30625	9.49585	11.7936	9.10895	13.01975	10.63315	6.2796	6.08985	6.30625	9.49585
D124	-1	349122	45.5	TT283	83	-6.8	-5.04082	6.38367	2.40832	5.46444	0.754350000000001	-0.4209	-0.0591499999999989	0.845300000000002	0.845300000000002	6.31425	8.48765	6.88215	8.7745	7.142	8.06675	6.823	9.6198	10.4998	13.30615	10.8684	10.9821	7.142	8.06675	6.823	9.6198
D125	-1	356329	52	TT290	100	-17.5	-6.28401	5.51807	0.44725	6.14487	-0.199949999999999	-0.619349999999999	0.4601	2.38765	2.38765	6.88355	9.5418	6.3707	6.65415	6.6836	8.92245	6.8308	9.4627	11.44805	13.62245	9.95745	9.8514	6.6836	8.92245	6.8308	9.4627
D126	1	360044	116.5	NA	NA	NA	NA	4.42742	2.67029	4.11221	-0.366699999999998	-0.70415	-0.1691	0.208499999999999	0.208499999999999	12.81235	10.707	12.61285	11.362	12.44565	10.00285	12.44375	11.5733	14.4323	13.2715	15.00355	12.9694	12.44565	10.00285	12.44375	11.5733
D127	1	360125	35.5	TT292	71	-6	-4.50058	3.77637	0.55391	4.85663	-0.1319	-0.1474	-0.27885	1.17305	1.17305	7.2255	6.48825	7.5292	8.19605	7.0936	6.34085	7.25035	9.58275	12.7057	10.68775	12.6169	11.31445	7.0936	6.34085	7.25035	9.58275
D128	1	361736	39.5	TT295	100	-11.1	-5.28983	3.67359	0.84327	4.05279	0.0365499999999983	-0.0397500000000006	-0.9834	0.5047	0.5047	8.85075	7.39165	10.8758	8.40835	8.91255	7.3519	9.8924	8.91305	12.3617	11.33975	13.15655	9.6868	8.91255	7.3519	9.8924	8.91305
D129	-1	361973	46.5	TT300	100	-11.8	-5.65177	3.8722	1.33403	5.19768	-0.290699999999999	0.7953	-0.218350000000001	0.0379500000000004	0.7953	7.0141	6.42535	8.1839	9.5304	7.70545	7.22065	7.96555	9.56835	9.4172	9.40315	10.23115	10.94415	7.70545	7.22065	7.96555	9.56835
D130	1	364430	136.5	NA	NA	NA	NA	5.78083	4.02026	4.28939	-0.684999999999999	-0.890499999999998	0.108600000000001	0.0942999999999996	0.108600000000001	6.37575	7.18595	6.60965	6.72075	7.98715	8.2224	7.5244	6.81505	8.81445	10.7249	9.75375	9.2661	7.98715	8.2224	7.5244	6.81505
D131	1	366029	958.5	NA	NA	NA	NA	3.02453	0.0649300000000004	4.15425	0.077	0.1082	0.0361500000000001	-0.6648	0.1082	6.9233	9.70045	7.01485	8.92635	7.0003	10.0164	7.051	8.26155	9.10045	13.7092	10.6138	13.33155	7.0003	10.0164	7.051	8.26155
D132	-1	366138	-826	NA	NA	NA	NA	2.29343	0.36303	2.90737	1.032	0.375450000000001	0.871599999999999	-0.443949999999999	1.032	6.43105	7.11285	6.98795	10.42355	8.4892	7.49245	8.32	9.9796	10.1682	10.9277	10.8801	12.0573	8.4892	7.49245	8.32	9.9796
D133	1	366946	41.5	TT305	82	-4.3	-5.65927	1.68257	0.89058	3.53234	-0.79485	-0.206650000000001	-0.654649999999999	-0.28135	-0.206650000000001	7.531	7.8425	8.35155	8.9063	6.73615	7.63585	7.6969	8.62495	11.984	15.4121	12.5561	14.65095	6.73615	7.63585	7.6969	8.62495
D134	-1	367141	-1.5	NA	NA	NA	NA	5.81744	1.35882	4.97773	0.601150000000001	0.593	-0.00500000000000078	-0.4315	0.601150000000001	8.1661	6.74635	9.79625	11.8295	11.65675	7.33935	11.70715	11.4166	8.6475	9.32045	9.6605	11.25045	11.65675	7.33935	11.70715	11.4166
D135	-1	367175	-12.5	TT306	95	-6	-6.02919	7.04694	6.10034	3.09324	0.507550000000002	-0.737500000000001	0.563499999999998	-0.268799999999999	0.563499999999998	8.3066	8.90185	9.5658	11.3902	11.56595	8.28995	11.5767	11.2916	8.7546	9.4285	10.15805	11.14355	11.56595	8.28995	11.5767	11.2916
D136	-1	368042	-493	NA	NA	NA	NA	5.50243	1.9602	6.43179	0.936699999999998	0.273850000000001	0.681800000000001	0.512799999999999	0.936699999999998	9.2546	9.234	9.7227	10.61725	11.5796	9.71535	11.348	11.653	11.05105	10.27995	11.2793	11.66965	11.5796	9.71535	11.348	11.653
D137	-1	369741	46	TT309	90	-6.5	-5.60993	5.54879	2.42422	5.79527	-0.773949999999999	-0.0688999999999993	0.0514499999999991	0.112100000000002	0.112100000000002	11.9525	11.3904	9.76865	10.162	11.17855	11.3215	9.8201	10.2741	13.61105	13.29095	11.20435	12.56235	11.17855	11.3215	9.8201	10.2741
D138	-1	369776	81	NA	NA	NA	NA	7.26699	5.56759	3.73094	-0.42535	0.374749999999999	-0.3893	-1.00865	0.374749999999999	13.0395	12.20335	10.8653	11.9413	12.61415	12.5781	10.476	10.93265	14.5295	14.43725	12.35445	13.2077	12.61415	12.5781	10.476	10.93265
D139	1	369785	1150	NA	NA	NA	NA	4.59763	2.09803	4.71254	-0.0606000000000009	-0.813750000000001	-1.3435	-0.580100000000002	-0.0606000000000009	5.22205	6.2251	8.7206	9.8425	5.39735	5.6239	7.714	9.2624	7.6069	7.11585	10.87325	13.42025	5.39735	5.6239	7.714	9.2624
D140	-1	369810	115	NA	NA	NA	NA	8.69667	7.12947	4.35232	-0.114800000000001	-0.871599999999999	-0.0826000000000011	-0.0266500000000018	-0.0266500000000018	14.08165	14.1395	11.75185	13.0683	14.01735	13.3063	11.83125	13.09775	15.87355	15.80575	14.95145	15.2068	14.01735	13.3063	11.83125	13.09775
D141	1	373085	39.5	TT315	100	-13	-3.69068	4.7169	1.0699	4.65481	-0.566250000000002	-0.509	-0.3687	0.0373999999999999	0.0373999999999999	8.52765	8.3822	8.7375	9.98725	7.9614	7.8732	8.3688	10.20045	11.1835	12.272	10.9864	12.4215	7.9614	7.8732	8.3688	10.20045
D142	-1	373164	39.5	TT314	100	-13	-4.31813	6.9091	4.56693	3.4673	1.12565	0.969349999999998	1.41345	-0.290000000000001	1.41345	6.97895	7.5163	7.9842	8.96785	9.60455	9.4425	9.9999	9.4679	10.4045	11.60465	11.77165	12.75695	9.60455	9.4425	9.9999	9.4679
D143	-1	375435	-1931.5	NA	NA	NA	NA	4.83242	2.91644	5.15448	0.6587	0.63965	0.189	-0.0721000000000007	0.6587	7.31275	7.66095	7.7998	7.29175	7.9738	8.3006	7.9888	7.21965	12.21355	13.4972	12.7851	12.1615	7.9738	8.3006	7.9888	7.21965
D144	-1	377409	42.5	TT317	100	-9.3	-5.28826	6.17674	5.12688	5.69408	-0.264699999999999	0.433699999999998	0.0581499999999995	-0.504099999999999	0.433699999999998	9.4854	12.3624	9.6804	12.16765	9.2207	12.7961	9.73855	11.66355	11.3748	13.78865	11.4593	15.4873	9.2207	12.7961	9.73855	11.66355
D145	1	377809	1243	NA	NA	NA	NA	6.06959	1.99633	4.7503	0.452249999999998	0.300350000000001	0.5359	-0.926000000000002	0.5359	7.783	7.4853	8.01045	11.03545	9.10165	7.78565	8.54635	10.10945	8.42675	8.7216	9.3066	9.55375	9.10165	7.78565	8.54635	10.10945
D146	1	383232	38.5	TT322	100	-10	-5.00138	3.89903	1.36584	3.68041	0.745200000000001	0.144149999999999	0.968799999999998	-0.398299999999999	0.968799999999998	8.1843	7.9576	9.33745	7.44885	8.9295	8.10175	10.30625	7.515	12.5561	12.92475	12.44785	8.06635	8.9295	8.10175	10.30625	7.515
D147	-1	383309	38.5	TT323	88	-7.8	-4.87592	4.38056	1.87419	4.95424	-0.6485	0.468250000000001	-0.268950000000001	1.34665	1.34665	6.64045	9.15335	7.85935	8.00205	7.0246	9.6216	7.91585	9.3487	9.5177	13.4948	9.69685	11.2808	7.0246	9.6216	7.91585	9.3487
D148	-1	386538	56.5	TT326	76	-7.6	-3.9941	3.38533	1.65495	4.2387	0.3041	-0.0607999999999995	0.602549999999999	0.117649999999999	0.602549999999999	7.54555	7.858	7.84	9.314	10.3848	8.3156	9.99155	9.5533	8.8292	9.5546	9.43255	9.8692	10.3848	8.3156	9.99155	9.5533
D149	1	388937	107	NA	NA	NA	NA	4.92447	1.41985	4.57345	-0.51875	-0.412249999999999	-0.159899999999998	0.00539999999999985	0.00539999999999985	6.1464	7.5156	6.2434	8.35735	6.8624	7.36365	7.2221	8.36275	9.75305	12.81755	9.82325	14.25645	6.8624	7.36365	7.2221	8.36275
D150	1	394809	53	TT331	100	-12.8	-5.92399	2.0407	0.51812	3.50078	-0.0416499999999997	0.1437	0.46045	0.59525	0.59525	6.8112	6.5697	6.3171	8.19365	6.76955	6.7134	6.77755	8.7889	8.69	9.12135	8.6264	8.97705	6.76955	6.7134	6.77755	8.7889
D151	1	395948	-1086	NA	NA	NA	NA	6.53288	1.98528	6.45431	0.41055	0.429950000000001	0.543099999999999	-0.0240999999999998	0.543099999999999	6.26575	6.00185	6.1561	7.14255	6.6763	6.4318	6.6992	7.7894	8.1438	8.66175	7.59745	7.3633	6.6763	6.4318	6.6992	7.7894
D152	1	402195	37.5	TT334	100	-8.7	-5.36441	5.39082	1.48087	4.97044	-0.1765	0.2477	-0.491900000000001	-0.51975	0.2477	7.4135	8.03695	8.3488	8.73535	7.237	8.28465	7.8569	8.3863	11.44915	10.19575	11.8912	8.1064	7.237	8.28465	7.8569	8.3863
D153	1	404694	61	TT337	100	-8.6	-5.75599	7.17734	0.733169999999999	7.09953	-1.6213	1.3894	-0.584200000000001	1.09405	1.3894	5.3841	5.584	6.3162	8.5602	6.82325	6.9734	8.0121	10.39595	11.2248	9.748	12.6693	10.32685	6.82325	6.9734	8.0121	10.39595
D154	-1	404811	56	TT336	72	-4.2	-5.03713	5.55187	3.4957	3.69751	-1.1422	1.14945	-0.239400000000002	-0.1973	1.14945	6.09275	6.703	6.39885	6.7014	7.24415	11.1194	7.23645	8.62125	8.2748	11.505	9.00595	10.41855	7.24415	11.1194	7.23645	8.62125
D155	-1	407346	-1071.5	NA	NA	NA	NA	2.68107	0.73105	4.34468	0.747100000000001	0.819249999999998	0.473499999999998	-0.17665	0.819249999999998	6.73005	6.40775	7.6494	11.1439	9.52685	9.0326	8.88055	10.96725	8.50655	8.5764	9.72975	13.07115	9.52685	9.0326	8.88055	10.96725
D156	1	410050	2042.5	NA	NA	NA	NA	2.22293	0.270000000000001	3.40604	0.9221	0.85975	0.569850000000001	1.5985	1.5985	8.15865	8.9446	8.58545	9.75775	9.08075	10.61315	9.1553	11.61255	11.16455	11.01275	11.60455	12.5541	9.08075	10.61315	9.1553	11.61255
D157	-1	410152	1734.5	NA	NA	NA	NA	4.7464	0.4907	5.98944	0.601750000000001	0.7225	-0.00264999999999915	-1.27115	0.7225	7.29495	6.6292	7.9598	11.51775	7.8967	7.3517	7.95715	11.57665	11.8081	11.55085	10.8603	13.0229	7.8967	7.3517	7.95715	11.57665
D158	-1	412563	24.5	TT343	91	-9.7	-4.21322	4.89986	1.17271	4.60178	-0.7056	0.404	0.1188	2.5335	2.5335	7.2685	6.7622	7.89375	11.4684	7.62145	7.1662	8.5115	14.35855	7.33565	9.0909	7.4228	15.2989	7.62145	7.1662	8.5115	14.35855
D159	-1	412619	80.5	NA	NA	NA	NA	4.8445	0.996840000000001	3.84766	-0.409499999999999	-0.343450000000001	0.300050000000002	0.0874500000000022	0.300050000000002	7.05905	8.7648	6.9887	15.18445	8.1436	8.42135	7.72085	15.57955	9.57205	13.01545	9.0895	15.5242	8.1436	8.42135	7.72085	15.57955
D160	1	418222	3964.5	NA	NA	NA	NA	6.5131	3.06501	5.60669	-0.641950000000001	-0.240500000000001	-0.0527499999999996	0.713550000000001	0.713550000000001	12.8597	9.9968	10.92415	8.73825	12.21775	9.7563	10.8714	9.72755	14.75135	12.66965	13.23885	13.5211	12.21775	9.7563	10.8714	9.72755
D161	1	420360	1826.5	NA	NA	NA	NA	3.49569	1.4697	3.67605	-0.408750000000001	0.0916499999999978	-0.371600000000001	0.357800000000001	0.357800000000001	9.9829	7.62775	10.2347	8.0975	9.57415	7.8725	9.8631	8.4553	11.87055	10.0552	10.9934	9.78895	9.57415	7.8725	9.8631	8.4553
D162	1	422128	58.5	TT347	91	-4.8	-5.95539	2.84173	0.77318	3.42405	0.15245	-0.33175	-0.23885	0.0940999999999992	0.15245	7.59615	6.68315	7.8338	6.72585	7.8438	6.3514	7.59495	7.3875	9.5086	7.3663	9.78445	6.8676	7.8438	6.3514	7.59495	7.3875
D163	1	424392	-2205.5	NA	NA	NA	NA	3.62436	1.44317	3.67129	-0.07965	0.0951000000000004	-0.520100000000001	-0.199450000000001	0.0951000000000004	6.5815	5.82515	9.21015	6.56905	6.50185	5.92025	8.69005	7.5675	9.7278	8.89525	12.23155	10.7291	6.50185	5.92025	8.69005	7.5675
D164	1	427262	44	TT348	93	-10.5	-3.94877	7.68263	3.65166	4.9261	-0.11735	-0.0356999999999985	-0.0150000000000006	-0.3939	-0.0150000000000006	8.0746	7.5571	8.2379	7.11445	7.95725	7.52645	8.2229	7.36655	8.6493	9.88545	9.19405	7.8738	7.95725	7.52645	8.2229	7.36655
D165	1	428591	176.5	NA	NA	NA	NA	6.28127	0.64776	6.64381	-0.1907	-0.71435	-0.776949999999999	-0.19455	-0.1907	11.35185	9.90765	10.50715	8.77235	11.16115	9.1933	9.7302	8.5778	13.5722	13.09	13.0063	10.2738	11.16115	9.1933	9.7302	8.5778
D166	1	428724	43.5	TT349	71	-6	-4.48221	6.52174	0.56015	7.18528	0.0375999999999994	-0.445150000000001	-0.771449999999999	-0.2523	0.0375999999999994	8.173	7.69635	8.3968	7.4946	8.2106	7.2512	7.62535	7.2423	12.0245	10.48265	11.57675	9.8617	8.2106	7.2512	7.62535	7.2423
D167	-1	428801	33.5	TT350	75	-5.5	-4.8048	3.36078	0.856860000000001	4.20784	0.74855	0.153150000000001	-0.4738	-0.0907499999999999	0.74855	6.96935	7.67875	7.9071	8.19985	7.7179	8.2782	7.4333	8.1091	11.6397	10.4616	12.32105	12.2492	7.7179	8.2782	7.4333	8.1091
D168	-1	430262	54.5	TT351	75	-5.8	-4.82667	5.96688	3.90008	3.0726	0.57445	0.72655	0.2108	-0.0463999999999993	0.72655	7.2421	7.6479	7.30075	6.7138	8.0317	8.7097	7.51155	6.6674	10.23095	11.04275	10.3711	7.9285	8.0317	8.7097	7.51155	6.6674
D169	1	439536	185	NA	NA	NA	NA	5.56977	5.42258	5.04449	-0.92925	0.6968	-1.6627	-0.489700000000001	0.6968	10.2118	11.4802	10.79595	8.3771	9.28255	12.177	9.13325	7.8874	10.23065	14.1076	10.31495	8.5293	9.28255	12.177	9.13325	7.8874
D170	1	439671	50	TT352	100	-11.9	-5.7827	5.59878	2.883	5.19102	0.21575	-0.31865	0.1858	-0.0185000000000004	0.21575	7.76605	7.3259	7.81175	7.6561	7.9818	7.21245	7.99755	7.6376	9.98145	12.25675	10.8778	7.91555	7.9818	7.21245	7.99755	7.6376
D171	-1	444253	-1820	NA	NA	NA	NA	3.38773	0.60805	4.48086	-0.229500000000001	-0.10055	0.2617	-0.0495999999999999	0.2617	5.67025	5.69855	5.0911	5.34995	5.44075	5.598	5.3528	5.30035	6.65065	5.82145	6.83975	10.4987	5.44075	5.598	5.3528	5.30035
D172	1	444354	2090	NA	NA	NA	NA	3.51773	1.43893	4.28451	-0.164349999999997	0.1882	0.0465999999999998	-0.318550000000002	0.1882	10.001	8.59085	10.7703	9.0456	10.32505	8.77905	10.8169	8.8264	12.7192	14.05545	13.39425	14.3217	10.32505	8.77905	10.8169	8.8264
D173	1	447390	48.5	TT358	74	-6.8	-4.30978	3.61194	0.924300000000001	3.10305	-0.1068	-0.00649999999999906	0.0310999999999986	-0.00784999999999947	0.0310999999999986	13.10575	12.90985	13.53085	12.62985	12.99895	12.90335	13.56195	12.622	14.0076	13.79085	14.50305	14.1104	12.99895	12.90335	13.56195	12.622
D174	1	447979	44.5	TT359	100	-12.3	-2.6891	8.30826	1.61497	8.4862	0.311599999999999	-0.0619499999999995	-0.212199999999999	-0.26465	0.311599999999999	9.1171	7.54445	10.9343	9.96485	9.4287	7.4825	10.7221	9.7002	12.14425	12.15635	13.22795	11.27525	9.4287	7.4825	10.7221	9.7002
D175	-1	448622	-148	NA	NA	NA	NA	4.42297	2.01519	3.41319	-0.0044499999999994	-0.2501	-0.242299999999999	-0.209250000000001	-0.0044499999999994	7.0283	6.39285	8.22535	12.16325	7.02385	6.81395	7.98305	12.0092	6.9986	6.1833	8.39	12.2599	7.02385	6.81395	7.98305	12.0092
D176	1	464460	2081	NA	NA	NA	NA	7.79356	4.42297	4.87379	-0.3117	0.0102499999999992	-0.194949999999999	0.08005	0.08005	10.1029	9.2084	10.35175	8.1258	9.80135	9.21865	10.1568	8.5917	13.0972	13.12965	14.0618	11.035	9.80135	9.21865	10.1568	8.5917
D177	-1	466217	4030	NA	NA	NA	NA	7.96913	0.719100000000001	8.07309	1.60605	1.4884	0.411049999999999	-2.5039	1.60605	6.03015	5.71065	7.2116	11.39595	7.689	7.19905	7.62265	8.89205	6.0205	6.1505	6.83875	8.80005	7.689	7.19905	7.62265	8.89205
D178	1	466495	46	TT384	100	-8.8	-5.27335	6.06763	1.96449	5.54366	-0.24545	-0.0975999999999999	-0.0220999999999982	0.152700000000001	0.152700000000001	13.96455	14.0265	13.02405	10.9412	13.84075	13.9289	13.00195	11.44755	14.92635	15.73925	14.6372	14.794	13.84075	13.9289	13.00195	11.44755
D179	-1	468376	-3890	NA	NA	NA	NA	4.15783	2.11193	2.7198	0.0988500000000005	-0.4514	-1.1603	-0.351150000000001	0.0988500000000005	7.744	7.5682	8.4393	12.9709	7.94215	7.1168	7.279	13.08295	7.912	7.1746	8.55875	7.18365	7.94215	7.1168	7.279	13.08295
D180	1	469218	79	NA	NA	NA	NA	4.61072	2.08242	3.4876	-0.394350000000001	-0.0873499999999989	-0.7614	-1.1588	-0.0873499999999989	10.8497	12.5445	10.79625	13.411	10.45535	12.59945	10.03485	12.2522	12.9133	14.9131	12.8959	15.13555	10.45535	12.59945	10.03485	12.2522
D181	1	469258	39	TT385	100	-12.7	-5.75822	5.39542	4.51272	2.68841	-0.489650000000001	0.444650000000001	-0.375149999999998	-0.588750000000001	0.444650000000001	9.5471	9.24105	9.37645	10.82395	9.05745	9.7187	9.0013	10.2352	11.10515	12.8054	11.0159	13.70525	9.05745	9.7187	9.0013	10.2352
D182	1	472810	90.5	NA	NA	NA	NA	4.26059	3.75162	3.86792	-0.0167499999999983	-0.332450000000001	-0.742599999999999	-0.3843	-0.0167499999999983	10.11685	9.3642	10.6595	8.7743	10.22865	9.03175	9.9169	8.39	15.1747	14.10465	15.6751	13.18065	10.22865	9.03175	9.9169	8.39
D183	1	472857	43.5	TT390	100	-10.3	-5.21506	8.34702	1.36178	9.0077	1.7828	-0.469799999999999	0.736050000000001	0.873249999999999	1.7828	8.2037	7.3403	8.97355	7.28575	10.03725	7.02755	9.7096	8.159	10.80745	9.5349	11.44335	9.78105	10.03725	7.02755	9.7096	8.159
D184	1	481186	28.5	TT396	88	-9.1	-4.12652	6.58888	1.03278	7.49625	-0.116349999999999	0.0663999999999998	-0.0301000000000009	0.971299999999999	0.971299999999999	11.4242	9.12105	12.02165	7.60205	11.30785	9.18745	11.99155	8.57335	12.0766	11.7763	12.70945	9.80545	11.30785	9.18745	11.99155	8.57335
D185	1	485470	47	TT399	100	-16.9	-4.72556	7.14994	0.808759999999999	7.93737	-0.106050000000003	0.4658	-0.152449999999998	-3.93145	0.4658	11.248	10.2035	11.49815	12.3494	11.1667	10.6693	11.3457	8.96125	15.65655	15.81405	15.41815	14.0478	11.1667	10.6693	11.3457	8.96125
D186	1	487596	142	NA	NA	NA	NA	7.73938	6.188	2.9402	-0.0396999999999998	-0.117000000000001	-0.1081	-0.428800000000001	-0.0396999999999998	10.63835	10.2731	11.52135	12.9846	10.7336	10.1561	11.5257	12.69505	13.7094	13.82895	14.84545	14.7333	10.7336	10.1561	11.5257	12.69505
D187	1	487697	41	TT400	100	-10.6	-5.626	7.48248	0.874379999999999	7.50658	0.230399999999999	-0.153050000000001	-0.226699999999999	0.506550000000001	0.506550000000001	7.8857	6.8936	8.4689	7.9847	8.1161	7.0389	8.2422	8.49125	10.27665	9.34925	10.96845	12.78415	8.1161	7.0389	8.2422	8.49125
D188	1	491565	41	TT402	100	-12.1	-4.37199	6.79318	4.25517	4.88839	0.49675	0.0588499999999996	-0.3056	-0.0679499999999997	0.49675	10.0402	8.8153	11.53165	9.2765	10.53695	8.87415	11.3542	9.47105	14.32715	13.96315	14.412	11.99195	10.53695	8.87415	11.3542	9.47105
D189	-1	491938	-627	NA	NA	NA	NA	7.49959	1.66314	6.74155	-0.2339	-0.558350000000001	-1.0801	-0.341600000000001	-0.2339	7.16745	6.6099	8.5252	11.7266	6.93355	7.32485	7.4451	11.385	7.0915	5.8278	8.2785	12.11195	6.93355	7.32485	7.4451	11.385
D190	1	492763	-1157	NA	NA	NA	NA	8.21683	5.84811	6.01494	0.397950000000002	-0.20255	-0.190049999999999	-0.0376499999999993	0.397950000000002	13.23845	10.23685	14.75475	11.09465	13.9858	10.0343	14.6764	11.057	14.2167	12.2891	15.2096	12.2674	13.9858	10.0343	14.6764	11.057
D191	-1	498755	-2907.5	NA	NA	NA	NA	5.06432	1.9393	5.94898	0.0552500000000009	-0.0763999999999996	-0.4099	0.191400000000002	0.191400000000002	7.83325	8.38025	8.7334	10.3831	8.2374	8.9331	8.3235	10.60105	9.78055	9.9173	10.55725	10.64365	8.2374	8.9331	8.3235	10.60105
D192	1	501620	42.5	TT417	89	-6.7	-5.36441	7.73467	1.62398	7.98357	0.548950000000001	0.113849999999999	0.29635	1.22025	1.22025	8.0677	6.5677	9.0089	8.03235	8.61665	6.68155	9.30525	9.2526	11.45695	9.0537	12.26145	11.2287	8.61665	6.68155	9.30525	9.2526
D193	-1	501795	55.5	TT419	83	-2.2	-5.9218	5.30578	3.42622	3.81948	0.33975	0.74625	-0.27435	-0.3186	0.74625	6.4204	5.3917	7.194	9.9481	6.85035	6.13795	6.91965	9.6566	13.5314	11.69655	13.2264	11.23405	6.85035	6.13795	6.91965	9.6566
D194	-1	503175	1435.5	NA	NA	NA	NA	3.36379	0.70917	4.04202	0.18975	0.789300000000001	1.03945	1.08325	1.08325	8.07865	7.7064	9.313	12.3844	11.434	9.169	10.6187	13.46765	7.97965	7.83235	8.40985	10.20465	11.434	9.169	10.6187	13.46765
D195	1	507672	33.5	TT423	100	-8.7	-5.52986	4.69429	3.67959	3.74692	-0.2289	-0.193899999999999	-0.472450000000002	-1.1864	-0.193899999999999	7.7671	7.62045	8.4943	12.1363	7.5382	7.42655	8.2592	11.56265	12.01805	12.9643	12.80175	14.6592	7.5382	7.42655	8.2592	11.56265
D196	-1	507765	59.5	TT422	76	-6.5	-4.59069	5.76637	2.34767	4.0642	-0.540849999999999	-0.712000000000002	-0.272199999999996	-0.873749999999999	-0.272199999999996	7.2368	8.3385	8.10615	12.36435	8.568	8.7778	8.5084	11.4906	7.57675	7.08225	8.577	12.61735	8.568	8.7778	8.5084	11.4906
D197	1	512942	35.5	TT427	100	-10.6	-5.32699	7.28824	1.11712	6.90372	-0.822750000000001	0.7331	0.14255	-0.760299999999999	0.7331	11.5817	10.76125	11.12285	12.6484	10.9462	11.49435	11.2654	12.12345	14.4287	15.36025	14.96175	15.17415	10.9462	11.49435	11.2654	12.12345
D198	-1	518611	131	NA	NA	NA	NA	5.63854	1.41416	6.62191	-0.160900000000001	0.208300000000001	-0.151050000000001	-0.6785	0.208300000000001	6.05625	6.29685	5.6828	11.68245	5.89535	6.50515	5.53175	11.00395	6.5331	7.098	6.37125	11.6945	5.89535	6.50515	5.53175	11.00395
D199	1	521102	102	NA	NA	NA	NA	4.69977	0.764150000000001	5.65104	-0.208400000000001	-0.261200000000001	-0.2136	-0.0731500000000018	-0.0731500000000018	13.06455	9.50925	14.3612	9.68935	12.85615	9.24805	14.1476	9.6162	15.88755	12.1735	15.6015	12.02395	12.85615	9.24805	14.1476	9.6162
D200	-1	521297	45.5	TT446	100	-14.1	-2.57564	4.97758	0.36909	6.79601	0.2105	0.74755	-0.5804	-0.327300000000001	0.74755	6.7436	6.04985	7.51185	11.0016	6.9541	6.7974	6.93145	10.6743	9.22505	7.7157	10.13425	11.7458	6.9541	6.7974	6.93145	10.6743
D201	-1	522164	-41	NA	NA	NA	NA	3.81622	0.0185700000000004	4.56203	-0.32505	0.1608	0.27435	-0.0228999999999999	0.27435	6.0998	5.81755	5.0911	11.23825	5.77475	5.97835	5.36545	11.21535	7.2593	7.33035	7.1311	11.91215	5.77475	5.97835	5.36545	11.21535
D202	1	529466	28.5	TT452	100	-10.7	-5.00642	2.24976	-0.0561600000000002	3.67735	-0.22795	0.261749999999999	-0.0833499999999994	-0.36425	0.261749999999999	13.3814	12.5535	13.86045	12.78645	13.15345	12.81525	13.7771	12.4222	14.8363	15.17715	15.24755	14.6294	13.15345	12.81525	13.7771	12.4222
D203	1	534294	262.5	NA	NA	NA	NA	5.63569	1.56605	5.91972	0.0134000000000007	0.0518499999999982	-0.330200000000001	-0.130599999999999	0.0518499999999982	14.92865	12.663	15.4889	13.59605	14.99385	12.71485	15.1587	14.12005	15.97985	14.51525	15.8016	14.97915	14.99385	12.71485	15.1587	14.12005
D204	1	534516	40.5	TT467	100	-10	-5.60864	7.44787	0.749969999999999	8.38655	-0.351749999999999	-0.28725	-0.48325	-0.475599999999998	-0.28725	8.6631	7.18505	9.77385	9.22355	8.33745	6.8978	9.2906	9.0457	15.66155	13.77935	15.49775	14.40255	8.33745	6.8978	9.2906	9.0457
D205	-1	534557	0.5	NA	NA	NA	NA	2.55672	0.52427	2.80941	-0.429500000000001	-0.387800000000001	-0.548999999999999	-0.548549999999999	-0.387800000000001	6.27575	6.98835	6.0414	11.34245	5.9497	6.8206	5.4924	10.7939	7.03435	7.0977	8.2015	11.7997	5.9497	6.8206	5.4924	10.7939
D206	-1	534778	56	TT470	100	-14.8	-4.16943	4.48084	0.87547	5.09247	-0.0956499999999991	0.545749999999998	-0.696900000000001	-0.4788	0.545749999999998	9.1007	8.7479	8.76515	11.0724	9.00505	9.29365	8.06825	10.5936	10.3825	11.19035	10.6462	10.6767	9.00505	9.29365	8.06825	10.5936
D207	1	537304	49	TT473	100	-10.7	-5.66989	1.85918	0.0971099999999989	3.13328	-0.0928499999999985	-0.2828	-0.00910000000000011	0.275	0.275	8.21435	7.49555	7.7354	9.8952	8.1215	7.21275	7.7263	10.1702	11.1315	10.9396	11.18285	12.9459	8.1215	7.21275	7.7263	10.1702
D208	-1	537603	-429	NA	NA	NA	NA	7.60994	1.79899	7.04275	0.12885	0.61055	0.288099999999999	-0.342700000000001	0.61055	6.79685	6.1417	7.74525	12.44715	8.587	7.25885	8.38955	12.10445	6.8862	7.0225	7.55075	11.429	8.587	7.25885	8.38955	12.10445
D209	1	538449	56	TT477	91	-5.4	-5.75342	2.47739	0.56785	3.27737	-0.1115	0.469199999999999	0.0638999999999994	0.95235	0.95235	6.1201	5.0911	5.78075	7.7108	6.0086	5.56895	5.84465	8.66315	11.14585	12.03175	12.61015	13.9735	6.0086	5.56895	5.84465	8.66315
D210	1	541468	-2963	NA	NA	NA	NA	7.48006	4.66869	6.76238	-0.0263000000000009	-0.19605	-0.2475	0.1455	0.1455	8.79135	6.58945	9.26715	8.9374	8.76505	6.3934	9.01965	9.0829	10.7373	8.97605	11.10565	12.0036	8.76505	6.3934	9.01965	9.0829
D211	1	543768	3610	NA	NA	NA	NA	3.94853	1.86879	3.23678	0.3021	0.473599999999999	0.0988500000000023	0.0275999999999996	0.473599999999999	7.8745	9.14165	8.40685	7.62955	8.1766	9.61525	8.5057	8.237	11.31705	13.2011	11.92525	11.09455	8.1766	9.61525	8.5057	8.237
D212	-1	543924	-4051	NA	NA	NA	NA	1.7984	3.66059	3.59693	1.1972	0.143550000000001	-0.152699999999999	0.958649999999999	1.1972	8.03145	7.0557	9.0312	7.3894	9.3307	7.222	9.1284	9.20845	13.67045	11.79785	13.35385	9.72195	9.3307	7.222	9.1284	9.20845
D213	1	547316	62	TT478	81	-3.8	-5.58179	6.60689	2.25105	5.08369	-0.13825	-0.5543	-0.20975	-0.545100000000001	-0.13825	7.5798	8.0726	8.5111	7.0898	7.44155	7.83445	8.30135	7.24185	11.3451	12.4317	11.42875	10.5951	7.44155	7.83445	8.30135	7.24185
D214	1	550720	42	TT481	95	-8.1	-5.56264	8.30557	6.53249	4.03575	-1.21675	-0.783650000000002	-0.00570000000000004	-0.5208	-0.00570000000000004	7.0899	7.09855	6.3734	8.33225	6.74755	6.47285	6.57725	7.81145	10.6495	9.04395	9.19135	8.9651	6.74755	6.47285	6.57725	7.81145
D215	1	555153	22	TT485	100	-8.1	-5.71983	2.84105	0.995979999999999	3.55104	-1.1067	-0.775250000000001	-0.489450000000001	0.0440000000000005	0.0440000000000005	9.3532	7.61635	7.73735	9.0997	8.2465	6.8411	7.2479	9.27965	10.9143	11.4426	9.90795	9.30665	8.2465	6.8411	7.2479	9.27965
D216	1	556734	1049	NA	NA	NA	NA	2.84053	1.02359	3.7264	0.4718	-0.2887	0.3822	0.315400000000002	0.4718	6.8458	7.0496	6.2595	9.12835	7.3176	6.7609	6.6951	9.44375	9.9699	10.17075	10.05125	11.45285	7.3176	6.7609	6.6951	9.44375
D217	-1	556871	817	NA	NA	NA	NA	5.07481	0.12731	6.46314	0.7043	-0.0115499999999988	0.220649999999999	-1.3194	0.7043	6.86855	6.28745	6.78115	8.689	7.57285	6.5369	7.0018	7.3696	10.61025	10.1828	10.20355	12.151	7.57285	6.5369	7.0018	7.3696
D218	-1	556912	858	NA	NA	NA	NA	5.81499	2.52664	5.41949	-0.7895	-0.7715	-0.58295	-2.4267	-0.58295	10.13125	9.40365	9.6017	11.59205	9.34175	8.63215	9.01875	9.16535	11.92455	11.86975	10.85485	13.2104	9.34175	8.63215	9.01875	9.16535
D219	-1	558646	35.5	TT488	100	-10	-5.21236	8.67597	6.20619	6.41785	0.173599999999999	-0.0306499999999996	-0.0142500000000005	0.028450000000003	0.173599999999999	7.04405	7.59065	6.83445	8.82945	7.35145	7.56	6.8202	9.11945	12.31955	12.24715	12.5612	10.4354	7.35145	7.56	6.8202	9.11945
D220	1	562842	53	TT493	85	-2.8	-5.96894	8.32556	2.08779	7.47532	0.10465	-0.0795000000000012	0.2184	1.1549	1.1549	7.49515	7.44785	7.7194	6.53635	7.6511	7.5107	7.9586	7.69125	13.30495	13.97665	14.5298	15.1443	7.6511	7.5107	7.9586	7.69125
D221	1	563840	42	TT495	100	-11.5	-4.95876	3.54334	0.69064	4.18599	-0.123850000000001	0.0077499999999997	0.18605	-0.12935	0.18605	7.1415	6.7143	6.38725	7.41775	7.01765	6.82345	6.5733	7.2884	10.5296	10.3636	9.47915	8.5983	7.01765	6.82345	6.5733	7.2884
D222	1	565538	46	TT499	100	-17	-4.74103	3.69813	1.03868	5.73602	-0.14065	0.279500000000001	0.017199999999999	0.123550000000002	0.279500000000001	6.8499	6.4991	6.28625	9.6743	6.70925	6.7786	6.30345	9.79785	10.5473	11.5985	10.37445	12.49045	6.70925	6.7786	6.30345	9.79785
D223	-1	565703	30.5	TT500	100	-15.1	-4.17296	6.88582	1.14358	8.17398	-0.530699999999999	0.1012	-0.252050000000001	-1.1203	0.1012	8.21915	9.23015	7.77125	11.1565	7.70685	9.3532	8.26	10.2929	14.4122	15.6251	13.5279	14.86655	7.70685	9.3532	8.26	10.2929
D224	1	565846	32.5	TT501	79	-7.2	-4.42325	5.22317	0.77449	5.9947	-0.20605	0.0858999999999996	-0.509300000000001	-0.8406	0.0858999999999996	7.26395	6.4807	7.0156	8.42965	7.0579	6.5666	6.5063	7.58905	7.91425	7.85795	8.3902	8.47085	7.0579	6.5666	6.5063	7.58905
D225	-1	569235	46.5	TT506	82	-4.4	-5.52079	4.07464	1.92761	5.98213	1.03745	0.360800000000001	0.721950000000001	0.0154999999999994	1.03745	7.2105	6.6989	7.8869	8.5047	8.24795	7.36595	8.87325	8.5202	9.28275	10.14875	8.75045	11.17405	8.24795	7.36595	8.87325	8.5202
D226	-1	569296	107.5	NA	NA	NA	NA	2.11117	1.01055	3.7014	-0.292850000000001	-0.059800000000001	-0.134049999999998	-0.615549999999997	-0.059800000000001	9.23575	10.10735	8.69475	11.0151	9.03645	10.39865	8.85955	10.8298	11.44045	12.80125	10.66315	13.18785	9.03645	10.39865	8.85955	10.8298
D227	-1	570057	39.5	TT508	100	-15.3	-5.67967	5.20883	0.279809999999999	5.81356	0.4357	-0.138199999999999	-0.7317	-0.1786	0.4357	6.97005	6.4909	7.72025	7.33965	7.40575	6.3527	6.98855	7.16105	12.1918	12.14765	12.39675	11.062	7.40575	6.3527	6.98855	7.16105
D228	1	572679	43	TT512	82	-5	-5.38054	4.57248	0.567130000000001	5.17415	-0.394550000000001	0.562700000000001	-0.86115	-1.65575	0.562700000000001	8.4505	9.89775	10.12885	8.51995	8.06225	10.75205	9.3511	7.50595	11.4629	9.6488	11.60815	9.25475	8.06225	10.75205	9.3511	7.50595
D229	1	574223	39	TT516	85	-4.7	-5.5208	4.98253	1.56098	3.7146	0.0881999999999996	0.151050000000001	-0.285550000000001	-0.272100000000002	0.151050000000001	7.7987	10.7673	8.7755	9.2223	7.8869	10.91835	8.48995	8.9502	11.5775	14.3947	13.66255	12.93275	7.8869	10.91835	8.48995	8.9502
D230	-1	574304	42	TT515	78	-6.9	-4.57912	5.74123	3.03688	4.87068	0.6274	-0.0311499999999993	0.0840999999999994	-0.7623	0.6274	7.50925	7.8182	8.50975	10.68295	8.13665	7.78705	8.59385	9.92065	10.4863	10.74345	10.973	11.58125	8.13665	7.78705	8.59385	9.92065
D231	1	575927	40	TT517	100	-16.8	-4.49316	6.48418	2.35401	6.95646	0.101600000000001	0.33525	0.0900499999999997	-0.041050000000002	0.33525	12.683	14.92025	12.6136	14.9539	13.05335	15.2555	13.0503	14.91285	13.27915	15.6546	13.4801	15.26235	13.05335	15.2555	13.0503	14.91285
D232	1	576073	33.5	TT519	100	-11.5	-5.9003	3.60499	0.84085	4.27477	0.223549999999999	0.589	-0.434800000000001	-0.493650000000001	0.589	8.9147	11.3938	8.94845	10.75635	9.13825	12.1586	9.08505	10.2627	11.365	15.1862	11.281	15.1291	9.13825	12.1586	9.08505	10.2627
D233	-1	576146	39.5	TT518	100	-11.5	-5.08367	6.77449	4.55662	5.47331	0.313249999999998	-0.407900000000001	-0.447100000000001	-1.25045	0.313249999999998	7.8955	7.0159	9.0863	11.4654	8.20875	6.608	8.6392	10.21495	10.55595	10.18545	10.97655	12.14275	8.20875	6.608	8.6392	10.21495
D234	1	578882	917	NA	NA	NA	NA	7.09792	2.39487	6.62105	1.045	0.28845	-0.274800000000003	-0.4283	1.045	9.3092	7.2024	11.54275	8.6119	10.3542	7.49085	11.26795	8.1836	13.22695	12.4931	13.76735	12.5807	10.3542	7.49085	11.26795	8.1836
D235	1	582459	561	NA	NA	NA	NA	5.10177	1.68784	4.17201	-0.145300000000001	0.3352	-0.0760999999999985	0.293299999999999	0.3352	9.99265	8.425	10.59125	9.05545	10.03415	8.7602	10.51515	9.34875	12.16015	10.33765	13.5841	12.26175	10.03415	8.7602	10.51515	9.34875
D236	1	582981	39	TT526	100	-9.4	-5.32599	4.9626	0.565	5.53246	-0.132949999999999	0.00829999999999931	-0.57385	0.63725	0.63725	7.59605	6.8371	9.68415	6.0534	7.81915	6.8454	9.1103	6.7669	11.89945	13.00765	13.1396	9.82395	7.81915	6.8454	9.1103	6.7669
D237	-1	583069	49	TT525	100	-12.3	-3.30967	7.06983	0.94858	7.51273	0.986099999999999	0.4656	0.36725	0.475199999999999	0.986099999999999	6.89685	6.57795	7.4278	8.0103	8.0241	7.04355	7.79505	8.4855	9.46305	10.84655	9.80785	9.69955	8.0241	7.04355	7.79505	8.4855
D238	1	597228	40.5	TT532	86	-3.3	-5.95286	3.60357	2.08529	3.11534	-0.438049999999999	-0.0557499999999997	-0.40465	-0.000800000000001688	-0.000800000000001688	9.47385	8.91075	9.59225	7.1237	9.0358	8.855	9.1876	7.17775	11.59345	10.5678	11.8676	9.74505	9.0358	8.855	9.1876	7.17775
D239	1	599761	1597.5	NA	NA	NA	NA	2.77453	1.13895	4.17519	-0.184950000000001	0.0818000000000012	-0.694849999999999	0.254299999999999	0.254299999999999	9.22805	9.6496	9.6877	7.43895	9.0431	9.73685	8.99285	7.7327	11.23065	11.12105	11.4552	8.5	9.0431	9.73685	8.99285	7.7327
D240	1	601272	86.5	NA	NA	NA	NA	6.80075	2.04121	6.92684	-1.56515	-0.0828000000000007	0.0402500000000003	0.84205	0.84205	8.9967	7.68215	6.7533	6.06445	7.43155	7.59935	6.79355	6.9065	11.3856	9.8035	9.3373	7.82615	7.43155	7.59935	6.79355	6.9065
D241	1	601325	33.5	TT537	100	-10.6	-5.46698	4.08797	1.45589	3.43564	-1.22895	0.0369499999999992	0.29435	-0.178700000000001	0.29435	8.1363	6.6576	6.3333	5.6744	6.90735	6.69455	6.6679	6.33775	8.9967	7.68215	6.7533	6.06445	6.90735	6.69455	6.6679	6.33775
D242	-1	601384	1279	NA	NA	NA	NA	5.04098	0.156829999999999	5.87931	1.63885	0.573299999999999	0.701100000000001	0.0765499999999992	1.63885	5.59935	5.4561	6.23135	9.3002	7.2382	6.47685	7.82275	9.51725	10.8335	14.16035	11.2297	10.0749	7.2382	6.47685	7.82275	9.51725
D243	1	603619	43.5	TT538	100	-14.8	-5.83822	6.12694	3.04568	4.4952	-0.38985	-0.130500000000001	-0.504099999999999	0.25835	0.25835	7.84495	7.5722	7.9698	9.34875	7.4551	7.54775	7.4657	9.6071	11.7646	11.42125	11.8368	10.71125	7.4551	7.54775	7.4657	9.6071
D244	1	605895	59.5	TT542	78	-6.9	-4.6644	3.34623	1.0041	4.14003	-0.379000000000001	-0.0990500000000001	-0.3043	-0.24865	-0.0990500000000001	8.4167	8.1676	8.44675	7.68185	8.0377	8.06855	8.14245	7.4332	11.487	11.56475	11.5988	9.9618	8.0377	8.06855	8.14245	7.4332
D245	1	609213	39	TT545	89	-8.8	-4.67982	7.76586	3.01287	7.29848	-0.360800000000001	0.533149999999997	0.1663	-2.88855	0.533149999999997	11.03715	11.9706	10.38105	12.79495	10.67635	12.53635	10.54735	9.9064	12.19085	13.3621	11.60975	14.95575	10.67635	12.53635	10.54735	9.9064
D246	1	610069	54.5	TT548	100	-8.1	-5.95946	6.47924	5.33632	5.248	0.4231	-0.286200000000001	-0.1317	0.700100000000001	0.700100000000001	7.74705	6.97615	8.38155	8.7229	8.17015	6.9138	8.24985	9.423	11.7709	12.74685	11.937	12.59815	8.17015	6.9138	8.24985	9.423
D247	1	610995	121.5	NA	NA	NA	NA	7.08034	3.12056	5.96276	0.0460499999999993	-0.0951500000000003	-0.58905	-0.5489	0.0460499999999993	8.14025	10.2809	9.0736	12.6111	8.1863	10.3095	8.48455	12.0622	10.52065	14.5478	11.02455	14.853	8.1863	10.3095	8.48455	12.0622
D248	-1	611179	62.5	TT550	76	-6.2	-4.67234	5.28003	1.62329	5.76921	0.223949999999999	0.8927	-0.550599999999999	-1.0578	0.8927	7.39825	6.58675	9.63335	12.1888	7.68805	7.47945	9.08275	11.131	9.35965	8.86255	11.66325	12.2541	7.68805	7.47945	9.08275	11.131
D249	-1	611311	48.5	TT551	95	-6.4	-5.70829	4.2517	2.9626	4.66011	0.10155	0.425099999999999	-0.1183	-0.575099999999999	0.425099999999999	8.92395	8.22865	10.593	11.82735	9.0255	8.68265	10.4747	11.25225	11.46325	13.706	14.0166	14.24745	9.0255	8.68265	10.4747	11.25225
D250	-1	612664	-1028	NA	NA	NA	NA	5.23068	1.91901	5.50551	0.0903000000000018	-0.133749999999997	-0.277800000000001	-4.3022	0.0903000000000018	6.2898	5.87605	6.4917	9.4323	7.0194	5.84005	6.94385	9.6711	9.2851	9.3852	9.2671	11.0304	7.0194	5.84005	6.94385	9.6711
D251	1	620784	66.5	TT559	82	-4.4	-5.5208	7.36975	2.22002	7.13671	0.0245499999999996	-0.0777000000000001	-0.158850000000001	-1.24875	0.0245499999999996	8.6185	10.7168	9.5163	11.3974	8.7125	10.6391	9.35745	10.14865	9.8748	11.7536	10.4039	13.0254	8.7125	10.6391	9.35745	10.14865
D252	1	623151	32.5	TT561	100	-19.6	-4.09739	5.5286	4.02647	3.40599	0.2155	0.0126000000000008	-0.147199999999998	-0.2743	0.2155	7.12925	6.76385	9.01505	11.5938	7.34475	6.87025	8.86785	11.3195	10.52035	10.51425	10.4592	12.77205	7.34475	6.87025	8.86785	11.3195
D253	-1	623230	46.5	TT563	100	-16.6	-4.17023	2.57449	-0.07592	3.78476	1.97445	-0.235800000000001	-0.240449999999999	-0.977549999999999	1.97445	7.521	7.2254	8.66885	10.59975	11.4709	8.57455	8.97565	10.16845	10.9456	10.72415	9.47255	11.5607	11.4709	8.57455	8.97565	10.16845
D254	-1	623400	35.5	TT564	100	-9	-5.28176	3.40143	2.57449	3.39992	1.4718	0.820799999999998	-0.0181500000000003	-0.868950000000002	1.4718	10.6078	10.8303	8.93825	11.1966	12.0834	11.9248	9.17665	11.0703	15.0218	15.7475	11.644	14.1342	12.0834	11.9248	9.17665	11.0703
D255	-1	624554	-1031	NA	NA	NA	NA	5.18	-0.100449999999999	6.38298	0.3154	0.19445	-0.56015	-0.471799999999998	0.3154	11.17585	11.02675	9.10845	9.7002	11.52805	11.25105	8.93265	9.6971	15.84925	15.8489	13.5891	14.25175	11.52805	11.25105	8.93265	9.6971
D256	1	627830	946	NA	NA	NA	NA	4.34038	1.43987	6.06265	-0.116549999999998	-0.204649999999999	-0.61665	0.15845	0.15845	8.35065	8.39285	8.44275	9.4133	8.2341	8.1882	7.8261	9.57175	12.2392	12.77305	11.989	12.66505	8.2341	8.1882	7.8261	9.57175
D257	1	629673	40.5	TT571	75	-4.2	-5.25805	4.99887	0.400219999999999	5.82873	0.00985000000000014	0.28905	-0.17905	-0.688249999999998	0.28905	7.1359	7.32515	7.1875	10.40395	7.14575	7.6142	7.00845	9.9223	12.74945	13.67545	12.5713	11.6793	7.14575	7.6142	7.00845	9.9223
D258	-1	629755	1971.5	NA	NA	NA	NA	8.73477	4.84582	8.04494	1.2713	0.268949999999999	0.279750000000002	-0.207999999999998	1.2713	7.87925	7.51655	9.7292	9.51965	9.15055	7.7855	10.00895	9.69345	13.8761	14.6016	14.683	13.419	9.15055	7.7855	10.00895	9.69345
D259	1	631683	43	TT572	71	-6.9	-4.00347	3.57682	1.99848	3.42717	-0.11125	-0.3019	-0.0724000000000018	0.3492	0.3492	8.9019	9.3417	9.8119	9.25505	8.89275	9.0398	9.7395	9.60425	12.7963	13.4824	12.89335	12.16385	8.89275	9.0398	9.7395	9.60425
D260	1	634455	42	TT574	100	-9.7	-4.91573	5.42167	2.94412	5.66612	0.47725	0.1031	-0.6767	0.1629	0.47725	6.78625	6.5728	7.49615	6.883	7.2635	6.6759	6.81945	7.0459	11.15105	10.98645	10.9583	11.96445	7.2635	6.6759	6.81945	7.0459
D261	-1	634544	47	TT575	85	-7.5	-4.95487	5.55577	3.65093	4.38778	0.0434999999999999	0.625349999999999	-0.220199999999998	0.1708	0.625349999999999	7.2737	7.5439	8.2048	9.328	7.7714	8.16925	7.9846	9.4988	12.2038	13.4491	13.51405	11.21425	7.7714	8.16925	7.9846	9.4988
D262	1	638028	576	NA	NA	NA	NA	8.73527	1.59992	8.80188	0.0405000000000015	-0.251800000000001	-0.345149999999999	-0.076550000000001	0.0405000000000015	10.07435	8.74585	10.42235	8.83605	10.11485	8.49405	10.0772	8.78585	10.94345	10.7722	11.3185	13.03755	10.11485	8.49405	10.0772	8.78585
D263	1	639575	52.5	TT577	100	-13.9	-5.66229	4.18997	3.00415	2.96528	-0.207100000000001	0.0491500000000009	-0.4529	-0.491799999999998	0.0491500000000009	9.56575	8.1728	9.9506	10.56375	9.3911	8.22195	9.4977	10.1966	12.78395	12.4809	12.2787	10.6534	9.3911	8.22195	9.4977	10.1966
D264	-1	639770	41.5	TT578	80	-6.2	-4.94902	8.30306	3.1733	9.06543	-0.11915	0.197750000000003	-0.0676999999999994	-0.6312	0.197750000000003	7.7764	10.04395	7.48675	9.89625	7.65725	10.2417	7.41905	9.26505	10.75635	15.7394	10.25455	14.8003	7.65725	10.2417	7.41905	9.26505
D265	1	640919	55	TT579	87	-3.6	-5.86976	8.32826	8.30306	5.2346	-0.3679	-0.3108	-0.466800000000001	-0.830900000000002	-0.3108	8.31735	9.15725	8.58375	8.84955	7.94945	8.84645	8.11695	8.01865	11.6399	12.5845	11.7863	11.75695	7.94945	8.84645	8.11695	8.01865
D266	1	642125	35.5	TT583	78	-7.9	-4.08682	7.52028	3.82797	6.37159	-0.491950000000001	0.163900000000002	0.0532000000000004	-0.3657	0.163900000000002	12.56095	13.45365	10.8463	8.77955	12.069	13.61755	10.8995	8.7941	13.94335	14.2954	12.6723	11.7383	12.069	13.61755	10.8995	8.7941
D267	1	644044	47	TT586	100	-10.6	-5.68438	4.55947	0.10759	4.95955	-0.5339	-0.0066499999999996	-0.0307000000000004	-0.26885	-0.0066499999999996	8.2805	7.6602	7.22825	6.3399	7.7466	7.65355	7.19755	6.50995	13.3409	14.2849	12.21055	8.9523	7.7466	7.65355	7.19755	6.50995
D268	-1	646349	-1665	NA	NA	NA	NA	4.02052	0.52599	4.08096	-0.099800000000001	0.4838	0.30315	-0.544549999999999	0.4838	6.99675	6.75185	7.36265	10.91905	7.79055	7.34505	7.98895	10.3745	6.5145	6.7192	6.3686	10.7571	7.79055	7.34505	7.98895	10.3745
D269	1	650306	53.5	TT591	100	-13.1	-4.37198	6.79618	2.80888	5.28517	-0.1172	-0.232200000000001	0.125800000000001	0.311449999999999	0.311449999999999	6.8788	6.7497	7.12085	9.30465	6.93005	6.5175	7.24665	9.6161	13.4321	14.45675	13.4582	13.79185	6.93005	6.5175	7.24665	9.6161
D270	-1	650414	54.5	TT590	87	-10.9	-3.24158	5.57387	1.85815	5.82186	1.3032	0.28105	0.584849999999999	-0.614450000000001	1.3032	6.7635	7.05795	8.4391	10.06905	8.3699	7.339	9.02395	9.6636	11.40745	12.1998	12.30705	13.3021	8.3699	7.339	9.02395	9.6636
D271	-1	656073	383.5	NA	NA	NA	NA	5.79783	4.03409	6.40926	-0.496800000000002	-1.2006	0.600100000000001	-0.257750000000001	0.600100000000001	7.48505	7.45045	7.789	9.43595	8.59275	7.37935	8.51995	9.20875	9.00715	8.9548	9.7312	11.16535	8.59275	7.37935	8.51995	9.20875
D272	1	656558	57	TT597	86	-7.5	-5.20333	5.93593	4.83933	4.56049	-0.390099999999999	0.139799999999997	-0.688199999999998	-0.651599999999998	0.139799999999997	9.82015	10.4873	10.06655	8.9042	9.43005	10.6271	9.37835	8.2526	11.96735	13.1173	12.10785	11.16105	9.43005	10.6271	9.37835	8.2526
D273	1	658940	43	TT602	100	-13.7	-5.38047	3.11403	3.26183	4.87909	0.271599999999999	-0.0604500000000003	-0.3458	0.801900000000001	0.801900000000001	6.5577	6.2368	7.5439	5.97915	6.8293	6.17635	7.1981	6.78105	12.50945	10.45815	12.8946	11.0004	6.8293	6.17635	7.1981	6.78105
D274	-1	659536	43.5	TT605	100	-11.7	-5.93252	5.45228	0.163650000000001	6.11508	0.210400000000001	-0.241400000000001	-0.476	0.449699999999998	0.449699999999998	7.3648	6.87205	7.80105	8.19665	7.5752	6.63065	7.32505	9.4867	11.8001	12.55045	11.41285	10.1542	7.5752	6.63065	7.32505	9.4867
D275	1	666051	46	TT607	100	-9.4	-5.09685	7.30518	4.83088	3.7763	-0.1709	-0.0129000000000001	-0.375950000000001	0.74105	0.74105	9.60155	6.8893	9.29335	6.94005	9.43065	6.8764	8.93145	7.6811	12.7944	11.50535	12.6864	11.95025	9.43065	6.8764	8.93145	7.6811
D276	-1	668245	63	TT611	79	-9.4	-3.37915	5.33852	1.2495	5.76355	-1.68015	-0.155650000000001	-1.2427	-0.530800000000001	-0.155650000000001	6.5365	6.94045	6.93185	10.19675	6.58475	6.7848	6.81315	9.6767	7.8842	10.94295	8.05885	11.32435	6.58475	6.7848	6.81315	9.6767
D277	1	669930	-26.5	NA	NA	NA	NA	3.61458	0.76005	4.80785	0.140600000000001	0.0046999999999997	0.0467999999999993	-0.0410500000000003	0.140600000000001	8.73955	7.085	8.8885	8.00705	8.88015	7.0897	8.9353	7.966	10.12805	9.4865	10.6371	9.2356	8.88015	7.0897	8.9353	7.966
D278	-1	670080	-136	NA	NA	NA	NA	3.21853	-0.0712200000000003	4.02511	0.296850000000001	-0.0427	0.260450000000001	0.310500000000001	0.310500000000001	7.372	7.3576	7.9929	8.36385	7.8537	7.3978	8.25335	8.83305	10.69655	10.7462	10.83675	10.02235	7.8537	7.3978	8.25335	8.83305
D279	1	672828	48	TT618	100	-15.1	-5.05153	4.78407	1.4346	5.38658	0.1515	-0.506550000000001	-0.168699999999998	-0.0808499999999999	0.1515	7.12105	7.8036	10.0325	9.51075	7.31085	7.6398	9.8638	9.51575	10.6983	9.8996	11.60545	11.44055	7.31085	7.6398	9.8638	9.51575
D280	-1	672911	35	TT619	100	-12.3	-4.21989	7.89338	4.5742	6.22113	1.639	-0.0135500000000004	-0.22715	-0.571950000000001	1.639	6.28145	6.9045	9.1372	9.129	7.92045	6.89095	8.91005	8.55705	11.14415	13.27925	11.2953	12.7517	7.92045	6.89095	8.91005	8.55705
D281	-1	673957	56.5	TT621	100	-11.7	-4.8543	4.4794	2.64529	3.37913	-0.387799999999999	-0.102350000000001	-0.0277000000000012	-0.0548499999999983	-0.0277000000000012	11.40535	13.0889	12.35035	13.3663	11.01755	13.11685	12.32265	13.31145	11.596	13.59905	12.8164	13.75355	11.01755	13.11685	12.32265	13.31145
D282	-1	674824	49.5	TT622	90	-8	-5.31072	6.66694	3.45243	4.96224	-0.11805	-0.27	-0.379300000000001	-0.122199999999999	-0.11805	9.0126	8.14405	10.17785	8.2514	8.89455	7.87405	9.79855	8.1292	10.698	10.3614	11.9166	8.7374	8.89455	7.87405	9.79855	8.1292
D283	1	679189	36.5	TT624	100	-10.2	-5.08824	6.4275	4.22312	5.21715	-1.02915	-0.22455	-0.2247	-1.1056	-0.22455	9.39725	7.44325	9.664	11.03555	8.3681	7.2187	9.4393	9.92995	11.3328	10.28655	10.85405	11.99655	8.3681	7.2187	9.4393	9.92995
D284	-1	679261	35.5	TT623	100	-12.4	-5.66684	5.68273	4.63092	5.12165	0.641600000000001	0.150150000000001	0.226150000000001	0.295999999999999	0.641600000000001	7.0331	6.81655	8.0839	9.08845	8.18805	6.9667	8.31005	9.53045	13.7962	14.88005	13.638	11.22635	8.18805	6.9667	8.31005	9.53045
D285	1	682240	702.5	NA	NA	NA	NA	7.52597	5.67863	5.7361	0.0272500000000004	-0.1607	-0.27975	0.4194	0.4194	8.47495	7.90175	8.6479	7.7636	8.5022	7.74105	8.36815	8.183	11.75265	11.271	11.377	11.0126	8.5022	7.74105	8.36815	8.183
D286	-1	685687	41.5	TT631	91	-9.8	-4.24283	5.27364	0.91009	5.73829	-0.0137000000000009	-0.167700000000001	0.414900000000001	-0.55025	0.414900000000001	7.4418	6.92205	8.6929	10.14685	7.9524	6.75435	9.1078	9.5966	8.78105	10.01725	9.524	10.72495	7.9524	6.75435	9.1078	9.5966
D287	1	689317	41	TT634	85	-5.8	-5.46706	5.09705	0.993449999999999	4.91583	-0.135450000000001	-0.103999999999999	-0.587149999999999	-0.370350000000001	-0.103999999999999	8.52605	8.25225	9.17175	7.26295	8.3906	8.14825	8.5846	6.97385	12.86335	13.6719	12.9474	11.6046	8.3906	8.14825	8.5846	6.97385
D288	1	689997	52.5	TT637	100	-18.9	-4.90013	6.90456	6.07965	5.87981	-0.471299999999999	-0.16175	-0.2246	-0.63605	-0.16175	7.37975	6.83205	7.08315	6.81805	6.90845	6.6703	6.85855	6.182	10.617	11.4165	11.0805	10.2445	6.90845	6.6703	6.85855	6.182
D289	1	693975	48.5	TT639	93	-7.7	-5.63236	5.48917	2.14512	5.32519	0.3539	-0.874549999999999	-0.307849999999998	0.548550000000001	0.548550000000001	6.3686	6.7219	8.12935	5.54755	6.7225	5.84735	7.8215	6.0961	9.1725	9.08235	10.65405	9.80445	6.7225	5.84735	7.8215	6.0961
D290	1	696933	45.5	TT642	100	-9.8	-4.8236	6.69989	2.14222	7.27046	0.0663499999999999	-0.0797999999999996	-0.228000000000001	0.128500000000001	0.128500000000001	6.8793	5.8149	6.7473	8.6717	6.94565	5.7351	6.5193	8.95585	12.90695	13.13195	13.01485	11.6694	6.94565	5.7351	6.5193	8.95585
D291	1	699109	34.5	TT644	85	-7.4	-4.93696	8.16753	1.36733	8.36355	-0.1848	-0.423249999999999	-0.0984500000000006	0.303799999999999	0.303799999999999	7.27945	8.3752	7.08725	9.5182	7.09465	8.0261	6.9888	9.822	9.5841	10.84695	10.42665	12.33685	7.09465	8.0261	6.9888	9.822
D292	-1	699185	41.5	TT645	95	-7.4	-6.11392	3.89235	1.13268	3.82317	-0.9129	-1.89225	-0.3268	-0.845000000000001	-0.3268	6.58325	6.46585	7.08945	10.34055	8.0526	7.2156	7.805	9.83085	11.5375	11.4363	12.8682	11.7377	8.0526	7.2156	7.805	9.83085
D293	1	702356	54.5	TT649	100	-17.1	-4.43012	6.07892	3.92712	4.98696	-0.518949999999998	0.105650000000001	-0.629650000000003	0.264900000000001	0.264900000000001	7.5168	9.32765	8.32045	10.439	8.1494	9.97125	8.5843	11.1415	9.8695	11.55615	10.5725	12.2189	8.1494	9.97125	8.5843	11.1415
D294	1	712080	41	TT652	100	-14.6	-5.31072	5.71222	3.96944	4.25492	-0.391650000000001	-0.00705000000000044	-0.18235	-0.466850000000001	-0.00705000000000044	7.383	7.68795	7.63015	7.8574	7.1881	7.9523	7.4478	7.49835	14.77085	14.9337	15.0742	14.058	7.1881	7.9523	7.4478	7.49835
D295	1	716021	41.5	TT655	86	-5.3	-5.53288	5.23653	1.84152	5.25222	-0.227499999999999	-0.393099999999999	-0.36445	0.0304500000000001	0.0304500000000001	8.60995	8.2121	8.4553	7.4858	8.38245	7.819	8.09085	7.51625	13.1102	14.44255	12.9912	11.48745	8.38245	7.819	8.09085	7.51625
D296	1	718642	133	NA	NA	NA	NA	6.96879	1.40952	7.43694	-0.0917000000000012	-0.295050000000002	-0.150849999999998	-0.42065	-0.0917000000000012	11.28965	11.7442	11.7489	11.5489	12.48255	11.5559	12.02145	11.12825	12.5599	13.17045	13.52345	13.03755	12.48255	11.5559	12.02145	11.12825
D297	1	718736	39	TT659	84	-9.1	-3.85256	7.60634	7.01614	3.2895	-0.738149999999997	0.420300000000001	-0.0988499999999988	-0.27825	0.420300000000001	7.69155	8.0352	8.10175	7.0272	8.16135	8.4555	8.3295	6.74895	11.1963	11.6729	11.7605	11.2477	8.16135	8.4555	8.3295	6.74895
D298	1	721280	53	TT666	100	-8.8	-5.28826	8.29616	2.90658	7.88178	0.367049999999997	-0.52475	-0.230650000000001	-0.53275	0.367049999999997	8.42865	7.79235	8.7819	10.5663	9.02585	7.34285	8.55125	10.03355	9.7388	11.253	9.32625	11.21525	9.02585	7.34285	8.55125	10.03355
D299	-1	721456	123	NA	NA	NA	NA	7.35554	4.59792	4.1872	0.10655	0.375800000000002	-0.0711499999999994	-0.255750000000001	0.375800000000002	7.27355	11.00735	7.80275	9.6916	7.3801	11.4439	7.7316	9.43585	9.35415	13.47465	10.0009	14.0704	7.3801	11.4439	7.7316	9.43585
D300	-1	722747	35.5	TT669	100	-11.3	-5.68039	8.47913	8.32811	2.90966	0.650700000000001	0.2674	-0.19265	-0.4086	0.650700000000001	8.43495	6.96025	8.8251	8.317	9.08565	7.22765	8.63245	7.9084	12.17815	11.0952	12.16795	9.01425	9.08565	7.22765	8.63245	7.9084
D301	1	724252	306	NA	NA	NA	NA	4.04303	1.57148	3.97863	-0.0981000000000005	0.327600000000002	-0.451849999999999	-0.591949999999999	0.327600000000002	7.4458	8.5849	7.4098	9.4438	7.3477	8.98915	6.95795	8.85185	7.85145	8.90275	8.2384	11.39825	7.3477	8.98915	6.95795	8.85185
D302	-1	724623	65	TT671	100	-13.3	-4.99134	2.98092	2.07222	4.0568	-0.157299999999999	0.412500000000001	-0.212550000000001	-0.32785	0.412500000000001	7.1337	6.9417	7.72055	7.2038	7.13765	7.35535	7.53305	7.36515	13.07675	12.692	12.6527	9.74805	7.13765	7.35535	7.53305	7.36515
D303	1	730323	408	NA	NA	NA	NA	5.58078	2.24202	5.43599	-0.538400000000001	0.587299999999999	-1.0348	-0.42975	0.587299999999999	7.76785	7.94745	7.6801	8.98015	7.22945	8.53475	6.6453	9.1664	15.0188	15.35	13.6498	11.6902	7.22945	8.53475	6.6453	9.1664
D304	1	734840	52	TT679	100	-16.5	-3.53091	5.56505	2.2356	5.36887	-0.0789999999999988	0.0314499999999995	-0.353400000000001	0.1333	0.1333	10.9932	7.1083	9.64205	9.4365	10.9142	7.13975	9.28865	9.6243	13.1767	9.82745	11.8208	9.69265	10.9142	7.13975	9.28865	9.6243
D305	-1	734986	94	NA	NA	NA	NA	4.29112	3.24842	2.81252	0.423599999999999	-0.2767	-0.344650000000001	-0.430900000000001	0.423599999999999	8.8789	8.5221	9.7302	9.3016	9.57735	8.7909	9.74035	8.8707	12.18595	11.6935	12.5652	12.33825	9.57735	8.7909	9.74035	8.8707
D306	1	738538	-437	NA	NA	NA	NA	7.38192	3.79712	6.65306	-0.137299999999998	-0.0721999999999987	-0.0886999999999993	-0.855749999999999	-0.0721999999999987	10.42315	11.0431	11.34675	10.1443	10.68125	10.9709	11.25805	9.28855	13.353	15.10905	14.0268	14.0806	10.68125	10.9709	11.25805	9.28855
D307	1	740181	41.5	TT685	100	-10.3	-5.10968	8.09726	5.94205	6.0863	1.13935	-0.127800000000001	0.536250000000001	-0.759650000000001	1.13935	8.89025	9.2981	9.88565	10.43475	10.27555	9.1703	10.4219	9.6751	12.00835	12.0201	13.54365	12.8407	10.27555	9.1703	10.4219	9.6751
D308	-1	740272	49.5	TT686	100	-10.3	-5.04265	8.65851	3.99773	9.26516	1.44855	1.0788	-0.45055	-0.0290999999999979	1.44855	6.7125	6.4692	8.5266	9.89375	8.16105	7.548	8.07605	9.88235	12.5509	12.57305	12.90505	13.7648	8.16105	7.548	8.07605	9.88235
D309	-1	743011	49.5	TT689	100	-10	-5.38549	5.52097	3.96571	4.52783	-0.269549999999999	-0.643000000000001	-0.274450000000002	0.786099999999999	0.786099999999999	10.66745	9.4523	10.90095	7.31685	10.616	8.8093	10.6265	8.10295	11.33625	10.83565	12.17235	10.6816	10.616	8.8093	10.6265	8.10295
D310	1	745495	-1381.5	NA	NA	NA	NA	5.53621	2.63872	5.47354	-0.23535	-0.18905	-0.0669500000000003	0.10945	0.10945	7.30265	6.5595	6.84285	6.6188	7.1935	6.37045	6.7759	6.72825	10.82385	10.6883	10.7801	10.01575	7.1935	6.37045	6.7759	6.72825
D311	-1	745629	2667.5	NA	NA	NA	NA	8.70857	4.87968	7.73676	-0.0194500000000026	-0.144399999999998	-0.1723	0.1268	0.1268	6.6392	6.20235	6.55765	6.7282	6.62535	6.24765	6.38535	6.855	10.5261	11.4372	11.24575	10.8015	6.62535	6.24765	6.38535	6.855
D312	1	746760	-2646.5	NA	NA	NA	NA	7.84313	6.04847	6.91959	-0.281699999999999	-0.206199999999999	-0.414850000000001	0.5604	0.5604	8.1332	7.0345	9.19985	6.62975	8.12665	6.8283	8.785	7.4675	12.9289	12.45245	13.77095	11.4521	8.12665	6.8283	8.785	7.4675
D313	1	749511	39.5	TT692	100	-11.8	-5.31275	7.31582	6.10927	3.4197	-1.2312	-0.0196999999999985	-0.234	-0.236600000000001	-0.0196999999999985	10.54175	11.58775	8.84905	12.975	9.31055	11.576	8.61505	12.7384	11.09475	12.6394	9.42405	14.6599	9.31055	11.576	8.61505	12.7384
D314	1	752455	1467	NA	NA	NA	NA	6.33082	2.54952	6.62664	-0.237349999999999	-0.121700000000001	-0.292949999999999	-0.273599999999998	-0.121700000000001	10.1387	9.7986	9.9489	9.83165	9.90135	9.6769	9.65595	9.55805	14.08745	14.4456	14.33055	14.1255	9.90135	9.6769	9.65595	9.55805
D315	1	753878	44	TT697	100	-9.8	-5.31158	8.06439	3.6879	6.89808	-0.3918	-0.151299999999999	-0.0856499999999993	0.13965	0.13965	8.53445	9.4453	8.0482	7.4933	8.14265	9.294	7.96255	7.63295	11.4355	12.4506	11.53245	9.5461	8.14265	9.294	7.96255	7.63295
D316	1	756281	42	TT705	100	-8.9	-5.47159	7.95038	5.67392	4.8506	-0.0572499999999998	-0.14955	-0.181150000000001	0.6295	0.6295	8.38465	8.0955	9.33285	7.79925	8.46055	8.40695	9.1517	8.42875	10.85045	11.9163	10.7475	9.61875	8.46055	8.40695	9.1517	8.42875
D317	1	757463	910	NA	NA	NA	NA	7.15028	3.32398	5.64079	3.068	-0.110300000000002	-0.43525	-3.507	3.068	8.29965	8.84915	11.77985	9.5294	11.36765	8.7982	11.4129	6.0224	11.7899	12.991	11.6967	14.1557	11.36765	8.7982	11.4129	6.0224
D318	1	762485	49	TT708	86	-7.3	-5.24551	4.80746	1.92379	5.44364	-0.20815	1.30345	-0.9436	-0.757300000000001	1.30345	8.83445	8.7496	9.35395	10.3897	8.6263	10.05305	8.41035	9.6324	13.022	13.82595	13.13805	14.656	8.6263	10.05305	8.41035	9.6324
D319	1	767974	362	NA	NA	NA	NA	4.67638	0.38002	6.33193	-0.218299999999999	0.0562000000000005	-0.394150000000002	-0.2349	0.0562000000000005	8.19155	7.2181	8.6094	9.61555	7.97325	7.2743	8.21525	9.38065	12.47945	12.2342	12.8725	12.1792	7.97325	7.2743	8.21525	9.38065
D320	-1	769684	1012	NA	NA	NA	NA	7.80833	5.99307	5.55938	0.708899999999999	0.91555	0.439499999999999	0.0746500000000001	0.91555	6.98065	6.571	7.52095	9.12295	9.5687	7.48655	10.17695	10.25515	7.51685	7.44565	7.6399	9.03205	9.5687	7.48655	10.17695	10.25515
D321	1	771818	45.5	TT727	100	-9.5	-5.37345	4.31818	3.75428	3.06013	-0.263249999999999	0.373750000000001	-0.664349999999999	-1.3735	0.373750000000001	8.84105	7.74455	9.5702	11.6639	8.5778	8.158	8.90585	10.2904	12.0431	12.6559	12.2742	14.9176	8.5778	8.158	8.90585	10.2904
D322	-1	772149	40.5	TT730	95	-10.2	-4.12857	6.36817	4.30884	6.02771	2.1367	1.2787	0.4886	-1.04315	2.1367	7.48135	7.0827	9.3986	11.3364	10.44785	8.3614	11.14155	10.29325	10.2147	11.66	10.7442	12.30955	10.44785	8.3614	11.14155	10.29325
D323	1	772981	41.5	TT733	82	-6.6	-4.99035	6.55228	4.85447	2.9486	-0.14005	-0.281699999999999	0.23935	0.0497499999999995	0.23935	8.8485	7.3811	9.7218	11.83955	8.70845	7.21195	10.0089	11.9916	13.2881	13.4888	13.8662	14.03695	8.70845	7.21195	10.0089	11.9916
D324	-1	773186	39.5	TT735	100	-16.9	-2.92246	4.92235	3.01747	4.94587	-0.338000000000001	0.0517000000000003	-0.246649999999999	0.459850000000001	0.459850000000001	9.7589	9.6679	9.34965	11.5558	9.4209	9.9939	9.103	12.01565	9.98405	11.5552	9.95965	13.2624	9.4209	9.9939	9.103	12.01565
D325	1	774362	37	TT740	100	-10.1	-5.56573	6.984	4.92235	3.78427	-0.254249999999999	0.219349999999999	0.10815	-0.32685	0.219349999999999	8.0292	6.9797	7.4994	11.6435	7.77495	7.19905	7.60755	11.31665	10.1478	8.22485	10.12995	12.19515	7.77495	7.19905	7.60755	11.31665
D326	1	775470	-1071	NA	NA	NA	NA	7.86707	4.77192	6.69398	0.121449999999999	0.3215	-0.106900000000001	0.151799999999998	0.3215	8.09895	10.20535	8.55945	9.4766	8.33995	10.52685	8.45255	9.6284	14.03495	15.87675	14.8329	14.6948	8.33995	10.52685	8.45255	9.6284
D327	-1	776076	156.5	NA	NA	NA	NA	7.32637	7.10007	2.9974	-0.10285	0.10815	-0.41445	-0.00910000000000188	0.10815	6.6263	6.4613	6.3147	10.34435	6.52345	6.56945	5.90025	10.33525	6.4373	6.5325	6.5377	11.15955	6.52345	6.56945	5.90025	10.33525
D328	1	783446	41.5	TT744	100	-9.2	-5.79595	6.55457	5.79488	3.99997	-0.2822	0.2768	-0.144799999999998	-0.4056	0.2768	9.74105	8.1984	10.6167	9.5918	9.4992	8.4752	10.4719	9.1862	14.83445	14.23695	14.9967	14.59835	9.4992	8.4752	10.4719	9.1862
D329	-1	784236	-134	NA	NA	NA	NA	7.85466	6.30783	5.1745	0.30005	0.722099999999999	-0.0361500000000001	-0.6038	0.722099999999999	6.78845	6.09055	7.1433	10.3703	7.0885	6.81265	7.10715	9.7665	6.06115	6.29775	6.23575	9.89485	7.0885	6.81265	7.10715	9.7665
D330	1	784381	91	NA	NA	NA	NA	7.24555	2.93155	5.6361	0.0466499999999979	0.1127	0.000299999999999301	0.176299999999999	0.176299999999999	13.1182	12.47515	13.0655	11.981	13.39575	12.58785	13.0658	12.18205	14.08205	14.0144	14.43735	13.05735	13.39575	12.58785	13.0658	12.18205
D331	1	787832	431	NA	NA	NA	NA	6.79964	1.46108	6.81362	0.0169499999999978	-0.17295	-0.0495000000000019	-0.0419500000000017	0.0169499999999978	13.2029	12.2811	13.30375	12.0589	13.32745	12.10815	13.25425	12.2402	13.8982	13.13645	14.1357	12.70965	13.32745	12.10815	13.25425	12.2402
D332	1	788633	44	TT749	100	-10	-5.8901	5.29088	0.50292	5.45642	0.23385	-0.022149999999999	-0.289949999999999	-0.0224499999999992	0.23385	8.2676	6.7253	9.34885	10.18695	8.50515	6.8538	9.0669	10.555	15.48215	15.7526	15.38485	15.37645	8.50515	6.8538	9.0669	10.555
D333	-1	788639	-850.5	NA	NA	NA	NA	4.68875	0.613429999999999	5.28771	0.237200000000001	-0.13175	0.0703000000000005	0.0547499999999994	0.237200000000001	5.1742	5.3268	5.0911	5.0911	5.4114	5.62615	5.1614	5.14585	7.3266	7.07245	8.03715	11.8483	5.4114	5.62615	5.1614	5.14585
D334	-1	789540	50.5	TT752	100	-16.3	-5.39755	6.58832	4.26274	5.26956	-0.2076	0.18185	0.983750000000001	0.58375	0.983750000000001	7.19955	7.1772	6.82405	8.97095	7.3752	7.35905	7.8078	9.5547	10.2926	10.878	10.0493	11.7733	7.3752	7.35905	7.8078	9.5547
D335	-1	790237	747.5	NA	NA	NA	NA	7.25818	3.84478	7.17988	-0.2067	-0.552499999999998	-0.160649999999999	-0.767250000000001	-0.160649999999999	9.7487	9.87585	9.60005	11.2294	9.90965	9.62095	9.5053	10.46215	10.74225	11.541	10.8384	12.7376	9.90965	9.62095	9.5053	10.46215
D336	1	795766	52.5	TT759	100	-11.3	-5.29385	6.26352	4.50793	4.88783	-0.641749999999999	0.0265000000000004	0.00330000000000297	0.287549999999998	0.287549999999998	6.3173	7.36425	6.9065	8.95105	6.54015	7.39075	7.2749	9.47165	11.48845	14.94025	12.7648	15.44035	6.54015	7.39075	7.2749	9.47165
D337	1	797599	38	TT760	81	-5.7	-5.24449	6.24569	2.12833	6.36771	-0.934199999999998	-0.150700000000001	-0.4731	0.22565	0.22565	5.1323	6.2782	5.0911	6.47715	7.6385	6.308	6.74665	6.7028	7.03175	7.38415	9.2043	7.77475	7.6385	6.308	6.74665	6.7028
D338	1	799749	87	NA	NA	NA	NA	8.44117	6.24569	5.9341	-0.380800000000001	-0.187500000000001	-0.408050000000001	-0.334300000000001	-0.187500000000001	7.6623	6.69305	8.14595	8.3685	7.9607	6.50555	7.7379	8.0342	9.89475	7.80735	10.8646	9.74835	7.9607	6.50555	7.7379	8.0342
D339	1	800713	32.5	TT764	100	-12.3	-4.66163	4.49865	2.03609	3.71512	0.183899999999999	-1.0242	-0.28955	-1.1793	0.183899999999999	6.28395	6.74425	6.246	9.0817	6.8606	7.3018	5.95645	7.9024	8.25575	7.78905	7.5851	9.7127	6.8606	7.3018	5.95645	7.9024
D340	-1	800999	-447.5	NA	NA	NA	NA	5.73717	4.49145	3.1721	2.4749	0.705	0.61955	-0.628900000000002	2.4749	6.68305	8.99935	8.3523	10.63285	9.15795	9.70435	8.97185	10.00395	9.49555	9.2044	9.9263	9.57495	9.15795	9.70435	8.97185	10.00395
D341	1	801259	16	TT767	93	-5.7	-5.75599	5.50977	1.26157	6.25779	0.338649999999998	-0.000450000000000728	0.386749999999999	-0.215399999999999	0.386749999999999	7.8039	6.27645	8.4235	9.78805	8.1681	6.276	8.81025	9.57265	14.4547	13.56065	13.15805	12.3348	8.1681	6.276	8.81025	9.57265
D342	1	801296	7.5	NA	NA	NA	NA	5.85682	3.05761	5.43133	-0.0819000000000019	-0.0569500000000005	-1.12815	-0.759600000000001	-0.0569500000000005	8.1117	6.31585	9.4677	10.3533	8.43505	6.296	9.19535	9.5937	7.7946	6.3038	8.4127	9.70585	8.43505	6.296	9.19535	9.5937
D343	-1	801515	-0.5	TT768	85	-8.1	-4.64861	4.93322	1.69961	5.13548	0.351749999999999	0.2738	-0.178099999999999	0.0266500000000001	0.351749999999999	7.48675	9.334	8.73025	9.5698	8.63475	10.0202	8.55215	9.59645	7.79285	9.39935	8.65575	11.36495	8.63475	10.0202	8.55215	9.59645
D344	-1	801600	33	TT771	81	-9.5	-3.63862	5.24557	0.59531	5.22699	0.66275	0.614350000000002	-0.442549999999999	-1.31095	0.66275	7.8328	9.40215	8.3288	11.3015	8.49555	10.0165	7.88625	9.99055	10.4393	12.3446	10.54845	13.7499	8.49555	10.0165	7.88625	9.99055
D345	-1	803191	45	TT772	100	-15.8	-5.66229	3.15721	0.268479999999998	4.36855	0.1048	0.568949999999999	0.0988999999999995	0.59465	0.59465	6.77775	9.9556	6.76715	8.8337	6.9253	10.68635	6.86605	9.42835	8.97325	12.5924	9.6315	12.1423	6.9253	10.68635	6.86605	9.42835
D346	-1	803958	46.5	TT774	100	-10.3	-5.60864	7.27543	5.00447	6.66629	0.939800000000002	0.641850000000002	0.478400000000001	-0.816399999999998	0.939800000000002	9.2121	13.2122	9.7886	13.66085	10.1519	13.85405	10.267	13.00965	11.62455	15.5433	12.5786	15.4599	10.1519	13.85405	10.267	13.00965
D347	1	804407	-495.5	NA	NA	NA	NA	7.10921	1.45005	6.78116	-0.00624999999999964	0.217849999999999	0.219249999999999	-0.0526499999999999	0.219249999999999	11.44275	9.46675	10.82675	8.88515	13.289	9.6846	11.61985	9.7046	10.8139	8.0615	10.24715	8.0067	13.289	9.6846	11.61985	9.7046
D348	1	805206	64	TT776	81	-8.4	-4.13945	6.36431	0.597200000000001	7.10069	-0.6873	-0.346700000000004	0.173849999999998	0.260899999999999	0.260899999999999	7.98115	8.3808	7.8191	9.29955	8.76445	8.18945	8.47335	9.56045	10.3461	10.99375	10.4805	10.96025	8.76445	8.18945	8.47335	9.56045
D349	-1	805315	45	TT775	100	-9.1	-4.73677	5.67532	2.13243	5.25272	0.615400000000001	0.5817	0.206049999999999	0.65995	0.65995	6.7785	8.57065	6.39175	7.4888	7.3939	9.15235	6.5978	8.3917	9.03415	11.818	8.02555	8.42125	7.3939	9.15235	6.5978	8.3917
D350	-1	806271	258	NA	NA	NA	NA	2.88732	2.76618	3.51486	-0.4727	0.242300000000002	-0.373850000000001	-0.747350000000001	0.242300000000002	10.13285	12.48565	9.63345	10.24905	9.66015	12.95355	9.36095	9.5017	12.07295	15.04745	11.96005	12.9073	9.66015	12.95355	9.36095	9.5017
D351	-1	806948	38.5	TT779	100	-11.7	-4.80737	7.09792	2.87652	6.30285	-0.312149999999999	-0.0200500000000012	0.341150000000001	1.36715	1.36715	6.5877	10.6323	6.8605	7.74135	6.84155	10.8404	7.2624	9.1085	7.95635	11.85355	8.8413	11.918	6.84155	10.8404	7.2624	9.1085
D352	-1	807135	225.5	NA	NA	NA	NA	8.59757	7.09372	3.7379	0.166350000000001	0.229100000000001	0.31025	-0.0145999999999997	0.31025	8.7736	12.6333	9.1284	12.5641	9.0741	12.8624	9.43865	12.5495	12.6458	14.26995	13.7591	13.51885	9.0741	12.8624	9.43865	12.5495
D353	1	808879	1540	NA	NA	NA	NA	8.75047	8.71737	6.51145	-0.427849999999999	-0.29325	-0.348750000000003	0.953100000000001	0.953100000000001	9.27315	8.79875	9.03675	8.07275	8.8453	8.5055	8.688	9.18045	13.56245	14.9512	12.8535	12.4324	8.8453	8.5055	8.688	9.18045
D354	-1	809025	2115.5	NA	NA	NA	NA	5.72502	4.2928	4.74815	0.367299999999999	0.00325000000000042	0.267300000000001	-0.218400000000001	0.367299999999999	7.71445	7.38825	9.01515	10.4144	8.08175	7.6339	9.28245	10.89075	11.50125	12.1257	12.58115	11.3722	8.08175	7.6339	9.28245	10.89075
D355	-1	810025	-1670	NA	NA	NA	NA	3.35587	0.253830000000001	4.42926	-0.256449999999998	0.645800000000001	0.43525	-0.0449000000000002	0.645800000000001	6.72485	6.9102	7.06455	11.1413	9.11915	9.37085	8.25395	11.3872	7.1506	7.67065	7.8662	11.80455	9.11915	9.37085	8.25395	11.3872
D356	1	810357	62	TT780	100	-11.4	-4.94262	4.24922	0.142330000000001	4.59749	-0.601800000000001	-0.37975	-0.619499999999999	-0.32005	-0.32005	9.9073	9.46555	10.3707	11.79425	9.3055	9.0858	9.7512	11.58505	12.78415	12.73545	13.40265	13.3471	9.3055	9.0858	9.7512	11.58505
D357	1	810391	28	TT780	100	-11.4	-4.94262	7.18626	2.08579	7.06428	-0.659099999999999	-0.11875	-0.6089	-0.246549999999999	-0.11875	9.76015	8.98615	10.26685	11.8427	9.10105	8.8674	9.65795	11.72535	10.85095	10.5741	11.77865	12.08505	9.10105	8.8674	9.65795	11.72535
D358	-1	812956	1132	NA	NA	NA	NA	7.31388	6.80599	3.17859	0.674549999999998	0.959099999999999	0.34815	0.15765	0.959099999999999	6.7416	6.99385	7.3303	10.1173	9.7534	7.95295	9.491	10.27495	7.1785	7.0809	7.58365	11.7613	9.7534	7.95295	9.491	10.27495
D359	1	813026	38.5	TT787	100	-8.5	-5.92399	7.28465	0.751199999999999	7.68579	-0.451799999999999	-0.869300000000001	-0.57235	0.34125	0.34125	10.237	13.01585	9.8857	9.69015	9.7852	12.14655	9.31335	10.0314	12.32305	15.11685	11.84975	13.1963	9.7852	12.14655	9.31335	10.0314
D360	1	815661	36	TT788	100	-9.3	-4.98531	2.26619	0.6928	2.79051	-0.4319	-0.450099999999999	-0.603700000000001	-0.0297999999999998	-0.0297999999999998	7.98425	11.5962	7.4205	8.86535	7.55235	11.1461	6.8168	8.83555	9.88565	13.1662	9.15395	9.1437	7.55235	11.1461	6.8168	8.83555
D361	1	816225	43.5	TT789	100	-9.5	-5.0916	1.96346	0.0621299999999998	3.71725	-1.23755	0.344899999999999	-0.254799999999999	-0.93535	0.344899999999999	12.0024	15.37845	12.08775	13.6696	10.76485	15.72335	11.83295	13.12325	14.02905	15.9562	14.50215	15.31225	10.76485	15.72335	11.83295	13.12325
D362	1	823209	34.5	TT792	100	-9	-6.14618	5.87787	0.34506	7.11746	-0.601050000000001	0.151350000000001	-0.204049999999999	0.5098	0.5098	8.594	10.426	8.7461	8.2862	7.99295	10.57735	8.54205	8.8271	13.35715	14.70455	14.0413	13.53855	7.99295	10.57735	8.54205	8.8271
D363	-1	823337	93.5	NA	NA	NA	NA	6.23049	0.825909999999999	7.50543	-0.445949999999999	0.753749999999998	-1.55175	-0.0601499999999984	0.753749999999998	7.41515	7.3512	8.27595	12.2976	8.558	8.10495	8.7924	12.23745	10.12425	11.0868	9.91845	12.2882	8.558	8.10495	8.7924	12.23745
D364	1	826252	-2550	NA	NA	NA	NA	6.68722	4.17012	3.48952	-0.4092	0.6646	-0.989450000000001	-1.21365	0.6646	9.61	10.5156	10.10555	10.38175	9.2008	11.1802	9.1161	9.1681	11.35135	12.73485	12.232	12.5513	9.2008	11.1802	9.1161	9.1681
D365	1	826303	-2601	NA	NA	NA	NA	7.19887	1.81106	7.51479	-0.32395	-0.475299999999999	-0.293399999999998	0.2904	0.2904	8.135	8.8347	8.7427	7.67795	7.81105	9.024	8.4493	7.96835	9.61	10.5156	10.10555	10.38175	7.81105	9.024	8.4493	7.96835
D366	1	831028	2792.5	NA	NA	NA	NA	4.87293	4.28343	4.03345	0.0578000000000003	0.185400000000001	-0.277749999999997	-0.120649999999999	0.185400000000001	8.5636	8.63945	9.69035	9.05785	8.6214	8.82485	9.4126	9.15305	12.3091	13.08525	13.3845	12.98265	8.6214	8.82485	9.4126	9.15305
D367	-1	831149	730	NA	NA	NA	NA	5.04322	1.5555	4.74436	0.258699999999999	-0.00315000000000065	0.367600000000001	-0.31945	0.367600000000001	7.42745	7.01055	8.3374	10.2778	8.10075	7.0074	8.705	10.2743	10.13465	10.43875	11.06425	11.7516	8.10075	7.0074	8.705	10.2743
D368	1	838356	41.5	TT800	71	-3.1	-5.28983	6.31413	0.734730000000001	6.84422	-0.190550000000001	0.2082	-0.2388	0.564550000000001	0.564550000000001	7.4441	7.64345	7.43405	8.97165	7.25355	7.85165	7.19525	9.5362	14.3635	12.64895	14.799	12.18775	7.25355	7.85165	7.19525	9.5362
D369	-1	838466	68.5	TT799	87	-8.4	-4.78661	7.44042	6.13643	5.33876	0.1852	0.21625	-0.69035	0.441699999999999	0.441699999999999	7.0999	6.82505	7.4166	8.8878	7.42205	7.0413	6.72625	9.3295	9.55105	9.43845	9.9276	10.7127	7.42205	7.0413	6.72625	9.3295
D370	-1	838614	48	TT801	70	-3.7	-5.1287	7.36493	6.7807	4.4091	0.12795	-0.199300000000001	-0.0385500000000008	0.169500000000001	0.169500000000001	7.8958	7.56625	7.45955	9.20055	8.1226	7.36695	7.421	9.4626	12.939	15.19385	13.59205	13.9192	8.1226	7.36695	7.421	9.4626
D371	1	839291	40.5	TT805	100	-8.9	-5.0925	3.44497	0.255100000000001	4.63992	0.250699999999998	0.460650000000001	0.403650000000001	0.101600000000001	0.460650000000001	8.3246	7.72505	7.903	9.4848	8.5753	8.1857	8.30665	9.5864	11.6679	12.3243	11.6952	13.2962	8.5753	8.1857	8.30665	9.5864
D372	-1	839381	49.5	TT804	89	-8.9	-4.5464	2.404	-0.0419799999999997	3.64574	0.533049999999999	1.06305	0.4518	-0.0168499999999998	1.06305	8.03245	7.19405	8.8446	9.71035	8.73255	8.2571	9.2964	9.6935	10.99925	11.1312	11.37495	12.5895	8.73255	8.2571	9.2964	9.6935
D373	1	841382	1691	NA	NA	NA	NA	3.0109	-0.0555500000000002	3.23095	-0.142550000000002	-0.0944000000000003	-0.524249999999999	-0.2598	-0.0944000000000003	8.6331	7.932	9.5748	9.32625	8.49055	7.8376	9.05055	9.06645	10.72385	10.2172	11.16455	10.74895	8.49055	7.8376	9.05055	9.06645
D374	1	843023	50	TT809	100	-16.4	-3.83262	4.02315	1.77883	3.75851	-0.681900000000002	0.9123	-0.680249999999999	-0.041500000000001	0.9123	11.7556	8.2602	11.92055	9.47255	11.2249	9.1725	11.2403	9.5833	13.7963	11.81035	14.568	12.683	11.2249	9.1725	11.2403	9.5833
D375	1	844595	1164	NA	NA	NA	NA	3.80323	1.839	3.90651	-0.547400000000001	-0.30615	-0.3369	-0.0532000000000004	-0.0532000000000004	8.21835	7.1167	8.25065	7.67635	7.67095	6.81055	7.91375	7.62315	12.25335	11.9284	12.6596	12.75485	7.67095	6.81055	7.91375	7.62315
D376	1	846718	44	TT813	90	-7.4	-5.626	3.58038	-0.0461200000000002	5.35156	-0.1339	0.0710999999999995	-0.149149999999999	0.714150000000001	0.714150000000001	6.80725	5.8517	6.8273	6.0179	6.67335	6.2362	6.67815	6.73205	12.51045	12.2046	11.8636	11.35025	6.67335	6.2362	6.67815	6.73205
D377	-1	846811	-1164	NA	NA	NA	NA	7.05013	2.64412	5.34283	-0.23175	0.300600000000001	-0.308949999999999	0.1291	0.300600000000001	7.14195	8.0123	6.01315	6.77975	6.9102	8.3917	5.7042	6.90885	14.7028	15.6851	10.1547	8.9046	6.9102	8.3917	5.7042	6.90885
D378	-1	848190	56.5	TT815	100	-14	-5.10163	8.62117	7.17513	3.5372	0.0442999999999998	-0.1447	-0.262400000000001	-0.254300000000001	0.0442999999999998	10.38345	9.2522	10.2522	8.82925	10.42775	9.4798	9.9898	8.57495	12.93865	11.46425	12.96765	10.62695	10.42775	9.4798	9.9898	8.57495
D379	-1	854548	-1460	NA	NA	NA	NA	6.12246	0.3353	7.31412	-0.122499999999999	-0.142850000000001	-0.974599999999999	-0.340350000000001	-0.122499999999999	8.1695	7.84655	9.3211	10.73565	8.047	7.7037	8.3465	10.3953	8.02485	8.24395	8.7137	10.3591	8.047	7.7037	8.3465	10.3953
D380	1	855203	805	NA	NA	NA	NA	7.31553	6.12246	6.19824	-0.477449999999999	-0.24265	-0.479900000000001	0.15335	0.15335	7.61535	7.67415	7.9295	9.60565	7.1379	7.4315	7.4496	9.759	11.9732	12.61675	13.02295	12.58795	7.1379	7.4315	7.4496	9.759
D381	-1	855551	-457	NA	NA	NA	NA	5.18837	3.17217	3.66459	0.0548499999999992	0.137949999999999	0.0255999999999998	-0.3843	0.137949999999999	7.46305	7.51655	7.95805	11.25475	7.9274	7.747	7.98365	10.87045	7.5012	7.69405	8.1555	11.16795	7.9274	7.747	7.98365	10.87045
D382	-1	856146	138	NA	NA	NA	NA	4.90969	4.70519	4.22809	-1.23985	-0.43285	-1.53075	-0.238749999999998	-0.238749999999998	6.3451	7.72675	6.8194	10.58885	7.57765	7.54615	7.1291	10.4842	8.36475	12.87395	8.96095	10.79145	7.57765	7.54615	7.1291	10.4842
D383	1	857396	-1388	NA	NA	NA	NA	4.49447	2.96377	2.97628	-0.3264	-0.216550000000001	-0.25615	-0.45575	-0.216550000000001	7.5334	7.93035	7.6056	8.528	7.207	7.7138	7.34945	8.07225	9.33025	9.80135	9.7327	9.2635	7.207	7.7138	7.34945	8.07225
D384	1	860257	43.5	TT824	100	-9.6	-5.08255	5.8494	3.33433	5.04889	-0.10025	0.175700000000001	0.2981	0.446299999999999	0.446299999999999	7.97275	8.08535	7.0262	9.6365	7.8725	8.26105	7.3243	10.0828	11.7766	12.721	11.10005	14.9739	7.8725	8.26105	7.3243	10.0828
D385	-1	860736	46	TT827	100	-11.3	-3.91506	4.60297	1.93455	3.56022	-0.0932999999999993	0.539849999999999	0.249099999999999	0.00240000000000151	0.539849999999999	7.54505	6.67495	7.1406	9.5675	7.45175	7.2148	7.3897	9.5699	8.53105	9.4083	8.5933	10.395	7.45175	7.2148	7.3897	9.5699
D386	-1	861943	41	TT829	84	-8.8	-4.34947	6.16848	4.55337	4.82679	-0.91855	-0.634	0.128649999999999	-0.668799999999999	0.128649999999999	6.91065	6.7375	6.23075	6.9734	6.3005	6.1035	6.46155	6.3046	8.5322	8.64905	8.8689	8.07925	6.3005	6.1035	6.46155	6.3046
D387	1	866243	40.5	TT830	100	-16.2	-5.42975	4.53498	1.4839	5.76123	-0.242550000000001	-0.0228500000000009	-0.205450000000001	0.11175	0.11175	9.62935	7.198	10.1548	6.35625	9.40345	7.2039	9.94935	6.50295	13.01035	12.54505	13.7573	11.7995	9.40345	7.2039	9.94935	6.50295
D388	1	868205	39.5	TT833	100	-11.3	-4.71426	4.22969	2.541	4.98087	-0.00359999999999872	0.0325000000000006	-0.1028	0.0517499999999984	0.0517499999999984	7.3818	6.44215	7.66755	5.8414	7.487	6.47465	7.56475	6.18085	12.93005	12.50685	13.56735	10.64715	7.487	6.47465	7.56475	6.18085
D389	1	876555	43.5	TT835	100	-9.3	-5.61689	7.32617	4.25479	6.47635	-0.2707	-0.49135	-0.34065	0.731700000000002	0.731700000000002	8.6334	7.94825	8.84695	8.7974	8.3627	7.4569	8.5063	9.59275	13.11135	13.84265	13.3451	13.52775	8.3627	7.4569	8.5063	9.59275
D390	1	877286	43	TT836	100	-10.6	-5.32944	6.35289	2.35489	6.10023	0.84615	-0.2033	0.3657	0.672900000000002	0.84615	6.86745	7.8884	7.7652	8.94335	7.7689	7.6851	8.1309	9.61625	12.48625	13.37685	13.4562	12.04285	7.7689	7.6851	8.1309	9.61625
D391	-1	877510	115	NA	NA	NA	NA	4.46094	2.15144	4.37819	0.65025	-0.181950000000001	-0.19055	-0.171899999999999	0.65025	9.2349	7.70645	9.6494	9.2773	9.9954	7.5245	9.5307	9.39955	13.2606	12.48925	12.9991	12.47175	9.9954	7.5245	9.5307	9.39955
D392	1	880143	49.5	TT840	91	-11.3	-3.13947	3.57157	0.423039999999999	3.98105	-0.464249999999999	-0.0618999999999996	-0.4157	0.170649999999998	0.170649999999998	7.99215	6.70525	7.63335	8.7542	7.5279	6.64335	7.21765	9.21245	13.5261	14.67085	14.30875	13.2133	7.5279	6.64335	7.21765	9.21245
D393	1	882416	48.5	TT842	100	-7.6	-5.7946	7.43572	4.90223	5.41997	0.0462499999999997	-0.1176	0.0858000000000008	0.3675	0.3675	6.5096	6.4343	7.02385	8.79655	6.55585	6.3167	7.10965	9.16405	9.88885	9.69615	9.7808	9.56755	6.55585	6.3167	7.10965	9.16405
D394	-1	882598	-649.5	NA	NA	NA	NA	5.5161	1.29824	4.75193	0.1271	0.281449999999998	-0.0527500000000005	0.2437	0.281449999999998	6.753	6.3158	8.0317	12.52835	9.6933	8.11575	9.229	12.77205	6.6888	6.4498	7.3105	11.82185	9.6933	8.11575	9.229	12.77205
D395	1	885157	111	NA	NA	NA	NA	3.88852	0.954470000000001	4.17655	-0.227599999999999	-0.237299999999998	-0.35985	0.472250000000003	0.472250000000003	8.64725	9.55775	8.8182	12.1945	8.41965	9.32045	9.22025	13.33085	11.1669	12.8361	11.80035	14.60525	8.41965	9.32045	9.22025	13.33085
D396	1	885234	34	TT844	100	-13.5	-5.22039	7.74536	3.74999	6.10476	0.180750000000001	-0.0979000000000001	0.185850000000001	-0.289500000000002	0.185850000000001	6.75395	7.0362	6.4162	10.5861	6.9347	6.9383	7.0041	11.43295	8.64725	9.55775	8.8182	12.1945	6.9347	6.9383	7.0041	11.43295
D397	-1	886287	1019	NA	NA	NA	NA	7.25706	7.11326	5.85057	-1.08085	-0.51835	-0.6128	0.8612	0.8612	6.98595	7.05015	7.92545	8.6949	10.82235	9.34935	10.1543	9.5561	7.67775	8.4399	9.47555	13.0847	10.82235	9.34935	10.1543	9.5561
D398	1	890436	59.5	TT848	90	-8.5	-4.94992	7.84556	7.71996	3.76801	0.0258000000000003	-0.48035	0.13325	0.8294	0.8294	7.32705	7.9358	6.6861	8.4058	7.35285	7.9511	6.81935	9.2352	8.8036	10.03955	8.8468	11.27955	7.35285	7.9511	6.81935	9.2352
D399	-1	890554	-59.5	NA	NA	NA	NA	8.09521	3.69682	7.75947	1.3015	-0.120749999999999	0.556299999999998	-0.224299999999999	1.3015	6.64595	6.85425	7.90815	9.40885	8.2129	6.74005	8.46445	9.8019	9.71385	9.0691	10.78605	10.57185	8.2129	6.74005	8.46445	9.8019
D400	-1	890679	65.5	TT849	75	-4.2	-5.26119	6.04622	4.59512	4.26232	0.302600000000002	0.27305	-0.079600000000001	0.199400000000002	0.302600000000002	9.5758	8.93675	10.4867	11.02155	9.9959	9.2098	10.4399	11.2555	12.16635	12.35545	12.6789	13.033	9.9959	9.2098	10.4399	11.2555
D401	1	893322	45	TT852	93	-8.5	-5.25805	4.52357	2.50498	3.62981	1.8456	-0.2193	-0.2692	0.524349999999998	1.8456	7.4353	7.66535	10.3952	9.64555	9.573	7.44605	10.126	10.1699	14.3575	12.5075	15.2104	13.934	9.573	7.44605	10.126	10.1699
D402	1	899696	42.5	TT855	100	-10.9	-5.10767	3.54302	1.55362	3.30441	0.2309	-0.6136	0.38405	0.1249	0.38405	5.9196	7.7235	5.656	7.3902	6.1505	7.1099	6.04005	7.5151	11.03115	15.4262	9.17775	12.48785	6.1505	7.1099	6.04005	7.5151
D403	1	905472	56.5	TT863	88	-7.6	-4.87008	5.428	3.8216	2.6852	0.450749999999999	-0.236749999999999	0.114750000000001	-0.233549999999999	0.450749999999999	7.15835	8.3684	7.86755	9.03515	7.7094	8.17995	8.03055	8.8016	8.8035	9.5116	8.9178	10.0887	7.7094	8.17995	8.03055	8.8016
D404	-1	905565	36.5	TT862	100	-9.8	-5.00196	8.04282	5.67203	5.25365	0.833800000000002	0.52625	0.5168	0.345999999999998	0.833800000000002	7.228	6.69895	6.9312	9.2019	8.31235	7.2252	7.448	9.5479	12.78395	13.2493	13.8029	11.93355	8.31235	7.2252	7.448	9.5479
D405	1	907249	34.5	TT865	100	-12.6	-5.48054	8.13376	3.36944	7.81452	-0.285250000000001	0.15155	-0.0502500000000019	-0.659450000000001	0.15155	11.22315	12.5082	11.0011	10.3061	10.9379	12.8345	10.95085	9.64665	14.16065	14.85625	14.0098	14.8621	10.9379	12.8345	10.95085	9.64665
D406	1	908327	29.5	TT866	100	-9.9	-5.9003	5.62324	5.24714	3.26892	-0.267750000000001	0.125	-0.380949999999999	-1.03855	0.125	7.4477	7.6594	7.97505	7.39555	7.3746	7.7844	7.73505	6.357	13.99205	15.9519	14.51345	14.7011	7.3746	7.7844	7.73505	6.357
D407	1	911422	39.5	TT870	100	-10.2	-5.86465	6.46583	3.69877	5.96534	0.103200000000001	-0.0468500000000009	-0.116099999999999	-1.0449	0.103200000000001	10.0381	11.332	9.95625	11.00155	10.1413	11.28515	9.84015	10.01845	13.77925	14.30835	14.814	13.45415	10.1413	11.28515	9.84015	10.01845
D408	1	911676	38.5	TT872	84	-8.7	-4.30977	8.16447	7.12253	3.6197	0.499149999999999	0.00394999999999968	-0.358099999999999	-0.750800000000002	0.499149999999999	6.9309	6.85945	7.7914	11.4429	7.52545	6.8634	7.4333	10.6921	9.93665	10.766	9.9192	11.574	7.52545	6.8634	7.4333	10.6921
D409	-1	911766	51.5	TT873	82	-7.3	-4.76644	6.14314	6.13504	2.22248	-0.376049999999999	-0.1442	-0.5305	0.7437	0.7437	6.53385	6.4605	7.96775	7.90795	6.63745	6.3163	7.43725	8.65165	12.34385	13.34585	13.0998	14.38095	6.63745	6.3163	7.43725	8.65165
D410	1	915704	27.5	TT875	100	-13.1	-4.09805	6.28267	0.348240000000001	7.08877	0.0213000000000001	-0.357200000000001	-0.0734499999999993	-0.917599999999998	0.0213000000000001	11.92175	11.7928	12.5748	10.53035	11.98895	11.4623	12.50135	9.61275	13.33185	13.47225	14.1624	14.00665	11.98895	11.4623	12.50135	9.61275
D411	1	920787	43.5	TT878	100	-9.1	-5.50313	6.71792	2.23083	6.82685	-0.148399999999999	-0.26425	-0.532	1.9738	1.9738	7.8094	7.4219	8.88385	7.2199	7.7903	7.15765	8.35185	9.31355	13.7387	14.66715	14.5843	12.4489	7.7903	7.15765	8.35185	9.31355
D412	-1	920984	40.5	TT879	100	-11.3	-5.64274	5.95537	5.20482	3.59885	0.483899999999999	0.266450000000001	0.0939999999999994	0.163699999999999	0.483899999999999	7.4125	6.04755	7.4696	9.25025	7.91125	6.314	7.5636	9.41395	10.5116	10.1727	10.62285	10.2528	7.91125	6.314	7.5636	9.41395
D413	-1	921052	108.5	NA	NA	NA	NA	3.54091	0.768359999999999	4.29073	-0.054549999999999	-0.279450000000001	-0.3323	-0.190549999999998	-0.054549999999999	10.6371	10.33645	10.63865	10.30335	10.62545	10.21915	10.30635	10.31895	13.12415	12.9856	12.8725	12.08855	10.62545	10.21915	10.30635	10.31895
D414	-1	921647	703.5	NA	NA	NA	NA	4.33795	1.4736	4.56218	-0.00104999999999933	-0.428750000000001	-0.0880500000000008	0.0587499999999999	0.0587499999999999	12.0153	11.46835	11.5234	10.77615	12.01425	11.5974	11.43535	11.2146	13.02205	13.32545	12.7301	13.02765	12.01425	11.5974	11.43535	11.2146
D415	1	925632	28.5	TT882	100	-19.4	-4.67048	5.71882	2.85712	4.99047	0.120950000000001	0.252749999999999	0.104699999999999	-0.983799999999999	0.252749999999999	8.39205	8.2047	8.45005	10.60485	8.513	8.46605	8.55475	9.62105	10.9369	10.76465	10.89595	13.1	8.513	8.46605	8.55475	9.62105
D416	-1	925693	32.5	TT881	100	-18.7	-3.81146	5.65442	3.58727	4.02921	1.05955	1.36615	-0.00549999999999784	-0.607950000000001	1.36615	8.37905	7.85765	10.00565	10.3414	9.90035	9.2304	10.00015	9.73345	11.6758	10.24415	12.2032	12.2125	9.90035	9.2304	10.00015	9.73345
D417	-1	931915	-2160	NA	NA	NA	NA	4.59102	2.84542	4.11755	0.826699999999999	0.94495	-0.12145	-0.14575	0.94495	6.7629	6.3429	7.2282	10.0102	8.2015	7.28785	7.10675	9.86445	7.2894	7.31725	7.6844	10.35845	8.2015	7.28785	7.10675	9.86445
D418	1	932863	39.5	TT888	100	-10.2	-5.04222	7.09152	4.52762	4.75378	0.0799499999999993	-0.0108000000000006	0.116349999999999	0.0174000000000021	0.116349999999999	7.374	6.76715	8.38135	5.96615	7.7947	6.75635	8.4977	6.2823	13.0195	13.27855	14.0422	8.9663	7.7947	6.75635	8.4977	6.2823
D419	1	936740	84	NA	NA	NA	NA	5.86147	2.5568	5.85677	-0.24785	0.42045	-0.37735	-0.0973999999999995	0.42045	7.6211	6.6056	8.75485	6.0361	7.4857	7.02605	8.3878	6.12285	13.52215	14.0053	13.4115	11.1926	7.4857	7.02605	8.3878	6.12285
D420	1	938462	42.5	TT893	91	-8.7	-4.7416	7.16227	3.91632	6.04061	0.151100000000001	-0.32335	-0.141499999999999	1.46925	1.46925	6.72125	6.8606	6.9293	7.53825	6.87235	6.53725	6.7878	9.0075	9.9983	9.9766	10.23	10.97445	6.87235	6.53725	6.7878	9.0075
D421	-1	938647	43.5	TT894	100	-13.5	-5.72053	2.34791	-0.0796200000000002	3.61876	0.648099999999998	0.385100000000001	-0.04345	0.521699999999999	0.648099999999998	7.74445	7.51075	8.7232	8.8684	8.9712	7.97375	8.67975	9.3901	8.173	8.50295	9.2381	9.7225	8.9712	7.97375	8.67975	9.3901
D422	-1	939004	400.5	NA	NA	NA	NA	5.85582	2.29532	4.94779	-0.8622	-0.183550000000001	-0.541249999999999	-1.2723	-0.183550000000001	5.714	7.42655	6.1668	8.8854	8.2938	8.3174	7.76035	9.82655	7.6443	10.30595	8.79915	10.85675	8.2938	8.3174	7.76035	9.82655
D423	1	939936	43.5	TT898	95	-10.9	-3.91197	5.62743	0.57152	5.97869	0.9156	1.60365	0.41685	2.5586	2.5586	7.0216	7.2685	6.3215	5.66305	7.9372	9.19575	6.77145	8.22165	10.3395	12.49205	8.7269	12.8698	7.9372	9.19575	6.77145	8.22165
D424	1	941965	42	TT902	100	-9.4	-5.26875	4.82048	0.60355	5.64153	-0.321099999999999	-0.453900000000001	-0.4252	0.530950000000001	0.530950000000001	9.64585	9.6927	9.59985	8.81335	9.32475	9.2388	9.17465	9.3443	11.45235	11.48485	11.9318	9.9808	9.32475	9.2388	9.17465	9.3443
D425	1	946255	45	TT907	100	-12.5	-2.77148	5.58858	0.56725	6.02627	-0.00319999999999965	0.0293000000000001	-0.209899999999999	0.26965	0.26965	6.63435	6.863	6.48495	6.3981	6.63115	6.8923	6.27505	6.66775	7.7832	9.39265	8.01	8.43225	6.63115	6.8923	6.27505	6.66775
D426	-1	946347	47	TT905	100	-11.2	-4.90471	4.61358	2.21173	3.82111	2.68955	0.605399999999999	1.17075	-0.10045	2.68955	5.9446	6.37715	7.1577	6.56455	8.63415	6.98255	8.32845	6.4641	12.8095	12.05505	14.69815	12.4872	8.63415	6.98255	8.32845	6.4641
D427	1	948624	85.5	NA	NA	NA	NA	5.38297	3.19331	4.76591	-0.4892	-0.592300000000001	-0.89955	0.40355	0.40355	8.6029	7.46855	9.6799	6.4364	8.1137	6.87625	8.78035	6.83995	11.45385	10.0405	12.7149	10.35715	8.1137	6.87625	8.78035	6.83995
D428	1	948669	40.5	TT911	100	-11.3	-4.60487	7.56669	0.696709999999999	8.37582	0.135449999999999	-0.0140000000000002	-0.61875	0.49435	0.49435	7.8746	6.89205	9.1211	6.06255	8.01005	6.87805	8.50235	6.73395	9.2316	8.157	10.146	6.89905	8.01005	6.87805	8.50235	6.73395
D429	-1	948745	-13	TT910	100	-9.1	-5.38497	5.51828	0.22672	6.75106	2.0709	0.523300000000001	0.408250000000001	-0.0357000000000003	2.0709	6.7893	6.7147	8.62525	7.14965	10.9848	8.6748	9.93945	8.09	8.8555	7.29665	9.2921	7.09625	10.9848	8.6748	9.93945	8.09
D430	-1	948798	40	TT912	100	-10.9	-5.90231	7.59916	2.59282	7.30159	1.0447	-0.540799999999999	-0.0151500000000002	0.0433000000000012	1.0447	8.8555	7.29665	9.2921	7.09625	10.9801	8.73345	10.19805	8.0723	13.02005	10.6841	13.21385	7.32575	10.9801	8.73345	10.19805	8.0723
D431	1	950556	46	TT914	100	-14	-5.00412	2.88179	2.04769	2.88342	-0.163399999999998	-0.27105	0.13505	-0.478400000000001	0.13505	7.2723	7.1203	6.6247	9.60255	7.34535	7.01185	6.75975	9.12415	9.4936	8.6751	10.0005	11.44645	7.34535	7.01185	6.75975	9.12415
D432	-1	950640	38	TT913	100	-11.8	-5.56372	7.28749	3.27339	6.07914	2.4365	2.1903	0.88035	0.100199999999999	2.4365	6.36305	6.9432	8.0734	9.4861	8.8585	9.15685	8.95375	9.5863	11.55505	13.36935	11.9983	14.10625	8.8585	9.15685	8.95375	9.5863
D433	-1	951809	38	TT915	70	-4.4	-4.88405	2.79	1.27256	3.25217	2.1879	0.8848	0.838050000000001	0.46595	2.1879	6.58975	7.61175	8.8637	6.92425	9.19415	8.63555	9.76405	7.3902	12.3922	11.09225	13.14835	10.84215	9.19415	8.63555	9.76405	7.3902
D434	1	957543	44	TT918	95	-6.5	-5.86976	6.39043	5.19992	3.40944	0.10645	0.0896499999999998	-0.49	-0.145300000000001	0.10645	7.81355	7.70245	8.4817	8.72305	7.92	7.7921	7.9917	8.57775	12.98225	12.51525	12.48465	12.2981	7.92	7.7921	7.9917	8.57775
D435	-1	957942	201.5	NA	NA	NA	NA	2.44223	0.75517	3.08739	-0.190000000000001	-0.0641999999999987	-0.310799999999999	-0.15925	-0.0641999999999987	6.78275	7.93865	6.71345	9.4083	7.61135	8.4385	7.5569	9.24905	9.269	11.42295	9.573	11.5819	7.61135	8.4385	7.5569	9.24905
D436	-1	960968	-81.5	NA	NA	NA	NA	6.28408	1.64821	5.60224	1.0071	0.527850000000001	0.276199999999999	-0.84125	1.0071	7.20445	9.7176	8.41395	10.16805	8.28655	10.713	8.69015	9.3268	9.23165	11.3355	9.9487	9.27945	8.28655	10.713	8.69015	9.3268
D437	-1	961172	122.5	NA	NA	NA	NA	6.78137	4.54283	2.8563	-0.11795	0.299449999999998	-0.526250000000003	-0.0624499999999983	0.299449999999998	9.7366	11.591	10.04895	8.22695	9.61865	11.96565	9.62145	8.20605	10.7552	12.52735	10.8004	8.91035	9.61865	11.96565	9.62145	8.20605
D438	-1	962328	1278.5	NA	NA	NA	NA	6.49192	-0.060080000000001	7.6367	-0.164350000000001	-0.5059	0.102450000000001	0.4511	0.4511	9.3636	8.5733	9.8999	7.21635	9.21305	8.0674	10.00235	7.66745	11.26405	10.03145	12.28855	10.69485	9.21305	8.0674	10.00235	7.66745
D439	1	963935	47	TT929	100	-18.3	-3.66896	7.186	6.7823	2.7125	-0.18035	-0.2304	0.255800000000001	-0.679500000000001	0.255800000000001	7.37595	7.2087	6.71675	10.3726	7.2016	6.9783	6.97255	9.6931	9.9141	11.00615	9.01945	10.7874	7.2016	6.9783	6.97255	9.6931
D440	-1	964091	37.5	TT934	100	-16.1	-5.28176	8.69541	5.85233	8.0351	0.142149999999999	-0.255599999999999	-0.546950000000001	-0.1928	0.142149999999999	7.1721	7.2234	7.33215	7.36215	7.31425	6.9678	6.7852	7.19875	14.2687	14.886	14.01295	14.597	7.31425	6.9678	6.7852	7.19875
D441	-1	968689	43.5	TT941	100	-15.1	-5.43414	4.01764	1.82853	3.18911	1.02235	0.2292	0.529500000000002	1.7011	1.7011	7.08665	7.4298	8.25545	7.409	8.6323	7.659	8.8929	9.3813	11.52655	13.68765	11.42255	9.9132	8.6323	7.659	8.8929	9.3813
D442	1	972044	-3398.5	NA	NA	NA	NA	5.10902	1.56252	5.29056	-0.0553499999999998	0.0143500000000003	0.0730499999999994	1.308	1.308	6.4982	6.5794	6.3679	7.28305	6.63815	6.59375	6.44095	8.59105	10.63045	9.96015	10.388	9.7214	6.63815	6.59375	6.44095	8.59105
D443	-1	972607	50.5	TT943	100	-14	-5.54338	6.20722	2.50336	5.05694	1.5792	1.27395	0.419499999999999	-0.75385	1.5792	7.65645	7.46025	8.94955	9.2422	9.23565	8.9177	9.36905	8.5053	13.96485	12.35565	13.90255	11.7127	9.23565	8.9177	9.36905	8.5053
D444	-1	972800	243.5	NA	NA	NA	NA	4.57887	0.949259999999999	4.97018	-0.4199	0.239150000000002	-0.469700000000001	-0.644699999999998	0.239150000000002	12.574	10.9766	12.54745	10.67765	12.1541	11.3136	12.07775	10.25815	14.5885	13.03035	14.62565	12.40995	12.1541	11.3136	12.07775	10.25815
D445	-1	977135	38	TT947	100	-17.1	-3.85209	3.98189	1.91202	3.80294	0.68125	0.815249999999999	0.2842	0.3169	0.815249999999999	7.28875	8.1532	6.9578	7.8938	8.0271	9.06785	7.242	8.2107	12.88165	13.40835	13.01875	11.98315	8.0271	9.06785	7.242	8.2107
D446	-1	978021	48	TT953	100	-12.7	-3.03661	3.37072	1.12849	3.49929	-0.297800000000002	0.531600000000001	-0.36375	-0.613049999999999	0.531600000000001	9.8074	8.2486	9.2539	11.2843	9.5096	8.9511	9.0169	10.67125	12.80215	11.87955	12.0804	14.5597	9.5096	8.9511	9.0169	10.67125
D447	1	990541	57.5	TT963	100	-12.3	-5.32944	4.5846	2.85315	4.13112	-0.512249999999998	-0.479650000000001	-0.825699999999999	-0.0751500000000007	-0.0751500000000007	9.3512	8.2587	7.91545	9.82085	8.83895	7.77905	7.08975	9.7457	13.60345	11.27475	10.3014	11.0953	8.83895	7.77905	7.08975	9.7457
D448	-1	990756	43	TT965	82	-7.1	-4.69326	6.53187	4.65543	5.34237	1.88585	0.301799999999999	0.480700000000001	0.345400000000001	1.88585	6.1136	6.36095	9.4216	6.7907	7.99945	6.66275	9.9023	7.2972	10.78165	10.8165	12.04665	13.06935	7.99945	6.66275	9.9023	7.2972
D449	-1	994220	47	TT970	100	-14.7	-4.45485	2.21247	-0.0865499999999999	3.3782	0.076900000000002	0.760250000000001	0.138949999999999	0.198449999999999	0.760250000000001	7.22895	8.76385	8.0022	11.43355	7.45115	9.5241	8.14115	11.632	10.3639	14.54385	11.48585	14.917	7.45115	9.5241	8.14115	11.632
D450	1	994312	-139	NA	NA	NA	NA	7.46208	1.13316	7.67341	0.0660500000000006	0.65855	-0.0644500000000008	-0.5365	0.65855	7.76295	9.69385	7.749	10.1254	8.30605	10.3524	7.68455	9.5889	8.20645	8.71345	8.592	10.3668	8.30605	10.3524	7.68455	9.5889
D451	1	995775	-983.5	NA	NA	NA	NA	5.86697	5.32042	3.32666	0.0950000000000006	0.0493499999999996	-0.168499999999998	0.241600000000002	0.241600000000002	8.73885	7.624	8.83825	9.1832	8.88575	7.67335	8.66975	9.4248	12.6299	13.8745	12.7484	12.7985	8.88575	7.67335	8.66975	9.4248
D452	1	1000114	48	TT975	100	-12.4	-5.43621	5.86879	0.76329	6.26756	0.0975000000000001	-0.240200000000001	-0.340199999999999	-0.119800000000001	0.0975000000000001	8.27415	7.5311	9.45215	9.4586	8.37165	7.2909	9.11195	9.3388	12.73655	12.6245	13.82235	13.2632	8.37165	7.2909	9.11195	9.3388
D453	-1	1000205	43	TT977	100	-12	-4.63526	8.62827	5.86929	5.85257	-0.391	0.2213	-0.202	-0.614550000000001	0.2213	6.62195	7.2244	7.39355	11.61845	6.78965	7.4457	7.19155	11.1584	10.19815	12.94145	11.6909	12.4336	6.78965	7.4457	7.19155	11.1584
D454	1	1004222	-190.5	NA	NA	NA	NA	2.07469	-0.0588999999999995	3.3896	0.0572999999999997	-0.322849999999998	-0.68045	0.329799999999999	0.329799999999999	7.1423	6.85185	8.36115	11.16145	7.1996	6.8886	7.6807	11.5716	12.04175	10.5159	10.36525	11.6467	7.1996	6.8886	7.6807	11.5716
D455	-1	1004313	173	NA	NA	NA	NA	7.386	2.05159	8.4785	-0.0297499999999999	0.25265	-0.283300000000001	-0.3263	0.25265	7.59215	7.27515	7.6269	9.2639	7.71885	7.5278	7.41185	9.2526	15.51805	15.78065	15.1179	14.18565	7.71885	7.5278	7.41185	9.2526
D456	-1	1006705	48	TT982	81	-7.4	-4.67038	7.08008	6.54098	5.26556	2.2817	2.5486	0.502949999999998	-0.211549999999999	2.5486	8.67345	8.54815	10.12515	9.8845	11.1126	11.2609	10.6302	9.67295	12.7108	12.79075	12.7831	10.4142	11.1126	11.2609	10.6302	9.67295
D457	1	1008203	782	NA	NA	NA	NA	4.36302	-0.05741	6.02062	-0.303449999999998	0.17375	-0.297800000000001	-0.456199999999999	0.17375	9.80795	11.3449	10.38425	9.5536	9.713	11.66365	10.08645	9.3202	13.26675	14.23155	14.1752	12.43865	9.713	11.66365	10.08645	9.3202
D458	1	1013295	42.5	TT989	100	-10	-5.80951	5.97768	1.54427	6.28842	-0.0307999999999993	0.43995	-0.0870499999999996	0.645049999999999	0.645049999999999	10.3504	9.5245	10.7416	8.854	10.3196	9.96445	10.65455	9.63785	15.2729	15.13935	15.50515	14.86915	10.3196	9.96445	10.65455	9.63785
D459	1	1013762	-424.5	NA	NA	NA	NA	7.25407	0.6571	8.20497	-0.720599999999999	0.36515	-0.422649999999999	1.0941	1.0941	11.59605	9.4228	11.54675	8.43685	10.87545	9.78795	11.1241	9.53095	11.4672	11.16355	11.84395	10.45065	10.87545	9.78795	11.1241	9.53095
D460	-1	1017748	-1582	NA	NA	NA	NA	7.63426	2.85982	7.83776	-0.0694999999999997	0.13155	-0.3669	-0.00884999999999891	0.13155	6.89295	6.83995	7.08605	11.34065	6.82345	6.9766	6.71915	11.3318	6.89945	7.2167	7.1346	10.834	6.82345	6.9766	6.71915	11.3318
D461	-1	1018292	-1038	NA	NA	NA	NA	7.78692	2.90539	7.06108	-0.0325500000000005	-0.33215	-0.959849999999999	-0.100300000000001	-0.0325500000000005	7.11575	6.7233	7.5731	11.60595	7.0832	6.39115	6.61325	11.50565	7.6278	7.7531	8.48205	11.8317	7.0832	6.39115	6.61325	11.50565
D462	1	1019281	49	TT991	100	-17.9	-4.98522	5.78877	2.84092	5.10906	-0.463950000000001	0.117150000000001	-0.49835	-0.747150000000001	0.117150000000001	8.72875	7.5343	8.7232	8.8175	8.6759	7.65145	8.22485	8.07035	15.059	16.01495	15.03735	15.72095	8.6759	7.65145	8.22485	8.07035
D463	1	1019989	58	TT993	73	-3.7	-5.29885	8.20326	4.20722	7.85149	-0.161499999999998	0.843949999999998	-0.353249999999999	0.357649999999998	0.843949999999998	9.95035	9.53125	10.11085	8.873	9.95035	10.4255	9.7576	9.56175	13.3914	14.24985	12.9604	12.7609	9.95035	10.4255	9.7576	9.56175
D464	-1	1021709	128.5	NA	NA	NA	NA	5.70141	1.7406	5.90417	-0.350749999999998	-1.0059	-0.53565	-0.392600000000002	-0.350749999999998	9.1087	9.08505	9.73385	9.8882	8.8427	8.07915	9.1982	9.7945	12.37135	12.2138	12.8515	12.1757	8.8427	8.07915	9.1982	9.7945
D465	1	1023183	61.5	TT998	100	-11	-4.47551	6.30347	5.29687	3.165	-0.199600000000002	0.692	-0.538	-0.312799999999999	0.692	7.7062	8.418	8.8542	9.7861	7.50685	9.11	8.3162	9.4733	12.9821	13.83735	13.06555	13.8953	7.50685	9.11	8.3162	9.4733
D466	-1	1023370	49	TT999	70	-7.2	-3.77014	5.44302	0.7719	5.83554	0.3273	0.0591499999999998	-0.257949999999999	-0.6981	0.3273	7.18255	6.95565	7.17095	11.1343	7.50985	7.0148	6.913	10.4362	11.77575	11.5402	12.7203	13.5193	7.50985	7.0148	6.913	10.4362
D467	1	1025508	33.5	TT1003	100	-13.3	-4.17657	7.96347	1.80492	8.29343	1.1474	-0.43595	-0.109400000000001	-0.37485	1.1474	8.231	8.65565	10.58455	9.46925	9.3784	8.2197	10.47515	9.74165	13.97865	12.00475	14.32125	10.88355	9.3784	8.2197	10.47515	9.74165
D468	-1	1025584	42.5	TT1002	90	-8.2	-4.90381	3.59123	3.58413	4.40938	0.0350999999999999	-0.275699999999999	-0.48115	-0.372250000000001	0.0350999999999999	7.3414	6.87135	8.27755	9.47445	7.3765	6.81315	7.7964	9.3545	11.5102	11.4155	11.61755	13.25305	7.3765	6.81315	7.7964	9.3545
D469	1	1026291	534	NA	NA	NA	NA	8.61651	4.31803	7.70347	0.101150000000001	-0.0488000000000017	-0.0699000000000005	0.1137	0.1137	8.8147	9.2434	9.4862	11.74695	9.7294	9.1946	9.4163	11.86065	8.7624	9.1764	9.4552	11.4657	9.7294	9.1946	9.4163	11.86065
D470	1	1026781	44	TT1005	82	-7.5	-4.77719	8.67401	8.65871	2.5406	-0.152049999999999	-0.00140000000000029	0.0531000000000006	0.629250000000001	0.629250000000001	11.8919	10.4891	12.27235	10.59155	12.06455	10.4877	12.32545	11.2208	11.89615	11.8831	12.2636	11.7215	12.06455	10.4877	12.32545	11.2208
D471	1	1028232	148	NA	NA	NA	NA	5.69752	1.89709	5.55689	-0.3344	0.153400000000001	-0.280450000000002	0.188899999999999	0.188899999999999	9.4836	9.7306	9.49735	7.22475	9.39865	9.884	9.2368	7.5805	13.3804	13.50935	13.8711	10.4063	9.39865	9.884	9.2368	7.5805
D472	1	1032251	43.5	TT1010	100	-10.2	-4.68424	6.42068	2.8404	5.31651	-0.314299999999999	0.5689	-0.000750000000000028	1.1616	1.1616	7.26375	7.42095	6.58955	7.05365	6.94945	7.98985	6.5888	8.23595	12.86995	13.9193	11.93785	11.9809	6.94945	7.98985	6.5888	8.23595
D473	-1	1032402	30	TT1013	100	-17.5	-5.38047	6.56513	4.19637	3.9549	-0.0772000000000004	-0.141850000000001	-0.274500000000001	0.285299999999999	0.285299999999999	6.8862	6.60275	6.72695	9.23005	6.809	6.6993	6.45245	9.57365	12.86755	10.2121	11.5815	11.39195	6.809	6.6993	6.45245	9.57365
D474	1	1035199	-12	TT1019	88	-5.9	-5.65177	3.89407	2.2899	4.00563	0.303549999999998	-0.7325	-0.586349999999999	0.998599999999998	0.998599999999998	9.7343	6.3528	9.70045	6.5334	10.03785	6.0945	9.1141	7.6535	12.8121	10.39695	13.2586	9.7441	10.03785	6.0945	9.1141	7.6535
D475	1	1036950	66.5	TT1022	71	-2.4	-5.47159	5.12613	2.92527	3.70451	-0.47475	-0.187299999999999	-0.948099999999999	0.32415	0.32415	7.3098	6.96255	7.8099	6.4668	6.83505	6.8292	6.8618	6.79095	13.01125	12.97695	12.70395	13.18335	6.83505	6.8292	6.8618	6.79095
D476	-1	1037043	-338	NA	NA	NA	NA	4.85971	0.192299999999999	5.99157	-0.4304	0.314699999999999	-0.369600000000002	0.164199999999999	0.314699999999999	6.5674	5.59555	6.4566	9.4489	6.4397	5.91025	6.29565	9.6131	12.1228	12.12595	12.8528	11.85245	6.4397	5.91025	6.29565	9.6131
D477	1	1039908	56.5	TT1026	81	-7.5	-4.67942	5.88722	2.78413	5.12147	-0.016099999999998	1.09145	0.0585000000000022	1.23145	1.23145	10.8284	7.9905	11.48635	7.72325	11.0315	9.08195	11.55805	9.02675	12.4743	11.05525	12.75625	11.0086	11.0315	9.08195	11.55805	9.02675
D478	-1	1040018	53.5	TT1025	100	-9.7	-4.67357	1.8929	0.62753	3.63053	-0.0788000000000002	0.2203	-0.37435	0.508349999999998	0.508349999999998	6.86545	6.8445	7.09865	6.97615	6.78665	7.0648	6.7243	7.7469	9.26645	10.5096	9.8914	9.56	6.78665	7.0648	6.7243	7.7469
D479	-1	1041276	-835.5	NA	NA	NA	NA	6.83907	0.429500000000001	7.91184	-0.24255	-0.104050000000001	-0.708699999999999	-0.271750000000001	-0.104050000000001	6.29565	6.855	6.48525	9.2448	6.0531	6.75095	5.77655	8.97305	5.9365	7.3121	6.5477	8.9247	6.0531	6.75095	5.77655	8.97305
D480	1	1042068	43.5	TT1029	100	-13.2	-5.0916	2.94874	1.67267	2.71914	0.741000000000001	-0.35555	-0.100099999999999	0.1531	0.741000000000001	7.90145	7.7376	9.92235	6.4194	9.00215	7.38205	9.85075	6.5725	15.10225	13.70095	15.6996	13.5272	9.00215	7.38205	9.85075	6.5725
D481	-1	1042214	47.5	TT1031	100	-17.6	-4.61231	6.57783	3.00209	5.99771	-0.966399999999998	-0.68265	-0.345600000000001	0.889450000000002	0.889450000000002	8.17655	6.56435	6.1874	8.6167	7.21015	6.58485	5.8418	9.50615	12.3787	9.39785	8.0404	9.7775	7.21015	6.58485	5.8418	9.50615
D482	-1	1044369	71.5	TT1035	100	-11.3	-5.94713	4.59962	1.37702	4.73562	0.00309999999999988	0.0492500000000007	-0.229450000000002	-0.19295	0.0492500000000007	6.94915	6.34355	5.8323	5.7104	6.95225	6.4535	5.913	5.51745	14.7802	13.50035	10.6621	7.68685	6.95225	6.4535	5.913	5.51745
D483	1	1051757	39.5	TT1042	100	-10.7	-5.63103	4.4201	1.12491	5.02106	-0.147600000000001	0.3653	-0.440900000000001	0.755600000000001	0.755600000000001	12.24035	9.73965	12.17695	9.0429	12.10475	10.10495	11.73605	9.7985	13.05505	13.77875	13.0266	12.23165	12.10475	10.10495	11.73605	9.7985
D484	1	1055326	50.5	TT1046	90	-8	-5.29885	4.4736	1.51849	4.09938	0.77205	0.43215	0.47035	-0.5326	0.77205	6.7618	5.38645	7.4656	6.1233	7.53385	5.8186	7.93595	6.0235	13.43785	12.27855	13.7679	10.67295	7.53385	5.8186	7.93595	6.0235
D485	-1	1055539	29.5	TT1048	74	-6.4	-4.43859	5.12397	1.75757	5.40034	-0.295949999999999	0.4196	0.401999999999999	0.193700000000002	0.4196	7.7949	6.86995	8.21345	8.4836	8.2242	7.28955	8.61545	8.7168	9.21875	8.8411	10.38865	8.3122	8.2242	7.28955	8.61545	8.7168
D486	1	1057588	-1678.5	NA	NA	NA	NA	7.73269	4.27127	4.93184	-0.0746500000000001	0.0571999999999999	-0.0915999999999997	0.141599999999999	0.141599999999999	11.37425	9.7757	12.0936	12.0021	11.4946	9.8329	12.15205	12.2242	11.63195	11.9361	12.33865	12.6932	11.4946	9.8329	12.15205	12.2242
D487	1	1062229	44.5	TT1051	100	-8.6	-5.48623	6.21447	2.76395	4.5727	-0.0873999999999988	0.167000000000002	-0.0386500000000005	-0.33155	0.167000000000002	9.50535	9.5539	10.67125	10.1239	9.41795	9.7209	10.6326	9.8749	13.6018	14.04005	14.11605	14.1315	9.41795	9.7209	10.6326	9.8749
D488	1	1067890	1527	NA	NA	NA	NA	4.30492	0.123460000000001	4.82035	0.117249999999999	-0.18445	-0.455349999999999	-0.165900000000001	0.117249999999999	7.4323	6.98575	8.29965	12.58305	7.56895	6.8013	7.8443	12.46285	10.37625	10.6437	11.45305	15.0574	7.56895	6.8013	7.8443	12.46285
D489	1	1070014	34.5	TT1061	90	-4.8	-5.75822	5.30003	3.32202	2.99396	0.0358000000000001	0.0931500000000014	-0.193050000000001	0.300349999999998	0.300349999999998	9.0214	8.14285	8.82945	9.20315	9.0982	8.236	8.6364	9.5035	12.88125	13.4868	13.4312	13.10405	9.0982	8.236	8.6364	9.5035
D490	-1	1070533	-657.5	NA	NA	NA	NA	1.56223	0.0064700000000002	3.80519	0.10175	0.356299999999999	0.373600000000001	0.773700000000002	0.773700000000002	6.8797	7.28565	7.88895	10.11235	6.98145	8.05365	8.26255	10.88605	7.8709	9.91635	6.59775	11.5135	6.98145	8.05365	8.26255	10.88605
D491	1	1070814	71.5	TT1062	78	-6.4	-4.84527	3.6615	-0.0203699999999998	5.19033	0.0692500000000003	0.199000000000002	-0.420300000000001	0.103999999999997	0.199000000000002	9.8368	10.1257	9.80055	9.37845	12.40975	12.7314	10.98825	9.66575	12.1033	11.7969	11.9629	11.2277	12.40975	12.7314	10.98825	9.66575
D492	-1	1071247	56.5	TT1063	100	-11.8	-5.80951	4.57314	0.457100000000001	5.27684	-0.833750000000002	-0.123049999999999	-0.5536	0.1898	0.1898	5.99575	6.3749	6.19105	7.63985	6.24855	6.60055	6.122	7.82965	8.21185	8.7056	7.55855	9.24705	6.24855	6.60055	6.122	7.82965
D493	1	1072793	55	TT1068	85	-4.9	-5.60689	6.08977	2.5039	4.59997	-0.501450000000001	-0.302199999999999	0.127700000000001	0.110900000000001	0.127700000000001	7.09185	6.3123	6.6297	7.21735	7.6988	6.95335	7.61355	7.32825	11.4902	9.9966	10.8229	10.2312	7.6988	6.95335	7.61355	7.32825
D494	1	1074057	41.5	TT1070	100	-10.1	-4.36595	7.51062	2.05087	6.12652	-1.1804	-0.644700000000002	-0.635400000000001	0.528500000000001	0.528500000000001	6.8306	6.677	6.40565	8.59895	8.60695	8.82455	7.3628	9.5833	10.86375	10.3922	10.5801	10.22885	8.60695	8.82455	7.3628	9.5833
D495	-1	1076408	57	TT1079	77	-6	-4.92783	4.54742	2.87932	3.59484	-0.56025	-0.209149999999999	-0.7396	0.27665	0.27665	6.63825	6.70225	6.14635	7.0537	7.1958	6.66135	6.36025	8.3481	10.9567	10.34095	9.91115	12.6878	7.1958	6.66135	6.36025	8.3481
D496	1	1078396	1400	NA	NA	NA	NA	6.91402	2.87962	6.23568	1.3836	0.209850000000001	1.5439	0.435449999999999	1.5439	7.5666	6.73845	6.7635	8.99315	8.9502	7.06405	8.4083	9.4286	9.90165	9.0106	9.21835	11.20205	8.9502	7.06405	8.4083	9.4286
D497	1	1085315	779	NA	NA	NA	NA	7.35708	6.89152	3.38115	-0.0413000000000006	-0.2424	0.286099999999998	-0.0223999999999993	0.286099999999998	7.72305	8.2777	7.47005	6.55335	7.8945	8.0353	7.7716	6.6532	10.0464	11.65915	10.36375	11.41785	7.8945	8.0353	7.7716	6.6532
D498	1	1086060	34	TT1083	100	-12.2	-3.14294	7.24899	2.46045	7.009	-0.784600000000001	-1.14805	-0.4171	0.649750000000001	0.649750000000001	12.27795	11.2206	11.2336	7.7163	11.49335	10.07255	10.8165	8.93355	13.27075	12.81385	12.4285	11.3578	11.49335	10.07255	10.8165	8.93355
D499	1	1087539	35.5	TT1088	100	-8.3	-5.83822	3.08557	0.817349999999999	3.88723	-0.188949999999999	0.00429999999999886	-0.25445	0.152200000000001	0.152200000000001	7.6223	7.1842	7.14785	8.6023	7.43335	7.1885	6.8934	8.7545	11.84105	11.48425	11.113	9.35455	7.43335	7.1885	6.8934	8.7545
D500	-1	1087618	43.5	TT1090	100	-9.3	-5.4148	4.23287	0.706519999999999	4.78666	0.442000000000001	0.19275	-0.084649999999999	0.410349999999999	0.442000000000001	6.40885	7.06115	6.73375	9.06915	7.4007	7.2539	6.84225	9.4795	9.87415	8.6676	10.3978	10.23895	7.4007	7.2539	6.84225	9.4795
D501	-1	1087995	35.5	TT1091	100	-8.7	-5.49568	5.74907	4.51753	3.62488	-0.0508000000000006	0.2326	0.645300000000001	0.13935	0.645300000000001	9.89875	8.36935	10.0814	9.67805	10.62665	8.60195	10.7267	9.8174	11.6514	10.933	12.8549	11.90505	10.62665	8.60195	10.7267	9.8174
D502	1	1088035	-75.5	NA	NA	NA	NA	4.93321	0.584820000000001	6.00023	-0.561250000000001	-0.546500000000001	-0.403700000000001	0.182550000000001	0.182550000000001	7.3215	8.38305	6.37955	8.4887	6.76025	7.83655	5.97585	8.67125	6.86265	7.81635	6.73885	8.6464	6.76025	7.83655	5.97585	8.67125
D503	-1	1088638	678.5	NA	NA	NA	NA	4.41097	3.72649	2.87663	0.150999999999999	-0.0338500000000002	-0.188399999999998	0.0101000000000004	0.150999999999999	6.56225	6.56935	8.5536	5.0911	9.73795	7.26925	10.2207	5.1012	6.66795	7.32735	8.2228	7.79835	9.73795	7.26925	10.2207	5.1012
D504	1	1088766	-806.5	NA	NA	NA	NA	4.53389	2.9543	4.8406	0.594950000000001	-0.133500000000001	0.0705499999999999	0.678049999999999	0.678049999999999	6.90805	7.11395	7.0522	9.52015	7.503	6.98045	7.12275	10.2037	9.97085	13.68795	8.777	15.6163	7.503	6.98045	7.12275	10.2037
D505	-1	1088808	848.5	NA	NA	NA	NA	5.87917	4.42529	3.3987	0.32155	-0.335749999999999	-0.401699999999998	-1.164	0.32155	6.73045	7.91095	8.73425	9.57105	10.0474	8.8064	10.65925	8.4405	6.5138	6.91845	7.704	11.47765	10.0474	8.8064	10.65925	8.4405
D506	1	1088817	-857.5	NA	NA	NA	NA	5.78289	2.28963	4.28785	-0.25325	-0.780299999999999	-0.526349999999999	0.54705	0.54705	7.69385	8.2443	8.46425	10.91455	8.0091	7.464	8.3402	12.14775	6.75795	7.0678	6.61325	9.51225	8.0091	7.464	8.3402	12.14775
D507	-1	1089709	45.5	TT1093	72	-4.3	-5.10029	7.43923	6.33224	2.5167	0.717549999999999	-0.589250000000002	-0.260650000000001	1.39475	1.39475	6.7415	8.19235	7.55825	10.51265	7.45905	8.0167	7.2976	11.9074	9.6085	10.55655	9.9759	13.3362	7.45905	8.0167	7.2976	11.9074
D508	-1	1089743	79.5	NA	NA	NA	NA	3.39699	2.71133	3.98067	-0.253250000000001	0.37125	-0.71425	-0.1418	0.37125	9.49285	10.2595	9.5624	12.9972	9.2396	10.63075	8.84815	12.87695	12.6648	13.6536	12.78715	15.21735	9.2396	10.63075	8.84815	12.87695
D509	1	1091911	71	TT1095	100	-12.7	-6.28401	7.60865	1.74477	7.53226	-0.182999999999999	-0.2035	-0.91545	-0.111500000000001	-0.111500000000001	6.50685	6.7442	6.48185	8.5982	6.9829	6.5407	6.62135	8.9505	11.92255	13.0013	11.9054	12.2381	6.9829	6.5407	6.62135	8.9505
D510	1	1093884	47	TT1098	74	-2.1	-5.50925	7.99584	4.91297	7.65181	-0.293600000000001	-0.936449999999999	0.0229999999999997	-0.416449999999998	0.0229999999999997	12.3393	9.96655	11.8616	10.76265	12.31635	9.0301	11.8846	10.591	14.70895	13.75505	14.87365	14.21375	12.31635	9.0301	11.8846	10.591
D511	1	1102789	33	TT1104	100	-12.2	-5.5943	8.72557	4.4645	6.99535	-0.414950000000001	-0.604099999999999	0.977899999999998	-0.0663999999999998	0.977899999999998	9.9191	11.9077	10.2084	9.318	9.50415	11.3036	11.1863	9.49385	15.50355	15.56425	15.41415	14.4755	9.50415	11.3036	11.1863	9.49385
D512	1	1105274	135	NA	NA	NA	NA	3.59477	0.21644	5.20958	-0.191800000000001	-0.0077499999999997	-0.0458999999999996	-0.518800000000001	-0.0077499999999997	12.51455	12.3377	12.55175	10.88165	12.5489	12.32995	12.50585	11.42155	14.49945	14.66585	14.3393	12.1736	12.5489	12.32995	12.50585	11.42155
D513	1	1107007	-1598	NA	NA	NA	NA	4.85897	0.709100000000001	5.1998	-0.183249999999999	-0.0950499999999987	0.0515499999999989	0.116449999999999	0.116449999999999	11.73945	10.41195	12.12675	10.14465	11.9496	10.4005	12.1783	10.40775	13.15465	13.12405	13.7018	12.99805	11.9496	10.4005	12.1783	10.40775
D514	1	1109897	1194.5	NA	NA	NA	NA	6.2758	2.92042	5.63138	0.033100000000001	-0.22885	0.0607500000000005	-0.2933	0.0607500000000005	9.4633	7.3819	10.04595	5.9396	9.4964	7.15305	10.1067	6.11675	12.49925	11.18165	12.7112	8.92035	9.4964	7.15305	10.1067	6.11675
D515	1	1113518	37	TT1117	100	-8.1	-5.72622	8.66307	0.859030000000001	8.27913	-0.0582999999999991	-0.218400000000003	-0.314	-0.806799999999997	-0.0582999999999991	12.35835	8.8182	13.12165	10.0464	12.8278	8.5998	12.80765	9.66645	12.46075	11.6397	12.98675	10.74135	12.8278	8.5998	12.80765	9.66645
D516	-1	1113602	47	TT1116	79	-8.1	-3.88766	5.65883	0.270670000000001	6.65899	-1.0169	-0.239850000000001	-1.32865	-0.290550000000001	-0.239850000000001	6.68985	6.65845	7.28685	7.2108	7.29315	6.8507	6.6778	6.92025	7.2447	8.8004	7.4761	11.05365	7.29315	6.8507	6.6778	6.92025
D517	1	1114113	190.5	NA	NA	NA	NA	7.78203	2.96617	7.95721	0.0071500000000011	0.00485000000000113	-0.67295	-0.474549999999999	0.0071500000000011	11.55775	8.2414	12.936	9.89305	12.25	8.24625	12.26305	9.4185	13.1592	9.9182	14.5664	11.0842	12.25	8.24625	12.26305	9.4185
D518	-1	1121703	1807.5	NA	NA	NA	NA	3.52528	0.40273	4.39768	-0.0298499999999988	-0.273900000000001	-0.6864	-1.0295	-0.0298499999999988	7.39145	7.2009	7.9564	9.02565	7.4832	8.16855	7.27	8.0484	8.8606	7.93475	9.65125	13.23595	7.4832	8.16855	7.27	8.0484
D519	1	1123752	297	NA	NA	NA	NA	4.54432	2.71348	2.81891	-0.135149999999999	0.123099999999999	-0.76465	-0.51145	0.123099999999999	9.89675	8.27475	10.9403	8.1268	10.0392	8.5252	10.17565	7.61535	14.0168	12.53595	14.7309	13.0298	10.0392	8.5252	10.17565	7.61535
D520	1	1124797	41.5	TT1121	100	-15.3	-3.86822	2.52098	0.0300400000000005	4.33824	0.663	-0.427449999999999	0.730549999999999	-1.3681	0.730549999999999	8.75645	7.45405	8.82815	9.40835	9.41945	7.0266	9.5587	8.04025	11.565	11.2703	11.50755	13.1142	9.41945	7.0266	9.5587	8.04025
D521	-1	1124881	42.5	TT1122	100	-15.3	-4.60258	5.65369	0.991760000000001	6.37948	-0.0960500000000009	-0.1277	-0.499949999999999	0.000450000000000728	0.000450000000000728	6.5539	6.8252	7.14985	9.5488	6.83495	6.8165	7.033	9.54925	10.85765	11.098	10.8374	10.81465	6.83495	6.8165	7.033	9.54925
D522	1	1127730	37.5	TT1125	100	-7.7	-5.75822	5.87526	4.5345	3.443	-0.57555	-0.241600000000004	-0.0163999999999991	1.52725	1.52725	9.29275	10.1057	9.5619	6.81615	9.02945	10.0629	9.5455	8.56125	13.05045	12.68585	13.0743	11.07455	9.02945	10.0629	9.5455	8.56125
D523	1	1131504	118.5	NA	NA	NA	NA	5.20143	3.10753	5.34123	-0.314500000000002	0.21515	-0.264849999999999	-0.376450000000002	0.21515	11.09945	10.2947	11.19175	11.3093	10.78495	10.50985	10.9269	11.28325	12.74485	12.70635	12.87875	12.52415	10.78495	10.50985	10.9269	11.28325
D524	1	1131574	48.5	TT1126	100	-9	-5.01546	7.23655	5.20143	3.8958	0.1912	-0.189249999999999	-0.280199999999999	0.75805	0.75805	7.8812	6.6512	8.56985	6.67805	8.0724	6.5861	8.28965	7.4361	11.0208	10.34075	11.26315	11.25255	8.0724	6.5861	8.28965	7.4361
D525	1	1133000	-1377.5	NA	NA	NA	NA	5.27047	1.21377	5.05142	0.0495999999999999	-0.0962999999999994	-0.17505	-0.096149999999998	0.0495999999999999	7.03885	6.93085	6.84725	9.8052	7.08845	6.83455	6.6722	9.70905	9.61535	8.7729	9.39505	11.06865	7.08845	6.83455	6.6722	9.70905
D526	-1	1133042	-3351	NA	NA	NA	NA	8.11773	0.860720000000001	7.78327	0.0889000000000015	0.0328999999999997	-0.130650000000001	-0.133949999999999	0.0889000000000015	7.0026	6.29485	8.7617	9.8846	7.50675	6.32775	8.92565	9.75065	7.0181	6.8989	8.155	9.72635	7.50675	6.32775	8.92565	9.75065
D527	-1	1133146	-3247	NA	NA	NA	NA	4.82764	0.73865	5.30386	-0.23525	-0.319650000000001	0.123249999999999	-1.24265	0.123249999999999	7.6735	8.0836	8.1976	10.5116	7.43825	7.9627	8.32085	9.26895	12.2095	13.8225	12.37535	15.39285	7.43825	7.9627	8.32085	9.26895
D528	1	1133338	-1715.5	NA	NA	NA	NA	4.15951	1.42748	3.63528	0.072750000000001	-0.0167999999999999	-0.214699999999999	-1.3751	0.072750000000001	8.3434	7.6605	8.76365	12.0134	8.7074	7.6437	8.54895	10.6383	7.536	7.6438	7.97665	5.954	8.7074	7.6437	8.54895	10.6383
D529	1	1140190	40.5	TT1130	100	-10.1	-5.09762	2.72621	0.194439999999998	3.48791	-0.264249999999999	-0.266249999999999	-0.2775	-0.420349999999999	-0.264249999999999	9.31215	7.6114	9.6132	8.87615	9.0479	7.34515	9.3357	8.97645	13.1235	12.42365	13.1323	10.77195	9.0479	7.34515	9.3357	8.97645
D530	1	1142657	47.5	TT1133	76	-6.7	-4.44667	5.46298	4.56252	6.01606	0.151949999999999	0.11905	-0.1846	0.711750000000002	0.711750000000002	9.01305	7.41255	9.50555	8.59535	9.165	7.5316	9.32095	9.36075	12.9801	12.19445	12.9092	13.39495	9.165	7.5316	9.32095	9.36075
D531	-1	1142936	29.5	TT1135	100	-10.6	-5.7946	5.09347	2.59307	4.04119	1.5101	0.781350000000001	-0.0821999999999985	0.430400000000001	1.5101	7.9508	7.63985	9.1072	11.26195	9.6988	8.6499	9.025	11.69235	11.01145	11.8523	12.5518	11.68305	9.6988	8.6499	9.025	11.69235
D532	1	1151753	50.5	TT1145	100	-9.7	-6.01187	4.96342	0.0200700000000005	6.10974	0.677650000000002	-0.130350000000002	0.122950000000001	0.351850000000002	0.677650000000002	10.5813	9.778	12.00595	9.5889	11.25895	9.64765	12.1289	10.1229	13.44665	12.2378	14.46605	11.30575	11.25895	9.64765	12.1289	10.1229
D533	1	1159299	63	TT1146	100	-9.2	-4.65895	3.54227	2.0527	4.67552	-0.0832999999999995	0.0474999999999994	-0.40485	-0.41915	0.0474999999999994	11.0993	11.65535	11.8418	10.352	11.05085	11.70285	11.43695	9.93285	12.7379	12.94455	13.0788	11.7642	11.05085	11.70285	11.43695	9.93285
D534	1	1160013	111	NA	NA	NA	NA	5.41757	1.34855	5.99686	-0.192349999999999	0.0291000000000015	-0.153300000000002	-0.0754999999999999	0.0291000000000015	12.3055	11.54105	13.20945	10.0092	12.11315	11.57015	13.05615	10.18555	13.90055	13.83175	14.72555	11.7728	12.11315	11.57015	13.05615	10.18555
D535	1	1160098	26	TT1149	100	-11	-5.33026	5.64598	4.58412	4.74604	-0.272949999999998	0.017199999999999	0.0243499999999983	0.106449999999999	0.106449999999999	11.56385	10.0623	12.52185	9.40285	11.2909	10.0795	12.5462	9.5093	12.55385	11.7574	13.7696	10.1968	11.2909	10.0795	12.5462	9.5093
D536	1	1161920	41	TT1151	100	-11.7	-5.66989	6.62254	1.91077	7.51142	-0.223299999999998	-0.152699999999999	0.1296	-0.607099999999999	0.1296	7.72725	6.27445	8.33895	9.77995	7.7178	6.12175	8.46855	9.28815	14.54775	11.8623	14.713	11.9021	7.7178	6.12175	8.46855	9.28815
D537	1	1161968	-7	NA	NA	NA	NA	7.44768	1.28871	7.00107	-0.0542499999999997	-0.0683999999999996	-0.303799999999999	-0.54885	-0.0542499999999997	8.2271	6.14985	8.999	9.8573	8.17285	6.08145	8.6952	9.30845	8.29315	6.1819	9.4442	9.8901	8.17285	6.08145	8.6952	9.30845
D538	-1	1162152	59	TT1153	93	-7.2	-5.42975	8.58447	2.48372	6.87456	0.359450000000001	-0.1032	4.99999999998835e-05	0.782400000000001	0.782400000000001	7.3531	7.81375	7.18975	8.82125	7.89695	7.71055	7.1898	9.60365	10.4562	11.0619	10.32565	12.1665	7.89695	7.71055	7.1898	9.60365
D539	1	1168926	102	NA	NA	NA	NA	3.15078	0.86359	2.95656	-0.565949999999999	-0.2666	-0.69575	-0.257249999999999	-0.257249999999999	9.93415	9.5868	9.9431	11.78775	9.3682	9.3202	9.24735	11.84885	12.83085	13.33535	12.93195	14.4219	9.3682	9.3202	9.24735	11.84885
D540	1	1168986	42	TT1154	100	-13	-3.9712	5.58227	3.15078	3.34553	0.0495000000000001	0.18925	0.35295	0.158349999999999	0.35295	6.91225	6.50235	7.1122	8.89245	6.96175	6.6916	7.46515	9.0508	10.15845	9.8139	10.1657	12.17145	6.96175	6.6916	7.46515	9.0508
D541	1	1176336	1034.5	NA	NA	NA	NA	5.56824	0.0478199999999998	6.79008	-0.103349999999999	-0.1791	-0.0528000000000013	-0.458349999999999	-0.0528000000000013	10.1056	8.3485	11.11805	8.51315	10.2571	8.1694	11.06525	8.0548	12.0676	11.1365	12.94325	9.83395	10.2571	8.1694	11.06525	8.0548
D542	1	1180530	30.5	TT1160	88	-6.9	-5.01422	8.40872	5.98395	8.06322	-0.235900000000001	-0.0447999999999986	0.0314499999999995	0.215349999999999	0.215349999999999	10.86195	8.165	10.992	8.99855	10.62605	8.1202	11.07875	9.2139	12.64685	10.65245	12.3156	12.4324	10.62605	8.1202	11.07875	9.2139
D543	-1	1180744	1324	NA	NA	NA	NA	3.36727	0.463240000000001	4.60855	-0.2675	0.8407	-0.5732	0.125499999999999	0.8407	6.9897	6.31985	7.21875	11.9269	6.7222	7.16055	6.64555	12.0524	7.9853	7.62215	9.06315	11.0538	6.7222	7.16055	6.64555	12.0524
D544	1	1182645	-1007	NA	NA	NA	NA	6.84138	2.92037	5.97966	0.0823499999999999	-0.6098	0.603100000000001	0.675750000000003	0.675750000000003	12.29265	10.42155	12.45225	9.8478	12.4573	9.81175	13.05535	10.6445	14.94125	14.3672	15.3719	13.28625	12.4573	9.81175	13.05535	10.6445
D545	1	1189252	-3189	NA	NA	NA	NA	4.80248	1.03247	4.98907	-0.136850000000001	-0.13795	0.0358499999999999	-0.406999999999996	0.0358499999999999	10.9333	8.8479	10.75305	8.95115	10.94025	8.70995	10.7889	9.04425	13.0948	11.9731	13.46875	9.24015	10.94025	8.70995	10.7889	9.04425
D546	1	1198549	45	TT1171	95	-11.8	-3.80862	4.87363	0.74363	5.32065	0.78365	-0.707899999999999	-0.0318999999999985	0.638	0.78365	10.1943	10.2747	11.03535	8.89395	10.97795	9.5668	11.00345	9.53195	13.22455	12.1665	13.5592	12.96175	10.97795	9.5668	11.00345	9.53195
D547	1	1199249	-655	NA	NA	NA	NA	6.04543	4.53802	3.2013	-0.2408	-0.0249999999999986	0.119800000000001	-0.206150000000001	0.119800000000001	10.7745	8.83615	11.4988	9.83305	10.5344	8.81115	11.7132	9.6269	14.1532	13.50865	14.47775	13.86975	10.5344	8.81115	11.7132	9.6269
D548	1	1201724	30.5	TT1172	100	-11.9	-4.1891	2.50538	-0.11173	4.15903	0.258050000000004	0.514049999999999	0.211449999999999	-0.0563500000000019	0.514049999999999	12.60035	10.8894	12.738	10.8917	13.1412	11.40345	12.94945	10.961	13.43915	12.10345	14.529	12.7055	13.1412	11.40345	12.94945	10.961
D549	1	1204163	48	TT1175	100	-9.7	-5.61596	2.5469	0.0514700000000001	4.03766	-0.138349999999999	-0.15195	-0.233549999999999	-0.191549999999998	-0.138349999999999	9.53315	7.23165	9.52125	8.37025	9.3948	7.0797	9.2877	9.37355	12.8667	11.70845	12.782	9.3166	9.3948	7.0797	9.2877	9.37355
D550	1	1208922	2407	NA	NA	NA	NA	5.19624	1.89729	4.53875	-0.128	0.0760500000000004	-0.123100000000001	-0.1158	0.0760500000000004	13.2741	11.1932	13.70165	11.48015	13.2718	11.3304	13.57855	11.50895	12.9115	11.1094	13.09475	11.3453	13.2718	11.3304	13.57855	11.50895
D551	1	1214649	58.5	TT1181	95	-7.9	-5.52384	6.03478	2.55884	4.4554	-0.450149999999999	0.0143000000000004	-0.255650000000001	0.0437499999999975	0.0437499999999975	9.1485	9.45405	9.32485	8.07325	8.69835	9.46835	9.0692	8.1912	13.00805	12.6431	13.0288	12.08155	8.69835	9.46835	9.0692	8.1912
D552	1	1217272	1926.5	NA	NA	NA	NA	7.00588	6.02948	2.90949	0.26385	0.32985	-0.246700000000001	-0.305299999999999	0.32985	9.07305	11.628	9.7267	9.32875	9.3369	11.95785	9.48	9.02345	12.59885	14.95445	13.0272	12.83295	9.3369	11.95785	9.48	9.02345
D553	1	1219157	41.5	TT1183	100	-9	-5.1925	5.30572	1.78113	6.04855	-0.2113	0.0480000000000009	-0.257300000000001	-0.148699999999998	0.0480000000000009	8.6234	7.69395	9.21675	9.8951	8.46585	7.74195	8.95945	9.7464	13.8787	14.79685	14.14425	14.4553	8.46585	7.74195	8.95945	9.7464
D554	-1	1219470	43	TT1185	100	-17.7	-5.4833	4.27472	0.946770000000001	4.02817	0.00375000000000014	0.539999999999999	-0.2451	-0.122799999999998	0.539999999999999	6.561	5.64105	7.89275	10.80755	7.03265	6.1827	7.64765	10.68475	10.9622	13.78595	11.77425	13.70925	7.03265	6.1827	7.64765	10.68475
D555	1	1223405	57	TT1190	100	-9.7	-5.27779	6.05847	4.51402	2.6816	-0.13105	0.171200000000001	-0.1358	0.0916999999999994	0.171200000000001	9.01145	8.729	9.95805	9.22465	8.8804	8.9002	9.82225	9.52075	12.26925	14.17405	13.23675	13.7224	8.8804	8.9002	9.82225	9.52075
D556	1	1226347	-2885	NA	NA	NA	NA	7.0047	0.67131	7.95487	-0.0494500000000002	-0.267200000000001	-0.382850000000001	0.69515	0.69515	10.54625	11.30015	10.54325	9.32825	10.4968	11.03295	10.1604	10.0248	11.83755	12.5555	12.0051	11.28015	10.4968	11.03295	10.1604	10.0248
D557	1	1231964	47.5	TT1196	84	-8.9	-4.24342	7.00567	3.99097	7.22616	0.274849999999999	-0.1501	0.3102	0.164000000000001	0.3102	7.47845	6.4306	7.39095	5.89125	7.7533	6.2805	7.70115	6.05525	11.79025	11.7096	11.87945	10.17005	7.7533	6.2805	7.70115	6.05525
D558	1	1236596	45.5	TT1202	95	-7.6	-5.60993	4.51889	1.46099	4.44452	-0.35805	0.34675	-0.305899999999999	-0.00949999999999918	0.34675	8.6536	9.0802	9.6145	10.2565	8.30035	9.42695	9.3086	10.247	11.7294	12.6989	13.40175	14.21415	8.30035	9.42695	9.3086	10.247
D559	1	1238995	48.5	TT1206	100	-15.4	-4.97158	6.15657	1.91908	6.60481	-0.102499999999997	-0.137700000000001	-0.2021	-0.405149999999999	-0.102499999999997	8.35505	7.77875	8.22335	10.13445	8.2537	7.64105	8.07955	9.7293	11.23685	11.06775	11.09355	13.10025	8.2537	7.64105	8.07955	9.7293
D560	-1	1239103	59.5	TT1205	100	-13.2	-5.06414	2.69333	0.56898	4.38293	0.277900000000002	0.267350000000001	-0.0110000000000001	0.28945	0.28945	6.65935	6.2011	6.31675	9.225	7.02465	6.65895	6.30575	9.51445	10.00685	10.9233	11.5233	12.9825	7.02465	6.65895	6.30575	9.51445
D561	1	1239556	-512.5	NA	NA	NA	NA	2.26033	0.95585	4.32779	0.117749999999999	-0.0700000000000003	-0.12595	-0.109249999999999	0.117749999999999	8.8682	8.2705	8.867	11.46735	9.10675	8.2005	8.74105	11.3581	8.7092	8.1129	8.60925	9.70005	9.10675	8.2005	8.74105	11.3581
D562	1	1242158	46.5	TT1207	76	-5.4	-5.01732	2.7805	1.04583	3.44938	-0.100699999999998	0.0783500000000004	-0.6693	0.6525	0.6525	8.96935	8.2629	9.64935	8.73125	8.86865	8.34125	8.98005	9.38375	12.3684	10.697	12.928	10.87085	8.86865	8.34125	8.98005	9.38375
D563	-1	1242425	-2129	NA	NA	NA	NA	2.68381	0.00492999999999988	4.65733	1.8699	1.51485	0.0327500000000001	0.1455	1.8699	7.1133	6.21985	8.22295	12.46575	8.9832	7.7347	8.2557	12.61125	9.3865	9.45785	9.84995	11.88865	8.9832	7.7347	8.2557	12.61125
D564	1	1244154	42	TT1208	100	-11.5	-5.37593	3.66105	1.57635	4.39432	-0.232199999999999	-0.0475500000000011	-0.21885	0.0152500000000018	0.0152500000000018	9.3398	9.8222	10.81435	8.49255	9.1229	9.77465	10.5955	8.864	14.2668	15.34595	15.361	14.4095	9.1229	9.77465	10.5955	8.864
D565	1	1244945	-749	NA	NA	NA	NA	5.18068	3.65125	3.02792	-0.2152	-0.28755	-0.3411	-0.342450000000001	-0.2152	7.12225	7.7652	7.88295	8.10035	6.90705	7.47765	7.54185	7.76475	7.2841	8.01035	8.74125	7.8	6.90705	7.47765	7.54185	7.76475
D566	1	1247886	46	TT1213	100	-10.4	-4.46267	5.04867	0.42123	5.92027	-0.267449999999999	0.1273	-0.3048	-0.21035	0.1273	8.0507	7.85155	6.87985	8.226	7.78325	7.97885	6.57505	8.01565	10.19555	9.3294	8.52175	10.2286	7.78325	7.97885	6.57505	8.01565
D567	1	1249669	34.5	TT1216	100	-10.3	-5.55769	2.83539	0.424609999999999	3.50088	-0.28665	-0.714499999999999	0.067499999999999	-0.349049999999998	0.067499999999999	7.64875	7.2585	8.85145	9.62895	7.3621	6.544	8.91895	9.50495	11.13905	10.72045	11.1468	10.3401	7.3621	6.544	8.91895	9.50495
D568	1	1249790	-86.5	NA	NA	NA	NA	6.33745	1.60358	6.52049	-0.408249999999999	-0.0939499999999995	-0.363049999999999	-0.10455	-0.0939499999999995	7.75105	6.26615	7.6799	7.1917	7.3428	6.1722	7.31685	7.08715	8.3396	6.92525	9.10605	9.38805	7.3428	6.1722	7.31685	7.08715
D569	-1	1253708	-963.5	NA	NA	NA	NA	6.52052	4.04468	4.1983	-0.2323	0.47905	0.5015	-0.22415	0.5015	7.0511	7.73355	7.2108	10.7105	9.02465	8.47865	8.5712	10.7079	6.91715	7.87515	7.6741	10.23925	9.02465	8.47865	8.5712	10.7079
D570	1	1253887	37	TT1219	86	-9.9	-3.85698	4.78151	1.4571	5.47538	-0.0135000000000005	-0.0317500000000006	0.211349999999999	-0.18385	0.211349999999999	11.1956	11.42575	10.9874	12.2716	11.3811	11.394	11.19875	12.08775	11.49455	12.5169	11.86055	12.50595	11.3811	11.394	11.19875	12.08775
D571	1	1255417	45	TT1221	86	-6.1	-5.45802	5.31595	1.47979	5.15501	0.478050000000001	-0.027849999999999	-0.0266500000000001	0.14865	0.478050000000001	5.46675	5.3895	5.7264	7.28175	5.9448	5.52965	5.69975	7.4304	10.50435	10.2009	10.438	10.9871	5.9448	5.52965	5.69975	7.4304
D572	1	1258903	1098.5	NA	NA	NA	NA	7.39634	5.94221	2.9824	-0.110300000000001	-0.22825	-0.154249999999999	-0.46315	-0.110300000000001	7.0097	6.5654	6.83095	7.07625	6.8994	6.33715	6.6767	6.6299	11.1617	11.12215	11.2333	11.2375	6.8994	6.33715	6.6767	6.6299
D573	-1	1259013	1761	NA	NA	NA	NA	7.82923	7.6159	3.5446	0.9043	0.253200000000001	0.237950000000001	-0.325399999999998	0.9043	6.90315	6.35105	7.4064	8.70845	7.80745	6.68485	7.64435	8.38305	11.0934	10.6247	10.8828	12.1886	7.80745	6.68485	7.64435	8.38305
D574	1	1259852	149.5	NA	NA	NA	NA	5.77133	0.628030000000001	6.05825	-0.0991499999999998	-0.2755	-0.663149999999998	-0.825400000000002	-0.0991499999999998	8.5984	7.3678	9.31385	9.87225	8.5	7.0923	8.6507	9.04685	11.0491	9.924	11.94645	10.22015	8.5	7.0923	8.6507	9.04685
D575	-1	1260050	-1768.5	NA	NA	NA	NA	3.67323	2.21933	4.80233	-0.0889000000000006	-0.0125500000000009	-0.437749999999999	-0.2613	-0.0125500000000009	7.7848	7.0096	8.09255	7.25835	7.6959	6.99705	7.6548	6.99705	11.73855	12.46535	11.8743	12.70815	7.6959	6.99705	7.6548	6.99705
D576	1	1261759	59.5	TT1227	87	-8.1	-4.77629	8.40593	1.49495	8.27644	0.5344	-0.0263500000000008	0.34665	1.67425	1.67425	6.814	6.47085	6.31095	7.3342	7.3484	6.4445	6.6576	9.2005	11.24525	9.5348	10.6764	11.83	7.3484	6.4445	6.6576	9.2005
D577	-1	1261868	49.5	TT1226	93	-8.1	-5.23396	4.79918	1.59796	5.00364	-0.68395	0.200850000000003	-0.0475000000000003	1.18565	1.18565	6.14515	8.461	5.4676	8.117	6.12345	8.66185	5.7743	9.427	7.52545	12.7205	6.9782	9.7495	6.12345	8.66185	5.7743	9.427
D578	1	1267533	44.5	TT1231	100	-9.9	-5.69262	4.29359	1.86919	4.378	0.345400000000001	-0.760850000000001	0.6862	-0.0854499999999998	0.6862	7.3995	7.66125	7.3098	9.3585	7.7449	6.9004	7.996	9.7135	12.76985	15.51055	12.8916	13.1006	7.7449	6.9004	7.996	9.7135
D579	-1	1267849	271.5	NA	NA	NA	NA	5.43128	4.10082	3.52304	0.226149999999999	0.00919999999999987	-0.2949	-0.0826499999999992	0.226149999999999	8.9024	7.16285	9.1782	11.19465	9.25505	7.17205	8.8833	11.112	12.06265	12.3963	12.66645	13.1702	9.25505	7.17205	8.8833	11.112
D580	-1	1268397	60	TT1233	100	-13.1	-4.79223	8.09078	4.79914	7.36151	0.0142499999999997	-0.0224000000000002	-0.146450000000001	-0.00340000000000096	0.0142499999999997	7.40025	6.5459	7.8862	9.7036	7.5376	6.62385	7.73975	9.7002	13.7348	14.12655	13.6309	13.35825	7.5376	6.62385	7.73975	9.7002
D581	1	1269816	-1194.5	NA	NA	NA	NA	3.32371	0.448080000000001	3.80526	0.25755	-0.130799999999999	0.257850000000001	-0.418150000000001	0.257850000000001	8.5111	9.47825	8.36825	11.5689	8.81865	9.34745	8.6261	11.36145	8.55165	9.3596	8.92055	10.78145	8.81865	9.34745	8.6261	11.36145
D582	-1	1270045	1708	NA	NA	NA	NA	3.20295	2.37221	3.25192	0.222150000000001	0.5743	0.572049999999999	-1.07965	0.5743	6.9547	5.65965	7.0218	9.48625	8.75245	6.23395	7.59385	8.4066	7.21225	7.49575	7.9222	7.1992	8.75245	6.23395	7.59385	8.4066
D583	1	1271788	46	TT1236	93	-8.2	-5.28826	3.19447	1.43317	2.94958	-0.544300000000002	-0.48095	-0.1768	-0.98875	-0.1768	10.431	11.89695	10.36015	12.71745	9.8867	11.416	10.18335	11.7287	15.06035	15.9083	14.8026	15.77515	9.8867	11.416	10.18335	11.7287
D584	1	1272552	43.5	TT1240	100	-9.2	-5.01042	3.89547	1.58788	2.76536	-0.0989000000000004	-0.204999999999998	-0.0397999999999996	0.0664499999999997	0.0664499999999997	11.12885	8.54835	10.06205	9.4978	11.02995	8.34335	10.02225	9.56425	15.00165	13.87525	12.05755	12.9045	11.02995	8.34335	10.02225	9.56425
D585	1	1274787	50.5	TT1244	100	-15.1	-4.65153	4.1359	1.24885	4.60463	0.30475	-0.274850000000001	-0.2133	-0.628699999999998	0.30475	8.37885	7.1927	8.588	11.45095	8.6836	6.91785	8.3747	10.82225	13.2018	12.3024	12.4613	13.42545	8.6836	6.91785	8.3747	10.82225
D586	-1	1275029	45	TT1245	100	-13.3	-5.14682	2.85072	0.22174	4.09183	-0.0180500000000006	0.195399999999999	0.230550000000003	-0.7501	0.230550000000003	10.5198	12.63705	10.51225	11.2214	10.83625	12.83245	10.77785	10.4713	13.4017	14.95285	12.92255	14.5646	10.83625	12.83245	10.77785	10.4713
D587	1	1278536	47	TT1249	83	-9	-4.1964	5.28245	0.28022	5.86744	-0.197699999999999	-0.599899999999998	0.0228499999999983	0.587699999999998	0.587699999999998	12.3523	10.5077	13.2177	11.6246	12.1546	10.67595	13.24055	12.2509	13.84155	13.70605	14.1695	14.1957	12.1546	10.67595	13.24055	12.2509
D588	1	1279030	61	TT1250	100	-9.9	-4.91511	7.27362	3.86002	5.99579	0.22775	0.314249999999999	-0.718300000000001	-0.256450000000002	0.314249999999999	8.3298	7.73035	9.5189	7.74005	8.55755	8.0446	8.8006	7.6047	14.30645	14.52915	15.30995	12.47545	8.55755	8.0446	8.8006	7.6047
D589	1	1279677	-586	NA	NA	NA	NA	3.45431	0.22903	3.90234	-0.113499999999998	-0.00179999999999936	-0.111599999999999	-0.33335	-0.00179999999999936	8.97625	7.72855	9.2345	6.98275	9.05725	7.81615	9.1229	7.42305	12.50185	10.76505	13.085	10.55055	9.05725	7.81615	9.1229	7.42305
D590	1	1283977	1214	NA	NA	NA	NA	2.17538	0.52914	4.0468	0.64245	0.0708500000000001	0.105449999999999	-0.365299999999998	0.64245	8.26735	8.38175	8.69485	9.1619	9.0139	8.4526	8.8003	8.7966	10.7159	10.49085	11.31775	11.0917	9.0139	8.4526	8.8003	8.7966
D591	-1	1284067	2117	NA	NA	NA	NA	1.84031	0.456910000000001	3.45849	1.02295	0.42695	-0.181750000000001	-0.619200000000001	1.02295	7.67885	7.4678	9.22335	11.0076	8.7018	7.89475	9.0416	10.5786	13.72955	14.7442	14.1121	11.53565	8.7018	7.89475	9.0416	10.5786
D592	1	1286254	63.5	TT1258	100	-12.8	-4.96501	6.13023	0.368600000000001	6.51665	-0.0732999999999997	0.29915	-0.661199999999999	0.807449999999999	0.807449999999999	9.4908	7.43945	9.62505	8.7538	9.4175	7.7386	8.96385	9.56655	14.09875	11.28935	14.09425	10.36215	9.4175	7.7386	8.96385	9.56655
D593	1	1289858	-3245	NA	NA	NA	NA	2.53987	0.688830000000001	3.73872	-0.42895	0.1692	-0.763450000000001	-0.253599999999999	0.1692	9.9142	9.3276	10.05965	11.63505	9.48525	9.4968	9.2962	11.38145	13.12755	13.63985	13.44405	15.18125	9.48525	9.4968	9.2962	11.38145
D594	1	1290606	-3993	NA	NA	NA	NA	5.47557	2.04952	5.6334	0.161449999999999	-0.127700000000001	0.00254999999999939	0.788649999999999	0.788649999999999	8.6979	7.69965	7.8382	8.58105	8.93275	7.57195	7.84075	9.3697	11.2605	11.40675	11.23345	11.74875	8.93275	7.57195	7.84075	9.3697
D595	-1	1290734	-624	NA	NA	NA	NA	5.00262	0.446230000000002	5.79906	1.5909	0.428299999999998	0.99165	-0.0458999999999996	1.5909	7.39385	7.40915	8.48625	9.59275	9.09365	8.0458	9.4779	9.72925	10.52865	10.23465	11.2223	11.585	9.09365	8.0458	9.4779	9.72925
D596	1	1298319	50.5	TT1265	100	-9.9	-4.40173	5.2718	1.88433	5.02952	0.338450000000002	-0.10265	-0.250999999999999	0.328449999999999	0.338450000000002	7.9972	7.0729	9.0553	6.89745	8.33565	6.97025	8.8043	7.2259	12.79815	13.1486	13.49285	10.27025	8.33565	6.97025	8.8043	7.2259
D597	1	1300992	-613	NA	NA	NA	NA	6.14201	0.272920000000001	6.94057	-0.19055	0.0977499999999996	0.0966000000000005	0.563600000000001	0.563600000000001	8.5162	7.2552	9.8943	8.3983	8.5637	7.35295	9.9909	8.9619	11.60445	11.6277	13.35555	12.8288	8.5637	7.35295	9.9909	8.9619
D598	1	1303986	48	TT1269	85	-5.7	-5.4387	7.66052	2.44057	7.5622	0.270899999999998	-0.374750000000001	-0.2546	-0.2441	0.270899999999998	7.37845	7.48475	8.28735	9.0666	7.74395	7.11	8.1063	9.33715	14.2371	13.3426	14.33335	13.3556	7.74395	7.11	8.1063	9.33715
D599	-1	1304148	38	TT1271	100	-12.7	-5.28778	4.06058	0.309849999999999	4.63056	0.918200000000001	0.51445	1.1389	-0.133800000000001	1.1389	6.2962	7.0281	7.05425	9.3787	7.71965	7.5633	8.2398	9.58015	10.10825	12.07705	11.1583	12.02605	7.71965	7.5633	8.2398	9.58015
D600	1	1305822	43	TT1274	100	-14	-4.09739	5.01759	1.23908	4.5496	0.308499999999998	0.233700000000001	-0.0879999999999992	-0.3933	0.308499999999998	6.668	6.5093	7.06275	9.8296	7.56195	6.743	6.97475	9.4363	12.33515	11.92115	13.12985	11.5338	7.56195	6.743	6.97475	9.4363
D601	-1	1305904	39	TT1273	100	-15	-2.51547	5.44043	1.28861	5.99479	2.34	1.73265	1.78415	0.0249500000000005	2.34	6.70155	9.1653	7.05625	9.56845	9.0884	10.89795	8.8404	9.5934	12.0497	13.3361	13.0578	13.94845	9.0884	10.89795	8.8404	9.5934
D602	1	1306094	-133	NA	NA	NA	NA	2.52332	0.92835	3.30411	0.154	0.0587999999999997	-0.2973	-0.57165	0.154	6.97335	6.5111	7.43335	10.0934	7.41925	6.5699	7.13605	9.52175	6.918	6.8224	7.30265	8.57735	7.41925	6.5699	7.13605	9.52175
D603	-1	1307683	1818	NA	NA	NA	NA	3.88842	1.30467	5.27286	1.67305	0.207400000000002	0.31485	-1.18455	1.67305	7.1778	8.4887	8.34065	10.9193	9.1618	8.6961	8.6555	9.73475	10.42405	11.02785	10.26605	11.50635	9.1618	8.6961	8.6555	9.73475
D604	-1	1310046	-1600.5	NA	NA	NA	NA	4.11775	0.0935000000000006	5.08984	-0.135700000000001	0.302849999999999	0.12	-1.08295	0.302849999999999	6.62765	7.34955	6.79475	11.61495	7.02915	7.6524	6.9315	10.532	6.4133	7.3669	6.8453	11.76515	7.02915	7.6524	6.9315	10.532
D605	1	1310117	62	TT1278	73	-3.9	-5.27335	6.49415	3.1566	3.9178	0.69605	-0.258800000000001	-0.618350000000001	-0.63435	0.69605	9.55625	11.3441	9.55835	9.35025	12.64315	11.0853	8.94	8.7159	10.90365	14.1265	11.518	12.74335	12.64315	11.0853	8.94	8.7159
D606	1	1310357	39	TT1279	100	-13.2	-5.00616	5.23	1.79163	5.43778	0.780200000000001	0.3225	-0.61355	-0.4965	0.780200000000001	9.0746	8.81625	8.78155	7.77125	13.1247	9.13875	8.168	7.27475	10.46035	12.4011	10.0644	9.48665	13.1247	9.13875	8.168	7.27475
D607	1	1316804	53.5	TT1285	83	-11	-3.03771	7.90472	1.68624	7.48744	-3.0189	0.0622499999999997	-0.14885	0.00344999999999995	0.0622499999999997	6.2632	7.50655	7.0913	6.38445	8.38995	7.5688	6.94245	6.3879	9.5944	10.1482	9.79295	8.60345	8.38995	7.5688	6.94245	6.3879
D608	1	1319606	40	TT1289	90	-6.1	-5.53079	4.80912	0.4514	5.24132	-0.0322999999999993	-0.14235	-0.16555	-0.615699999999999	-0.0322999999999993	9.8084	7.6951	10.5416	9.3453	9.7761	7.5733	10.37605	8.7296	12.9397	12.66155	13.629	13.18475	9.7761	7.5733	10.37605	8.7296
D609	1	1321037	53	TT1293	100	-13.9	-2.83772	6.98097	1.99363	6.48868	0.622750000000002	-0.262649999999999	0.1643	-0.472250000000001	0.622750000000002	7.545	8.5161	7.85465	9.93815	8.35285	8.387	8.01895	9.4659	10.4465	9.9113	10.664	11.09835	8.35285	8.387	8.01895	9.4659
D610	-1	1321130	40	TT1290	100	-11.3	-5.42975	8.23882	5.66167	4.85078	-0.0795499999999993	-0.196249999999999	-0.17055	0.561449999999999	0.561449999999999	6.79285	6.4933	6.93	8.2461	6.7133	6.29705	6.75945	8.80755	12.0859	12.83795	12.8365	14.0741	6.7133	6.29705	6.75945	8.80755
D611	1	1325185	-186	NA	NA	NA	NA	5.17992	0.23667	4.94325	0.35045	0.105200000000001	0.655799999999999	-0.172649999999997	0.655799999999999	6.67855	6.9643	6.9328	8.69945	9.05595	7.46005	8.56925	8.5268	7.29375	12.8592	9.02395	9.15515	9.05595	7.46005	8.56925	8.5268
D612	-1	1325295	-570	NA	NA	NA	NA	3.19744	0.233029999999999	4.65239	-0.1695	-0.559400000000001	-0.4604	-0.16215	-0.16215	7.5709	7.97215	8.7901	7.67295	7.6078	7.49935	8.3297	7.5108	9.7555	10.4251	10.77755	10.63835	7.6078	7.49935	8.3297	7.5108
D613	1	1327650	42.5	TT1299	100	-12.8	-5.4477	5.14925	3.27647	2.4769	0.52665	-0.25615	0.260350000000001	-1.0293	0.52665	6.0812	5.8952	6.2097	6.47225	6.60785	5.63905	6.47005	5.5927	12.7257	12.29935	12.46215	11.2021	6.60785	5.63905	6.47005	5.5927
D614	-1	1327741	48.5	TT1300	100	-10.6	-4.37544	4.1372	0.55925	4.46018	0.27815	-0.32095	0.20685	0.933	0.933	6.45545	6.97715	6.2665	6.3732	6.7336	6.6562	6.47335	7.3062	9.5306	10.20555	10.17065	11.7366	6.7336	6.6562	6.47335	7.3062
D615	-1	1333389	90.5	NA	NA	NA	NA	6.19895	0.40081	6.66207	-0.298999999999999	-0.209050000000001	-0.856749999999998	-0.332549999999999	-0.209050000000001	9.96565	8.91685	9.3997	10.0328	9.66665	8.7078	8.86795	9.70025	13.4675	12.5396	12.51235	13.77115	9.66665	8.7078	8.86795	9.70025
D616	1	1334212	-1063.5	NA	NA	NA	NA	2.38787	0.50042	2.92905	-0.0378499999999988	0.21455	-0.6837	-0.4041	0.21455	7.29065	7.0057	7.52055	11.34375	7.2528	7.22025	6.83685	10.93965	7.678	7.47205	8.22825	10.52885	7.2528	7.22025	6.83685	10.93965
D617	1	1336233	42	TT1313	100	-14	-5.70761	3.94471	1.85369	3.49638	-0.194700000000001	-0.0867500000000003	-0.121300000000001	-0.4201	-0.0867500000000003	7.39915	7.5041	7.4449	9.36755	7.20445	7.41735	7.3236	8.94745	12.9295	11.18195	13.1665	9.53395	7.20445	7.41735	7.3236	8.94745
D618	1	1336727	43	TT1314	100	-11.7	-5.97979	5.87412	0.42235	7.00301	-0.814450000000001	-0.2195	-0.35745	1.0104	1.0104	8.8075	11.0526	6.8509	8.5223	7.99305	10.8331	6.49345	9.5622	12.9161	15.722	10.4154	14.1936	7.99305	10.8331	6.49345	9.5622
D619	1	1341437	41.5	TT1317	81	-8.4	-4.1023	2.98808	-0.0933399999999995	4.31145	-0.6418	0.195249999999998	0.094949999999999	2.03875	2.03875	9.65495	10.14225	7.6172	7.4318	9.01315	10.3375	7.71215	9.47225	10.42185	13.44245	9.2405	10.3018	9.01315	10.3375	7.71215	9.47225
D620	1	1345073	40	TT1321	81	-9.4	-3.54906	5.16679	3.10089	3.07036	0.0451500000000005	0.3326	-0.0184000000000006	0.6736	0.6736	6.39735	6.48045	6.28635	7.0479	6.4425	6.81305	6.26795	8.1083	11.8369	13.2556	11.8932	11.74245	6.4425	6.81305	6.26795	8.1083
D621	-1	1345151	38	TT1320	95	-11.6	-3.8293	5.0375	0.637549999999999	6.33141	0.0491499999999991	0.154399999999998	1.00365	-0.0873500000000007	1.00365	6.9657	6.7859	6.71935	9.6051	7.01485	6.94175	7.723	9.51775	9.94615	9.92055	10.31795	10.74555	7.01485	6.94175	7.723	9.51775
D622	-1	1345859	-15.5	TT1322	93	-5.6	-5.71712	7.42529	1.91585	7.90631	-0.00549999999999784	0.524150000000001	-0.324649999999998	-0.0594000000000001	0.524150000000001	9.18085	8.93555	9.47195	9.6583	9.29405	9.4597	9.1473	9.5989	13.15585	12.5003	13.41075	11.61965	9.29405	9.4597	9.1473	9.5989
D623	1	1346588	-713.5	NA	NA	NA	NA	6.7197	1.56864	6.78444	0.473200000000001	0.371499999999999	0.0587	0.18075	0.473200000000001	7.4493	8.1209	7.7343	10.65085	8.42555	8.8859	7.793	10.8316	8.0714	8.77765	8.66505	11.0584	8.42555	8.8859	7.793	10.8316
D624	-1	1354212	-1629	NA	NA	NA	NA	4.02929	3.23874	3.286	-0.0425500000000021	0.0968	0.27805	-0.922400000000001	0.27805	11.8822	11.1555	12.0165	10.8759	11.83965	11.2523	12.29455	9.9535	12.8578	11.7384	13.0321	14.64775	11.83965	11.2523	12.29455	9.9535
D625	1	1355326	515	NA	NA	NA	NA	5.26854	0.448260000000001	5.61252	0.253650000000001	0.20675	-0.00880000000000081	-0.510450000000002	0.253650000000001	7.2542	7.7074	7.84745	12.66205	7.98365	8.06975	7.83865	12.19745	7.59245	7.71565	8.53095	11.5384	7.98365	8.06975	7.83865	12.19745
D626	-1	1355878	37	TT1339	100	-13.7	-3.34078	4.27073	0.362540000000001	5.65671	-0.316249999999998	0.421099999999999	-0.459949999999999	-1.30185	0.421099999999999	9.9151	9.84695	9.59795	11.044	9.59885	10.26805	9.138	9.79285	10.62715	12.2297	10.3323	14.3469	9.59885	10.26805	9.138	9.79285
D627	-1	1360146	37.5	TT1347	100	-12.2	-4.58395	3.95124	1.87525	3.06922	-0.307900000000001	0.4291	-0.3016	-0.969650000000001	0.4291	6.8619	8.2647	7.87615	9.8304	6.95845	8.6938	7.57455	8.86075	11.24845	13.91815	11.88255	13.5185	6.95845	8.6938	7.57455	8.86075
D628	1	1363005	39.5	TT1348	100	-8.4	-5.66989	6.37632	0.472	6.28016	3.1876	1.4067	-0.0371000000000006	-0.0698000000000008	3.1876	9.1625	11.4969	6.73105	10.1752	12.41535	12.9036	7.3073	10.1054	14.4752	15.3959	11.2113	13.9413	12.41535	12.9036	7.3073	10.1054
D629	-1	1363086	41.5	TT1349	74	-6.1	-4.386	6.96272	2.45357	6.24947	-0.398400000000001	-0.3262	-0.26605	0.392799999999999	0.392799999999999	6.64455	6.8498	10.0902	9.14665	6.24615	6.5236	9.82415	9.53945	10.35635	8.31655	11.32825	10.01435	6.24615	6.5236	9.82415	9.53945
D630	-1	1365702	64.5	TT1352	100	-18.3	-5.05606	2.77311	0.16131	3.28942	-0.4413	-0.900250000000001	-0.5245	1.0806	1.0806	8.8231	8.03235	9.4374	7.9793	8.3818	7.1321	8.9129	9.15625	11.9457	12.26305	12.1901	11.6912	8.3818	7.1321	8.9129	9.15625
D631	-1	1367396	54	TT1355	85	-10.5	-3.60627	3.37557	0.93859	3.98232	-0.440650000000002	-0.666550000000001	-0.468449999999999	1.4028	1.4028	8.57375	8.35545	9.17855	9.3543	8.1331	7.6889	8.79345	10.7645	13.6761	14.00675	13.9012	14.72335	8.1331	7.6889	8.79345	10.7645
D632	-1	1372079	-3289	NA	NA	NA	NA	4.06357	1.76152	3.77056	-1.078	-0.3858	-0.529449999999999	1.0963	1.0963	11.0846	9.20605	10.6241	9.0251	10.0066	8.82025	10.09465	10.51335	12.97635	13.0508	13.16895	12.2511	10.0066	8.82025	10.09465	10.51335
D633	1	1375496	39.5	TT1361	90	-7.8	-5.18357	8.09416	1.73977	7.52175	0.227650000000001	-0.17325	-0.364849999999999	-1.16395	0.227650000000001	8.43545	6.53085	9.5223	10.7878	9.3812	7.45645	9.15745	10.38745	10.51955	10.00005	10.6733	10.7844	9.3812	7.45645	9.15745	10.38745
D634	1	1375998	54	TT1363	100	-13.2	-3.51934	6.97938	1.58232	6.03778	0.1088	0.45705	-0.0349000000000004	0.51315	0.51315	6.61235	6.6421	6.6597	9.04705	6.92365	7.2331	6.6248	9.5602	9.89295	9.2032	10.83865	10.56535	6.92365	7.2331	6.6248	9.5602
D635	-1	1376057	5	NA	NA	NA	NA	4.54992	2.11288	4.34839	-0.0395500000000002	-0.46865	-0.212899999999999	-0.15335	-0.0395500000000002	6.1856	6.65425	6.1921	8.30105	6.14605	6.1856	5.9792	8.3308	6.35945	6.5353	6.19455	8.2281	6.14605	6.1856	5.9792	8.3308
D636	-1	1376116	64	TT1365	100	-16.6	-5.20331	8.38777	3.37629	7.8872	-0.0187499999999998	-0.2121	-0.25395	0.1831	0.1831	6.35945	6.5353	6.19455	8.2281	6.3407	6.3232	5.9406	8.4112	9.48505	10.4176	9.0777	11.37255	6.3407	6.3232	5.9406	8.4112
D637	-1	1405063	47	TT1380	90	-6.6	-5.54885	5.01037	1.95495	4.66709	-0.4488	-0.2058	0.0685499999999992	-0.800400000000001	0.0685499999999992	6.7751	6.6801	5.86105	7.42945	6.3263	6.4743	5.9296	6.62905	10.2655	9.39825	8.5514	7.1811	6.3263	6.4743	5.9296	6.62905
D638	-1	1410704	41	TT1387	100	-10.1	-4.77986	7.18568	0.952269999999999	7.60079	0.1587	-0.217700000000001	0.0927500000000006	0.224850000000001	0.224850000000001	6.7993	6.0488	6.42855	6.627	6.958	5.8311	6.5213	6.85185	11.5883	11.16035	11.64565	10.95855	6.958	5.8311	6.5213	6.85185
D639	1	1416832	-25.5	NA	NA	NA	NA	8.21143	6.39433	3.4434	-0.0983999999999998	0.6454	-0.0888	-0.1753	0.6454	6.36335	5.79935	6.29305	6.8605	6.4649	6.44475	6.20425	7.52955	9.13235	7.07335	10.24755	7.72705	6.4649	6.44475	6.20425	7.52955
D640	-1	1416926	-1728.5	NA	NA	NA	NA	5.03495	2.6901	3.67842	-0.2462	-0.027400000000001	-0.3043	0.19755	0.19755	6.79915	6.2647	7.275	6.7759	6.84885	6.2373	6.9707	6.97345	11.9565	9.39505	13.05245	11.2605	6.84885	6.2373	6.9707	6.97345
D641	-1	1418693	38.5	TT1390	86	-7.3	-5.14563	6.8363	1.09597	7.79445	0.291700000000001	-0.0319499999999948	-0.0382499999999979	0.318300000000001	0.318300000000001	11.5895	8.9942	12.18725	10.64775	11.8812	9.1229	12.149	11.14585	15.6122	15.8596	15.5922	15.8099	11.8812	9.1229	12.149	11.14585
D642	1	1423664	105.5	NA	NA	NA	NA	6.46799	0.822979999999999	6.36528	-0.222750000000001	-0.3033	-0.451750000000001	-0.765199999999998	-0.222750000000001	10.73675	10.3202	11.29995	10.4793	11.0382	10.0169	10.8482	9.75665	13.6335	14.2484	14.48935	12.94125	11.0382	10.0169	10.8482	9.75665
D643	1	1423734	35.5	TT1393	100	-12	-5.57054	4.27373	0.186199999999999	5.65548	0.317400000000001	0.2309	-0.0493000000000006	0.69655	0.69655	6.41	6.2629	7.22475	8.61525	7.02885	6.4938	7.17545	9.3118	10.73675	10.3202	11.29995	10.4793	7.02885	6.4938	7.17545	9.3118
D644	-1	1424218	448.5	NA	NA	NA	NA	4.33919	0.369000000000002	4.69233	-0.0933499999999992	-0.357399999999998	-0.477900000000002	0.280750000000001	0.280750000000001	9.1147	8.8709	9.4662	10.48575	9.2005	8.80035	8.9883	10.7665	10.42265	10.4125	10.5051	11.5075	9.2005	8.80035	8.9883	10.7665
D645	-1	1426296	47	TT1397	88	-9	-4.44667	2.65397	0.998530000000001	2.7029	-0.123200000000001	-0.0258000000000003	-0.200900000000001	0.43275	0.43275	8.4197	6.8949	8.99705	6.44955	8.2965	6.8691	8.79615	6.95725	12.31215	11.49425	12.74775	10.19555	8.2965	6.8691	8.79615	6.95725
D646	-1	1427932	42	TT1399	100	-9.8	-5.34309	4.67268	0.1814	6.26936	0.035499999999999	-0.316649999999999	-0.3527	0.986499999999999	0.986499999999999	9.75205	7.039	10.56905	7.3032	9.78755	6.72235	10.21635	8.2897	13.44325	11.86595	13.45565	12.1659	9.78755	6.72235	10.21635	8.2897
D647	-1	1434826	40	TT1403	95	-6.3	-5.73339	2.25037	0.1173	3.20678	-0.401349999999998	-0.1875	-0.0259499999999999	0.491299999999999	0.491299999999999	8.13515	6.84905	8.6251	8.16785	7.79305	6.66155	8.59915	8.9187	15.0911	15.3399	15.3495	15.3491	7.79305	6.66155	8.59915	8.9187
D648	-1	1442357	-38	TT1410	74	-2	-5.5208	7.85881	1.56443	7.32878	-0.162700000000001	-0.0812999999999997	-0.3767	-0.187050000000002	-0.0812999999999997	9.5755	7.0882	10.33575	7.9173	9.4785	7.0069	9.95905	8.32715	10.5111	7.9572	10.9963	8.04815	9.4785	7.0069	9.95905	8.32715
D649	1	1445154	429	NA	NA	NA	NA	4.21732	1.27022	3.60782	0.584	0.87265	-0.6025	0.108549999999999	0.87265	7.2834	6.5383	7.9071	11.338	7.8674	7.41095	7.3046	11.5557	8.66055	8.12865	9.33715	11.61655	7.8674	7.41095	7.3046	11.5557
D650	-1	1445616	33	TT1413	100	-12.5	-4.70319	5.20102	0.26446	6.63445	-0.20815	-0.2987	-0.269549999999999	0.287599999999999	0.287599999999999	10.21645	6.7651	10.51915	7.8377	10.0083	6.4664	10.2496	8.1253	11.46365	9.884	12.8059	10.8201	10.0083	6.4664	10.2496	8.1253
D651	-1	1445672	89	NA	NA	NA	NA	7.68476	4.15692	7.99123	-0.163749999999999	-0.241	-0.426399999999999	-0.6091	-0.163749999999999	11.46365	9.884	12.8059	10.8201	11.2999	9.643	12.3795	10.38275	15.8227	15.23165	15.47295	14.93205	11.2999	9.643	12.3795	10.38275
D652	-1	1448619	58.5	TT1421	77	-7.8	-4.11141	5.76555	0.83727	6.30153	-0.0134500000000006	0.10385	-0.2567	0.000899999999997902	0.10385	8.6097	7.027	9.21725	11.25495	8.59625	7.13085	8.96055	11.25585	12.4165	13.90355	13.21245	14.97995	8.59625	7.13085	8.96055	11.25585
D653	1	1449999	-34.5	NA	NA	NA	NA	6.06077	1.22037	5.98837	0.312650000000001	0.486350000000001	0.217899999999999	-0.00914999999999822	0.486350000000001	6.6036	5.9684	7.24365	11.7807	8.1918	6.82915	7.67465	11.77155	6.5891	6.2364	6.8767	10.653	8.1918	6.82915	7.67465	11.77155
D654	-1	1450415	41.5	TT1424	90	-6.9	-5.65496	8.28246	4.96367	6.72478	-0.1298	-0.295200000000001	-0.4786	-0.289100000000001	-0.1298	7.54825	7.236	7.7711	8.74895	7.41845	6.9408	7.2925	8.45985	11.20725	11.36825	11.2389	9.8319	7.41845	6.9408	7.2925	8.45985
D655	1	1452175	1030.5	NA	NA	NA	NA	4.05111	0.111749999999999	5.16524	1.2727	-0.305349999999999	-0.0214499999999997	0.68235	1.2727	6.71765	6.14855	7.9533	7.42145	7.99035	5.94295	7.93185	8.1038	11.21855	11.53345	12.21575	11.2938	7.99035	5.94295	7.93185	8.1038
D656	-1	1452319	1945.5	NA	NA	NA	NA	5.51847	2.49263	4.49526	-0.29345	0.0459500000000004	-0.317450000000001	-0.122300000000001	0.0459500000000004	8.33985	7.46805	8.83865	8.2393	8.0464	7.514	8.5212	8.117	10.81025	10.5603	11.6958	9.62785	8.0464	7.514	8.5212	8.117
D657	-1	1453697	3323.5	NA	NA	NA	NA	7.29119	4.21869	6.0514	-0.213450000000002	-0.2563	-0.349299999999999	-0.467649999999999	-0.213450000000002	9.37265	10.56965	9.72015	9.5838	9.1592	10.31335	9.37085	9.11615	12.4609	14.2029	13.0406	14.6643	9.1592	10.31335	9.37085	9.11615
D658	1	1457986	-762	NA	NA	NA	NA	4.21459	0.663450000000001	4.23162	0.21335	0.7973	0.0305	-0.5754	0.7973	6.9902	7.41225	7.7203	9.792	7.5722	8.20955	7.7508	9.8208	13.3265	15.2192	13.76525	12.57415	7.5722	8.20955	7.7508	9.8208
D659	-1	1458081	52.5	TT1428	72	-4.7	-4.96848	4.39917	2.42013	4.62955	0.841849999999999	0.451350000000001	-1.2674	1.9158	1.9158	8.0897	6.6621	9.96745	7.5173	9.1036	7.11345	8.70005	9.4331	13.9247	12.7426	13.1238	13.52465	9.1036	7.11345	8.70005	9.4331
D660	-1	1463930	30.5	TT1433	76	-6.1	-4.63592	5.28778	0.51423	5.59754	-0.243099999999998	0.188	-0.132000000000001	-0.0339499999999999	0.188	9.63055	7.28235	9.4953	7.4134	9.38745	7.47035	9.3633	7.41215	10.77115	8.7398	10.66345	7.37515	9.38745	7.47035	9.3633	7.41215
D661	-1	1480148	37	TT1449	95	-8.1	-5.65927	3.0267	0.00954000000000033	4.76575	-0.712350000000001	0.10395	0.178799999999999	0.25735	0.25735	6.71845	6.08175	5.75515	6.282	6.0061	6.1857	5.93395	6.53935	8.98885	10.12005	8.85415	11.14755	6.0061	6.1857	5.93395	6.53935
D662	-1	1488512	36	TT1456	100	-12	-4.78237	5.86382	0.878410000000001	6.06867	-0.0273500000000002	-0.0762	0.322049999999999	0.385149999999999	0.385149999999999	6.3227	6.2908	5.7179	6.7352	6.29535	6.2146	6.03995	7.12035	9.691	10.5506	9.52185	10.23765	6.29535	6.2146	6.03995	7.12035
D663	-1	1511738	47	TT1481	100	-13.4	-5.31059	3.69203	1.17185	3.74447	-0.13335	-0.0187000000000008	0.141249999999999	0.523700000000002	0.523700000000002	6.6167	6.27735	6.034	6.1746	6.48335	6.25865	6.17525	7.1211	13.173	12.5016	12.80405	11.0273	6.48335	6.25865	6.17525	7.1211
D664	-1	1513470	34.5	TT1482	74	-5.5	-4.78029	3.87012	0.0816599999999994	5.22261	-0.3574	-0.214449999999999	0.0085999999999995	-0.104150000000001	0.0085999999999995	12.10435	10.5106	11.11495	10.80285	11.74695	10.29615	11.12355	10.7918	14.50485	13.00825	14.36075	13.3617	11.74695	10.29615	11.12355	10.7918
D665	1	1514191	-2500	NA	NA	NA	NA	3.51209	0.31969	3.74976	1.0448	2.00405	1.41785	-0.1153	2.00405	6.93155	6.1887	7.02445	11.28505	8.2155	8.84645	8.4423	11.16975	8.7973	8.2484	9.2933	12.5445	8.2155	8.84645	8.4423	11.16975
D666	-1	1517004	48	TT1483	79	-5	-5.1848	3.35019	0.293629999999999	4.72655	-0.25595	0.178050000000001	-0.2034	0.42405	0.42405	7.6332	6.41785	7.61285	6.1567	7.37725	6.5959	7.40945	6.58075	11.77995	12.58615	11.7633	11.27785	7.37725	6.5959	7.40945	6.58075
D667	1	1520022	41	TT1486	75	-7.4	-4.06491	4.24313	0.508460000000001	5.00453	2.02085	0.589049999999999	1.91885	0.64735	2.02085	7.4779	8.23675	8.09065	7.95625	10.38085	9.3625	10.0836	10.36675	10.09815	9.04235	11.0062	9.2759	10.38085	9.3625	10.0836	10.36675
D668	1	1522184	-2121	NA	NA	NA	NA	4.67387	1.03197	5.39367	-0.200399999999999	0.1226	-0.153150000000001	1.521	1.521	6.89985	7.95565	6.8826	7.49935	7.781	8.07825	7.3594	9.50935	12.42145	13.9026	12.3097	13.203	7.781	8.07825	7.3594	9.50935
D669	-1	1522292	51.5	TT1487	75	-4.8	-5.06961	7.10929	0.97742	7.31634	-0.135550000000001	0.616299999999999	0.163549999999999	-0.0396500000000017	0.616299999999999	7.00805	7.03565	6.57075	9.67215	6.8725	7.65195	6.7343	9.74515	10.7235	10.3232	10.4548	10.88445	6.8725	7.65195	6.7343	9.74515
D670	1	1525035	1138	NA	NA	NA	NA	3.56367	1.10076	3.71197	0.11725	0.1929	-0.344949999999999	-0.0874999999999986	0.1929	10.19205	10.1671	11.08985	10.30725	10.3093	10.36	10.7449	10.21975	13.6852	14.10895	14.3642	14.3248	10.3093	10.36	10.7449	10.21975
D671	1	1526126	47	TT1489	78	-10.2	-2.54803	7.89203	1.67194	8.03752	0.2546	0.481599999999999	0.0116500000000004	0.65855	0.65855	6.9256	6.10125	7.16475	7.7247	7.4242	6.58285	7.1764	8.38325	12.26645	13.12705	12.7827	12.78385	7.4242	6.58285	7.1764	8.38325
D672	-1	1526224	51	TT1490	83	-8	-4.61916	2.52528	1.08712	3.02084	-0.293849999999999	-0.10385	-0.0581999999999994	0.324349999999999	0.324349999999999	6.28305	5.7916	6.0374	9.21125	5.9892	5.68775	5.9792	9.5356	8.75325	9.00145	8.3999	11.22355	5.9892	5.68775	5.9792	9.5356
D673	-1	1529099	56	TT1492	82	-5.4	-5.3658	7.14662	5.31682	4.2628	-0.140199999999999	0.0191000000000008	-0.6347	-0.0858999999999988	0.0191000000000008	8.12145	7.57215	8.8394	9.1082	7.98125	7.59125	8.2047	9.0223	11.29075	12.57215	11.77135	12.54755	7.98125	7.59125	8.2047	9.0223
D674	-1	1529704	47.5	TT1493	85	-4.5	-5.53079	5.35512	0.923730000000001	5.05863	-0.524349999999998	0.1174	-0.492749999999999	0.14565	0.14565	10.22205	10.23405	10.62725	12.0878	9.7529	10.35145	10.1393	12.27705	14.71085	14.52455	15.29195	15.19825	9.7529	10.35145	10.1393	12.27705
D675	1	1532738	1777	NA	NA	NA	NA	6.79081	6.03811	3.52038	1.22665	-0.2979	0.86215	0.118500000000001	1.22665	7.66635	7.93825	8.32175	10.2048	9.3859	7.64035	9.1839	10.3233	11.3591	12.37755	12.5123	12.81755	9.3859	7.64035	9.1839	10.3233
D676	-1	1532877	-796	NA	NA	NA	NA	6.03811	3.06141	4.90119	-0.353000000000002	-0.349	-0.248799999999999	0.373699999999999	0.373699999999999	9.326	7.98105	9.648	8.991	8.973	7.63205	9.3992	9.3647	11.3687	10.0095	11.7931	11.7102	8.973	7.63205	9.3992	9.3647
D677	-1	1534653	980	NA	NA	NA	NA	6.54153	1.41095	7.06075	-0.1388	0.15195	-0.4884	-0.166399999999999	0.15195	9.5947	7.96455	10.27985	10.84035	9.4559	8.1165	9.79145	10.67395	13.58115	12.3538	14.03	13.94155	9.4559	8.1165	9.79145	10.67395
D678	-1	1542080	4433	NA	NA	NA	NA	2.93051	1.11881	3.84613	-0.302099999999999	-0.0639000000000003	-0.147600000000001	0.0466499999999996	0.0466499999999996	11.2506	7.8209	11.3748	8.2502	10.9485	7.757	11.2272	8.63505	14.16565	12.70605	14.44315	12.01915	10.9485	7.757	11.2272	8.63505
D679	1	1547137	-244	NA	NA	NA	NA	3.29127	1.66437	4.56021	1.21415	0.479499999999998	0.380999999999998	0.0471000000000004	1.21415	7.1685	8.1413	7.97995	11.77065	8.71035	10.37985	8.36095	11.81775	8.19125	8.33355	9.3992	11.63515	8.71035	10.37985	8.36095	11.81775
D680	-1	1547519	-8427.5	NA	NA	NA	NA	7.38388	0.0812499999999989	7.56226	-0.0382999999999996	-0.231400000000002	-0.174000000000001	0.749000000000001	0.749000000000001	10.79205	9.30645	11.31555	8.36635	10.75375	9.35565	11.14155	9.1672	10.61685	9.3912	10.9832	9.16635	10.75375	9.35565	11.14155	9.1672
D681	-1	1547587	-8359.5	NA	NA	NA	NA	5.48046	0.01126	6.61424	-0.288500000000001	0.978399999999999	-0.453999999999999	0.11505	0.978399999999999	10.54455	9.48035	10.92375	9.12565	10.25605	10.45875	10.46975	9.2407	12.647	12.0942	13.7558	13.2164	10.25605	10.45875	10.46975	9.2407
D682	1	1548174	-1281	NA	NA	NA	NA	4.01595	0.305569999999999	4.65368	0.656699999999999	0.927100000000001	0.255149999999999	-0.776000000000003	0.927100000000001	8.062	8.3445	9.0144	11.7695	9.4245	10.27935	9.26955	11.432	7.936	8.3703	8.6411	10.74815	9.4245	10.27935	9.26955	11.432
D683	1	1550169	1912	NA	NA	NA	NA	7.97555	6.35807	7.03594	1.4064	0.80825	0.6828	-0.0677500000000002	1.4064	6.48355	6.78465	6.94195	10.29145	8.1145	7.7755	7.62475	10.2237	11.7145	12.3177	11.79435	12.751	8.1145	7.7755	7.62475	10.2237
D684	-1	1550255	-5691.5	NA	NA	NA	NA	5.40617	-0.0377299999999998	5.88084	0.232500000000001	0.216800000000001	-0.9559	0.2601	0.2601	7.50405	8.48465	8.35475	8.73765	7.73655	8.70145	7.39885	8.99775	10.89715	11.96	11.51595	12.53705	7.73655	8.70145	7.39885	8.99775
D685	1	1551625	456	NA	NA	NA	NA	6.71215	2.55305	5.59483	0.638500000000001	-0.178700000000001	0.0579499999999999	-0.485200000000001	0.638500000000001	8.3677	10.49675	9.5581	10.1307	9.0062	10.31805	9.61605	9.6455	12.8796	13.12145	13.9291	12.32995	9.0062	10.31805	9.61605	9.6455
D686	1	1551798	283	NA	NA	NA	NA	6.06844	2.656	4.84665	0.83	0.242100000000001	0.516499999999997	0.2523	0.83	7.44975	8.40025	8.35495	10.37215	8.4584	8.64235	8.88985	10.62445	10.12895	12.1465	10.8634	10.77	8.4584	8.64235	8.88985	10.62445
D687	-1	1551922	-4024.5	NA	NA	NA	NA	4.99427	1.02573	5.4159	0.0788000000000002	0.1806	-0.5717	1.01805	1.01805	7.90925	7.81935	8.10595	7.8384	7.98805	7.99995	7.53425	9.3593	11.482	10.5815	10.5832	10.16975	7.98805	7.99995	7.53425	9.3593
D688	-1	1555980	33.5	TT1507	100	-10.9	-5.09245	2.89024	1.04474	3.43638	-0.158049999999999	0.16915	-0.52745	-0.0944499999999984	0.16915	12.15	10.04135	11.5483	11.7564	12.0597	10.2105	11.02085	12.0861	12.5407	12.1654	12.30155	13.45865	12.0597	10.2105	11.02085	12.0861
D689	-1	1560346	35.5	TT1509	100	-13.7	-5.43866	4.18453	-0.0875300000000001	6.13795	1.50525	0.7491	0.645800000000001	0.585899999999999	1.50525	8.20635	7.07615	10.04055	9.0091	9.7116	7.82525	10.68635	9.595	12.6627	12.154	12.6625	12.98505	9.7116	7.82525	10.68635	9.595
D690	1	1561893	-1582.5	NA	NA	NA	NA	3.79436	0.130640000000001	4.31648	0.1928	0.358550000000001	-0.38335	-0.33835	0.358550000000001	6.6254	6.69765	6.5144	11.22865	6.8182	7.0562	6.13105	10.8903	7.55365	7.7018	7.8027	12.0085	6.8182	7.0562	6.13105	10.8903
D691	-1	1564673	41	TT1513	100	-9.7	-4.93365	5.96957	4.92587	5.45691	-0.33145	0.12485	-0.0166000000000004	-0.9908	0.12485	8.8531	6.99865	9.7929	7.75625	9.1933	7.1235	9.7763	6.76545	12.51125	12.28165	14.3819	12.19515	9.1933	7.1235	9.7763	6.76545
D692	-1	1567155	42.5	TT1516	100	-9.3	-4.89054	4.92587	0.8582	4.62553	-0.4654	-0.2391	-0.109850000000001	-0.0841500000000011	-0.0841500000000011	6.56805	7.06635	7.24435	7.81905	6.4815	6.82725	7.1345	7.7349	11.35755	14.85645	13.72075	15.39405	6.4815	6.82725	7.1345	7.7349
D693	-1	1568021	38.5	TT1519	93	-8.3	-5.1925	7.10248	1.83062	6.36271	-0.5113	0.338099999999999	-0.0586500000000001	0.280049999999999	0.338099999999999	7.98345	8.09285	6.6981	6.37625	7.47215	8.43095	6.63945	6.8137	11.22645	10.3031	10.3473	7.6574	7.47215	8.43095	6.63945	6.8137
D694	-1	1570249	2266.5	NA	NA	NA	NA	1.93422	0.71078	3.09125	-0.33365	-0.372249999999999	0.0238499999999995	0.945950000000002	0.945950000000002	10.78545	10.926	10.75685	7.20745	10.55795	10.55375	10.7807	8.1534	13.3249	13.7343	13.48115	11.9184	10.55795	10.55375	10.7807	8.1534
D695	-1	1574461	56	TT1525	93	-8.5	-5.14563	4.88762	0.342000000000001	5.57268	-0.246049999999999	0.4491	-0.107050000000001	-0.308999999999999	0.4491	11.19475	10.6722	10.93835	10.267	10.97735	11.1213	10.8313	9.958	12.87725	13.09815	13.3132	13.11225	10.97735	11.1213	10.8313	9.958
D696	1	1579352	72	TT1527	100	-13	-4.39166	3.11527	0.0221	4.02395	-0.51505	0.00110000000000099	0.391450000000001	-0.425649999999999	0.391450000000001	12.25345	12.7164	12.61835	11.5284	11.9986	12.7175	13.0098	11.28335	13.54705	14.5811	14.26325	12.92265	11.9986	12.7175	13.0098	11.28335
D697	1	1580848	81.5	NA	NA	NA	NA	8.082	5.89228	7.21905	-0.171099999999997	-0.0372000000000003	-0.779450000000001	-0.152150000000001	-0.0372000000000003	11.2078	10.78185	11.39345	10.1821	11.04405	10.74465	10.614	10.02995	13.3655	14.1491	14.32945	12.33595	11.04405	10.74465	10.614	10.02995
D698	1	1580887	42.5	TT1529	85	-8.2	-4.66537	4.73088	0.274740000000001	6.06294	1.1762	0.4882	0.281649999999999	0.2098	1.1762	6.25285	6.6586	6.7826	9.4031	7.42905	7.1468	7.06425	9.65595	11.69875	12.364	12.94935	11.0538	7.42905	7.1468	7.06425	9.65595
D699	-1	1581026	45.5	TT1532	100	-12.4	-4.65895	7.19404	0.0421600000000009	8.14532	0.621950000000001	-0.028550000000001	-0.0996500000000005	0.818100000000001	0.818100000000001	6.40045	6.69115	6.60445	8.5108	7.0224	6.6626	6.5048	9.3289	11.8809	11.55345	11.91295	13.35475	7.0224	6.6626	6.5048	9.3289
D700	-1	1585189	45.5	TT1534	90	-6.4	-5.53288	5.25517	0.424570000000001	5.65942	0.2235	-0.0896999999999997	0.0914999999999999	0.178899999999999	0.2235	7.4186	6.4524	7.42535	9.18835	7.6421	6.3627	7.51685	9.36725	14.7842	13.05275	14.696	14.7051	7.6421	6.3627	7.51685	9.36725
D701	-1	1587554	32	TT1535	83	-6.9	-4.76892	6.6151	2.14592	6.90681	-0.23455	-0.161349999999999	0.30115	0.253049999999998	0.30115	14.50135	12.21895	13.6122	14.32355	14.2668	12.0576	14.04605	14.5766	15.0892	13.65755	14.85685	15.0139	14.2668	12.0576	14.04605	14.5766
D702	-1	1587792	41	TT1538	100	-13.8	-5.88565	6.46548	2.77602	5.36988	0.1191	-0.23455	0.452	0.938500000000001	0.938500000000001	7.44845	7.16505	8.4798	8.08965	7.9798	6.9305	8.9318	9.02815	12.2993	13.65585	12.68635	11.15305	7.9798	6.9305	8.9318	9.02815
D703	1	1587988	111.5	NA	NA	NA	NA	4.37262	0.38358	5.9557	-0.0767000000000007	-0.00870000000000104	-0.49645	-0.91385	-0.00870000000000104	6.38245	6.0355	6.30445	12.01675	6.30575	6.0268	5.808	11.1029	9.14235	9.4864	10.13185	13.00685	6.30575	6.0268	5.808	11.1029
D704	-1	1590393	33.5	TT1541	100	-7.7	-5.7946	7.35716	4.06406	5.0858	0.016099999999998	0.0216499999999993	-0.110949999999999	-0.3133	0.0216499999999993	11.21525	9.7506	11.5491	10.49525	11.23135	9.77225	11.70645	10.18195	12.25465	11.3355	13.00205	12.54585	11.23135	9.77225	11.70645	10.18195
D705	-1	1592637	77	NA	NA	NA	NA	2.85178	1.01814	2.75176	-0.518500000000001	-0.165050000000001	0.00340000000000096	-0.878	0.00340000000000096	12.67415	11.7728	13.58245	13.64185	12.15565	11.60775	13.58875	12.76385	14.57825	15.02165	15.3072	15.30235	12.15565	11.60775	13.58875	12.76385
D706	1	1596148	-913	NA	NA	NA	NA	5.72737	0.0819500000000009	6.48376	0.538200000000001	1.1875	-0.0618500000000015	-1.78755	1.1875	7.47205	6.8393	8.10945	12.97885	8.70485	8.0268	8.0476	12.01725	7.2597	7.4937	7.7818	8.52305	8.70485	8.0268	8.0476	12.01725
D707	-1	1600117	-265.5	NA	NA	NA	NA	6.62924	2.57764	5.57305	0.344950000000002	0.407000000000002	-0.3586	-0.0257999999999985	0.407000000000002	6.71055	8.62595	6.56335	7.3629	7.05785	9.6228	6.20475	8.32955	6.63135	8.9018	7.31715	7.37955	7.05785	9.6228	6.20475	8.32955
D708	1	1600347	35.5	TT1554	100	-15.3	-5.252	4.18487	0.89808	3.92622	2.4261	-0.564050000000001	0.83835	-0.405800000000001	2.4261	8.01105	7.7665	9.96825	8.22845	10.43715	7.20245	10.8066	8.08135	14.94035	12.76265	15.32255	11.2046	10.43715	7.20245	10.8066	8.08135
D709	-1	1600412	29.5	TT1555	100	-15.3	-3.56366	5.87557	2.90618	4.76853	0.0747000000000027	-0.229100000000001	0.233650000000002	0.487400000000001	0.487400000000001	7.3191	9.17665	7.1053	7.4678	8.23415	10.1016	7.5371	8.5684	10.3303	9.8738	10.0134	8.3394	8.23415	10.1016	7.5371	8.5684
D710	-1	1604939	47	TT1562	71	-7.5	-3.61591	4.03299	2.54791	4.00978	0.463100000000001	0.174249999999999	-0.0171500000000009	2.3524	2.3524	10.27535	9.7113	10.4896	6.92035	10.73845	9.91785	10.47245	9.27275	13.233	11.90555	13.23495	11.3828	10.73845	9.91785	10.47245	9.27275
D711	1	1611227	1119	NA	NA	NA	NA	4.92935	0.49596	5.92216	0.1494	0.0662000000000011	0.40265	0.897150000000002	0.897150000000002	7.19085	6.67335	8.0121	8.6779	9.3145	7.6385	8.9929	9.57505	8.54155	8.4236	9.84175	10.66665	9.3145	7.6385	8.9929	9.57505
D712	-1	1613973	51	TT1568	81	-5.9	-5.22006	4.72558	0.0791899999999988	6.04573	-0.672450000000001	-0.145799999999999	-0.77805	0.26825	0.26825	8.5401	8.52455	8.6872	8.61775	7.86765	8.37875	7.90915	8.95825	9.9738	10.70605	9.191	11.6762	7.86765	8.37875	7.90915	8.95825
D713	-1	1619939	56	TT1571	95	-8.1	-5.47159	6.74543	2.72499	6.12615	-0.268650000000001	0.10345	-0.4893	0.19	0.19	10.08425	10.66915	10.9771	8.682	9.8156	10.7726	10.4878	8.872	11.5266	11.7426	12.2138	9.5561	9.8156	10.7726	10.4878	8.872
D714	-1	1624203	53	TT1573	70	-3.8	-5.08824	6.88726	0.201549999999999	7.08161	-0.290800000000001	-0.366050000000001	-0.248700000000001	-0.0842499999999999	-0.0842499999999999	10.7959	9.02915	10.69695	7.8986	10.5051	8.6631	10.44825	7.81435	14.67155	14.32	14.56755	13.76205	10.5051	8.6631	10.44825	7.81435
D715	-1	1628062	40	TT1574	89	-3.5	-6.04324	2.74208	0.17911	4.19449	-0.3123	-0.0477999999999987	-0.00685000000000002	0.353899999999999	0.353899999999999	13.3527	11.5899	12.88295	9.42095	13.0404	11.5421	12.8761	9.8579	14.243	14.1766	13.9464	13.1612	13.0404	11.5421	12.8761	9.8579
D716	-1	1635645	46	TT1576	100	-18.2	-3.46336	7.93555	7.71305	3.5598	-0.497949999999999	-0.0762000000000018	-0.3895	-0.80725	-0.0762000000000018	8.61365	11.12385	8.5229	9.0642	8.1157	11.1098	8.1334	8.25695	10.78745	13.50135	11.54575	15.0075	8.1157	11.1098	8.1334	8.25695
D717	-1	1636106	48.5	TT1580	77	-8.5	-3.70902	7.59155	1.51966	7.52019	-0.4458	0.512900000000002	-0.7309	-1.9003	0.512900000000002	9.47855	10.0751	9.93585	11.95075	9.03275	10.7631	9.20495	10.05045	10.6817	10.74475	11.9828	11.45455	9.03275	10.7631	9.20495	10.05045
D718	1	1637946	43	TT1584	87	-8.2	-4.74012	7.55414	2.03449	6.7663	0.494349999999999	-0.241599999999998	0.0502000000000002	0.2988	0.494349999999999	6.9342	6.4855	7.08695	9.25285	7.741	6.87485	7.13715	9.55165	10.8842	10.5242	10.91285	12.68135	7.741	6.87485	7.13715	9.55165
D719	-1	1638031	42	TT1583	85	-8.2	-4.62957	5.15929	4.87679	4.85174	-0.166650000000001	-0.207549999999999	-0.0490500000000011	-0.194100000000001	-0.0490500000000011	8.6097	7.81255	8.6506	10.0926	8.44305	7.667	8.60155	9.8985	13.2163	11.80975	13.82645	13.10335	8.44305	7.667	8.60155	9.8985
D720	-1	1639050	25	TT1585	100	-15	-4.95896	5.35007	0.672699999999999	5.43942	-0.0571999999999999	0.176449999999999	-0.062050000000001	-0.102350000000001	0.176449999999999	11.8213	10.00095	12.2585	12.28855	11.8397	10.1774	12.19645	12.51905	14.58535	15.7636	14.69065	15.30685	11.8397	10.1774	12.19645	12.51905
D721	-1	1642529	49	TT1587	93	-10.3	-3.90163	5.2746	2.36913	4.14277	-0.107950000000001	-0.185550000000001	-0.0823999999999998	-0.120899999999999	-0.0823999999999998	13.02235	9.5514	13.2259	8.85945	13.0471	9.36585	13.1435	9.2826	15.275	14.3875	14.84645	13.307	13.0471	9.36585	13.1435	9.2826
D722	-1	1643348	868	NA	NA	NA	NA	5.65146	3.51367	3.50605	-0.0198	0.422549999999999	-0.0872499999999992	0.447150000000001	0.447150000000001	12.922	11.13735	12.48645	9.4283	12.9022	11.5599	12.3992	10.2843	14.21355	14.5974	13.88915	11.67	12.9022	11.5599	12.3992	10.2843
D723	-1	1649804	50	TT1591	100	-10.2	-5.13137	3.49767	1.46203	4.39738	1.3643	-0.4074	-0.478299999999999	0.89625	1.3643	7.2135	6.9632	9.41765	5.77355	8.80615	6.5558	8.93935	6.6698	13.02855	13.01495	13.65625	10.1541	8.80615	6.5558	8.93935	6.6698
D724	-1	1652341	37	TT1593	100	-13	-4.78149	4.65629	0.396800000000001	6.02582	0.255800000000001	0.122149999999998	0.593699999999998	-0.848899999999999	0.593699999999998	11.5535	8.35215	11.198	6.16235	11.8093	8.4743	11.7917	5.60035	14.71485	13.7447	15.22215	13.2316	11.8093	8.4743	11.7917	5.60035
D725	-1	1658631	86	NA	NA	NA	NA	6.60367	5.36112	3.2817	-0.112799999999998	-0.65035	0.25755	-0.7149	0.25755	11.8436	10.79125	12.3343	8.209	11.89145	10.1409	12.59185	7.7905	15.0055	14.2947	15.6009	12.8993	11.89145	10.1409	12.59185	7.7905
D726	1	1661190	-1494	NA	NA	NA	NA	5.35522	1.08811	6.35129	-0.112649999999999	-0.275849999999999	0.0686000000000009	-0.216349999999998	0.0686000000000009	6.88825	6.9112	7.60865	10.92515	8.3183	7.82435	7.80015	10.8774	7.36735	10.19735	8.46585	11.0929	8.3183	7.82435	7.80015	10.8774
D727	-1	1661256	2711	NA	NA	NA	NA	6.09697	2.74249	5.78987	-0.304949999999998	0.21165	-0.314000000000002	-0.853399999999999	0.21165	8.8561	7.55745	9.41145	8.59855	8.63405	7.7827	9.13885	7.9178	12.1231	12.48445	12.73165	12.7738	8.63405	7.7827	9.13885	7.9178
D728	1	1662259	-2563	NA	NA	NA	NA	4.0508	2.03118	3.571	0.63135	0.068649999999999	0.1391	2.00485	2.00485	6.2586	5.76905	6.27255	7.5412	6.88995	6.0149	6.41165	9.54605	10.98505	11.2654	11.24955	11.76495	6.88995	6.0149	6.41165	9.54605
D729	-1	1662354	-2000.5	NA	NA	NA	NA	6.887	3.2839	5.47281	-0.487349999999998	-0.194250000000001	-0.152449999999998	-0.4125	-0.152449999999998	8.80775	6.13995	9.55445	5.89075	8.5437	6.96885	9.402	6.0889	10.77025	10.01735	11.3836	10.549	8.5437	6.96885	9.402	6.0889
D730	-1	1664396	41.5	TT1604	82	-5	-5.34555	7.97972	2.24299	8.18998	0.9358	0.4332	0.0519999999999996	-0.114400000000002	0.9358	6.54125	5.77405	8.0121	8.3921	7.47705	6.20725	8.0641	8.2777	12.54845	12.268	12.8664	12.6264	7.47705	6.20725	8.0641	8.2777
D731	-1	1668389	40.5	TT1606	100	-10.2	-5.86609	2.7953	2.67873	3.93098	-0.374049999999999	0.350999999999999	0.14105	0.542949999999999	0.542949999999999	12.7598	11.14045	12.11165	10.06355	12.8257	11.49145	12.44745	11.0297	14.4344	14.82	13.96595	13.81045	12.8257	11.49145	12.44745	11.0297
D732	1	1669265	1467	NA	NA	NA	NA	4.0584	1.34474	4.67871	-0.242849999999999	0.151199999999999	-0.2493	0.3781	0.3781	6.40565	6.14385	6.34855	9.2488	6.18345	6.29505	6.09925	9.6269	9.5027	10.7896	9.52165	11.2148	6.18345	6.29505	6.09925	9.6269
D733	-1	1669358	1009.5	NA	NA	NA	NA	3.39474	1.25122	4.16015	-0.0329000000000015	-0.139349999999999	0.0347000000000008	1.3912	1.3912	9.3581	7.76795	8.79725	7.8862	9.6603	7.6286	9.1301	9.28115	10.89075	10.3507	10.5371	10.2867	9.6603	7.6286	9.1301	9.28115
D734	1	1670693	39	TT1610	100	-16.4	-2.71593	6.07722	1.36281	6.07561	0.220900000000002	0.2151	-0.223850000000001	-0.0397000000000016	0.220900000000002	7.5451	6.74805	8.1113	10.79605	7.80715	6.96315	8.1162	10.75635	8.50345	9.9385	9.2179	11.4873	7.80715	6.96315	8.1162	10.75635
D735	-1	1670769	37	TT1609	100	-16.4	-4.73448	7.20583	0.90198	6.64481	0.8774	-0.471349999999999	0.0233000000000008	-1.9475	0.8774	12.6979	12.3743	13.41405	13.0435	13.5753	11.90295	13.57015	11.605	13.52615	12.7553	13.783	12.9085	13.5753	11.90295	13.57015	11.605
D736	-1	1675444	42	TT1612	83	-8.3	-4.40232	1.50741	0.28167	3.41204	-0.132600000000002	-0.216949999999999	0.0167999999999999	0.0923499999999997	0.0923499999999997	12.1211	10.2823	11.25165	9.9418	11.9885	10.06535	11.26845	10.318	13.58195	11.4961	13.4519	12.71155	11.9885	10.06535	11.26845	10.318
D737	-1	1677865	40.5	TT1614	100	-10	-5.35459	1.85331	-0.0302100000000003	2.87704	0.728400000000001	0.0197500000000002	-0.2151	1.4954	1.4954	9.2506	6.9991	10.91765	7.18155	10.05415	7.01885	10.70255	8.823	11.78305	10.85515	12.29	9.46855	10.05415	7.01885	10.70255	8.823
D738	-1	1677926	101.5	NA	NA	NA	NA	4.62277	0.791870000000001	5.76465	0.0684000000000005	-0.181099999999997	-0.40935	0.0721000000000007	0.0721000000000007	11.78305	10.85515	12.29	9.46855	11.8582	10.67405	11.88065	9.6146	14.4913	14.2041	15.16195	12.9153	11.8582	10.67405	11.88065	9.6146
D739	-1	1682463	40	TT1624	100	-9.6	-6.04324	5.48174	0.884	6.81396	0.0204500000000003	-0.56765	0.0242999999999984	0.940349999999999	0.940349999999999	11.1999	9.6526	11.99975	5.9962	11.4879	9.08495	12.02405	7.0482	14.23735	13.06855	15.3028	10.7165	11.4879	9.08495	12.02405	7.0482
D740	-1	1683706	46	TT1626	100	-19.2	-4.90266	5.23482	1.90702	4.13318	-0.162100000000001	-0.3263	-0.134200000000002	-0.831600000000002	-0.134200000000002	13.9429	13.49885	14.53195	10.99605	13.8896	13.17255	14.4133	10.16445	14.26455	13.70315	14.96935	11.73465	13.8896	13.17255	14.4133	10.16445
D741	-1	1685484	39	TT1628	100	-12	-5.48054	6.70787	5.45487	4.42798	-0.2323	-0.169599999999999	0.0782500000000006	0.0143999999999984	0.0782500000000006	11.8277	10.17355	12.21235	9.0891	11.5954	10.00395	12.2906	9.3299	13.5792	13.2191	13.5882	12.4895	11.5954	10.00395	12.2906	9.3299
D742	1	1685619	-1959	NA	NA	NA	NA	4.04085	2.73072	3.51924	0.3628	0.88765	-0.24475	0.0401500000000006	0.88765	6.7909	6.5388	7.6149	10.6792	7.65145	7.755	7.37015	11.0807	6.928	7.2809	7.49155	10.45735	7.65145	7.755	7.37015	11.0807
D743	1	1687846	-4186	NA	NA	NA	NA	2.54662	0.22795	3.49464	-0.11005	-1.1205	-0.93095	0.148949999999999	0.148949999999999	6.72295	6.93095	7.21815	10.51925	6.9893	6.651	6.62755	10.6682	7.29285	11.7436	8.4979	11.0374	6.9893	6.651	6.62755	10.6682
D744	-1	1687891	37	TT1629	100	-10	-6.12458	4.07341	1.26442	5.06071	-0.033949999999999	0.0211000000000006	0.0866000000000007	-0.132899999999999	0.0866000000000007	13.21965	10.86505	13.37435	11.56565	13.1879	10.88615	13.46095	11.8712	14.52605	15.27825	14.19515	13.0851	13.1879	10.88615	13.46095	11.8712
D745	-1	1691120	41.5	TT1630	100	-11.8	-5.95286	6.1653	4.03693	3.11364	0.0447999999999995	-0.18685	0.00464999999999982	0.379900000000001	0.379900000000001	7.0071	6.8218	6.6797	9.65765	7.0519	6.63495	6.68435	10.1784	8.9088	10.18205	8.97085	13.29295	7.0519	6.63495	6.68435	10.1784
D746	-1	1692309	45	TT1631	79	-5.3	-5.24129	8.24162	6.145	3.0039	0.0553499999999998	-0.461	-0.3434	1.25025	1.25025	7.73005	7.7881	8.21135	7.77065	7.7854	7.3271	7.86795	9.33975	14.13945	13.13535	14.65875	14.14715	7.7854	7.3271	7.86795	9.33975
D747	-1	1696728	4464	NA	NA	NA	NA	5.31188	1.96327	4.59052	-0.0213500000000009	-0.21115	0.0767000000000007	-0.1591	0.0767000000000007	7.41335	6.41385	6.3387	7.8596	7.48085	6.2027	6.5173	7.7005	12.592	11.23975	11.3452	12.86625	7.48085	6.2027	6.5173	7.7005
D748	-1	1698772	-2690.5	NA	NA	NA	NA	7.74182	5.83842	3.0998	-0.0718499999999995	-0.113	-0.16395	0.186449999999997	0.186449999999997	7.2866	6.96945	7.42405	9.27155	7.21475	6.85645	7.2601	9.458	10.09845	9.98165	10.56885	12.23185	7.21475	6.85645	7.2601	9.458
D749	-1	1701505	42.5	TT1636	100	-10.4	-4.68424	5.87892	1.32389	5.67066	0.00305	-0.48735	-0.269500000000001	0.31955	0.31955	7.5687	7.47215	8.2557	11.59645	7.57175	6.9848	7.9862	11.916	11.07395	11.746	10.7034	14.4728	7.57175	6.9848	7.9862	11.916
D750	-1	1707977	39	TT1648	100	-10.6	-5.31059	8.39343	3.92522	8.98166	-0.0957500000000007	0.0268999999999977	-0.392099999999999	-0.3771	0.0268999999999977	9.57505	9.55355	9.2169	10.26725	9.4793	9.60045	8.8248	9.89015	14.6105	13.29055	14.6956	13.6437	9.4793	9.60045	8.8248	9.89015
D751	-1	1710919	52.5	TT1650	100	-10.2	-5.64006	7.04307	6.41277	3.3452	0.197249999999999	-0.0861500000000017	-0.284650000000001	0.185750000000001	0.197249999999999	9.5913	7.60355	10.41895	6.5932	9.96885	7.5978	10.1343	6.97755	13.06955	13.46275	13.4664	10.6216	9.96885	7.5978	10.1343	6.97755
D752	1	1720979	-1956	NA	NA	NA	NA	5.95652	3.59241	5.68772	0.219600000000002	0.216950000000002	0.2515	0.078850000000001	0.2515	7.7891	7.90495	7.79805	11.19915	8.21225	8.1534	8.04955	11.278	11.6461	12.583	12.2842	13.6759	8.21225	8.1534	8.04955	11.278
D753	-1	1721241	-2004	NA	NA	NA	NA	6.19127	3.48114	4.57716	-0.247749999999998	-0.445500000000001	-0.158099999999999	-0.109	-0.109	8.17685	10.5182	8.8602	11.50915	8.22765	10.1584	8.7021	11.40015	7.95075	9.7563	8.4194	11.6164	8.22765	10.1584	8.7021	11.40015
D754	-1	1721295	-1950	NA	NA	NA	NA	7.96962	6.78647	5.39898	-0.0785000000000018	0.0512500000000014	-0.193149999999999	-0.226599999999999	0.0512500000000014	7.95075	9.7563	8.4194	11.6164	8.2493	9.842	8.22625	11.3898	10.9439	13.262	11.7807	14.97855	8.2493	9.842	8.22625	11.3898
D755	1	1723322	-193.5	NA	NA	NA	NA	8.24815	7.83624	3.3483	1.0034	0.80875	0.5907	-0.0176499999999997	1.0034	8.1399	8.31485	8.60075	9.9311	9.5837	9.6729	9.2574	10.20135	11.1413	11.6735	11.53695	12.02295	9.5837	9.6729	9.2574	10.20135
D756	-1	1723469	224	NA	NA	NA	NA	7.91874	3.69572	7.18407	1.1382	-0.161800000000001	1.30435	0.303650000000001	1.30435	8.0796	8.23515	7.89955	9.4358	9.2178	8.07335	9.2039	10.8982	9.0479	8.05615	8.51945	10.66475	9.2178	8.07335	9.2039	10.8982
D757	-1	1723562	317	NA	NA	NA	NA	8.07486	6.08908	6.0851	-0.53125	-0.27835	-0.0112000000000005	-0.100399999999999	-0.0112000000000005	9.40025	8.16415	8.56005	12.1022	8.869	7.8858	8.54885	12.1164	10.8999	9.4939	9.99825	13.80095	8.869	7.8858	8.54885	12.1164
D758	1	1725281	62.5	TT1668	100	-11.1	-5.74288	6.20098	2.82339	5.86322	0.18805	0.352749999999999	0.0215499999999977	-0.846850000000002	0.352749999999999	6.44195	5.9113	6.2913	10.3639	6.63	6.26405	6.42615	9.70065	13.1253	14.97005	12.1743	15.48445	6.63	6.26405	6.42615	9.70065
D759	-1	1725559	59.5	TT1669	86	-7.4	-5.23765	5.73597	5.10992	4.68551	0.1417	-0.15225	0.793100000000001	-0.5686	0.793100000000001	8.5093	7.2255	7.54575	10.51195	8.651	7.07325	8.33885	9.94335	12.52425	11.6974	13.37425	12.66835	8.651	7.07325	8.33885	9.94335
D760	1	1728391	-3047.5	NA	NA	NA	NA	8.41272	4.29692	7.21646	0.614050000000001	0.521100000000001	-0.177	0.1691	0.614050000000001	6.8787	6.66095	7.8033	12.107	7.9841	7.18205	7.6263	12.2761	6.6476	6.77385	7.07015	10.12545	7.9841	7.18205	7.6263	12.2761
D761	-1	1732003	50	TT1672	100	-13.4	-5.38047	7.51827	5.78973	3.778	-0.18595	-0.0521499999999993	-0.346449999999999	0.2166	0.2166	8.89785	7.70375	9.38285	6.77805	8.7119	7.6516	9.0364	6.99465	12.13095	12.85275	12.4162	12.45655	8.7119	7.6516	9.0364	6.99465
D762	1	1735174	29.5	TT1673	100	-11.3	-6.15536	5.76809	2.13322	6.75752	1.2818	0.1996	0.00874999999999915	0.282599999999999	1.2818	7.05575	6.84825	9.12255	8.6797	8.33755	7.04785	9.1313	8.9623	11.14525	8.54485	12.18535	8.5073	8.33755	7.04785	9.1313	8.9623
D763	1	1736644	47	TT1676	83	-6.7	-5.15117	6.38332	3.88912	6.04638	-0.4131	-0.0676500000000004	-0.0540000000000003	0.33535	0.33535	8.2614	8.39145	7.56615	9.2313	7.8483	8.3238	7.51215	9.5678	10.74695	10.9453	11.15085	12.7163	7.8483	8.3238	7.51215	9.5678
D764	1	1739526	44.5	TT1677	100	-13.1	-5.37865	7.90126	7.88946	4.72981	-0.0173500000000004	0.1625	-0.164800000000001	0.37175	0.37175	6.83985	6.8832	6.18925	6.1995	6.8225	7.0457	6.02445	6.57125	8.9352	12.09465	7.5489	7.8208	6.8225	7.0457	6.02445	6.57125
D765	-1	1739604	33.5	TT1678	100	-13.1	-4.36595	5.90291	1.80017	5.995	0.54225	-0.0187499999999998	-0.301	0.423449999999999	0.54225	6.6726	7.7533	6.4348	6.24445	7.21485	7.73455	6.1338	6.6679	10.20125	12.0382	8.7423	8.06545	7.21485	7.73455	6.1338	6.6679
D766	-1	1740928	43.5	TT1679	86	-5	-5.52986	8.53847	5.95022	6.8093	-0.722750000000001	-0.164199999999999	-1.3037	0.149749999999999	0.149749999999999	8.1855	7.0756	8.8351	6.6375	7.46275	6.9114	7.5314	7.1983	11.697	10.25395	12.03175	9.07125	7.46275	6.9114	7.5314	7.1983
D767	1	1744574	45	TT1682	100	-14.2	-4.48299	8.58297	5.48477	6.245	0.229150000000001	0.331099999999999	-0.00450000000000017	0.0744500000000006	0.331099999999999	6.53115	5.874	6.83315	5.7159	6.8468	6.3917	6.9702	5.9117	12.77635	12.34785	12.6668	12.18235	6.8468	6.3917	6.9702	5.9117
D768	-1	1744670	51	TT1683	100	-15.9	-3.38134	8.2587	7.45782	3.1267	0.851900000000001	0.3863	-0.0483000000000011	1.08025	1.08025	7.48415	5.6912	8.0666	7.43245	8.33605	6.0775	8.0183	9.30925	10.77415	7.2424	10.97515	8.5168	8.33605	6.0775	8.0183	9.30925
D769	-1	1746045	28	TT1685	100	-7.8	-5.86332	7.23122	6.75632	4.81506	-0.0748999999999977	0.311999999999999	-0.234	0.225800000000001	0.311999999999999	11.23015	7.29715	11.1949	8.9622	11.30655	7.60915	10.9609	9.2749	12.79805	13.44795	12.8441	11.8936	11.30655	7.60915	10.9609	9.2749
D770	1	1746190	1098.5	NA	NA	NA	NA	8.29536	8.26166	2.6612	0.41235	1.22	0.261950000000001	-0.5144	1.22	6.7426	5.857	7.34615	8.6035	7.63375	7.077	7.6081	8.0891	7.169	7.5942	8.1443	7.44235	7.63375	7.077	7.6081	8.0891
D771	1	1747238	50.5	TT1686	80	-5.1	-5.35815	8.13396	0.98987	8.68257	0.3284	-0.023950000000001	-0.036150000000001	-1.0314	0.3284	7.6957	7.5083	7.56235	8.14625	8.0607	7.50895	7.5262	7.11485	12.2436	11.2402	12.0202	12.20595	8.0607	7.50895	7.5262	7.11485
D772	-1	1750424	49.5	TT1690	84	-7	-5.23316	4.91694	1.80854	5.31061	-0.00524999999999931	-0.548299999999999	-0.27225	-0.343000000000002	-0.00524999999999931	7.8115	6.5542	8.6128	9.018	7.93745	6.38795	8.5609	9.16455	12.73975	11.67675	13.16245	14.4827	7.93745	6.38795	8.5609	9.16455
D773	1	1756254	55.5	TT1694	91	-11.3	-3.20462	6.91677	0.36873	8.68038	-0.3101	0.389699999999999	-0.132350000000001	-0.847200000000001	0.389699999999999	6.9527	5.90225	6.561	9.6384	6.6426	6.29195	6.42865	9.58125	7.74475	7.60835	7.51275	10.93815	6.6426	6.29195	6.42865	9.58125
D774	-1	1756354	44.5	TT1693	100	-13.5	-5.15682	5.73242	3.77832	4.386	-0.247800000000001	0.0413000000000006	0.2901	1.8243	1.8243	6.8596	7.76175	6.46935	7.05515	7.2107	7.80305	6.75945	9.1046	11.68935	13.16145	12.8114	12.78735	7.2107	7.80305	6.75945	9.1046
D775	-1	1757826	53	TT1696	100	-10.8	-5.36441	7.69742	2.97052	5.66305	-0.490349999999999	-0.0447000000000042	-0.170450000000001	0.5024	0.5024	8.2379	9.43905	7.86485	8.975	7.74755	9.4688	7.6944	9.4774	11.1482	12.5143	10.7609	10.5366	7.74755	9.4688	7.6944	9.4774
D776	-1	1759577	1.5	NA	NA	NA	NA	5.99652	1.66044	5.51091	-0.478300000000001	-0.4069	-0.6213	-0.412549999999998	-0.4069	8.57995	10.20255	8.7636	8.60785	8.10165	10.19955	8.1423	8.7065	7.9321	9.4195	7.658	8.42355	8.10165	10.19955	8.1423	8.7065
D777	-1	1759618	42.5	TT1702	86	-7.3	-5.23316	4.76698	0.32775	5.76951	-0.1051	0.296999999999999	-0.2084	0.54565	0.54565	7.9336	9.40405	7.68745	8.298	7.8285	9.76825	7.47905	8.84365	9.41395	12.2543	9.9354	13.4313	7.8285	9.76825	7.47905	8.84365
D778	-1	1759696	120.5	NA	NA	NA	NA	5.32468	1.47547	6.44634	-0.366299999999999	0.088849999999999	-0.879749999999998	-1.08855	0.088849999999999	9.6726	12.4657	10.15085	13.5554	9.3063	12.55455	9.2711	12.7504	12.17405	15.73825	13.08115	15.1369	9.3063	12.55455	9.2711	12.7504
D779	-1	1761266	43	TT1705	100	-16	-3.29829	3.3555	0.792719999999999	3.26563	-0.317	0.280700000000001	-0.486499999999999	-0.243950000000002	0.280700000000001	11.88695	13.72215	11.8876	14.711	11.56995	14.00285	11.4011	14.6074	13.3392	15.7887	13.8334	15.3236	11.56995	14.00285	11.4011	14.6074
D780	-1	1768604	42.5	TT1710	93	-11.2	-3.38297	8.13203	1.88752	8.43163	-0.198900000000002	-0.2263	-0.0903000000000009	-0.372200000000001	-0.0903000000000009	11.09485	10.21335	11.8833	10.76245	10.89595	10.11825	11.793	10.39025	11.79565	12.62475	12.24075	13.2293	10.89595	10.11825	11.793	10.39025
D781	-1	1770134	-365.5	NA	NA	NA	NA	3.95187	1.50716	4.37347	-0.3797	-0.164700000000001	-0.520899999999999	-0.77295	-0.164700000000001	8.38015	7.8265	8.21595	10.14155	8.00045	7.6618	7.69505	9.9265	7.9248	7.79635	7.9348	8.27215	8.00045	7.6618	7.69505	9.9265
D782	1	1770463	36.5	TT1713	91	-5.1	-5.93252	5.31713	0.96433	5.10205	0.831100000000001	1.02835	0.67915	-0.389100000000001	1.02835	8.17555	8.0959	8.56805	10.10205	9.1568	9.28585	9.2472	9.7334	11.39705	11.19805	11.0919	12.19135	9.1568	9.28585	9.2472	9.7334
D783	-1	1770544	44.5	TT1715	100	-10.1	-4.87318	5.12799	0.203109999999999	5.92402	-0.0236499999999999	-0.12225	0.0132999999999992	0.42665	0.42665	7.4783	7.24385	6.77965	9.0553	7.45465	7.1216	6.79295	9.48195	10.53235	10.53305	9.9151	11.39375	7.45465	7.1216	6.79295	9.48195
D784	-1	1771902	49.5	TT1719	100	-10.6	-5.20216	4.06337	2.11292	4.15165	-0.142749999999996	-0.245650000000001	-0.4253	2.26835	2.26835	8.14465	8.7682	8.41165	7.05965	8.1004	8.52255	7.98635	9.4626	14.51545	15.02425	14.91215	12.51115	8.1004	8.52255	7.98635	9.4626
D785	-1	1773415	48.5	TT1722	100	-9.4	-4.5442	6.41888	3.0797	5.79662	0.309799999999997	-0.284200000000002	0.1289	-0.751599999999998	0.309799999999997	12.71835	12.71815	13.2486	10.90695	13.10785	12.43395	13.39455	10.67115	14.55635	14.5041	14.4951	13.5639	13.10785	12.43395	13.39455	10.67115
D786	-1	1776305	2938.5	NA	NA	NA	NA	8.25513	8.20111	3.4904	0.470199999999999	-0.359399999999998	-0.28165	0.433150000000001	0.470199999999999	6.32445	7.41615	6.92145	8.25865	6.83865	7.1452	6.6398	8.95365	12.4396	13.8	12.45365	13.42345	6.83865	7.1452	6.6398	8.95365
D787	-1	1780793	-755	NA	NA	NA	NA	8.16531	1.78833	7.91157	-0.172249999999999	0.2982	-0.0362999999999998	-1.31345	0.2982	7.1056	6.69785	6.8896	7.9587	7.31175	6.99605	6.8533	8.6249	7.701	9.51945	7.6668	8.07995	7.31175	6.99605	6.8533	8.6249
D788	1	1781482	66	TT1725	82	-8.7	-4.02535	6.57087	3.31176	6.47093	-0.117899999999999	-0.52305	0.0719000000000012	0.133250000000002	0.133250000000002	7.4943	7.13315	7.3075	6.9645	7.5104	6.8687	7.3794	7.2012	9.91325	8.70715	9.86675	8.93795	7.5104	6.8687	7.3794	7.2012
D789	-1	1781609	61	TT1724	100	-8.7	-5.30616	5.60602	3.79892	4.47184	0.0553500000000007	-0.3934	0.3157	-0.1603	0.3157	5.8271	5.94655	5.48015	5.62875	5.88245	5.55315	5.79585	5.46845	9.62845	10.38115	9.3998	8.8984	5.88245	5.55315	5.79585	5.46845
D790	-1	1788494	63.5	TT1729	100	-10.7	-5.22312	5.2781	1.59874	6.17903	-0.263	-0.2151	-0.194349999999999	-0.177449999999999	-0.177449999999999	7.2708	6.57915	6.83745	5.82475	7.0078	6.41675	6.6431	5.85485	12.56535	11.09885	13.03505	10.2156	7.0078	6.41675	6.6431	5.85485
D791	1	1794385	31.5	TT1732	100	-10.6	-4.98436	4.32555	2.4495	3.57921	1.1222	-0.0648	0.166399999999998	-0.8081	1.1222	6.98485	7.11385	8.55455	9.28685	8.36065	7.04905	8.91695	8.47875	12.26025	13.1989	13.39465	11.0075	8.36065	7.04905	8.91695	8.47875
D792	-1	1794452	35.5	TT1731	100	-10.6	-5.29445	5.04102	2.5309	2.9777	0.9603	-0.304650000000001	0.0290499999999989	0.6447	0.9603	7.4954	6.00165	7.00345	6.3892	8.4557	5.7425	7.0325	7.0339	12.2842	10.98595	11.07615	12.5091	8.4557	5.7425	7.0325	7.0339
D793	1	1798488	41.5	TT1741	100	-14.7	-3.41292	8.02278	5.55618	3.321	-0.4541	-0.2394	-0.1754	1.1154	1.1154	7.09105	6.7409	6.1844	8.49515	6.63695	6.5015	6.009	9.61055	7.47745	7.0364	7.8971	12.77645	6.63695	6.5015	6.009	9.61055
D794	-1	1798575	45.5	TT1742	95	-10.3	-4.19887	5.55618	1.55407	4.38639	0.652699999999996	0.561999999999999	0.380850000000001	-0.640549999999999	0.652699999999996	11.4446	9.8729	8.22375	9.4246	12.3373	10.5438	10.3331	10.5671	14.86225	13.88785	10.8502	11.8012	12.3373	10.5438	10.3331	10.5671
D795	1	1804222	49	TT1745	100	-11.8	-4.65895	5.13992	2.6584	4.00459	-1.0911	-0.34625	-0.332399999999999	1.43405	1.43405	7.01495	6.6297	6.377	7.25985	7.65355	6.7797	7.292	9.5734	8.527	11.0809	8.55665	8.8555	7.65355	6.7797	7.292	9.5734
D796	1	1806681	39	TT1750	100	-15.1	-4.84527	4.35987	1.00553	4.62029	0.462200000000001	-0.242900000000001	-0.35615	-0.226349999999998	0.462200000000001	7.3037	6.7719	7.91845	10.6611	7.7659	6.96795	7.768	10.43475	11.30065	9.74395	11.0277	10.9445	7.7659	6.96795	7.768	10.43475
D797	-1	1806752	32	TT1749	100	-15.1	-4.74103	8.58511	5.32013	6.0776	1.6371	-0.510250000000001	-0.388199999999999	0.498400000000002	1.6371	7.8156	7.6407	10.6832	7.42065	10.0524	7.13045	10.295	8.5013	13.15965	14.0014	13.5268	12.33425	10.0524	7.13045	10.295	8.5013
D798	-1	1809234	45.5	TT1752	81	-7.4	-4.45168	4.94333	2.15569	5.47138	-0.88245	-0.281550000000001	-0.841799999999999	0.2155	0.2155	10.6744	11.8977	10.37135	9.542	9.79195	11.61615	9.52955	10.83365	11.39845	12.77905	11.14535	9.9251	9.79195	11.61615	9.52955	10.83365
D799	-1	1811251	121	NA	NA	NA	NA	7.94263	4.73703	4.35394	-0.428350000000002	-0.0988000000000007	-0.5179	1.6344	1.6344	8.7494	7.9985	7.70355	7.703	8.32105	7.8997	7.18565	9.4914	11.7888	11.1724	10.91865	11.08135	8.32105	7.8997	7.18565	9.4914
D800	1	1812575	53.5	TT1759	100	-8.7	-5.15969	5.85854	3.30159	4.74087	0.0637999999999987	0.197350000000002	0.0380499999999984	-0.0131999999999994	0.197350000000002	10.3491	10.4887	9.65935	7.2509	10.5435	10.85245	9.71285	8.05115	12.36495	13.1408	11.95525	9.25775	10.5435	10.85245	9.71285	8.05115
D801	1	1813323	310.5	NA	NA	NA	NA	4.13781	2.51937	4.8228	-0.12035	-0.235200000000001	-0.382300000000003	0.8395	0.8395	8.94985	9.2698	8.9551	6.81665	9.0491	9.1005	8.61995	7.65615	10.3578	11.05505	10.08635	8.24535	9.0491	9.1005	8.61995	7.65615
D802	1	1816315	-919.5	NA	NA	NA	NA	5.98648	2.93047	5.0225	0.172250000000001	0.7338	-0.174900000000001	-0.31935	0.7338	6.87935	6.71105	7.63635	11.2491	7.3578	8.05985	7.46145	10.92975	6.89965	7.00365	7.7701	10.49155	7.3578	8.05985	7.46145	10.92975
D803	-1	1816574	61	TT1769	95	-7.8	-5.42514	5.29047	0.658480000000001	6.80192	-0.27985	-0.0277499999999993	-0.4421	-0.690300000000001	-0.0277499999999993	8.50825	7.8736	8.65605	8.8414	8.2284	7.84585	8.21395	8.1511	13.287	14.03195	13.3063	11.2022	8.2284	7.84585	8.21395	8.1511
D804	-1	1817581	59.5	TT1770	74	-7.3	-3.99216	5.42928	2.95063	4.94374	-0.0895999999999972	-0.246600000000001	-0.1305	0.374199999999998	0.374199999999998	11.3923	11.52025	11.07645	9.0456	11.31475	11.27365	10.94595	9.4198	14.5652	14.3538	14.6077	10.7742	11.31475	11.27365	10.94595	9.4198
D805	-1	1818873	35.5	TT1772	90	-6.6	-5.65927	3.99407	0.36181	5.08131	-0.0977000000000015	-0.5791	0.253899999999998	0.0731000000000002	0.253899999999998	14.1381	13.4821	13.26365	11.94775	14.2169	12.903	13.5186	12.02085	14.08655	14.75745	13.5191	13.2741	14.2169	12.903	13.5186	12.02085
D806	1	1818950	-776.5	NA	NA	NA	NA	6.10065	3.05443	6.22548	1.01755	0.5535	0.2041	-0.471450000000003	1.01755	6.5977	6.61845	7.03255	9.4982	7.61525	7.17195	7.23665	9.35165	5.99405	6.5859	6.3174	8.95895	7.61525	7.17195	7.23665	9.35165
D807	-1	1821558	52	TT1782	100	-16.8	-3.9941	5.82358	2.79813	4.32694	0.420299999999999	-0.3537	-0.16465	1.2554	1.2554	5.79245	6.14115	6.4111	7.52605	6.21275	5.78745	6.24645	9.42025	10.7589	8.8115	10.62705	9.4261	6.21275	5.78745	6.24645	9.42025
D808	1	1823269	43.5	TT1785	100	-9.7	-4.3586	4.928	0.99464	5.66015	0.528500000000001	0.1788	0.149150000000001	0.109599999999998	0.528500000000001	6.6884	6.32	8.4272	6.94845	7.80995	6.4988	8.79445	7.2745	11.1611	12.44055	11.56335	11.4762	7.80995	6.4988	8.79445	7.2745
D809	-1	1825928	2615.5	NA	NA	NA	NA	6.33827	5.86101	3.29677	-0.356950000000001	0.16415	-0.615249999999999	-0.523849999999999	0.16415	6.2979	5.8721	5.61165	8.94825	6.53375	6.03625	5.823	8.4244	9.20785	9.3596	8.0047	10.05595	6.53375	6.03625	5.823	8.4244
D810	1	1828383	26	TT1787	100	-12.3	-4.17048	5.72257	1.32608	5.84705	0.367750000000001	-0.37215	-0.0600499999999986	2.1979	2.1979	8.74275	6.14235	8.52085	6.65885	9.2724	5.7702	8.5271	8.85675	10.0305	10.7657	9.44585	13.24235	9.2724	5.7702	8.5271	8.85675
D811	-1	1830329	69	TT1790	91	-11	-3.81279	6.04813	0.510999999999999	6.74757	1.08605	-0.277250000000002	0.27855	-1.3762	1.08605	6.78535	7.2383	6.41765	8.7339	7.9319	7.1557	6.6962	7.3577	9.86005	8.66875	9.07835	9.122	7.9319	7.1557	6.6962	7.3577
D812	-1	1831300	50.5	TT1791	100	-15.5	-5.00616	4.38297	2.39462	3.4699	-0.0168499999999998	0.322749999999999	-0.236750000000001	-0.150350000000001	0.322749999999999	8.5573	8.19155	8.3646	9.16785	8.6067	8.5143	8.12785	9.0175	10.9951	11.2589	10.93015	12.58385	8.6067	8.5143	8.12785	9.0175
D813	1	1832922	23	TT1793	100	-13.3	-3.32993	5.28698	0.708679999999999	5.80735	0.359150000000001	0.183149999999999	-0.0446500000000007	-0.6347	0.359150000000001	6.72295	6.49585	7.21335	8.13515	7.0821	6.7815	7.1687	7.50045	9.8943	10.2948	10.64925	12.5804	7.0821	6.7815	7.1687	7.50045
D814	1	1832958	-13	NA	NA	NA	NA	5.52047	3.21457	5.65729	0.32285	-0.236499999999999	-0.424899999999999	-0.86035	0.32285	6.96535	6.6017	8.0751	8.49915	7.2882	6.8215	7.6502	7.6388	7.96685	7.74905	8.4446	9.29855	7.2882	6.8215	7.6502	7.6388
D815	-1	1833003	58	TT1794	100	-14.7	-5.1356	3.99312	1.43549	3.74621	-0.404250000000001	-0.2651	-0.5223	-1.5555	-0.2651	8.683	8.4798	9.2395	9.5428	8.6983	8.2816	8.7172	7.9873	11.4375	12.4511	11.08205	8.99425	8.6983	8.2816	8.7172	7.9873
D816	-1	1842418	82	NA	NA	NA	NA	3.75939	2.58201	4.19473	0.7986	0.42825	0.298850000000001	0.41675	0.7986	5.0911	5.69245	5.69485	5.61375	6.1095	6.1207	5.9937	6.16405	7.80005	9.30065	7.9462	7.3822	6.1095	6.1207	5.9937	6.16405
D817	1	1848972	123.5	NA	NA	NA	NA	4.75888	2.83414	3.82077	-1.31065	-0.141449999999999	-0.6501	-0.70905	-0.141449999999999	6.1242	7.9612	6.25925	11.06635	6.15035	8.0554	6.01505	10.3573	7.67585	7.8749	8.9757	12.49275	6.15035	8.0554	6.01505	10.3573
D818	-1	1849148	681	NA	NA	NA	NA	4.54208	1.89622	4.33101	0.4174	0.239050000000001	0.35755	-1.08335	0.4174	6.7939	7.17025	6.4821	9.3376	7.2113	7.4093	6.83965	8.25425	8.24245	9.0291	8.1156	13.49695	7.2113	7.4093	6.83965	8.25425
D819	-1	1849283	816	NA	NA	NA	NA	7.19262	1.84017	6.85149	-0.132149999999999	-0.13935	-0.3208	-1.00825	-0.132149999999999	8.36665	9.203	8.0744	13.7326	8.2345	9.06365	7.7536	12.72435	10.6833	12.0787	10.47745	15.2274	8.2345	9.06365	7.7536	12.72435
D820	-1	1861457	-2345	NA	NA	NA	NA	3.94523	0.21738	5.3156	0.249750000000001	0.4076	0.31415	-0.400750000000002	0.4076	7.9324	7.8076	6.6914	9.39185	8.3666	8.2279	7.00555	8.9911	8.1226	8.20565	7.2681	9.4477	8.3666	8.2279	7.00555	8.9911
D821	-1	1861509	-2293	NA	NA	NA	NA	4.0448	0.61251	4.07595	0.18445	0.0127000000000006	-0.324350000000001	-0.4246	0.18445	8.1226	8.20565	7.2681	9.4477	8.30705	8.21835	6.94375	9.0231	12.45265	11.89595	11.1941	12.87815	8.30705	8.21835	6.94375	9.0231
D822	1	1861545	49.5	TT1828	82	-6.1	-5.2853	6.18292	0.218780000000001	6.62575	0.89805	0.400099999999999	0.817699999999999	0.10495	0.89805	6.20045	7.84025	6.2706	7.6107	10.06335	9.4874	9.91425	10.2014	7.05115	8.1863	7.2842	7.7428	10.06335	9.4874	9.91425	10.2014
D823	1	1863150	652	NA	NA	NA	NA	4.68877	1.05865	4.81181	-0.100050000000001	0.086549999999999	-0.413699999999999	0.200700000000001	0.200700000000001	8.38445	8.701	9.0278	9.32705	8.2844	8.78755	8.6141	9.52775	10.6215	11.70625	10.4428	13.0403	8.2844	8.78755	8.6141	9.52775
D824	-1	1863872	30.5	TT1830	100	-16.1	-3.36128	3.14748	1.61268	3.66995	-1.02455	0.0537000000000027	-0.0935500000000005	-0.2912	0.0537000000000027	9.7487	10.19935	10.2157	8.633	11.2874	11.35415	10.58205	8.3418	10.54035	12.3796	12.2934	9.3189	11.2874	11.35415	10.58205	8.3418
D825	-1	1864331	40.5	TT1839	100	-11.7	-4.3613	7.63132	0.149040000000001	8.54053	0.2605	0.534649999999997	0.3155	0.261699999999999	0.534649999999997	10.32215	12.0677	11.96855	9.31025	12.90755	12.9531	12.58135	9.57195	10.5234	12.82245	12.50295	9.78805	12.90755	12.9531	12.58135	9.57195
D826	-1	1865402	59	TT1843	100	-14.4	-2.92439	6.1297	1.12628	5.93483	-0.559799999999999	-0.508750000000001	-0.508850000000001	0.5174	0.5174	9.88825	7.5356	9.9658	7.0028	9.32845	7.1618	9.45695	7.5202	11.39695	9.57435	11.191	9.02225	9.32845	7.1618	9.45695	7.5202
D827	-1	1866235	50.5	TT1848	100	-9	-5.46706	6.14867	4.86177	2.626	-0.5519	0.00225000000000009	-0.0968999999999998	0.0196000000000005	0.0196000000000005	10.03295	7.4455	9.2561	7.096	9.48105	7.44775	9.1592	7.1156	13.1189	12.11525	12.85265	11.7644	9.48105	7.44775	9.1592	7.1156
D828	1	1870603	-3212.5	NA	NA	NA	NA	4.78357	1.77759	3.86577	0.7451	0.334000000000001	-0.30955	-0.27	0.7451	7.43105	7.42235	8.3713	9.8828	8.17615	7.99615	8.06175	9.92595	13.59765	14.37565	13.7804	14.2272	8.17615	7.99615	8.06175	9.92595
D829	-1	1870709	780.5	NA	NA	NA	NA	4.58952	1.40874	4.39328	-0.80965	-0.08385	-0.00914999999999999	0.330900000000002	0.330900000000002	8.3708	7.2743	8.5513	10.2002	8.2608	7.19045	8.54215	10.5311	10.65545	8.52445	10.8664	10.82615	8.2608	7.19045	8.54215	10.5311
D830	-1	1870757	828.5	NA	NA	NA	NA	3.72973	0.27007	3.8417	0.581900000000001	-0.401450000000001	-0.176349999999999	0.23265	0.581900000000001	10.42315	8.1307	10.55625	10.0998	11.0819	7.72925	10.4276	10.5658	13.70585	12.8734	13.42155	12.9421	11.0819	7.72925	10.4276	10.5658
D831	1	1873809	40	TT1852	79	-5.5	-5.03314	6.97042	0.53288	7.68029	0.24755	1.0896	0.0356000000000005	-0.417900000000001	1.0896	8.70015	9.1547	8.66895	10.06435	8.9477	10.3003	8.70455	9.64645	12.15775	14.4073	12.42255	14.64965	8.9477	10.3003	8.70455	9.64645
D832	1	1875024	-1175	NA	NA	NA	NA	6.37118	1.97267	5.55222	-0.542600000000002	0.462349999999999	-0.19725	-0.420349999999999	0.462349999999999	8.9538	10.11025	9.589	9.6602	9.1817	10.5726	9.39175	9.23985	10.46495	11.6146	11.50295	9.38715	9.1817	10.5726	9.39175	9.23985
D833	1	1876206	33	TT1854	100	-15.5	-5.09426	7.15573	3.49657	5.81041	-0.246999999999999	-0.0428000000000024	-0.4853	2.27485	2.27485	6.585	6.75795	6.45105	6.73405	6.37715	7.00375	5.99895	9.0089	12.4376	11.12015	11.83135	12.0113	6.37715	7.00375	5.99895	9.0089
D834	-1	1876338	40.5	TT1857	100	-12.5	-4.72272	4.80477	1.09366	5.12137	0.0301499999999999	-0.032449999999999	2.1867	1.0462	2.1867	6.56285	6.49855	6.42165	8.55885	6.80925	6.4841	8.60835	9.60505	11.6724	11.45885	11.33145	11.26225	6.80925	6.4841	8.60835	9.60505
D835	-1	1882113	7	NA	NA	NA	NA	4.22167	0.985669999999999	4.11566	-0.10605	-0.265150000000002	-0.205099999999998	-0.0142499999999988	-0.0142499999999988	9.5578	9.04515	10.40575	7.2251	9.5913	8.78625	10.49215	7.21085	9.6906	9.04375	10.3839	8.287	9.5913	8.78625	10.49215	7.21085
D836	-1	1882151	45	TT1863	100	-11.2	-5.79588	6.12536	1.33526	6.14713	0.00335000000000285	-0.00790000000000113	0.0167999999999999	-0.787799999999997	0.0167999999999999	9.56035	8.95415	10.3278	7.9042	9.6423	8.94625	10.3446	7.6218	14.3548	13.4502	14.65505	12.95935	9.6423	8.94625	10.3446	7.6218
D837	-1	1883895	1789	NA	NA	NA	NA	7.57122	6.60717	4.2941	-0.190900000000001	0.0328500000000016	0.113149999999997	-0.7143	0.113149999999997	8.0798	6.7851	8.1336	6.40225	8.0428	6.88855	8.24675	6.73725	13.51885	12.17865	13.71465	9.2181	8.0428	6.88855	8.24675	6.73725
D838	1	1887477	159	NA	NA	NA	NA	6.86777	2.95694	5.43855	0.926200000000001	0.0722499999999986	0.677600000000002	-0.491649999999998	0.926200000000001	8.8188	8.5787	9.52735	10.6254	10.28525	8.65095	10.53245	10.67085	10.6767	9.0615	10.9312	10.1124	10.28525	8.65095	10.53245	10.67085
D839	-1	1887922	57.5	TT1866	100	-9	-5.4492	4.70512	1.81884	4.45932	-0.58825	-0.17655	-0.6394	0.2821	0.2821	8.7098	7.55205	8.89345	10.0684	8.12155	7.3755	8.25405	10.3505	9.53515	9.2954	9.318	12.35525	8.12155	7.3755	8.25405	10.3505
D840	-1	1889475	-1008.5	NA	NA	NA	NA	5.37332	2.79312	4.6944	0.0573499999999996	-0.115699999999999	-0.0509000000000004	0.19665	0.19665	7.06835	8.35085	6.83075	8.19045	7.19705	8.23515	6.77985	8.3871	10.56965	11.6013	10.49715	9.4048	7.19705	8.23515	6.77985	8.3871
D841	-1	1890596	46	TT1869	100	-10.1	-5.64304	6.19877	4.4189	6.51547	-0.195349999999998	-0.0988000000000007	-0.609	-0.5943	-0.0988000000000007	8.91755	12.76115	8.9108	10.454	8.7222	12.66235	8.3018	9.8597	11.6441	14.555	12.0049	14.309	8.7222	12.66235	8.3018	9.8597
D842	-1	1893360	51	TT1872	93	-8.4	-5.29445	6.88453	1.63399	6.53222	0.37325	-0.0303500000000003	-0.0135500000000004	0.471550000000001	0.471550000000001	6.20105	6.30485	6.03885	5.58255	6.5743	6.2745	6.0253	6.0541	10.5574	11.4054	11.1734	10.9851	6.5743	6.2745	6.0253	6.0541
D843	-1	1895764	53	TT1876	100	-15.1	-5.33921	5.29752	2.09615	5.24653	-0.137650000000001	-0.147699999999999	0.00894999999999957	0.00869999999999926	0.00894999999999957	8.1704	7.8853	7.5744	7.21085	8.03275	7.7376	7.58335	7.21955	10.2315	10.65505	10.266	9.438	8.03275	7.7376	7.58335	7.21955
D844	-1	1898899	40	TT1879	100	-13.6	-5.4433	8.17533	4.38144	4.798	1.4112	0.0459499999999995	-0.6433	1.73095	1.73095	9.0436	9.8154	11.4549	7.81815	10.72295	9.86135	10.8116	9.5491	12.9146	11.263	13.39245	10.69105	10.72295	9.86135	10.8116	9.5491
D845	-1	1899453	439.5	NA	NA	NA	NA	7.75612	3.30358	6.89664	0.24785	-0.0396000000000001	-0.390649999999999	0.1617	0.24785	11.7592	9.33535	12.9668	10.04455	12.47745	9.29575	12.57615	10.20625	12.8374	12.1886	14.30135	12.23765	12.47745	9.29575	12.57615	10.20625
D846	-1	1900473	1459.5	NA	NA	NA	NA	7.72154	1.58159	7.22614	0.156100000000002	-0.187950000000001	0.03355	0.0749000000000013	0.156100000000002	12.81185	9.94775	13.62875	10.607	13.5241	9.7598	13.6623	10.6819	14.10605	12.607	14.924	12.1777	13.5241	9.7598	13.6623	10.6819
D847	1	1906772	-238	NA	NA	NA	NA	7.77767	3.89263	7.7391	-0.16225	-0.0999000000000008	-0.919449999999999	-0.0545000000000009	-0.0545000000000009	7.05545	6.99375	7.64645	12.24965	6.983	7.12675	6.727	12.19515	7.3864	6.705	8.4514	12.145	6.983	7.12675	6.727	12.19515
D848	-1	1907194	55.5	TT1889	95	-7	-5.73339	7.91472	3.10452	7.2456	0.80505	0.4032	-0.387649999999999	0.1107	0.80505	7.8565	7.52415	10.6511	9.29635	8.66155	7.92735	10.26345	9.40705	13.26185	14.5179	13.06415	14.6908	8.66155	7.92735	10.26345	9.40705
D849	1	1907656	-1122	NA	NA	NA	NA	7.74356	6.41537	2.96364	-0.0609499999999992	0.187900000000001	-0.34015	-1.0712	0.187900000000001	6.24815	5.67555	6.39775	9.63535	6.6118	5.86345	6.0576	8.7858	6.50975	6.7886	7.05145	8.30475	6.6118	5.86345	6.0576	8.7858
D850	1	1911940	89	NA	NA	NA	NA	6.26918	5.37005	2.12151	0.103549999999998	-1.56665	-0.524000000000001	0.196100000000003	0.196100000000003	10.6738	11.201	10.57375	10.0597	10.94155	9.63435	10.04975	10.2801	12.26465	13.44105	12.60815	12.60395	10.94155	9.63435	10.04975	10.2801
D851	1	1911989	40	TT1892	83	-7	-5.12474	8.66521	1.43099	9.41682	1.2197	0.62055	0.323999999999999	0.1829	1.2197	6.29235	7.23945	7.7877	9.45135	7.51205	7.91005	8.1117	9.63425	11.1393	11.60635	11.30495	10.8536	7.51205	7.91005	8.1117	9.63425
D852	-1	1914022	323.5	NA	NA	NA	NA	8.67221	1.08253	8.37291	0.209599999999998	-0.264950000000001	0.00650000000000084	0.0609499999999983	0.209599999999998	9.7329	11.2234	9.75715	10.2174	9.9425	10.95845	9.76365	10.27835	12.3498	13.4495	12.57065	13.28575	9.9425	10.95845	9.76365	10.27835
D853	1	1917193	36	TT1897	100	-14.2	-5.21709	4.49599	0.274789999999999	5.21454	0.625049999999998	0.33585	0.158099999999999	1.0381	1.0381	6.582	6.23555	6.56305	8.27825	7.26605	6.5714	6.72115	9.31635	11.0386	11.11225	9.8421	13.04025	7.26605	6.5714	6.72115	9.31635
D854	-1	1917316	87	NA	NA	NA	NA	3.75188	2.15298	3.50184	-0.489699999999999	-0.233799999999999	-0.357349999999999	-0.875400000000001	-0.233799999999999	9.26755	9.21615	9.27305	10.7801	8.77785	8.98235	8.9157	9.9047	11.8238	11.6906	11.6076	11.75805	8.77785	8.98235	8.9157	9.9047
D855	-1	1921077	37.5	TT1900	100	-9.6	-5.46657	3.66359	0.0684700000000005	4.12167	0.165749999999999	-0.1067	0.1309	0.5691	0.5691	7.4708	8.5775	7.57795	7.1157	7.63655	8.4708	7.70885	7.6848	8.77155	10.0173	8.9883	9.10045	7.63655	8.4708	7.70885	7.6848
D856	-1	1921213	173.5	NA	NA	NA	NA	7.85113	4.35233	8.47548	-0.215499999999999	0.0781999999999989	-0.5426	0.0471499999999985	0.0781999999999989	9.1419	10.4494	9.34375	9.5699	8.9264	10.5362	8.80115	9.61705	10.38425	12.163	10.32805	11.4895	8.9264	10.5362	8.80115	9.61705
D857	-1	1922257	43	TT1901	100	-9.4	-4.8667	4.33733	2.67119	4.52458	-0.169750000000001	0.0297499999999999	-0.449000000000002	-0.248349999999999	0.0297499999999999	8.46575	12.76735	9.4311	11.2426	8.296	12.7971	8.9821	10.99425	11.28335	13.9412	12.44765	14.9853	8.296	12.7971	8.9821	10.99425
D858	1	1923534	43	TT1903	78	-6.1	-4.82756	4.12039	3.71123	4.39553	0.0610500000000016	0.372299999999999	-0.3793	-0.226699999999999	0.372299999999999	7.1655	7.04085	7.78235	11.22185	7.3435	7.41315	7.40305	10.99515	10.44295	10.0906	10.8435	12.22805	7.3435	7.41315	7.40305	10.99515
D859	-1	1923667	36.5	TT1904	100	-12	-4.82901	3.45058	1.53699	3.47587	0.458499999999999	0.534000000000001	-0.106199999999999	-0.0159000000000002	0.534000000000001	8.18605	10.30955	8.90205	9.4803	8.64455	10.84355	8.79585	9.4903	12.7351	13.49175	12.4881	14.8625	8.64455	10.84355	8.79585	9.4903
D860	1	1924300	37	TT1907	82	-5.5	-5.27206	6.87313	2.47598	5.464	0.4353	-0.2776	0.0825500000000012	-0.308249999999999	0.4353	8.343	7.72275	9.23405	11.60805	9.0775	7.44515	9.3495	11.2998	9.2202	9.8874	10.0329	13.0349	9.0775	7.44515	9.3495	11.2998
D861	-1	1926585	-24	TT1914	100	-9.5	-6.09196	6.74217	4.52402	4.21431	-0.42525	0.0359999999999996	-0.0528999999999993	0.0954999999999977	0.0954999999999977	8.0876	6.5151	8.02645	10.85095	7.66235	6.5511	8.3679	11.42945	8.60825	8.84935	8.45655	10.9662	7.66235	6.5511	8.3679	11.42945
D862	-1	1950587	40.5	TT1935	100	-9.6	-5.46698	4.64082	4.38674	4.07141	0.11425	-0.213099999999999	0.216350000000002	0.0551999999999992	0.216350000000002	6.4829	7.3211	6.80055	9.7312	6.59715	7.9382	7.3527	10.20605	9.41905	12.611	9.93645	12.5258	6.59715	7.9382	7.3527	10.20605
D863	-1	1956915	-3475.5	NA	NA	NA	NA	7.3217	7.30219	4.449	-0.0536500000000011	0.499450000000001	-0.105200000000002	0.262749999999999	0.499450000000001	8.7148	12.4818	9.2958	12.49625	8.66115	13.26685	9.80065	13.2417	11.07715	15.28565	12.28315	14.4274	8.66115	13.26685	9.80065	13.2417
D864	1	1960917	-125	NA	NA	NA	NA	7.38063	6.06323	4.19207	0.848649999999999	0.601850000000001	0.653700000000001	0.0525499999999983	0.848649999999999	10.79165	9.95555	11.72095	11.97745	14.1035	11.7196	14.1949	13.09285	11.6989	10.7095	12.647	12.0931	14.1035	11.7196	14.1949	13.09285
D865	-1	1962693	-769	NA	NA	NA	NA	8.66107	7.62929	6.12051	-0.0542000000000007	-0.1707	-0.2418	-0.281650000000001	-0.0542000000000007	7.7572	9.7363	10.35685	11.98505	7.703	10.8477	10.11505	11.7034	7.6228	10.1789	9.92435	11.8076	7.703	10.8477	10.11505	11.7034
D866	1	1968107	-2271	NA	NA	NA	NA	6.7479	2.98323	7.96052	-0.20095	0.376950000000001	-0.466249999999999	1.5336	1.5336	7.50745	6.6402	8.5691	6.9272	7.98135	7.05035	8.5713	8.85425	11.6553	12.5404	12.4325	11.36175	7.98135	7.05035	8.5713	8.85425
D867	-1	1968393	2579	NA	NA	NA	NA	5.36793	3.83647	3.05397	0.639250000000001	0.00185000000000013	-0.0508500000000005	0.930599999999998	0.930599999999998	6.1289	6.1396	7.0531	6.8001	6.76815	6.14145	7.00225	8.28975	12.6699	12.93655	12.68665	11.9229	6.76815	6.14145	7.00225	8.28975
D868	1	1971330	1546.5	NA	NA	NA	NA	3.83647	1.07883	3.86504	-0.38185	-0.0337999999999994	-0.2616	-0.0881499999999988	-0.0337999999999994	9.3902	10.0889	9.35515	9.2229	9.00835	10.0551	9.09355	9.13475	12.68665	15.0812	12.93255	13.991	9.00835	10.0551	9.09355	9.13475
D869	1	1972838	38.5	TT1954	100	-16.2	-5.25893	5.28747	1.4979	5.60248	0.7797	-1.363	-0.616499999999998	-0.716199999999999	0.7797	7.4785	8.53335	9.20955	8.98265	8.4145	7.17035	8.59305	8.26645	11.96645	14.62825	13.23745	14.2476	8.4145	7.17035	8.59305	8.26645
D870	-1	1972916	39	TT1951	100	-23.4	-4.18668	6.64902	0.874699999999999	7.07079	1.2252	0.0371500000000005	-0.441800000000001	-0.4885	1.2252	8.0011	7.6068	9.5205	10.1022	9.2281	7.64395	9.0787	9.6137	13.94755	13.89705	13.95655	12.7431	9.2281	7.64395	9.0787	9.6137
D871	-1	1975936	50.5	TT1956	100	-9.8	-4.51097	4.99057	0.749099999999999	4.89971	-0.194200000000002	0.29045	-0.0808	0.51005	0.51005	12.40295	11.6696	11.90275	10.87705	12.20875	11.9746	11.82195	11.3871	13.5587	12.6403	13.2928	12.5603	12.20875	11.9746	11.82195	11.3871
D872	1	1978546	-166.5	NA	NA	NA	NA	4.17887	2.92832	4.11806	0.8044	0.034650000000001	0.37465	-0.4442	0.8044	7.4158	6.9255	7.9965	10.20795	8.32515	7.2833	8.478	9.76375	11.7669	10.71275	11.52775	11.852	8.32515	7.2833	8.478	9.76375
D873	-1	1979234	47.5	TT1966	100	-11.6	-5.89921	6.82277	2.54939	6.6846	0.111000000000001	-0.29735	-0.37485	0.479850000000001	0.479850000000001	6.57175	6.555	6.9537	6.80805	6.68275	6.25765	6.57885	7.2879	10.57185	9.26945	10.81685	8.50455	6.68275	6.25765	6.57885	7.2879
D874	1	1982137	96.5	NA	NA	NA	NA	5.25277	0.399140000000001	5.13844	-0.889749999999999	-0.22085	-0.354599999999998	1.0138	1.0138	9.46175	11.81385	9.00725	8.15365	8.572	11.593	8.65265	9.16745	11.70925	15.6751	13.199	12.8907	8.572	11.593	8.65265	9.16745
D875	1	1983051	413.5	NA	NA	NA	NA	5.2738	0.741949999999999	6.59283	2.31655	1.9042	1.46265	-0.0349000000000004	2.31655	6.87835	8.23475	7.87065	9.35295	9.33385	10.13895	9.388	9.31805	11.9515	13.36795	12.4487	12.34895	9.33385	10.13895	9.388	9.31805
D876	-1	1983156	3969.5	NA	NA	NA	NA	5.91042	2.18812	5.40212	-0.27355	-0.1211	0.00274999999999892	-0.41845	0.00274999999999892	8.32415	6.7858	8.28995	9.07175	8.0506	6.6647	8.2927	8.6533	10.5455	9.0159	11.0285	12.65575	8.0506	6.6647	8.2927	8.6533
D877	-1	1984350	-3484	NA	NA	NA	NA	2.73747	0.768280000000001	3.16185	-0.200100000000001	-0.765849999999999	-0.508800000000001	0.136799999999999	0.136799999999999	9.5073	7.6526	9.66625	7.8338	9.3072	6.88675	9.15745	7.9706	11.0136	11.93455	11.0732	12.0047	9.3072	6.88675	9.15745	7.9706
D878	-1	1986595	-1239	NA	NA	NA	NA	7.92732	2.50204	7.25178	0.2432	-0.45435	0.1027	-0.1235	0.2432	9.8816	8.183	10.7769	9.8388	10.1248	7.72865	10.8796	9.8102	12.01975	12.6524	12.5215	12.3296	10.1248	7.72865	10.8796	9.8102
D879	-1	1988295	42.5	TT1974	100	-11.7	-4.17296	6.00728	1.91042	5.81779	0.502849999999999	-0.56695	-0.506699999999999	0.57805	0.57805	8.9495	8.7852	10.3023	6.70075	9.45235	8.21825	9.7956	9.4609	10.5503	10.3729	10.9343	7.34585	9.45235	8.21825	9.7956	9.4609
D880	-1	1988331	78.5	NA	NA	NA	NA	5.83247	1.85	6.25921	-0.220699999999997	0.0437500000000011	-0.355350000000001	2.5598	2.5598	9.90075	9.38365	10.32495	6.8083	9.68005	9.4274	9.9696	9.48095	14.2399	13.98205	14.85525	12.27375	9.68005	9.4274	9.9696	9.48095
D881	1	1993404	52.5	TT1978	100	-11.7	-5.33331	6.76752	2.78842	5.75464	0.109	0.5932	-0.38955	-0.420650000000002	0.5932	7.97565	7.2826	8.1161	9.77465	8.08465	7.8758	7.72655	9.58495	9.7617	9.63885	10.15645	10.10495	8.08465	7.8758	7.72655	9.58495
D882	-1	1993520	63.5	TT1979	100	-11.7	-5.09521	5.76047	2.06679	5.56045	-0.16765	0.0772500000000003	-0.543900000000001	0.35855	0.35855	9.8123	7.88185	9.69185	7.16935	9.64465	7.9591	9.14795	7.5279	13.5795	13.2194	14.2068	13.10845	9.64465	7.9591	9.14795	7.5279
D883	-1	1999777	41	TT1982	93	-8.6	-5.00616	8.22456	1.3108	8.50865	0.0990000000000002	-0.274650000000001	-0.0327999999999982	0.423550000000002	0.423550000000002	9.491	7.3809	9.76465	6.0562	9.61495	7.10625	9.73185	6.7361	14.17875	12.5885	13.62885	13.1823	9.61495	7.10625	9.73185	6.7361
D884	1	2003963	51.5	TT1988	79	-8.3	-3.97388	2.79548	0.771840000000001	4.02841	-0.270250000000001	0.0416000000000007	-0.6632	0.167800000000002	0.167800000000002	6.71795	7.90855	7.24065	9.39415	7.58515	7.95015	7.5709	9.56475	10.6132	12.3198	10.6339	11.20435	7.58515	7.95015	7.5709	9.56475
D885	-1	2004054	39.5	TT1987	79	-8.3	-3.89411	8.60611	7.87571	3.2248	-0.322	0.109400000000001	0.110150000000001	0.0586500000000001	0.110150000000001	6.70195	6.667	5.9384	6.54475	6.37995	6.7764	6.04855	6.878	9.51485	10.3439	9.66525	6.90005	6.37995	6.7764	6.04855	6.878
D886	-1	2004169	72.5	TT1991	86	-9.3	-3.89305	7.87571	5.80153	7.32416	-0.0909999999999993	-0.0295000000000023	-0.29485	0.0555500000000002	0.0555500000000002	9.24395	9.74585	9.10325	7.0634	9.15295	9.71635	8.8084	7.11895	13.0147	13.6503	13.47395	12.49055	9.15295	9.71635	8.8084	7.11895
D887	1	2009548	50.5	TT1997	88	-8	-5.00611	4.03802	1.21472	3.13498	0.6639	0.126550000000001	-0.3964	0.0863000000000014	0.6639	7.6175	6.53235	8.55735	9.1103	8.48285	6.79805	8.16095	9.1966	10.56705	9.7223	10.13715	9.81435	8.48285	6.79805	8.16095	9.1966
D888	-1	2009647	48.5	TT1996	95	-10.2	-4.08474	7.31727	2.31702	7.39615	0.488849999999999	-0.1502	0.2395	-0.0942499999999997	0.488849999999999	6.57615	6.847	7.1037	6.19485	7.1477	6.6968	7.3432	6.1006	11.1227	12.5026	11.0092	12.27595	7.1477	6.6968	7.3432	6.1006
D889	1	2014519	51	TT1998	95	-7.3	-5.67283	7.93992	0.211119999999999	8.5428	1.37705	0.490349999999999	-0.0618499999999997	-0.0297499999999999	1.37705	6.6674	7.5826	7.8733	10.0965	8.04445	8.07295	7.81145	10.06675	12.88065	13.8362	13.249	13.6592	8.04445	8.07295	7.81145	10.06675
D890	1	2016302	92	NA	NA	NA	NA	1.93022	0.343299999999999	2.65293	0.727300000000001	0.250500000000001	0.389250000000001	0.733149999999998	0.733149999999998	7.70085	7.27835	8.41705	8.36335	9.05865	7.52885	8.91485	9.2641	12.5196	14.5358	12.72125	13.4216	9.05865	7.52885	8.91485	9.2641
D891	-1	2016430	117	NA	NA	NA	NA	8.24032	4.75478	7.36039	0.784149999999999	-0.660399999999999	-0.4971	0.114749999999997	0.784149999999999	6.34575	6.83335	7.53365	9.78415	7.17315	6.17295	7.03655	10.07275	11.6181	12.6362	11.6415	12.2978	7.17315	6.17295	7.03655	10.07275
D892	1	2020332	159.5	NA	NA	NA	NA	7.62334	0.483239999999999	8.08551	0.689850000000002	0.325900000000001	0.4291	0.309200000000001	0.689850000000002	7.35685	8.65205	8.45685	9.12195	9.91335	9.9139	9.38545	9.8278	9.53445	10.69655	10.5921	10.48595	9.91335	9.9139	9.38545	9.8278
D893	-1	2020425	40	TT2007	100	-11.6	-4.43668	8.22176	4.17043	7.44869	0.26845	0.0908500000000014	-0.64855	2.32835	2.32835	7.39465	6.17105	8.0459	6.9627	7.6631	6.2619	7.39735	9.29105	12.73755	12.60545	12.6992	12.2014	7.6631	6.2619	7.39735	9.29105
D894	1	2023082	37	TT2010	100	-8.8	-5.12068	3.77263	1.22825	4.36081	0.717350000000001	1.23275	0.876849999999999	0.682650000000002	1.23275	8.1497	9.63165	9.7465	8.87005	10.1443	10.9407	10.6661	9.6652	11.1548	13.8331	13.27235	14.4367	10.1443	10.9407	10.6661	9.6652
D895	-1	2023156	37	TT2011	100	-12.7	-4.37544	6.2833	4.21443	5.02359	-0.282	-0.2287	-0.256150000000002	-0.6104	-0.2287	9.39255	7.07445	9.74155	11.1716	9.11055	6.84575	9.4854	10.5612	10.94185	9.5758	10.72165	11.42365	9.11055	6.84575	9.4854	10.5612
D896	-1	2026993	-363	NA	NA	NA	NA	6.33547	0.94422	6.36736	-0.533649999999998	0.0469999999999997	-0.541650000000001	-0.408100000000001	0.0469999999999997	9.2613	7.17265	9.63135	10.2057	8.72765	7.21965	9.0897	9.7976	11.07765	9.527	11.60045	11.141	8.72765	7.21965	9.0897	9.7976
D897	1	2027353	3	NA	NA	NA	NA	6.10137	2.0104	6.08552	-0.61805	-0.5601	-0.281799999999999	-0.2506	-0.2506	8.2966	7.02065	9.44885	10.8942	8.82255	6.68695	9.53495	10.6436	7.63695	7.3347	8.69725	10.2041	8.82255	6.68695	9.53495	10.6436
D898	-1	2027400	44	TT2020	100	-16.6	-2.89981	6.95686	1.86198	7.25782	0.283550000000001	-0.91365	-0.079699999999999	-0.0668000000000006	0.283550000000001	7.63465	7.9209	7.696	10.0423	7.9182	7.8555	7.6163	9.9755	10.0465	12.65125	10.3792	13.7053	7.9182	7.8555	7.6163	9.9755
D899	1	2027489	-133	NA	NA	NA	NA	6.02497	1.18004	6.75539	-0.0526999999999997	0.0709500000000007	-0.0229499999999998	-0.140750000000001	0.0709500000000007	8.3416	6.867	9.2676	10.2622	8.81595	6.93795	9.24465	10.12145	8.636	8.0507	10.0789	11.36085	8.81595	6.93795	9.24465	10.12145
D900	1	2028932	68.5	TT2023	95	-6.2	-5.93252	3.29122	0.670400000000001	4.08102	0.5006	-0.0654000000000003	-0.34545	0.22695	0.5006	7.0803	7.0158	8.1244	9.4503	7.67375	6.9504	7.77895	9.67725	13.00745	13.53465	13.64215	14.18295	7.67375	6.9504	7.77895	9.67725
D901	-1	2029339	72.5	TT2026	100	-11	-4.39571	6.25947	1.33732	6.19428	-1.4742	-1.9175	-0.296000000000001	0.0579999999999998	0.0579999999999998	6.68905	6.9623	6.6389	9.98355	7.74475	8.25065	6.972	10.04155	9.33595	10.9348	9.66255	11.726	7.74475	8.25065	6.972	10.04155
D902	1	2032055	74.5	NA	NA	NA	NA	5.08328	2.03618	4.36145	-0.774300000000002	-2.1604	-0.26355	-0.4636	-0.26355	7.41475	7.92765	7.63925	9.06685	9.87155	8.1151	9.64415	9.86065	8.25445	9.4506	9.8642	11.3194	9.87155	8.1151	9.64415	9.86065
D903	1	2033061	37.5	TT2032	100	-8.4	-5.66989	3.85312	0.716309999999999	3.51262	0.24125	-0.38655	-1.17025	-0.00619999999999798	0.24125	6.7047	6.93985	9.0389	9.3957	6.94595	6.5533	7.86865	9.6765	10.80465	10.0704	11.47025	10.84245	6.94595	6.5533	7.86865	9.6765
D904	-1	2033139	40.5	TT2031	87	-8.4	-4.73108	5.25244	3.09438	3.7413	0.571350000000002	0.92895	-0.646500000000001	0.713699999999999	0.92895	8.1488	9.70145	8.41205	8.0082	11.4354	13.30735	9.66875	9.52895	12.8228	13.1922	12.78095	11.8727	11.4354	13.30735	9.66875	9.52895
D905	-1	2033889	38.5	TT2036	100	-9	-5.69473	3.15198	1.8457	2.77662	-0.946550000000002	0.331000000000001	-0.676300000000001	0.199900000000001	0.331000000000001	8.0213	7.842	8.48015	7.4789	8.57245	8.95005	8.72275	7.6788	8.77725	8.4587	9.56245	7.8424	8.57245	8.95005	8.72275	7.6788
D906	1	2034612	45.5	TT2037	100	-12.4	-2.96452	2.48157	0.70993	3.73777	1.54625	-0.532550000000002	0.65845	0.274149999999998	1.54625	7.0116	7.2782	7.62745	6.70805	13.1376	11.0216	11.65665	7.71385	9.8905	8.43845	9.672	7.845	13.1376	11.0216	11.65665	7.71385
D907	-1	2034702	44.5	TT2040	74	-7.4	-4.03234	5.50006	0.61679	6.13531	-0.569850000000001	-0.357250000000001	0.0459999999999994	-1.17945	0.0459999999999994	8.6333	8.61	10.5949	7.3557	8.06345	8.25275	10.6409	6.17625	12.29765	10.5367	13.26015	10.15985	8.06345	8.25275	10.6409	6.17625
D908	-1	2035538	47.5	TT2044	100	-12.7	-5.84432	2.82288	1.91279	3.79287	-0.23935	0.0491999999999999	-0.0840999999999994	-0.313749999999999	0.0491999999999999	7.8472	7.17435	7.71115	8.96455	7.60785	7.25665	7.69665	8.6508	7.93425	7.3746	7.30025	8.5043	7.60785	7.25665	7.69665	8.6508
D909	1	2037540	35	TT2049	74	-2.3	-5.5604	4.56244	0.638109999999999	4.93702	0.81705	1.77805	0.603599999999998	0.1281	1.77805	8.4172	7.6027	9.7049	9.45655	11.02265	9.61805	10.72105	9.58465	10.74985	11.02975	12.1725	10.763	11.02265	9.61805	10.72105	9.58465
D910	-1	2037616	131.5	NA	NA	NA	NA	6.72907	2.64986	5.17221	-0.8445	0.0818999999999992	-0.745049999999999	0.000899999999999679	0.0818999999999992	9.32365	7.48625	9.3674	11.70505	8.66815	7.56815	8.62235	11.75365	11.918	10.23675	12.59375	13.46335	8.66815	7.56815	8.62235	11.75365
D911	-1	2038649	42	TT2051	83	-8.8	-4.03995	4.77026	2.12904	4.92745	-0.56295	-0.1412	0.0554500000000004	-0.0101499999999994	0.0554500000000004	6.9429	7.3012	6.2911	8.01155	6.37995	7.16	6.34655	8.0014	8.80305	9.39975	9.55165	9.72525	6.37995	7.16	6.34655	8.0014
D912	1	2065161	60	TT2069	95	-8.1	-5.3798	6.34963	2.49562	5.82531	2.66975	1.5092	1.5758	0.656099999999999	2.66975	8.23285	7.7559	8.87795	11.63015	11.03105	9.2651	10.45375	12.28625	12.12625	12.40475	12.01125	13.81745	11.03105	9.2651	10.45375	12.28625
D913	1	2070737	18.5	TT2074	73	-4.6	-5.01732	7.14222	2.9237	7.35178	-0.0624500000000001	-0.533199999999999	0.1732	0.450950000000001	0.450950000000001	10.26195	8.4589	10.3058	9.2217	10.79935	7.9257	11.17735	9.9095	13.2925	11.51825	13.4771	11.73915	10.79935	7.9257	11.17735	9.9095
D914	1	2070798	35.5	TT2075	71	-6.7	-3.9735	4.14858	1.28236	4.45211	1.29145	-0.6532	1.7044	1.02985	1.7044	7.26715	7.40625	7.7681	7.413	9.096	6.75305	10.34405	9.13065	10.26195	8.4589	10.3058	9.2217	9.096	6.75305	10.34405	9.13065
D915	-1	2075710	42	TT2088	100	-18.7	-4.35044	6.75932	4.19471	5.03192	-1.26905	-0.558750000000001	-0.664849999999999	0.1971	0.1971	6.047	6.6226	6.14405	7.4175	7.66035	6.7787	7.58125	7.6146	9.6423	8.9808	9.321	9.4711	7.66035	6.7787	7.58125	7.6146
D916	1	2079424	43.5	TT2092	78	-4.3	-5.45652	7.9812	4.11542	7.18048	-0.59595	-0.19815	0.195099999999999	-1.21585	0.195099999999999	6.1615	6.2758	6.33015	8.72365	6.7614	6.07765	7.32955	7.5078	9.4521	11.9566	10.5397	14.1176	6.7614	6.07765	7.32955	7.5078
D917	1	2083079	91.5	NA	NA	NA	NA	4.71511	3.78863	4.36783	0.207750000000001	-0.296799999999999	-0.338700000000001	-0.793699999999999	0.207750000000001	9.00435	8.81335	8.09275	9.7998	9.5777	9.0374	8.22955	9.0061	11.3509	11.15385	9.89865	10.43435	9.5777	9.0374	8.22955	9.0061
D918	1	2083130	40.5	TT2099	100	-9.5	-4.64861	8.63457	2.08398	8.31506	1.21925	0.754349999999999	0.848250000000001	-0.3134	1.21925	5.9225	6.9842	6.4979	9.3666	7.7151	7.9626	7.48295	9.0532	9.00435	8.81335	8.09275	9.7998	7.7151	7.9626	7.48295	9.0532
D919	-1	2083869	698.5	NA	NA	NA	NA	7.65507	2.8199	6.56721	-0.1515	-0.1569	-0.344949999999999	-0.8385	-0.1515	9.2531	9.8935	9.51675	12.34645	9.1016	9.7366	9.1718	11.50795	11.3125	12.55925	12.23095	14.33795	9.1016	9.7366	9.1718	11.50795
D920	1	2089636	44.5	TT2111	95	-6.2	-5.77734	6.24934	1.63617	5.8761	0.8415	-0.127700000000003	1.09845	0.6327	1.09845	6.73355	6.90365	7.4958	9.00695	7.71685	7.0635	8.59425	9.63965	10.52655	9.7582	10.28975	10.4477	7.71685	7.0635	8.59425	9.63965
D921	-1	2089718	37.5	TT2110	93	-5.5	-6.17268	6.28427	1.71292	5.58555	-0.124899999999998	0.704499999999999	0.103150000000001	-0.26465	0.704499999999999	6.48925	7.6418	6.38135	8.9432	6.56675	8.3463	6.4845	9.337	10.7357	12.76395	11.5289	11.23685	6.56675	8.3463	6.4845	9.337
D922	-1	2090380	699.5	NA	NA	NA	NA	3.40373	1.11218	3.66392	-0.252399999999998	0.0868500000000019	-0.228150000000001	-0.0107499999999998	0.0868500000000019	11.1926	13.2868	11.5818	11.62845	11.46635	13.37365	11.35365	12.4226	12.76875	15.1123	13.76205	12.93165	11.46635	13.37365	11.35365	12.4226
D923	1	2092921	43.5	TT2116	100	-14.9	-5.67063	5.30298	5.22027	3.66466	-0.174650000000002	-0.354900000000001	0.148400000000001	-0.58765	0.148400000000001	6.95	7.29395	6.63825	10.96035	7.26115	6.93905	6.91995	10.37525	11.2379	12.7679	12.24535	13.38615	7.26115	6.93905	6.91995	10.37525
D924	1	2093177	-212.5	NA	NA	NA	NA	6.74198	3.77708	3.99448	0.0822499999999984	-0.2746	-0.520799999999999	-0.489949999999999	0.0822499999999984	7.3355	5.93195	8.10955	5.84095	7.41775	5.7584	8.09795	5.351	8.037	7.146	7.88275	13.0343	7.41775	5.7584	8.09795	5.351
D925	-1	2093212	41	TT2117	86	-7.4	-5.31275	6.60262	0.425979999999999	8.00661	0.480549999999999	0.0781000000000009	-1.06345	0.400300000000003	0.480549999999999	8.431	12.52325	7.5781	12.88685	8.91155	12.7281	8.4074	13.66625	14.73545	15.868	11.24325	15.3839	8.91155	12.7281	8.4074	13.66625
D926	1	2096612	588	NA	NA	NA	NA	5.5997	3.58187	4.41966	-0.0157500000000006	-0.224150000000002	-0.3103	-0.511500000000002	-0.0157500000000006	9.8899	10.22895	9.9442	10.9933	9.9725	10.0048	10.32425	10.90105	13.27795	13.606	12.1125	14.82035	9.9725	10.0048	10.32425	10.90105
D927	-1	2096653	3482	NA	NA	NA	NA	6.15627	0.30325	6.29442	-0.430300000000001	-0.28215	-0.518149999999999	-0.454450000000001	-0.28215	9.88455	9.3173	10.05145	11.4344	9.45425	9.03515	9.5333	11.351	10.4264	9.7122	9.79135	12.15955	9.45425	9.03515	9.5333	11.351
D928	1	2096917	283	NA	NA	NA	NA	4.99177	4.54536	3.41124	1.09175	0.452299999999999	0.214499999999999	-0.4811	1.09175	7.158	8.4941	8.45325	9.75325	8.79175	9.00775	9.2196	9.7069	9.297	9.78165	9.8826	10.5414	8.79175	9.00775	9.2196	9.7069
D929	-1	2097010	-3668.5	NA	NA	NA	NA	7.85412	1.42619	8.51436	-0.0514499999999991	0.117700000000001	-0.44805	-0.048449999999999	0.117700000000001	8.2168	8.55735	9.2506	9.50285	8.205	8.67505	8.80255	9.6645	11.5625	11.9599	12.54165	12.1192	8.205	8.67505	8.80255	9.6645
D930	-1	2103819	43	TT2124	81	-5.7	-5.18995	6.17366	5.25997	4.5425	-0.234350000000003	-0.0932999999999993	-0.384899999999998	-0.600550000000002	-0.0932999999999993	8.5909	7.727	9.51975	8.52455	8.35655	7.7117	9.13485	7.924	12.4445	12.08305	13.66525	12.55205	8.35655	7.7117	9.13485	7.924
D931	1	2106641	48	TT2126	100	-9.6	-5.4477	6.13601	0.39715	6.94303	0.659099999999999	0.178100000000001	-0.13975	-0.0928000000000004	0.659099999999999	6.81865	6.54535	8.0495	6.4763	7.66845	6.8931	7.90975	6.3835	10.9105	10.98305	11.35865	9.53995	7.66845	6.8931	7.90975	6.3835
D932	1	2108621	-399.5	NA	NA	NA	NA	5.09654	4.59372	3.65566	0.4692	0.0883499999999993	-0.0112500000000004	0.204299999999998	0.4692	6.16385	5.8542	6.25815	6.0091	6.63305	6.01335	6.2469	6.48935	10.29125	10.5133	10.29975	8.7092	6.63305	6.01335	6.2469	6.48935
D933	-1	2108755	2066	NA	NA	NA	NA	7.34387	3.6722	7.33889	0.652949999999999	0.130649999999999	-0.0340999999999987	0.932049999999999	0.932049999999999	6.8124	6.102	7.36155	5.47225	7.53495	6.23265	7.32745	6.4043	11.57285	10.6636	11.93415	9.81095	7.53495	6.23265	7.32745	6.4043
D934	1	2111673	-19.5	TT2130	100	-14.1	-5.9362	7.25935	4.45473	4.67033	-0.50365	0.5937	-0.133850000000001	0.764049999999999	0.764049999999999	8.1217	11.9318	7.27585	8.27565	7.61805	12.5448	7.142	9.11165	8.6293	12.8031	7.30095	10.02225	7.61805	12.5448	7.142	9.11165
D935	1	2122520	51	TT2140	95	-11.4	-3.73023	5.9827	1.9451	6.26737	0.437050000000001	0.399849999999999	0.58385	-0.47955	0.58385	7.0459	6.6723	6.40625	10.16665	7.48295	7.31935	6.9901	9.6871	8.4758	11.9613	8.0181	10.4989	7.48295	7.31935	6.9901	9.6871
D936	-1	2122612	41	TT2139	100	-13.6	-5.17744	7.82699	5.14088	3.6689	0.628699999999998	0.2744	1.0208	0.291049999999998	1.0208	7.1158	6.6048	8.5665	9.32335	8.8678	6.8792	9.5873	9.6144	8.60915	8.0097	11.85675	10.82815	8.8678	6.8792	9.5873	9.6144
D937	-1	2128766	32.5	TT2151	83	-7.8	-4.59069	5.39489	1.84619	5.18359	0.8424	-0.11795	-0.630500000000001	0.0664999999999996	0.8424	7.18415	7.43825	9.24435	8.9659	8.02655	7.3203	8.61385	9.30475	9.69075	9.80415	9.9337	9.8667	8.02655	7.3203	8.61385	9.30475
D938	-1	2128800	66.5	TT2151	83	-7.8	-4.59069	6.37917	1.63477	6.17136	-0.44435	0.0534000000000017	-0.671500000000002	-0.147849999999998	0.0534000000000017	8.98055	8.83055	9.46245	9.39555	8.5362	8.88395	8.79095	9.453	11.32965	12.28915	11.5157	10.6229	8.5362	8.88395	8.79095	9.453
D939	-1	2131912	46.5	TT2152	79	-5.5	-5.04222	2.60334	1.53502	3.09039	-0.227399999999999	0.23115	-0.516350000000001	0.2172	0.23115	10.0963	12.80215	10.8991	8.86735	9.8689	13.0333	10.38275	9.08455	12.5269	14.16575	13.27275	12.32155	9.8689	13.0333	10.38275	9.08455
D940	1	2147786	42	TT2165	95	-7.9	-5.47159	4.08327	0.416720000000002	4.44122	-2.40485	0.115849999999998	-0.413650000000001	-0.1324	0.115849999999998	6.2391	6.44505	5.87245	6.5664	6.09785	7.62365	5.9443	6.434	8.18015	9.0537	8.7705	9.38	6.09785	7.62365	5.9443	6.434
D941	-1	2147874	46	TT2164	93	-5.7	-5.72053	6.46319	3.62887	4.90983	0.257150000000003	0.18765	0.24045	0.204750000000001	0.257150000000003	5.67325	6.11335	5.54535	6.2401	6.01125	6.301	5.7858	6.44485	8.0271	7.77805	8.9171	7.30935	6.01125	6.301	5.7858	6.44485
D942	-1	2148204	63.5	TT2166	81	-2.8	-5.80951	4.50121	0.366350000000001	4.92312	-0.0760500000000004	-0.180750000000001	-0.354799999999999	0.0153499999999998	0.0153499999999998	7.85305	7.27105	8.2445	7.1061	8.05695	7.0903	7.8897	7.12145	15.06405	13.17225	15.18785	11.10105	8.05695	7.0903	7.8897	7.12145
D943	-1	2150178	56.5	TT2169	91	-5.1	-5.71295	2.95833	0.191610000000001	3.87442	-0.18665	-0.51895	-0.0549499999999998	-0.88795	-0.0549499999999998	11.66755	11.0951	12.10965	9.38365	11.4809	10.57615	12.0547	8.4957	12.93995	12.8936	13.4108	11.51895	11.4809	10.57615	12.0547	8.4957
D944	1	2154250	50.5	TT2170	100	-9.9	-4.85918	8.71777	5.45991	7.64035	0.406349999999998	0.5202	0.1072	-0.697849999999999	0.5202	6.9197	6.6052	7.44875	10.36535	7.60995	7.1254	7.55595	9.6675	13.12785	11.86665	13.612	12.97295	7.60995	7.1254	7.55595	9.6675
D945	-1	2154351	-34	TT2171	100	-14.3	-4.03219	6.07639	5.18854	5.07506	0.0745499999999995	-0.0538499999999997	-0.238300000000001	0.0587999999999997	0.0745499999999995	7.34875	7.05295	7.7475	9.57615	7.4233	6.9991	7.5092	9.63495	11.2076	9.15695	10.93425	12.48185	7.4233	6.9991	7.5092	9.63495
D946	-1	2154419	34	TT2173	100	-12.4	-5.10497	4.28574	0.616959999999999	5.91787	-0.40105	0.0407999999999991	-0.34125	-0.745900000000001	0.0407999999999991	10.6774	8.6077	10.15445	11.79605	10.27635	8.6485	9.8132	11.05015	12.32875	13.17735	12.4316	15.2206	10.27635	8.6485	9.8132	11.05015
D947	1	2155210	66	TT2175	70	-5.4	-4.60041	7.51957	5.16123	4.53172	0.3348	-0.0292000000000012	0.21795	-0.965050000000002	0.3348	7.0745	8.19465	8.6605	11.39655	8.9984	8.5776	8.87845	10.4315	7.32015	7.66495	8.9602	11.98155	8.9984	8.5776	8.87845	10.4315
D948	1	2158151	48	TT2177	100	-17.7	-3.93004	7.64832	4.1521	6.6197	0.316099999999998	0.211299999999999	0.102200000000001	0.1486	0.316099999999998	6.86615	6.4896	6.8402	10.2577	7.2517	6.71955	6.9424	10.47965	11.2704	9.4791	11.38255	11.40925	7.2517	6.71955	6.9424	10.47965
D949	-1	2158244	45	TT2178	100	-17.7	-3.63782	6.96266	5.18056	3.5364	0.32755	0.0213000000000001	-0.13475	-0.522650000000001	0.32755	6.7922	6.8202	6.7866	7.8596	7.11975	6.8415	6.65185	7.4291	7.5907	7.50605	8.93835	7.2646	7.11975	6.8415	6.65185	7.4291
D950	-1	2158347	42	TT2181	100	-14.6	-4.75174	6.19732	4.92685	3.93	-0.191199999999998	-0.0899999999999999	-0.6364	-0.353700000000001	-0.0899999999999999	7.11755	7.25165	8.00305	6.92875	7.0328	7.16165	7.36665	7.29705	14.599	14.4745	14.9122	14.39755	7.0328	7.16165	7.36665	7.29705
D951	-1	2162307	32	TT2185	100	-9.1	-5.95539	5.10687	3.69722	4.20381	-0.368549999999999	0.0545999999999989	0.104100000000001	0.291449999999999	0.291449999999999	8.39855	7.69105	9.0769	13.6275	8.03	7.78515	9.181	14.77675	9.0841	8.55765	10.389	14.1257	8.03	7.78515	9.181	14.77675
D952	-1	2163642	43	TT2190	75	-4.5	-5.07941	6.986	6.67992	4.5382	0.85625	-0.217950000000002	0.289549999999999	0.154450000000001	0.85625	6.18865	6.30695	7.36005	8.6513	7.60005	6.3781	7.77425	9.2231	10.1551	11.7102	10.68895	12.0384	7.60005	6.3781	7.77425	9.2231
D953	1	2164713	50.5	TT2193	100	-3.1	-6.37666	7.21194	6.77991	3.2359	1.0421	0.1867	0.80495	-0.843450000000001	1.0421	6.57755	6.35455	7.0943	10.48665	7.8574	6.5921	8.0141	9.6432	10.274	10.4318	10.3413	11.80095	7.8574	6.5921	8.0141	9.6432
D954	-1	2164795	31.5	TT2194	87	-3.8	-5.83211	7.47631	3.47241	5.11073	0.914400000000001	0.227600000000002	0.0588499999999996	1.24785	1.24785	7.5542	9.77125	8.51895	9.29775	8.4773	9.99885	8.5778	10.5456	12.84635	13.3119	13.0967	12.5733	8.4773	9.99885	8.5778	10.5456
D955	-1	2167441	26.5	TT2196	100	-18.2	-5.20154	4.57128	2.38086	5.27565	-0.208600000000001	-0.14615	0.2454	-0.590849999999998	0.2454	8.74025	7.2071	8.81295	9.48015	8.53165	7.08315	9.05835	9.42085	15.16205	12.0335	15.06155	12.75095	8.53165	7.08315	9.05835	9.42085
D956	-1	2182607	37.5	TT2205	95	-6.1	-5.72622	6.68058	2.57914	5.30716	-0.396250000000002	0.0346500000000001	-0.273899999999999	1.3413	1.3413	8.98795	7.2638	8.79235	7.59445	8.9296	7.29845	8.51845	9.18605	14.5559	14.31715	15.31695	12.0078	8.9296	7.29845	8.51845	9.18605
D957	1	2182886	-2325.5	NA	NA	NA	NA	5.39862	3.86212	2.57687	0.645949999999999	0.999099999999999	-0.22925	-0.202199999999999	0.999099999999999	6.78945	6.9387	7.46445	10.50005	7.4354	7.9378	7.2352	11.5874	6.44045	7.2655	7.31005	10.0044	7.4354	7.9378	7.2352	11.5874
D958	-1	2184529	41	TT2207	100	-12.3	-3.17713	3.85352	2.57283	3.77256	-0.459000000000001	-0.0220000000000002	-0.30585	1.01285	1.01285	7.3532	7.84845	6.9983	8.42855	6.8942	7.82645	6.69245	9.4414	10.25505	13.49645	11.03195	14.2533	6.8942	7.82645	6.69245	9.4414
D959	1	2185950	2336.5	NA	NA	NA	NA	3.90794	0.529269999999999	3.42737	0.42895	0.86195	0.290150000000001	-0.121199999999998	0.86195	6.83965	6.65945	7.8218	12.81205	9.15765	7.5214	8.11195	12.69085	7.39645	8.13625	8.55365	12.22505	9.15765	7.5214	8.11195	12.69085
D960	-1	2186194	47	TT2209	100	-9.8	-5.27938	4.93853	0.63724	4.96305	0.0863499999999995	0.163049999999998	-0.329549999999999	-0.0430499999999974	0.163049999999998	8.77965	9.61315	10.02875	8.9364	8.866	9.7762	9.6992	8.99475	11.99905	12.43075	12.66725	12.5547	8.866	9.7762	9.6992	8.99475
D961	-1	2188334	47.5	TT2210	95	-8.4	-5.40625	5.73052	2.33632	6.1359	-0.2462	-0.254049999999999	-0.391349999999999	1.13615	1.13615	8.25305	7.2631	9.6539	8.20795	8.00685	7.25	9.26255	9.4101	14.65175	14.28345	15.16725	14.4657	8.00685	7.25	9.26255	9.4101
D962	1	2189992	35	TT2215	100	-18.8	-4.64334	5.65682	2.73762	5.76125	0.606199999999999	0.60195	-0.343199999999998	-0.0425500000000021	0.606199999999999	8.12115	7.41425	9.1546	9.6459	8.72735	8.0162	8.8114	9.60335	10.77295	10.40715	10.7239	10.60305	8.72735	8.0162	8.8114	9.60335
D963	-1	2190078	51	TT2216	100	-18.8	-4.85177	8.16566	4.76562	7.17865	0.34	0.0742000000000003	-0.218350000000001	0.10795	0.34	7.83385	6.71845	8.34435	7.06995	8.17385	6.79265	8.126	7.1779	12.5618	10.87085	12.9561	8.79025	8.17385	6.79265	8.126	7.1779
D964	-1	2192006	97.5	NA	NA	NA	NA	6.61352	4.42989	3.12484	-0.364650000000001	-0.639099999999999	-0.352549999999999	0.3383	0.3383	12.07335	11.14105	12.3097	8.58915	11.7087	10.50195	11.95715	9.514	13.0052	12.8946	13.27865	10.3685	11.7087	10.50195	11.95715	9.514
D965	1	2194717	46	TT2219	81	-5.5	-5.20781	6.88797	5.97674	2.9034	0.340350000000001	0.0438999999999998	-0.0884000000000009	1.355	1.355	7.03675	6.1361	7.70385	6.50395	7.7338	6.59605	7.68375	8.32275	10.8919	9.72745	11.0842	9.95505	7.7338	6.59605	7.68375	8.32275
D966	-1	2194810	47	TT2220	85	-5.5	-5.38398	5.91734	5.54342	4.16762	0.16	0.0762	-0.19835	0.3508	0.3508	7.19065	7.29785	8.39145	6.22585	7.35065	7.37405	8.1931	6.57665	11.93325	13.26065	12.48285	10.0866	7.35065	7.37405	8.1931	6.57665
D967	1	2199087	221	NA	NA	NA	NA	8.15609	3.77493	8.32406	-0.0493000000000006	0.5049	0.311950000000001	-0.547899999999998	0.5049	6.3941	5.9478	6.73665	10.52685	6.7341	6.68375	7.0486	10.24305	10.4382	10.4364	11.5862	12.50085	6.7341	6.68375	7.0486	10.24305
D968	-1	2199251	42	TT2225	86	-7.3	-5.22039	3.77683	1.16022	5.49403	-0.17595	-0.475300000000001	-0.27695	0.651399999999999	0.651399999999999	7.12655	8.20935	7.01205	7.49395	6.9506	7.73405	6.7351	8.41745	13.2288	12.46415	12.3895	14.9838	6.9506	7.73405	6.7351	8.41745
D969	-1	2202172	-775	NA	NA	NA	NA	7.26524	4.85805	3.67764	-0.4457	0.431449999999998	-0.37995	-0.246450000000001	0.431449999999998	8.1913	9.61295	7.9241	11.22765	7.7456	10.11665	7.54415	10.9812	6.85365	9.93855	6.968	11.08665	7.7456	10.11665	7.54415	10.9812
D970	1	2202861	86	NA	NA	NA	NA	4.91455	1.43094	5.51634	0.133300000000002	0.1065	0.0507500000000007	-0.408949999999999	0.133300000000002	10.5828	9.31625	11.1456	12.4812	10.7161	9.42275	11.19635	12.0835	12.87075	11.017	12.85245	12.7043	10.7161	9.42275	11.19635	12.0835
D971	1	2202912	35	TT2229	83	-6.8	-5.11389	5.14289	4.47942	3.81544	0.908549999999996	-0.678750000000001	0.2096	-0.282250000000001	0.908549999999996	7.4869	7.039	8.2957	11.4354	8.52875	6.46675	8.55605	11.15315	10.5828	9.31625	11.1456	12.4812	8.52875	6.46675	8.55605	11.15315
D972	-1	2202988	41	TT2228	80	-6.8	-4.82855	5.61964	4.99312	5.08076	-0.6656	-0.0944499999999984	0.3414	-0.19295	0.3414	8.35245	11.3158	7.9719	10.7806	7.68685	11.4872	8.3133	10.58765	13.88185	15.61865	10.16495	15.30435	7.68685	11.4872	8.3133	10.58765
D973	-1	2203124	177	NA	NA	NA	NA	7.92822	6.85569	3.9285	-0.3475	0.089699999999997	-0.0555500000000002	-0.794500000000001	0.089699999999997	14.3432	15.81335	10.80935	15.66485	13.9957	15.96455	10.7698	14.87035	15.4625	15.97085	12.785	15.8083	13.9957	15.96455	10.7698	14.87035
D974	-1	2204450	53	TT2230	90	-6.8	-5.50723	6.19477	3.89972	4.66976	-0.13505	-0.843350000000001	-0.370699999999999	0.263250000000001	0.263250000000001	7.718	8.63485	8.6173	7.9155	7.58295	7.7915	8.2466	8.17875	12.2815	12.47275	13.0382	12.68465	7.58295	7.7915	8.2466	8.17875
D975	-1	2206490	42.5	TT2233	71	-3.4	-5.25906	5.30877	4.0817	5.52441	-0.345650000000003	0.9625	-0.310700000000004	-0.781950000000001	0.9625	9.4086	7.4027	9.7891	7.1674	9.29415	8.38635	9.55285	6.5017	13.0949	11.89045	12.90535	11.27525	9.29415	8.38635	9.55285	6.5017
D976	-1	2208192	38.5	TT2234	78	-6.6	-4.62085	6.85897	4.96852	5.94582	-0.286099999999999	0.0760000000000005	-0.636700000000001	-0.325900000000001	0.0760000000000005	8.7612	9.69395	9.90785	12.06595	8.4751	9.76995	9.27115	11.74005	9.32765	11.97585	10.71085	13.9383	8.4751	9.76995	9.27115	11.74005
D977	1	2210290	49.5	TT2235	100	-10.2	-5.51046	7.37439	5.92532	3.7346	-0.450650000000003	-0.93815	-0.486599999999999	0.344899999999999	0.344899999999999	9.95615	8.2055	8.57685	9.10135	11.1224	7.26735	8.6945	9.44625	11.85735	12.60895	10.74215	11.61315	11.1224	7.26735	8.6945	9.44625
D978	1	2211649	39.5	TT2239	100	-17.4	-3.37464	5.68838	2.5835	5.77473	-0.249600000000003	0.0378499999999997	-0.676350000000001	-0.2103	0.0378499999999997	8.0446	7.70425	8.4158	9.7313	7.9338	7.88985	8.08635	9.5755	13.9899	14.1304	13.99295	13.1779	7.9338	7.88985	8.08635	9.5755
D979	-1	2211760	71.5	TT2237	100	-12.2	-3.45762	5.55937	5.55037	2.38195	0.652699999999998	-0.7713	-0.650499999999999	-1.0701	0.652699999999998	8.86615	10.22095	10.00035	11.2529	9.5739	9.61815	9.34985	10.26965	10.9454	11.2447	10.9265	12.0349	9.5739	9.61815	9.34985	10.26965
D980	-1	2211998	-15.5	NA	NA	NA	NA	5.28066	2.28962	4.96974	-0.2163	-0.173750000000002	-1.03035	-0.596500000000001	-0.173750000000002	10.02635	10.6918	9.6663	11.528	9.81005	10.7488	8.63595	11.08465	10.10025	10.2711	9.947	11.73245	9.81005	10.7488	8.63595	11.08465
D981	1	2212041	-319.5	NA	NA	NA	NA	7.55112	4.35953	4.80582	0.8635	0.569699999999999	0.710049999999999	-0.0162500000000012	0.8635	10.2147	9.1535	11.70385	12.10405	11.4385	9.7232	12.8463	12.0878	12.35945	11.5606	13.38645	13.7318	11.4385	9.7232	12.8463	12.0878
D982	1	2212092	-370.5	NA	NA	NA	NA	7.70312	1.28344	8.26042	-0.0380500000000001	-0.194999999999999	0.0218000000000007	0.1311	0.1311	9.66265	8.39615	11.42405	11.5262	10.8484	8.77085	12.5883	11.6573	10.2147	9.1535	11.70385	12.10405	10.8484	8.77085	12.5883	11.6573
D983	-1	2215092	47.5	TT2244	100	-11.9	-4.63007	7.66642	4.31837	4.9623	0.30265	0.0272999999999994	0.20305	1.6277	1.6277	6.94255	6.6297	6.50565	7.0929	7.2452	6.67965	6.7087	8.7206	11.1552	11.3909	11.086	12.52025	7.2452	6.67965	6.7087	8.7206
D984	-1	2217049	49	TT2247	100	-10	-5.09225	5.46132	3.3087	2.82976	-0.1561	0.0419499999999999	-0.404199999999999	0.412650000000003	0.412650000000003	9.10525	7.05635	9.47215	9.0681	8.94915	7.0983	9.06795	9.6078	11.29405	9.88165	11.6017	12.56145	8.94915	7.0983	9.06795	9.6078
D985	1	2224896	43	TT2252	78	-6.4	-4.7629	3.89742	0.44406	4.70336	0.169149999999998	-0.2292	0.152200000000001	-0.3866	0.169149999999998	5.8463	6.41205	5.88425	7.3705	6.328	6.18285	6.03645	6.9839	9.09405	10.7233	10.46455	13.06735	6.328	6.18285	6.03645	6.9839
D986	-1	2224986	47	TT2251	100	-8.6	-5.47159	6.78004	1.99292	5.93579	0.37415	0.08195	0.0629000000000008	-0.4343	0.37415	5.34705	6.49495	5.7212	10.08515	5.7212	6.5769	5.7841	9.65085	7.9201	8.07385	8.2561	11.0864	5.7212	6.5769	5.7841	9.65085
D987	-1	2232849	41.5	TT2258	100	-11.3	-5.59879	5.61861	0.926630000000001	5.22227	-0.11855	-0.16925	-0.23995	0.0402500000000003	0.0402500000000003	7.0134	7.00145	6.9686	7.11125	6.89485	6.8322	6.72865	7.1515	14.03305	14.6152	14.22985	13.45795	6.89485	6.8322	6.72865	7.1515
D988	-1	2236189	68	TT2261	90	-7.3	-5.64006	2.17533	0.491540000000001	3.42267	-0.21825	-0.2455	-0.0661999999999994	-0.434949999999999	-0.0661999999999994	7.8959	8.30985	7.78325	10.18275	7.67765	8.06435	7.71705	9.7478	8.03455	8.9891	8.28335	11.64845	7.67765	8.06435	7.71705	9.7478
D989	-1	2238722	23.5	TT2264	100	-11.8	-5.87688	4.70653	1.54542	4.61573	0.558299999999997	-0.583749999999999	-0.35765	-0.059899999999999	0.558299999999997	8.58105	6.9632	10.47045	9.26005	9.24825	6.67625	10.1128	9.20015	11.98735	10.0729	13.49385	11.16325	9.24825	6.67625	10.1128	9.20015
D990	-1	2244825	43	TT2271	100	-9.6	-5.16206	8.44662	5.8416	6.36141	0.0764499999999995	0.3082	-0.324949999999999	0.2019	0.3082	6.156	6.2271	7.50475	8.9207	6.23245	6.5353	7.1798	9.1226	10.71805	10.5777	11.3507	11.6534	6.23245	6.5353	7.1798	9.1226
D991	-1	2246050	50.5	TT2274	100	-7.6	-5.99154	4.54572	0.379350000000001	4.2362	-0.10215	-0.296	-0.30395	0.7058	0.7058	6.97025	7.44435	7.49855	8.02355	6.8681	7.14975	7.1946	8.72935	10.9194	12.58935	11.46015	12.2098	6.8681	7.14975	7.1946	8.72935
D992	1	2252756	40.5	TT2281	100	-7.8	-5.66868	3.82033	1.49113	4.35943	-0.165400000000001	-0.0939500000000013	-0.0164999999999988	0.0433499999999984	0.0433499999999984	7.3122	8.6011	7.92475	11.09355	7.9758	8.50715	8.6123	11.30185	10.166	11.905	10.5444	15.09115	7.9758	8.50715	8.6123	11.30185
D993	1	2252831	-34.5	TT2284	83	-7.9	-4.6644	4.70467	2.29404	5.98487	0.171000000000001	0.505100000000001	-0.33295	0.050650000000001	0.505100000000001	6.9217	6.72995	7.24145	9.3265	7.67925	7.23505	7.549	9.58745	7.43725	8.7505	7.81395	11.1564	7.67925	7.23505	7.549	9.58745
D994	-1	2252920	4	TT2285	88	-7.9	-4.93454	2.55114	1.11335	3.44523	0.74765	-0.00980000000000025	-0.6532	-1.06985	0.74765	7.28225	7.1736	9.54215	10.7094	8.0299	7.1638	8.88895	9.63955	11.1913	10.2493	11.63805	11.3172	8.0299	7.1638	8.88895	9.63955
D995	-1	2254507	44	TT2291	86	-7.2	-5.17576	5.8878	5.47567	3.7278	-0.920100000000001	-0.39895	0.142799999999999	0.0543500000000012	0.142799999999999	10.1611	7.8842	7.56695	6.19995	9.241	7.48525	7.70975	6.2543	12.60545	12.9533	11.4619	8.7742	9.241	7.48525	7.70975	6.2543
D996	-1	2256471	39.5	TT2294	90	-8.2	-5.1502	5.33992	0.0533400000000004	6.50064	-0.63125	0.200899999999999	-0.203850000000001	-0.05335	0.200899999999999	10.6442	10.54575	8.58295	6.16385	10.01295	10.74665	8.3791	6.1105	14.52025	14.80125	13.09525	11.5796	10.01295	10.74665	8.3791	6.1105
D997	-1	2257900	1468.5	NA	NA	NA	NA	4.28682	0.323589999999999	5.38845	-0.725099999999999	-0.1698	0.22265	0.0562000000000005	0.22265	9.7904	8.50815	6.75515	6.54205	9.0653	8.33835	6.9778	6.59825	14.1328	13.6565	11.15455	11.42015	9.0653	8.33835	6.9778	6.59825
D998	-1	2269522	51	TT2311	100	-9.3	-4.78477	4.2577	1.32115	3.58463	-0.263200000000001	-0.01755	0.0709999999999997	-0.3885	0.0709999999999997	6.7117	6.11095	6.17695	8.07345	6.4485	6.0934	6.24795	7.68495	9.31185	10.04885	9.98155	10.86885	6.4485	6.0934	6.24795	7.68495
D999	-1	2270614	1143	NA	NA	NA	NA	3.9355	1.06257	4.33318	-0.173349999999999	-0.0995500000000025	-0.333550000000001	-0.828049999999999	-0.0995500000000025	9.77515	10.35525	10.7521	11.40635	9.6018	10.27405	10.41855	10.5783	10.63065	11.20205	11.47485	13.19895	9.6018	10.27405	10.41855	10.5783
D1000	-1	2273181	55	TT2314	81	-7.3	-4.55295	7.01912	0.35163	7.67139	0.0663499999999999	-0.2456	0.0692500000000003	-0.28445	0.0692500000000003	6.8505	7.11835	6.6357	8.6547	6.91685	6.87275	6.70495	8.37025	8.77195	10.2156	9.1375	8.9321	6.91685	6.87275	6.70495	8.37025
D1001	-1	2279886	53	TT2318	100	-11.5	-4.25873	2.35183	1.59303	3.46722	0.2303	-0.0450499999999998	0.459000000000001	0.1052	0.459000000000001	5.93445	5.8173	5.7283	7.10735	6.16475	5.9181	6.1873	7.21255	10.0288	10.40325	9.9539	10.81865	6.16475	5.9181	6.1873	7.21255
D1002	1	2281622	34.5	TT2319	100	-11.5	-4.20354	8.69967	4.19755	8.10547	1.0825	0.356950000000001	0.0520500000000013	-1.77695	1.0825	6.95295	6.64885	8.42935	9.36055	8.1937	7.13655	8.56495	7.5836	8.98155	9.08765	9.04785	10.59685	8.1937	7.13655	8.56495	7.5836
D1003	-1	2281698	41.5	TT2321	100	-10.5	-4.68994	7.32383	5.36524	4.471	0.592500000000001	0.19655	-0.0727500000000028	-0.350550000000002	0.592500000000001	7.4484	10.11515	8.19865	9.09495	8.2785	10.3117	8.1413	8.7444	11.59685	13.2637	11.3315	10.49455	8.2785	10.3117	8.1413	8.7444
D1004	-1	2283142	62.5	TT2322	100	-9.5	-5.27779	6.52873	1.67519	6.81282	-0.0386499999999996	0.261399999999998	-0.1297	0.0941499999999991	0.261399999999998	7.52225	8.0743	7.66055	6.5524	7.4836	8.3357	7.53085	6.64655	11.4184	12.4403	10.87355	11.42895	7.4836	8.3357	7.53085	6.64655
D1005	1	2289917	78.5	NA	NA	NA	NA	7.69612	6.04562	4.9583	-0.836950000000001	0.202249999999999	-0.68835	-0.574299999999999	0.202249999999999	6.4418	10.34065	7.80125	13.3264	7.75175	11.2636	7.9129	13	7.7002	12.72175	8.6586	15.34215	7.75175	11.2636	7.9129	13
D1006	1	2290138	32	TT2331	100	-12.5	-4.78572	7.45217	2.31435	7.54353	-1.46435	-0.357900000000001	-0.105650000000002	-0.462350000000001	-0.105650000000002	6.1006	5.8249	6.34945	6.79865	5.9202	6.1382	6.2907	6.3363	6.5965	10.81205	7.9142	13.5315	5.9202	6.1382	6.2907	6.3363
D1007	-1	2290233	63	TT2330	100	-16.9	-3.17901	5.53147	3.53442	5.34186	-0.3027	-0.506399999999999	-0.3033	0.44355	0.44355	7.10235	6.968	8.67265	9.5936	6.79965	6.78265	8.36935	10.03715	10.07195	10.3075	12.6353	11.96885	6.79965	6.78265	8.36935	10.03715
D1008	-1	2304036	1.5	NA	NA	NA	NA	3.25068	1.4825	3.34626	-0.473749999999999	-0.539849999999999	-0.199399999999997	0.0602499999999999	0.0602499999999999	10.37915	7.26525	10.12925	8.54235	9.9054	6.7254	9.96525	8.6026	11.6345	8.78985	12.20035	9.91675	9.9054	6.7254	9.96525	8.6026
D1009	-1	2304070	35.5	TT2350	100	-11.9	-4.73432	6.6215	3.52939	5.43256	-0.128150000000002	-0.302700000000001	0.28415	-0.144449999999999	0.28415	10.15265	6.8298	10.15125	8.726	10.0245	6.5271	10.4354	8.58155	13.79375	11.3143	14.9483	11.2206	10.0245	6.5271	10.4354	8.58155
D1010	-1	2304132	97.5	NA	NA	NA	NA	8.31572	5.75382	4.66635	-0.15415	-0.46505	-0.25155	-0.325100000000001	-0.15415	13.82505	11.197	14.871	11.0158	13.78625	10.73195	14.61945	10.6907	15.035	13.6571	15.4952	12.8515	13.78625	10.73195	14.61945	10.6907
D1011	1	2306782	-478	NA	NA	NA	NA	5.03192	3.07837	3.69113	-0.2425	0.151900000000001	-0.521649999999999	0.0211000000000006	0.151900000000001	5.9294	6.89205	5.9386	11.99335	5.6869	7.04395	5.41695	12.01445	8.23315	9.05985	8.88375	12.33555	5.6869	7.04395	5.41695	12.01445
D1012	1	2318308	741	NA	NA	NA	NA	5.32457	2.04085	5.81896	0.0929999999999991	1.18815	-1.05605	-0.134800000000002	1.18815	7.22815	6.7144	8.2996	11.37715	7.32115	7.90255	7.24355	11.24235	6.0608	6.79345	6.5497	11.13525	7.32115	7.90255	7.24355	11.24235
D1013	1	2319014	35	TT2364	100	-10.6	-5.4251	6.09447	2.87072	6.18494	-0.1644	0.0152999999999999	0.11755	0.814	0.814	6.76945	6.7981	7.7255	8.7332	6.60505	6.8134	7.84305	9.5472	9.52385	10.1255	10.6985	11.9143	6.60505	6.8134	7.84305	9.5472
D1014	-1	2319081	32	TT2363	100	-12.8	-5.95539	6.77492	0.68749	7.02354	-0.0587	0.0893499999999996	0.31635	-0.826749999999999	0.31635	9.379	7.6089	9.1361	10.6869	9.6101	7.69825	9.45245	9.86015	14.59495	12.0931	13.22625	12.10225	9.6101	7.69825	9.45245	9.86015
D1015	1	2323729	36	TT2367	83	-7	-5.1286	5.70867	0.711960000000001	6.86498	-0.495450000000002	0.142849999999999	-0.252000000000002	-0.3184	0.142849999999999	9.6017	10.24395	9.0972	9.7802	9.2834	10.40565	9.0953	9.4618	12.4286	12.7931	12.30615	13.08965	9.2834	10.40565	9.0953	9.4618
D1016	1	2324921	203	NA	NA	NA	NA	2.48933	-0.00870999999999977	3.71812	0.0574000000000012	0.2295	-0.00605000000000189	-0.407200000000001	0.2295	10.894	10.7211	11.6703	7.64155	11.2085	10.9506	11.66425	7.52225	14.72465	14.75175	15.3382	11.121	11.2085	10.9506	11.66425	7.52225
D1017	1	2325081	43	TT2371	100	-13.2	-3.14587	7.36962	4.7447	3.7374	1.27145	-0.508100000000002	0.0993499999999994	-0.183949999999999	1.27145	7.68025	9.16035	9.3521	6.8591	9.27615	8.65225	9.45145	6.67515	11.02145	11.269	11.8059	7.4679	9.27615	8.65225	9.45145	6.67515
D1018	-1	2325169	45	TT2368	100	-12.5	-3.91032	5.14294	2.63537	5.18684	0.178599999999999	0.170199999999999	-0.223949999999999	0.3855	0.3855	7.05335	6.98245	7.67195	7.35115	7.23195	7.17165	7.448	7.73665	9.50265	10.4673	9.8036	9.23705	7.23195	7.17165	7.448	7.73665
D1019	1	2327079	40.5	TT2373	100	-12.3	-3.4033	2.94252	1.60975	3.64188	-0.124500000000001	0.502000000000001	0.44555	-1.20635	0.502000000000001	6.5348	6.3501	7.24105	8.2343	6.51125	6.8521	7.6866	7.02795	11.8185	11.80955	11.906	10.31185	6.51125	6.8521	7.6866	7.02795
D1020	-1	2327164	44.5	TT2375	100	-12.2	-4.70879	6.14332	2.4094	5.94703	0.202	0.2887	-0.28745	0.9626	0.9626	7.16455	7.49825	9.175	6.20665	7.36655	7.78695	8.88755	7.16925	12.071	12.542	12.56945	11.5	7.36655	7.78695	8.88755	7.16925
D1021	-1	2330443	41	TT2378	78	-4.3	-5.41143	4.17848	1.3321	3.35372	-0.931900000000002	-0.21555	-0.0139499999999995	-0.655299999999999	-0.0139499999999995	11.3077	10.88555	11.51685	10.22205	10.47665	10.67	11.5029	9.56675	12.92475	12.82595	13.6882	12.06	10.47665	10.67	11.5029	9.56675
D1022	-1	2335000	1775	NA	NA	NA	NA	2.35834	0.0729000000000006	3.95738	-0.0418500000000011	0.189250000000001	0.244300000000001	0.14405	0.244300000000001	6.175	6.2312	6.27685	6.4532	6.13355	6.42045	6.52115	6.59725	10.2289	10.6426	10.8759	11.6163	6.13355	6.42045	6.52115	6.59725
D1023	-1	2335979	2754	NA	NA	NA	NA	5.68997	0.1294	6.92514	0.1821	-0.2058	0.0576000000000008	0.337299999999999	0.337299999999999	9.4885	9.1456	9.9954	9.12085	9.6706	8.9398	10.053	9.45815	11.05125	10.4029	11.63145	11.5073	9.6706	8.9398	10.053	9.45815
D1024	1	2340663	-1819.5	NA	NA	NA	NA	2.91323	0.821190000000001	4.36015	0.173350000000001	0.399699999999999	0.4545	-0.4557	0.4545	7.62895	6.4875	7.49885	9.37055	8.04895	7.3466	7.95335	8.91485	8.5574	9.304	8.75525	9.836	8.04895	7.3466	7.95335	8.91485
D1025	1	2345638	46	TT2390	100	-13.2	-5.58179	5.43107	0.207660000000001	5.86102	0.763200000000001	-0.2055	0.329800000000001	-0.0634499999999996	0.763200000000001	6.68475	7.0398	7.0971	6.7178	7.613	6.8343	7.4269	6.65435	9.94675	10.6088	10.40885	10.02805	7.613	6.8343	7.4269	6.65435
D1026	-1	2345720	36	TT2391	100	-13.2	-4.85195	7.90392	6.42091	6.88773	0.7797	0.153799999999999	0.70475	-0.02135	0.7797	7.84245	7.1743	7.6857	7.11795	8.62215	7.3281	8.39045	7.0966	9.0553	9.1463	8.28015	7.39745	8.62215	7.3281	8.39045	7.0966
D1027	-1	2345809	125	NA	NA	NA	NA	6.68782	5.23061	3.7342	-0.28105	-0.425649999999997	0.00565000000000015	-0.26215	0.00565000000000015	8.83105	8.99965	7.8216	7.30415	8.55	8.6462	7.82725	7.042	10.4502	10.89375	10.6492	7.97305	8.55	8.6462	7.82725	7.042
D1028	-1	2348593	47	TT2393	82	-6.9	-4.87665	5.7288	0.0039100000000003	7.07213	-0.486549999999999	-0.235200000000001	-0.327249999999999	0.120899999999999	0.120899999999999	9.4408	9.93635	9.1521	7.8542	8.95425	9.70115	8.82485	7.9751	11.89895	12.97255	11.7355	8.44675	8.95425	9.70115	8.82485	7.9751
D1029	-1	2348746	200	NA	NA	NA	NA	3.74047	0.721300000000001	4.83542	-0.331499999999998	-0.378550000000001	-0.40385	-0.0848000000000013	-0.0848000000000013	13.9593	14.9801	13.4696	9.89255	13.6278	14.60155	13.06575	9.80775	14.86035	15.85085	14.54505	11.22985	13.6278	14.60155	13.06575	9.80775
D1030	1	2349503	1542.5	NA	NA	NA	NA	2.97669	1.18719	3.7736	2.23335	2.1146	0.840849999999999	0.184050000000001	2.23335	7.9571	7.35075	8.443	8.8019	10.29165	9.46535	9.89795	9.96365	8.7202	7.86445	7.00215	8.93525	10.29165	9.46535	9.89795	9.96365
D1031	-1	2349749	1203	NA	NA	NA	NA	7.61967	4.07368	8.05291	-0.3697	-0.139750000000001	-0.463350000000002	0.153100000000002	0.153100000000002	8.568	6.8032	9.73655	9.0096	8.1983	6.66345	9.2732	9.1627	9.6848	9.0821	10.9722	10.9312	8.1983	6.66345	9.2732	9.1627
D1032	-1	2357405	60	TT2401	90	-6.6	-5.52079	4.38512	2.01039	4.95688	0.9794	0.62425	0.47305	0.6469	0.9794	7.0418	7.47425	7.5302	7.12785	8.0212	8.20065	8.00325	8.08875	13.2293	13.4744	13.87905	12.75535	8.0212	8.20065	8.00325	8.08875
D1033	-1	2358267	922	NA	NA	NA	NA	3.27867	0.229080000000002	4.76923	0.21665	-0.3589	-0.582299999999998	0.606599999999998	0.606599999999998	9.68825	8.9168	9.94325	8.96635	9.9049	8.96555	9.36095	9.57295	11.63065	11.41795	11.91435	14.19055	9.9049	8.96555	9.36095	9.57295
D1034	1	2362797	39	TT2406	100	-14.7	-5.4387	4.2192	0.33305	5.28817	1.2059	0.17855	-0.641999999999999	-0.960949999999999	1.2059	7.6335	6.5313	9.5656	10.5267	8.8394	6.74405	8.9236	9.56575	10.96055	7.6116	11.3629	10.8047	8.8394	6.74405	8.9236	9.56575
D1035	-1	2362940	-28.5	TT2407	100	-9.9	-5.52384	7.02652	5.02782	4.4202	-0.191049999999997	0.23235	-0.177099999999999	-1.03475	0.23235	8.2531	10.6253	8.41315	11.18825	8.0621	10.85765	8.3777	10.417	12.3685	15.7029	12.79875	15.50935	8.0621	10.85765	8.3777	10.417
D1036	1	2366435	114.5	NA	NA	NA	NA	5.02782	0.53173	4.99989	-0.000750000000000028	0.392799999999999	-0.59825	-0.572800000000001	0.392799999999999	8.10885	9.28545	9.1634	11.28105	8.4028	9.67825	8.56515	10.70825	10.0147	11.35605	10.6958	11.7331	8.4028	9.67825	8.56515	10.70825
D1037	-1	2366681	794	NA	NA	NA	NA	2.47382	0.73925	3.84267	0.188749999999999	-0.100250000000001	0.302750000000001	0.0178000000000011	0.302750000000001	7.84665	7.27045	7.9919	9.73875	8.08705	7.1702	8.29465	9.75655	7.899	7.50705	8.4295	10.0657	8.08705	7.1702	8.29465	9.75655
D1038	1	2367200	96	NA	NA	NA	NA	2.43642	0.925279999999999	3.24074	0.448600000000001	-1.51515	-1.2035	-0.463650000000001	0.448600000000001	9.9809	11.602	9.63865	9.0148	10.8253	10.08685	8.43515	9.57685	12.50475	13.4812	12.95415	10.04075	10.8253	10.08685	8.43515	9.57685
D1039	1	2367251	45	TT2413	93	-8	-5.69023	5.21937	0.16722	5.7794	-0.3696	-0.24905	0.0928000000000004	-0.5533	0.0928000000000004	6.4976	6.9657	6.6621	9.05395	6.9724	6.71665	6.7549	9.0627	9.9809	11.602	9.63865	9.0148	6.9724	6.71665	6.7549	9.0627
D1040	1	2368535	55	TT2417	100	-11.7	-4.50841	7.3995	2.11279	6.5685	-0.21555	0.51675	0.0298000000000007	0.373749999999998	0.51675	6.7496	6.2588	7.14125	8.95775	6.53405	6.77555	7.17105	9.3315	12.31195	12.9136	12.545	14.72235	6.53405	6.77555	7.17105	9.3315
D1041	-1	2368636	46	TT2414	100	-9.8	-4.9934	2.78522	0.70265	4.05367	0.0782499999999997	0.0185500000000012	-0.467400000000001	-0.6287	0.0782499999999997	7.8131	6.8593	8.595	11.3345	7.89135	6.8838	8.1276	10.7058	12.2842	12.4918	12.89815	12.4381	7.89135	6.8838	8.1276	10.7058
D1042	-1	2370069	40.5	TT2421	100	-13.1	-2.65068	3.82827	2.287	3.06842	0.398250000000001	-0.0914999999999999	0.0555000000000021	-0.61585	0.398250000000001	8.9102	9.0629	9.71625	8.48155	9.30845	8.9714	9.77175	7.8657	12.89995	12.24675	14.36575	11.846	9.30845	8.9714	9.77175	7.8657
D1043	-1	2371331	43	TT2425	95	-6.3	-5.85011	6.0914	0.836349999999999	6.41081	-0.18345	-0.241399999999999	0.291700000000001	0.2599	0.291700000000001	6.68945	6.4697	6.4521	7.79865	6.506	6.2325	6.7438	8.05855	11.0544	13.4873	11.75665	15.67565	6.506	6.2325	6.7438	8.05855
D1044	-1	2375284	43.5	TT2427	100	-15.6	-4.9448	6.47787	4.31082	3.74155	0.206399999999999	-0.11705	0.36725	0.82105	0.82105	6.08195	6.55265	6.1655	8.51225	6.28835	6.49035	6.53275	9.3333	10.91225	12.15695	11.74815	13.3575	6.28835	6.49035	6.53275	9.3333
D1045	-1	2377374	37	TT2431	100	-9.2	-5.64274	5.22907	0.408109999999999	6.06049	-0.0276500000000013	0.1873	0.219949999999999	-0.0789500000000007	0.219949999999999	7.252	6.40405	7.24375	9.70175	7.22435	6.59135	7.4637	9.6228	9.9988	9.48675	9.9103	14.74635	7.22435	6.59135	7.4637	9.6228
D1046	1	2377417	-577.5	NA	NA	NA	NA	6.27567	1.95183	4.579	0.0965999999999996	0.0416999999999996	0.218200000000001	0.20815	0.218200000000001	6.7818	7.31175	8.0283	9.37935	8.3867	7.81785	9.3714	9.62715	6.73875	7.29905	8.04505	9.67295	8.3867	7.81785	9.3714	9.62715
D1047	1	2381492	50	TT2440	95	-10.3	-4.27443	2.65477	0.72095	3.50469	0.797149999999999	0.71025	-0.252049999999999	0.64195	0.797149999999999	7.3891	7.31125	8.99655	8.7489	8.292	8.0215	8.917	9.39085	12.65565	13.9432	12.61445	13.5636	8.292	8.0215	8.917	9.39085
D1048	-1	2381595	53	TT2441	100	-10.3	-4.8048	4.43323	1.70564	3.38887	0.253050000000001	-0.0597500000000011	0.196050000000001	0.056849999999999	0.253050000000001	6.924	6.8436	6.26025	9.46185	7.17705	6.8907	6.4563	9.5187	10.23165	10.4821	10.31845	11.3588	7.17705	6.8907	6.4563	9.5187
D1049	1	2383945	-2403	NA	NA	NA	NA	5.25038	0.68455	6.00057	0.53355	-0.212549999999998	0.0905000000000005	0.0831999999999997	0.53355	9.30405	9.0461	9.7835	11.11015	9.9538	9.21855	9.874	11.19335	11.3561	11.1137	11.15385	11.9043	9.9538	9.21855	9.874	11.19335
D1050	-1	2384089	1169	NA	NA	NA	NA	7.24333	2.99187	5.98539	-0.321499999999999	-0.563650000000001	-0.191700000000001	0.359949999999998	0.359949999999998	9.7996	10.4979	9.85555	10.01095	9.4781	9.93425	9.66385	10.3709	10.8015	12.2895	11.07375	11.4066	9.4781	9.93425	9.66385	10.3709
D1051	1	2386665	52.5	TT2445	95	-6.2	-5.86465	3.89557	1.11157	3.86935	1.1039	0.0716999999999999	0.92595	0.317050000000001	1.1039	6.5826	6.1181	6.81525	7.0729	8.23585	6.5619	7.7412	7.5211	9.46215	9.00375	9.5867	8.43335	8.23585	6.5619	7.7412	7.5211
D1052	-1	2386759	-2814	NA	NA	NA	NA	2.09684	1.42953	3.26287	0.377750000000001	-0.1774	0.15095	0.1348	0.377750000000001	5.51245	5.82295	5.51505	5.3583	5.8902	5.64555	5.666	5.4931	9.71435	10.28855	9.29395	9.7596	5.8902	5.64555	5.666	5.4931
D1053	1	2389436	-914	NA	NA	NA	NA	7.27046	7.00007	2.9711	1.9976	0.111099999999998	0.196999999999999	-0.36505	1.9976	6.64805	6.59025	8.7469	9.58615	9.0984	7.10135	8.9439	9.2211	9.17205	8.1242	9.4546	10.33705	9.0984	7.10135	8.9439	9.2211
D1054	-1	2389520	-53	NA	NA	NA	NA	7.18887	6.2587	3.63388	-0.03775	-0.41675	0.0841999999999992	0.44145	0.44145	7.4937	6.56175	7.8063	5.88835	7.5857	6.25895	7.8905	6.3298	10.61335	10.7767	11.48235	11.95115	7.5857	6.25895	7.8905	6.3298
D1055	-1	2391569	29.5	TT2451	72	-6.6	-4.05402	6.65517	3.33237	7.05084	-0.219550000000002	-0.226799999999997	0.325149999999999	-0.0927999999999987	0.325149999999999	10.306	10.43135	11.06425	9.63575	10.35265	10.20455	11.3894	9.54295	11.6956	12.8561	12.5746	11.79775	10.35265	10.20455	11.3894	9.54295
D1056	1	2391640	-100.5	NA	NA	NA	NA	4.81333	0.440159999999999	4.76976	0.929649999999999	0.77545	0.363899999999999	-0.557549999999999	0.929649999999999	6.7989	6.29895	8.2525	10.2795	8.5462	7.0744	9.03085	9.72195	6.80575	7.2587	7.12345	9.59245	8.5462	7.0744	9.03085	9.72195
D1057	-1	2392706	37.5	TT2453	79	-7.8	-4.28045	3.20133	0.909360000000001	4.87185	-0.4283	0.0135499999999986	-0.484250000000001	-0.403649999999999	0.0135499999999986	7.8787	10.94925	7.7916	10.4268	7.4504	11.1038	7.30735	10.02315	8.04645	11.75535	8.3017	11.91385	7.4504	11.1038	7.30735	10.02315
D1058	-1	2392759	90.5	NA	NA	NA	NA	8.24496	1.87532	8.50462	-0.28825	0.141000000000002	-0.864650000000001	-1.1313	0.141000000000002	8.04645	11.75535	8.3017	11.91385	7.7582	11.89635	7.43705	10.7911	10.6177	14.8085	11.13875	14.72085	7.7582	11.89635	7.43705	10.7911
D1059	-1	2395189	52.5	TT2454	100	-15.1	-3.00946	2.65749	1.75292	3.27491	0.0325499999999996	-0.20095	0.0781500000000008	0.28585	0.28585	6.30525	6.36315	5.8478	8.1769	6.3378	6.1622	5.92595	8.46275	8.81465	9.20495	8.5164	13.07435	6.3378	6.1622	5.92595	8.46275
D1060	-1	2400138	50.5	TT2459	84	-8.6	-4.31608	4.28088	0.49348	4.34058	-0.0895999999999999	0.497249999999999	0.61985	-0.0897499999999996	0.61985	6.42645	6.1377	6.3772	7.9425	6.33685	6.63495	6.99705	7.85275	9.35685	11.5617	10.0954	14.4351	6.33685	6.63495	6.99705	7.85275
D1061	1	2402676	42.5	TT2463	100	-16.1	-4.60143	3.67135	1.3633	4.4758	-0.0821999999999985	-0.0673499999999994	-0.176299999999999	0.05105	0.05105	6.7304	7.1853	6.81335	7.0476	6.9123	7.11795	6.63705	7.09865	12.22625	12.3201	12.23665	10.27555	6.9123	7.11795	6.63705	7.09865
D1062	-1	2402772	53.5	TT2464	100	-16.1	-4.64159	7.01138	1.2231	6.31579	-0.0584000000000007	0.416849999999999	-0.480600000000001	0.74435	0.74435	7.314	6.25865	8.21555	6.15315	7.2556	6.7488	7.73495	6.8975	10.9679	11.10375	11.10695	10.58785	7.2556	6.7488	7.73495	6.8975
D1063	-1	2404408	-1656.5	NA	NA	NA	NA	3.97102	0.0105900000000005	4.80018	-0.047150000000002	-0.251800000000001	-0.322899999999999	-0.35755	-0.047150000000002	8.52315	6.95315	8.8546	8.086	8.476	6.70135	8.5317	7.72845	11.31195	10.5309	11.6616	9.8841	8.476	6.70135	8.5317	7.72845
D1064	-1	2406127	62.5	TT2465	100	-8.5	-5.88197	2.77327	0.48085	3.93121	-0.13965	-0.2707	-0.316599999999999	-0.2372	-0.13965	7.38195	7.47195	7.08285	7.51125	7.2423	7.20125	6.76625	7.27405	10.34325	10.2192	9.9989	8.1489	7.2423	7.20125	6.76625	7.27405
D1065	1	2411649	34.5	TT2471	100	-18.1	-3.98661	3.08113	0.50314	3.55277	1.41185	-0.0581999999999994	-0.1431	-0.11095	1.41185	8.08675	8.0944	9.2847	8.00235	9.4986	8.0362	9.1416	7.8914	11.71275	10.01695	11.95195	8.6574	9.4986	8.0362	9.1416	7.8914
D1066	-1	2411715	31.5	TT2469	100	-21.7	-2.7213	3.47115	1.82203	4.5147	0.746500000000001	-0.2745	-0.5473	-0.00280000000000236	0.746500000000001	8.4454	7.74725	10.10645	7.9716	9.1919	7.4945	9.55915	8.0636	12.8311	12.63515	13.30865	11.9839	9.1919	7.4945	9.55915	8.0636
D1067	1	2414742	57	TT2474	81	-10.6	-3.11905	6.42744	2.21514	5.21786	0.198449999999998	0.2956	0.782	0.0801000000000016	0.782	8.1783	8.8016	8.8127	9.3586	8.79655	9.1784	9.9769	9.5851	11.4913	12.23255	11.60605	12.6351	8.79655	9.1784	9.9769	9.5851
D1068	-1	2414859	60	TT2475	100	-12.8	-5.26119	5.38912	2.23352	4.03361	-0.321550000000002	0.13805	-0.5091	0.86505	0.86505	9.5316	9.36065	9.34255	10.65345	9.21005	9.4987	8.83345	11.5185	11.34805	11.9828	12.20245	11.5396	9.21005	9.4987	8.83345	11.5185
D1069	-1	2416822	49	TT2476	93	-5.4	-6.08342	8.57151	0.11429	8.99596	0.184	0.10915	-0.51175	0.536300000000001	0.536300000000001	6.74205	5.89035	7.2675	7.11605	6.92605	6.1119	6.75575	7.65235	11.4788	10.83125	12.8959	8.85785	6.92605	6.1119	6.75575	7.65235
D1070	1	2420198	36.5	TT2480	95	-8	-5.65496	2.66273	0.954549999999999	3.56767	1.5768	0.9914	0.0147999999999993	-0.1638	1.5768	7.6673	7.1185	9.39525	8.67715	9.9566	8.2152	9.5796	9.5968	11.8371	12.76035	12.61795	10.51765	9.9566	8.2152	9.5796	9.5968
D1071	-1	2420266	31.5	TT2479	90	-8	-5.1244	6.08079	1.5196	6.21466	0.2111	0.2496	-0.26	0.601550000000001	0.601550000000001	7.0236	6.53005	8.17595	7.129	7.2347	6.77965	7.91595	7.8771	10.07825	9.42225	10.70265	8.6213	7.2347	6.77965	7.91595	7.8771
D1072	-1	2421795	44.5	TT2482	100	-10.7	-4.72201	5.23398	2.2947	4.36061	-0.61715	-0.69715	-0.1477	0.0644	0.0644	7.537	6.34245	7.90295	5.47685	7.2592	5.9972	7.75525	5.54125	12.40615	12.06655	12.8965	11.05875	7.2592	5.9972	7.75525	5.54125
D1073	-1	2423461	49	TT2483	70	-4.1	-4.95876	5.29412	0.89157	5.91458	0.0170499999999993	-0.302950000000003	-0.253700000000002	0.612349999999999	0.612349999999999	10.0916	8.49395	10.4521	8.6326	10.78015	9.1747	10.4202	9.24495	12.4281	12.30315	12.70215	13.2648	10.78015	9.1747	10.4202	9.24495
D1074	1	2429998	54	TT2490	82	-8.6	-3.97283	5.93857	0.0419999999999998	6.8045	0.270149999999999	-0.4979	0.0351499999999998	-0.0457499999999982	0.270149999999999	7.3718	8.247	7.84745	9.45865	8.00385	7.7491	7.88955	9.4129	11.05765	11.9805	11.57535	11.93765	8.00385	7.7491	7.88955	9.4129
D1075	1	2431084	40	TT2492	77	-7.3	-4.28187	3.37673	0.12791	4.61668	1.3199	0.303599999999999	0.612299999999999	-0.670400000000001	1.3199	6.2421	6.9269	7.08255	11.02455	7.6415	7.2305	7.69485	10.35415	9.96195	10.14265	10.37045	12.7017	7.6415	7.2305	7.69485	10.35415
D1076	-1	2431175	51	TT2491	90	-8	-5.2189	4.75437	0.939550000000001	4.62375	0.0940499999999993	-0.00524999999999931	0.184050000000001	0.5847	0.5847	8.1874	6.2388	8.09135	9.0251	8.28145	6.23355	8.2754	9.6098	11.3748	11.23025	11.5348	14.6723	8.28145	6.23355	8.2754	9.6098
D1077	-1	2433010	45.5	TT2493	100	-11.3	-5.96219	3.8325	1.635	4.60896	-0.9755	0.349100000000001	-0.1816	-0.28735	0.349100000000001	7.2777	5.66805	6.4154	7.98235	6.3022	6.01715	6.2338	7.695	13.50595	9.9703	9.50865	9.44305	6.3022	6.01715	6.2338	7.695
D1078	1	2436661	36.5	TT2497	82	-5.4	-5.43553	4.99107	1.2972	4.63686	0.732999999999999	-0.0374499999999998	0.245799999999999	-0.989300000000002	0.732999999999999	8.17195	7.96715	9.05455	11.83375	9.2949	7.9297	9.3279	10.84445	11.06255	11.2615	11.72935	12.92325	9.2949	7.9297	9.3279	10.84445
D1079	-1	2436754	56.5	TT2496	90	-7.6	-5.19916	3.00237	-0.00451999999999941	3.69134	0.212200000000001	-1.39955	0.0307500000000012	-0.5082	0.212200000000001	8.778	10.3457	9.57865	10.0914	8.9902	9.0957	9.6094	9.5832	12.32005	14.5091	12.5574	15.3158	8.9902	9.0957	9.6094	9.5832
D1080	1	2439382	47	TT2498	95	-8.4	-5.40004	5.25952	1.59233	5.86484	1.38515	0.643549999999998	1.9502	0.244	1.9502	6.83705	6.03495	7.1426	8.70865	8.46705	7.04445	9.0928	8.95265	10.37735	9.4407	11.37295	10.5645	8.46705	7.04445	9.0928	8.95265
D1081	-1	2439475	46	TT2499	100	-9.9	-4.75372	4.61957	0.237839999999998	5.05824	0.7676	0.2033	0.0590500000000009	0.468900000000001	0.7676	8.4101	6.7959	8.51665	6.97355	9.1777	6.9992	8.5757	7.44245	10.87915	9.40415	9.4355	8.99075	9.1777	6.9992	8.5757	7.44245
D1082	-1	2439534	105	NA	NA	NA	NA	3.10271	0.120709999999999	4.47508	-0.5482	-0.222099999999999	-0.216800000000001	-0.366149999999999	-0.216800000000001	10.87915	9.40415	9.4355	8.99075	10.33095	9.18205	9.2187	8.6246	12.41285	11.21405	10.8855	11.094	10.33095	9.18205	9.2187	8.6246
D1083	-1	2441158	51.5	TT2500	86	-7.1	-5.16133	4.29048	0.9786	4.83277	-0.2889	0.0554500000000004	0.47245	-0.14945	0.47245	6.3449	5.69225	5.34135	6.2798	6.056	6.01235	5.8138	6.13035	12.694	11.67125	11.6626	11.71165	6.056	6.01235	5.8138	6.13035
D1084	1	2444823	-3071.5	NA	NA	NA	NA	5.42677	3.94338	3.38228	0.401249999999997	-0.0388500000000001	0.60865	0.4572	0.60865	5.9633	6.20305	6.41045	6.41285	6.517	6.1642	7.0191	6.87005	11.26175	11.82045	11.8652	11.799	6.517	6.1642	7.0191	6.87005
D1085	-1	2446972	1257	NA	NA	NA	NA	3.70898	1.48218	3.08434	1.56005	0.32645	1.2949	0.4671	1.56005	8.6984	6.9866	11.95005	10.4268	11.4264	7.31305	13.614	11.45135	13.40325	12.93865	14.5688	15.15145	11.4264	7.31305	13.614	11.45135
D1086	1	2451127	44	TT2505	100	-10.4	-4.788	1.98613	0.54285	3.43824	0.0462000000000042	0.3139	0.227799999999998	0.181649999999999	0.3139	8.9046	9.7295	8.56315	9.26565	9.15685	10.14835	8.8324	9.4473	9.39035	11.3957	9.51005	13.31395	9.15685	10.14835	8.8324	9.4473
D1087	1	2451557	162.5	NA	NA	NA	NA	2.15433	0.6104	3.32438	-0.1595	0.0733999999999995	-0.3241	-1.00345	0.0733999999999995	10.6507	10.3816	10.90225	9.8138	10.5987	10.657	10.57815	8.9934	13.38555	13.11	13.7671	11.5666	10.5987	10.657	10.57815	8.9934
D1088	1	2451673	46.5	TT2506	100	-13.4	-5.19879	5.62933	0.281840000000001	5.918	-0.0740499999999997	0.0721500000000006	-0.0165000000000006	-0.00424999999999986	0.0721500000000006	6.7716	6.62375	6.4007	6.69785	6.69755	6.9167	6.3842	6.6936	10.61935	10.2867	10.8956	9.1661	6.69755	6.9167	6.3842	6.6936
D1089	-1	2451783	63.5	TT2507	84	-9	-4.34345	5.85827	2.7887	5.6003	-0.0735999999999999	0.12205	-0.2199	-0.838000000000001	0.12205	6.2889	5.98505	6.5793	6.8334	6.2153	6.1071	6.3594	6.29995	8.84195	8.71145	9.58295	8.22355	6.2153	6.1071	6.3594	6.29995
D1090	-1	2452056	44	TT2508	100	-17.5	-4.42653	7.68974	3.56942	8.23949	-0.246099999999998	0.401750000000002	-0.159000000000001	0.0928000000000004	0.401750000000002	8.95375	8.6213	9.36585	8.68225	8.70765	9.02305	9.20685	8.96575	14.16325	14.05515	14.4818	10.68035	8.70765	9.02305	9.20685	8.96575
D1091	1	2455362	48	TT2513	100	-12.5	-3.41569	3.54592	0.64762	4.14008	-0.875550000000001	-0.8155	-0.091899999999999	-0.998900000000002	-0.091899999999999	6.28315	6.33715	6.5813	5.5599	7.4146	7.15855	7.98065	6.1899	10.22215	11.02155	10.86105	11.0826	7.4146	7.15855	7.98065	6.1899
D1092	-1	2455456	45.5	TT2514	80	-8.9	-3.8448	2.63226	0.530670000000001	3.59553	-0.23585	0.00569999999999915	0.0400000000000009	0.1639	0.1639	7.78535	7.26655	7.34405	8.00995	7.5495	7.27225	7.38405	10.14595	8.7113	7.62615	8.9707	8.57505	7.5495	7.27225	7.38405	10.14595
D1093	-1	2458889	36	TT2519	93	-11.2	-3.37755	5.25463	0.19819	5.73658	0.1283	-0.00455000000000005	-0.19515	-0.47565	0.1283	7.36635	6.7303	7.5233	8.285	7.49465	6.72575	7.32815	7.80935	10.17055	10.499	9.77925	12.58255	7.49465	6.72575	7.32815	7.80935
D1094	-1	2459008	155	NA	NA	NA	NA	5.67714	1.53842	4.76208	-0.40475	-0.0972499999999989	-0.565999999999999	-0.6014	-0.0972499999999989	10.18365	10.232	9.90455	12.2531	9.7789	10.13475	9.33855	11.6517	12.1544	12.51105	12.64485	14.0295	9.7789	10.13475	9.33855	11.6517
D1095	-1	2467888	43	TT2523	70	-6.4	-4.1021	7.18082	1.08695	7.09716	-0.0676000000000005	-0.0526	0.59165	-0.1208	0.59165	6.13935	5.8172	5.3339	6.26775	6.07175	5.7646	5.92555	6.14695	7.9108	7.964	6.98165	8.53155	6.07175	5.7646	5.92555	6.14695
D1096	-1	2472608	52	TT2528	100	-16.4	-4.01698	7.49363	3.47102	6.79451	-0.0300499999999992	-0.228150000000001	0.1226	0.333749999999999	0.333749999999999	6.06785	6.54165	5.72065	5.71695	6.0378	6.3135	5.84325	6.0507	9.71905	9.76995	10.2752	7.50275	6.0378	6.3135	5.84325	6.0507
D1097	-1	2473367	48.5	TT2530	81	-6.5	-5.15969	4.32682	2.83174	3.95505	-0.7128	-0.6797	-0.528400000000001	0.360650000000001	0.360650000000001	8.97195	7.91145	8.87215	6.02555	8.25915	7.23175	8.34375	6.45735	11.4419	9.8074	11.2737	7.063	8.25915	7.23175	8.34375	6.45735
D1098	1	2474589	-1743	NA	NA	NA	NA	6.37558	0.793239999999999	7.84123	1.00845	0.124399999999999	0.8552	-0.2399	1.00845	7.04675	7.0677	7.0287	7.48735	9.35795	7.75315	8.5866	7.24745	8.16575	7.28375	8.0969	10.9212	9.35795	7.75315	8.5866	7.24745
D1099	-1	2475345	41.5	TT2532	100	-10.7	-5.68438	5.29808	2.12932	3.7399	-1.0404	-0.305199999999999	0.29275	-0.3323	0.29275	8.84805	9.3843	6.3605	7.2922	7.80765	9.0791	6.65325	6.9599	11.7114	12.8637	9.4315	8.54585	7.80765	9.0791	6.65325	6.9599
D1100	-1	2475379	75.5	NA	NA	NA	NA	3.57993	1.66135	4.73585	-1.20915	-0.4345	-0.4696	-0.295099999999999	-0.295099999999999	11.51575	12.60485	9.30835	8.06075	10.3066	12.17035	8.83875	7.76565	14.30785	15.4939	11.90605	10.60175	10.3066	12.17035	8.83875	7.76565
D1101	-1	2477160	50.5	TT2534	95	-6.2	-5.94214	2.71559	0.36772	3.5233	-0.20065	0.0499500000000008	-0.380350000000001	-0.402200000000001	0.0499500000000008	7.65865	8.4578	8.06595	8.5257	7.458	8.50775	7.6856	8.1235	11.0901	12.198	10.9105	12.0086	7.458	8.50775	7.6856	8.1235
D1102	-1	2478000	99.5	NA	NA	NA	NA	5.28047	4.74138	3.35108	-0.3829	-0.303150000000001	-0.6001	0.0298499999999997	0.0298499999999997	8.11055	7.67505	8.51735	8.09	7.72765	7.4096	7.91725	8.11985	10.9787	11.31365	11.222	9.96345	7.72765	7.4096	7.91725	8.11985
D1103	-1	2478116	215.5	NA	NA	NA	NA	4.74258	1.10458	6.51586	-0.262049999999999	-0.155100000000001	-0.53725	-1.076	-0.155100000000001	11.1222	11.74115	11.5882	10.5113	10.86015	11.58605	11.05095	9.6707	12.3595	13.0156	12.84645	11.16825	10.86015	11.58605	11.05095	9.6707
D1104	1	2480469	-1635	NA	NA	NA	NA	4.90182	0.74985	5.52792	-0.1235	0.0254999999999992	-0.8855	0.122900000000001	0.122900000000001	5.79035	5.80885	6.5679	9.43725	6.19645	6.1409	6.1342	9.56015	9.97555	10.5706	8.9241	11.54065	6.19645	6.1409	6.1342	9.56015
D1105	-1	2480568	2667.5	NA	NA	NA	NA	4.97127	1.45277	4.37264	0.3236	0.0635999999999992	-0.764999999999999	0.317500000000001	0.3236	7.6022	6.73085	9.53365	6.61385	7.9258	6.79445	8.76865	6.94585	13.72795	13.5825	14.9356	13.3268	7.9258	6.79445	8.76865	6.94585
D1106	1	2484683	44	TT2539	100	-11.9	-5.64274	7.49004	3.94687	5.3736	-0.4086	0.878850000000002	0.0664499999999997	-0.392950000000001	0.878850000000002	8.3666	9.1627	6.639	10.8848	7.958	10.04155	6.70545	10.49185	15.4749	15.90715	11.02105	12.0628	7.958	10.04155	6.70545	10.49185
D1107	-1	2484777	50	TT2538	100	-14.1	-3.16177	6.97686	5.62133	3.1713	-0.00869999999999926	0.1695	-0.2074	-0.478249999999999	0.1695	7.1001	6.6854	8.3477	11.0236	7.0914	6.8549	8.1403	10.54535	13.97085	12.8037	11.43995	14.16485	7.0914	6.8549	8.1403	10.54535
D1108	-1	2485783	45.5	TT2542	86	-7.5	-5.12068	5.19034	2.35588	4.72713	-0.1884	-0.106549999999999	-0.1441	0.1523	0.1523	8.05585	7.7778	8.08225	8.98305	7.961	7.67125	7.93815	9.13535	10.6917	10.64725	11.12825	10.12905	7.961	7.67125	7.93815	9.13535
D1109	1	2488738	42.5	TT2549	100	-11.7	-5.46698	6.50873	4.26778	6.0262	2.5336	1.08315	0.678700000000001	-0.661449999999999	2.5336	5.62675	6.9135	7.40465	7.38205	10.7944	10.67555	10.3362	7.29305	13.2063	13.08355	13.05625	10.29105	10.7944	10.67555	10.3362	7.29305
D1110	1	2490155	40	TT2551	83	-6.8	-5.03145	7.16002	2.29247	7.19786	-0.534949999999999	0.100299999999999	0.372600000000001	1.15415	1.15415	6.30445	6.48155	6.2038	6.73665	8.68065	9.03325	7.6997	9.63625	7.909	8.53535	9.02485	10.66315	8.68065	9.03325	7.6997	9.63625
D1111	1	2492640	37.5	TT2555	100	-12.5	-3.27523	4.79407	0.985809999999999	4.46267	-0.897	-1.06495	-0.14405	0.3489	0.3489	6.21635	6.2757	6.2867	5.6899	6.95345	7.1424	7.6187	7.5121	8.0881	8.73865	9.0974	10.34445	6.95345	7.1424	7.6187	7.5121
D1112	-1	2492718	40.5	TT2557	100	-11.7	-4.31412	7.61262	4.69299	5.4906	-0.27585	0.0679000000000007	-0.399550000000001	0.694350000000002	0.694350000000002	6.4676	6.36175	6.8349	7.34315	6.19175	6.42965	6.43535	8.81625	9.13065	8.60425	9.15505	8.71225	6.19175	6.42965	6.43535	8.81625
D1113	1	2505366	62	TT2568	95	-8.3	-5.37043	5.52189	1.47336	5.23647	0.0310000000000006	0.2248	-0.0216999999999992	-0.0183499999999999	0.2248	7.95855	8.0261	7.7059	8.41785	7.98955	8.2509	7.6842	8.3995	11.5681	12.08465	11.62155	12.95455	7.98955	8.2509	7.6842	8.3995
D1114	1	2506753	40.5	TT2570	100	-14.2	-4.11906	3.70517	1.53856	4.31065	1.14035	0.4754	0.874600000000001	0.0646000000000004	1.14035	6.6913	6.0443	7.0139	7.41555	8.0804	6.5197	7.8885	7.51265	11.3683	12.45385	11.11745	7.81995	8.0804	6.5197	7.8885	7.51265
D1115	-1	2506844	50.5	TT2571	100	-14.2	-2.94561	5.44078	0.46951	6.37776	-0.2553	-0.2074	0.618549999999999	-0.2737	0.618549999999999	7.3569	6.67855	7.85315	7.1301	7.1016	6.47115	8.4717	6.8564	9.68645	9.6882	10.51615	9.94205	7.1016	6.47115	8.4717	6.8564
D1116	1	2508094	77.5	NA	NA	NA	NA	3.70972	0.72645	4.57724	-0.0353500000000002	-0.1534	-0.0566999999999993	0.267100000000001	0.267100000000001	7.4517	7.53315	8.2062	9.0886	7.8396	7.48815	8.21855	9.3557	11.0152	11.2391	12.24105	12.73275	7.8396	7.48815	8.21855	9.3557
D1117	-1	2508213	41.5	TT2577	100	-15.8	-3.63744	6.88162	0.852780000000001	7.63152	-0.00870000000000104	0.224499999999999	0.3852	-0.289400000000001	0.3852	6.4569	6.4541	6.86765	9.77715	6.4494	6.6786	7.25285	9.48775	9.40815	10.2087	10.2685	10.85325	6.4494	6.6786	7.25285	9.48775
D1118	1	2510674	43	TT2583	100	-13.3	-5.42259	6.39402	3.04166	5.91342	0.15535	0.0876500000000009	-0.11415	-0.592600000000001	0.15535	6.3521	6.72765	6.4263	7.08	6.9063	6.8153	6.5755	7.5844	7.74635	8.392	7.7472	10.0523	6.9063	6.8153	6.5755	7.5844
D1119	1	2512907	38.5	TT2591	100	-13.5	-5.0916	3.75352	1.97988	2.77978	0.376300000000002	-0.215850000000001	-0.8537	0.11615	0.376300000000002	6.466	7.4647	7.7113	7.0902	7.1041	7.24885	6.8576	7.20635	9.29305	9.91525	9.44265	8.41675	7.1041	7.24885	6.8576	7.20635
D1120	-1	2513057	46	TT2592	100	-14.9	-5.27779	6.60544	2.45117	6.21099	0.39535	0.5001	0.15765	0.447150000000001	0.5001	6.5231	6.17895	7.39535	6.516	7.0497	6.67905	7.553	6.96315	9.4841	10.22865	10.071	9.2517	7.0497	6.67905	7.553	6.96315
D1121	1	2516580	56	TT2595	81	-7.2	-4.65458	3.72005	2.52399	3.28164	0.9296	-0.1229	0.140599999999999	0.1942	0.9296	6.23985	6.4769	6.871	6.30195	7.27555	6.4611	7.0116	6.49615	9.90035	10.4384	9.7331	10.9078	7.27555	6.4611	7.0116	6.49615
D1122	-1	2516695	59	TT2594	90	-7.2	-5.62045	3.34819	0.935	4.08662	-0.14375	-0.0916999999999994	0.0668500000000005	-0.351249999999999	0.0668500000000005	6.78235	6.12905	6.50325	7.485	6.6386	6.03735	6.5701	7.13375	9.9119	10.3875	10.9352	9.69325	6.6386	6.03735	6.5701	7.13375
D1123	-1	2520701	51.5	TT2599	100	-9.9	-4.93318	6.07148	1.78977	6.07724	-0.0670999999999999	0.153	0.571000000000001	0.06515	0.571000000000001	7.0223	6.6158	6.3303	6.44555	6.9552	6.7688	6.9013	6.5107	8.8113	10.40315	8.51785	8.9515	6.9552	6.7688	6.9013	6.5107
D1124	-1	2520735	85.5	NA	NA	NA	NA	6.90328	5.52016	4.1125	-0.152000000000001	-0.0547500000000003	-0.555199999999999	-0.39395	-0.0547500000000003	8.7333	9.99595	8.5449	8.7853	8.5813	9.9412	7.9897	8.39135	9.83085	11.54185	9.7451	10.0897	8.5813	9.9412	7.9897	8.39135
D1125	-1	2524869	30.5	TT2601	100	-10.5	-5.51402	4.17228	1.74992	5.58096	0.0596500000000004	0.27685	0.0714499999999996	0.56165	0.56165	6.8434	5.71265	6.73525	6.4948	6.90305	5.9895	6.8067	7.05645	11.22185	9.99855	12.445	12.65045	6.90305	5.9895	6.8067	7.05645
D1126	1	2527340	42	TT2602	81	-2.5	-5.79595	7.55876	2.05176	6.2796	-0.81725	1.28835	0.511800000000001	0.550500000000001	1.28835	7.18145	6.1361	7.01985	9.47695	7.6768	7.42445	8.0709	10.02745	10.5822	10.89965	11.82995	11.1306	7.6768	7.42445	8.0709	10.02745
D1127	1	2529278	-180	NA	NA	NA	NA	6.74917	3.42859	4.34153	0.332850000000002	0.665750000000001	0.418000000000001	-0.94115	0.665750000000001	7.8587	8.09195	8.499	12.2623	9.48365	8.85655	9.998	11.32115	9.1567	11.0286	9.8047	13.8698	9.48365	8.85655	9.998	11.32115
D1128	-1	2529358	45.5	TT2608	81	-6.3	-5.09225	6.92623	2.35827	5.82471	0.324749999999999	0.3101	-0.396100000000001	-0.963700000000001	0.324749999999999	6.9256	6.66995	7.15175	11.6668	7.25035	6.98005	6.75565	10.7031	10.1687	9.98115	10.2255	12.11645	7.25035	6.98005	6.75565	10.7031
D1129	1	2530740	-1642	NA	NA	NA	NA	6.20477	3.81438	4.1171	-1.3405	0.0847999999999987	-0.7553	-0.660299999999999	0.0847999999999987	6.91145	7.48045	7.76245	11.44865	9.06095	8.4012	9.37915	10.78835	6.8388	8.3648	8.3654	12.6501	9.06095	8.4012	9.37915	10.78835
D1130	-1	2530846	51.5	TT2610	100	-9.7	-5.11937	3.81438	0.0363600000000002	4.60265	-0.13675	0.298350000000001	0.129250000000001	-0.457649999999999	0.298350000000001	7.48275	7.9217	7.32735	10.4071	7.346	8.22005	7.4566	9.94945	10.11055	12.08325	10.65925	13.9025	7.346	8.22005	7.4566	9.94945
D1131	-1	2534003	50	TT2612	79	-5.7	-5.1417	6.52742	-0.0108999999999995	7.13125	-0.307949999999998	-0.276149999999999	-0.265400000000001	-0.0639000000000003	-0.0639000000000003	10.1391	11.96675	10.41045	9.8493	9.92015	11.79925	10.14505	9.7854	11.14225	13.23055	11.6695	12.51935	9.92015	11.79925	10.14505	9.7854
D1132	1	2535350	62	TT2614	93	-10.6	-4.00934	5.31822	3.46082	3.16244	0.0066999999999986	-0.1473	0.8928	-0.920250000000001	0.8928	6.48685	6.4613	6.81215	9.05035	7.04575	6.7538	7.7883	8.1301	11.53005	12.74935	12.49205	13.16535	7.04575	6.7538	7.7883	8.1301
D1133	-1	2535457	45	TT2613	100	-9.3	-4.78149	3.46082	0.662319999999999	4.11553	-0.15245	0.42525	-0.2803	-1.13195	0.42525	6.68205	5.8819	7.0651	8.92645	6.5296	6.30715	6.7848	7.7945	10.91235	10.3615	11.4838	12.29365	6.5296	6.30715	6.7848	7.7945
D1134	1	2538078	44.5	TT2617	100	-11.8	-4.48299	4.20338	0.752700000000001	5.02444	-0.748599999999999	0.393700000000002	0.637600000000001	0.52345	0.637600000000001	7.02585	6.67185	7.35205	6.3871	7.3181	7.18665	8.55035	6.91055	11.6168	11.5137	12.8369	11.7849	7.3181	7.18665	8.55035	6.91055
D1135	-1	2538167	44.5	TT2618	100	-14	-4.86133	5.71142	1.1898	6.56537	-0.7698	-0.0369500000000009	-0.12025	0.0894000000000013	0.0894000000000013	9.30865	7.26505	6.82465	6.9474	8.53885	7.2281	6.7595	7.1378	12.93605	11.90215	7.6886	7.1889	8.53885	7.2281	6.7595	7.1378
D1136	-1	2538279	156.5	NA	NA	NA	NA	2.5223	0.589410000000001	4.16948	-0.291099999999998	-0.21795	-0.3012	-0.538	-0.21795	14.0309	13.0466	9.0809	8.24255	13.7398	12.82865	8.7797	7.70455	15.001	14.705	10.1156	9.53635	13.7398	12.82865	8.7797	7.70455
D1137	1	2540328	-2205.5	NA	NA	NA	NA	7.95525	5.53018	5.75706	0.443200000000001	-0.322	0.54755	-0.21235	0.54755	5.45625	6.50275	7.6022	6.967	5.9622	6.18075	10.04485	6.9398	8.1286	9.0482	7.6415	6.904	5.9622	6.18075	10.04485	6.9398
D1138	-1	2547867	-145	NA	NA	NA	NA	5.07233	4.01655	3.1074	-0.0846499999999999	-0.034650000000001	0.2943	0.0840500000000004	0.2943	13.60395	15.14185	7.91675	7.27935	13.5193	15.1072	8.57365	7.3634	15.1455	15.9117	9.58315	9.77155	13.5193	15.1072	8.57365	7.3634
D1139	-1	2548430	55.5	TT2634	100	-10.4	-5.17353	4.65997	0.852889999999999	4.57911	0.0305999999999997	0.52825	0.3506	-0.0454499999999989	0.52825	6.9541	6.3897	6.75415	9.05765	6.9847	7.01435	7.10475	9.0122	8.66785	10.49705	8.7661	13.18225	6.9847	7.01435	7.10475	9.0122
D1140	-1	2550094	-1574.5	NA	NA	NA	NA	3.29087	-0.0976799999999995	4.3098	0.060550000000001	0.106350000000003	0.127699999999999	-0.19065	0.127699999999999	8.22185	10.2262	8.8075	9.6137	8.96885	10.35625	8.9352	9.42305	8.615	10.2829	9.6134	12.9057	8.96885	10.35625	8.9352	9.42305
D1141	1	2551617	51.5	TT2640	100	-12.6	-3.16079	7.86012	3.61555	5.0571	1.6103	0.316399999999998	-0.00549999999999962	-1.0752	1.6103	8.01195	8.6458	8.20455	10.94315	9.62225	8.9622	8.19905	9.86795	11.12875	12.8767	10.9229	12.42655	9.62225	8.9622	8.19905	9.86795
D1142	-1	2551706	37.5	TT2639	100	-14.8	-4.62475	4.61232	1.242	4.55334	0.27815	0.5708	0.12905	-0.4819	0.5708	6.9638	9.03105	7.5062	9.3537	7.24195	9.60185	7.63525	8.8718	9.9078	12.30285	11.1518	14.94695	7.24195	9.60185	7.63525	8.8718
D1143	1	2552228	386	NA	NA	NA	NA	5.71455	0.95653	6.52935	0.131399999999998	0.4101	0.1005	0.602900000000002	0.602900000000002	8.98205	9.6358	8.9792	9.01075	10.0702	10.3607	9.1896	9.67435	8.99665	9.97695	9.03275	9.5587	10.0702	10.3607	9.1896	9.67435
D1144	-1	2552646	32	TT2642	82	-6.7	-5.00388	6.74427	2.80978	5.58231	0.0647999999999991	0.2744	0.0209499999999991	-0.23555	0.2744	7.96545	7.49975	7.66985	9.35135	8.03025	7.77415	7.6908	9.1158	11.884	12.24215	11.703	11.8376	8.03025	7.77415	7.6908	9.1158
D1145	-1	2553767	1153	NA	NA	NA	NA	3.14169	0.59984	3.96578	-0.088000000000001	0.121	-0.0222499999999997	-0.31245	0.121	9.19405	7.60375	9.0496	8.0302	9.10605	7.72475	9.02735	7.71775	11.88075	11.3909	11.45515	10.6418	9.10605	7.72475	9.02735	7.71775
D1146	-1	2555398	-378.5	NA	NA	NA	NA	3.97807	0.34947	5.11646	-0.254950000000001	0.17085	-0.447099999999998	-0.259600000000001	0.17085	11.37135	7.2416	7.30355	9.1027	11.1164	8.1318	7.85335	8.8431	12.26015	7.9095	7.45705	9.98285	11.1164	8.1318	7.85335	8.8431
D1147	1	2555743	33.5	TT2646	85	-8.1	-4.39287	4.0485	0.98667	4.24647	0.51145	-0.62745	0.390549999999999	0.746600000000001	0.746600000000001	6.22855	8.90455	8.2172	7.60925	6.78205	8.3644	8.60775	8.35585	11.08285	12.1153	12.74505	13.33365	6.78205	8.3644	8.60775	8.35585
D1148	1	2555781	-4.5	NA	NA	NA	NA	4.16363	0.513689999999999	3.74233	0.1922	-0.976399999999998	-0.867500000000001	-1.54515	0.1922	5.8581	9.92055	9.38315	8.9422	6.543	8.94415	9.0991	8.50945	6.3174	8.94915	8.07795	7.2514	6.543	8.94415	9.0991	8.50945
D1149	-1	2555811	34.5	TT2647	89	-10.3	-3.82433	3.61349	1.0817	4.41434	-0.562799999999999	0.0125999999999991	-0.0387999999999993	-0.186299999999999	0.0125999999999991	11.1031	7.1404	6.9563	9.6927	10.5403	8.19805	7.4915	9.5064	15.1987	12.1592	11.22955	12.61015	10.5403	8.19805	7.4915	9.5064
D1150	1	2556325	51.5	TT2648	100	-8.7	-5.46657	3.77948	2.95073	4.25655	-0.219700000000001	0.9707	1.24805	0.65025	1.24805	8.22765	6.1326	7.5351	7.2493	8.94965	7.1033	8.78315	7.89955	8.26035	9.9712	9.53395	8.88625	8.94965	7.1033	8.78315	7.89955
D1151	-1	2556429	52.5	TT2649	100	-12.4	-4.39166	3.9461	0.36275	4.93023	-0.0584500000000006	0.49385	0.41015	0.177200000000001	0.49385	7.17745	8.0998	6.52445	8.26515	7.119	8.59365	6.9346	8.44235	10.08515	11.63555	9.8096	10.0621	7.119	8.59365	6.9346	8.44235
D1152	-1	2557914	-15	TT2651	100	-7.8	-6.04324	5.33467	0.565620000000001	6.01669	-1.18975	-0.0879999999999992	-0.506200000000001	-0.018399999999998	-0.018399999999998	8.9043	9.77285	8.48375	7.76375	7.71455	9.68485	7.97755	8.40905	10.50595	10.15355	10.1545	7.93355	7.71455	9.68485	7.97755	8.40905
D1153	-1	2568335	142.5	NA	NA	NA	NA	6.39907	4.08448	3.3827	-1.0065	-0.296999999999999	-0.8255	-0.00125000000000064	-0.00125000000000064	8.52945	8.46915	8.7022	8.46345	7.52295	8.17215	7.8767	8.4622	8.8646	8.97685	8.877	8.7225	7.52295	8.17215	7.8767	8.4622
D1154	-1	2570018	117	NA	NA	NA	NA	4.08448	1.86463	4.37002	-0.65155	-0.890949999999998	-1.14695	-0.4533	-0.4533	8.59745	8.37645	8.52445	7.70745	7.9459	7.4855	7.3775	7.25415	10.66785	10.62865	10.6096	9.80485	7.9459	7.4855	7.3775	7.25415
D1155	-1	2576871	-975	NA	NA	NA	NA	6.7102	1.19422	6.53167	-0.00210000000000221	-0.242999999999999	-0.11045	-0.6592	-0.00210000000000221	8.0085	6.75165	8.97745	7.18855	8.0064	6.50865	8.867	6.52935	10.7277	10.3795	11.1998	9.67795	8.0064	6.50865	8.867	6.52935
D1156	-1	2584927	56.5	TT2692	100	-10.2	-4.82901	7.2018	1.82439	7.0269	0.367599999999999	0.0149000000000008	0.53305	0.526800000000001	0.53305	5.6394	5.9239	5.29815	5.66635	6.007	5.9388	5.8312	6.227	7.66865	7.9759	7.6449	6.91845	6.007	5.9388	5.8312	6.227
D1157	-1	2588816	142.5	NA	NA	NA	NA	7.44203	6.98636	4.19086	0.1345	0.2087	-0.187000000000001	0.1721	0.2087	5.9516	5.91355	6.51995	6.545	6.0861	6.12225	6.45	6.7171	11.1151	12.0868	11.3082	12.48645	6.0861	6.12225	6.45	6.7171
D1158	-1	2590656	1982.5	NA	NA	NA	NA	6.98636	3.99609	4.7425	-0.263400000000001	-0.3344	-0.209249999999999	0.5098	0.5098	7.14015	9.94665	7.79245	8.3803	7.5631	9.61225	8.3921	8.8901	9.55445	14.8801	10.65875	12.88445	7.5631	9.61225	8.3921	8.8901
D1159	-1	2593515	39	TT2696	90	-6.3	-5.53288	5.19125	0.85933	5.72908	0.36115	0.486800000000001	0.15125	0.578250000000001	0.578250000000001	6.5528	5.6022	6.3888	6.9545	6.91395	6.089	6.54005	7.53275	10.07225	9.6311	9.93155	9.7559	6.91395	6.089	6.54005	7.53275
D1160	1	2595969	36	TT2698	100	-15.4	-5.25805	8.09335	5.5273	6.37288	1.69785	0.894450000000001	0.295249999999999	-0.0938999999999997	1.69785	6.16255	6.93385	7.4419	6.61315	7.8604	7.8283	7.73715	6.51925	10.4159	9.5205	10.1695	9.3323	7.8604	7.8283	7.73715	6.51925
D1161	-1	2596045	40	TT2697	100	-17.6	-5.38054	4.08607	0.99117	4.15996	-0.25455	0.0787500000000012	-0.0415999999999981	-0.0865500000000008	0.0787500000000012	6.7056	6.60845	6.428	6.57595	6.5213	6.6872	6.52835	6.4894	9.2403	10.1214	9.2891	9.00705	6.5213	6.6872	6.52835	6.4894
D1162	1	2599587	40.5	TT2699	75	-4.8	-5.14965	2.56047	1.12452	3.19602	0.519350000000001	0.891499999999997	-1.2897	0.338900000000001	0.891499999999997	7.39125	7.04365	6.07065	8.09995	7.9106	8.3086	6.4937	8.43885	12.89825	12.61545	8.34655	8.39145	7.9106	8.3086	6.4937	8.43885
D1163	1	2601953	55	TT2701	100	-16.9	-3.36655	8.58137	6.16917	5.6685	0.0777000000000001	0.179550000000001	0.0268000000000006	0.0683999999999996	0.179550000000001	6.77005	7.972	6.38995	7.034	6.999	8.63665	6.41675	7.1024	8.79	8.92475	8.3454	10.91955	6.999	8.63665	6.41675	7.1024
D1164	-1	2602046	38	TT2700	100	-14.7	-5.50499	6.00637	0.00839999999999996	6.58495	0.351299999999999	0.15335	-0.0309499999999989	-0.377649999999999	0.351299999999999	6.97135	7.0001	7.49195	8.9328	7.3271	7.15345	7.461	8.55515	9.2149	9.9846	9.55495	10.06695	7.3271	7.15345	7.461	8.55515
D1165	1	2605999	42.5	TT2707	100	-13.2	-5.46657	3.62447	1.80563	3.57143	0.48325	0.0633499999999998	0.41655	-0.169050000000002	0.48325	6.71975	7.35585	6.44475	9.76555	7.203	7.4192	6.8613	9.5965	10.58155	12.05575	10.23705	12.36675	7.203	7.4192	6.8613	9.5965
D1166	1	2607002	48	TT2709	100	-12.6	-5.5112	2.20153	1.57635	3.44496	0.395200000000001	0.24015	-0.3062	-0.273499999999999	0.395200000000001	6.34165	6.2333	7.47345	11.4852	6.73685	6.47345	7.16725	11.2117	8.7689	10.12115	9.18895	12.53195	6.73685	6.47345	7.16725	11.2117
D1167	-1	2607095	45	TT2708	100	-12.6	-4.18018	3.68157	1.45723	4.60335	0.267000000000001	0.2187	0.0386500000000005	-1.04315	0.267000000000001	6.5346	6.21735	6.75935	9.0779	6.8016	6.43605	6.798	8.03475	9.11525	9.99905	10.6472	13.8248	6.8016	6.43605	6.798	8.03475
D1168	1	2609043	35	TT2712	100	-13.9	-4.6645	5.21224	2.66411	4.52212	-0.2286	0.232050000000002	-0.13565	-0.0494000000000021	0.232050000000002	6.3456	5.29665	6.1958	8.22125	6.117	5.55455	6.06015	8.17185	12.29995	9.19575	11.164	10.3271	6.117	5.55455	6.06015	8.17185
D1169	-1	2609122	44	TT2714	91	-10	-4.27259	7.49803	5.17539	3.7255	0.7212	-0.17065	-0.37875	-0.0504999999999995	0.7212	7.22465	7.1929	7.73145	6.3751	7.94585	7.02225	7.3527	6.3246	9.94905	9.16835	9.9775	8.90355	7.94585	7.02225	7.3527	6.3246
D1170	1	2611779	34	TT2715	90	-7.7	-5.28561	4.64452	1.63962	4.67469	0.48235	0.1624	0.271800000000001	-0.445899999999998	0.48235	6.314	6.0162	6.4911	9.88055	6.79635	6.1786	6.7629	9.43465	8.443	8.4371	8.78165	10.51575	6.79635	6.1786	6.7629	9.43465
D1171	-1	2611945	40.5	TT2718	100	-8.6	-5.69793	4.77128	0.256869999999999	6.12515	0.126700000000001	-0.1033	-0.396550000000001	0.0450999999999997	0.126700000000001	8.7818	7.81565	9.678	8.2751	9.11965	7.71235	9.28145	8.3202	12.04385	12.623	12.30215	12.4935	9.11965	7.71235	9.28145	8.3202
D1172	1	2613955	39.5	TT2725	100	-12.2	-5.30686	3.35542	1.2554	3.85057	-0.818049999999999	0.26715	-0.836499999999997	-0.000949999999997786	0.26715	5.52905	5.6838	6.48465	9.7141	6.23765	6.3182	6.48295	9.71315	8.69825	9.6564	10.3547	11.23765	6.23765	6.3182	6.48295	9.71315
D1173	-1	2614042	47.5	TT2726	100	-14.4	-3.52316	2.76547	0.67329	3.75978	-0.163099999999999	0.70295	-0.0445500000000001	0.800050000000001	0.800050000000001	6.66415	6.52265	7.5647	8.7366	6.69655	7.2256	7.52015	9.53665	11.2681	11.84585	11.7922	12.86285	6.69655	7.2256	7.52015	9.53665
D1174	1	2617457	318.5	NA	NA	NA	NA	2.58797	2.05315	3.63112	0.36875	0.0945499999999999	-0.325199999999999	0.000400000000000844	0.36875	7.70905	7.90985	9.4191	10.5933	8.1456	8.0044	9.0939	10.5937	9.51385	8.2917	11.94255	11.8737	8.1456	8.0044	9.0939	10.5937
D1175	1	2618529	-753.5	NA	NA	NA	NA	5.06542	2.35735	3.98711	0.29435	0.20565	-0.0988999999999995	-0.452649999999998	0.29435	6.53375	6.20675	6.7839	9.9225	6.8281	6.4124	6.685	9.46985	11.325	12.20045	11.60525	11.43555	6.8281	6.4124	6.685	9.46985
D1176	-1	2618655	-2149.5	NA	NA	NA	NA	4.85535	1.95379	3.5222	0.265399999999999	0.240050000000001	-0.111599999999999	0.105700000000001	0.265399999999999	7.51105	7.42785	8.5836	7.9133	8.02595	7.6679	8.472	8.019	11.54255	12.5636	12.0882	13.22435	8.02595	7.6679	8.472	8.019
D1177	-1	2620837	32.5	TT2729	100	-14.3	-4.7254	7.68597	7.3054	4.9373	-0.36415	-0.444849999999999	-0.164249999999999	0.639750000000001	0.639750000000001	7.4865	7.2615	8.22745	7.46025	7.12235	6.84045	8.0632	8.1	11.96565	9.78805	11.4897	9.59625	7.12235	6.84045	8.0632	8.1
D1178	-1	2623259	36	TT2734	100	-9.6	-4.55295	7.3054	0.46116	8.00709	-0.05945	-0.2483	-0.26905	0.1538	0.1538	6.7473	6.95205	9.0948	8.6182	6.68785	6.70375	8.82575	8.772	10.48305	11.58245	12.9045	13.97555	6.68785	6.70375	8.82575	8.772
D1179	-1	2626375	56.5	TT2737	76	-2.5	-5.61596	7.22657	0.862869999999999	8.03868	-0.3029	-0.37145	-0.340499999999999	-0.44785	-0.3029	7.5256	6.8762	8.08355	8.2469	7.2227	6.50475	7.74305	7.79905	10.65425	10.7429	11.3925	11.3256	7.2227	6.50475	7.74305	7.79905
D1180	1	2627640	25.5	TT2739	100	-13.2	-4.93316	3.11659	0.602659999999999	3.98548	1.90895	0.484299999999999	2.08135	-0.859999999999999	2.08135	8.07565	7.0091	9.40385	11.04495	9.9846	7.4934	11.4852	10.18495	11.1427	9.4044	12.81655	12.2055	9.9846	7.4934	11.4852	10.18495
D1181	-1	2628540	1873	NA	NA	NA	NA	5.81228	1.71043	6.45689	-0.106549999999999	0.1338	-0.00279999999999969	-0.669	0.1338	7.3915	7.2454	7.8156	7.90385	7.28495	7.3792	7.8128	7.23485	9.9799	9.8007	10.7781	10.9518	7.28495	7.3792	7.8128	7.23485
D1182	1	2632745	47	TT2743	100	-14.2	-3.80279	4.78262	2.45057	3.30222	1.70325	0.7259	0.716050000000001	-0.635549999999999	1.70325	7.45415	6.67465	8.6106	10.35485	9.2494	7.40055	9.32665	9.7193	13.78895	10.81835	14.676	12.4732	9.2494	7.40055	9.32665	9.7193
D1183	-1	2632833	41	TT2742	100	-12.9	-4.4836	2.58038	-0.0169099999999993	3.62775	-0.389049999999999	-0.0716500000000009	-0.534599999999999	0.00430000000000064	0.00430000000000064	8.13205	6.77555	8.34755	9.6641	7.743	6.82335	7.81295	9.6684	11.0924	10.7682	11.124	13.4958	7.743	6.82335	7.81295	9.6684
D1184	1	2635953	30.5	TT2747	91	-5.1	-5.73672	2.53818	1.42442	3.53392	-0.000999999999999446	0.0534499999999989	-0.695749999999999	-0.1128	0.0534499999999989	6.56185	6.78805	5.7671	7.0848	8.0071	7.40745	6.70965	6.972	10.07235	11.6724	8.9678	14.32735	8.0071	7.40745	6.70965	6.972
D1185	-1	2636029	-139.5	NA	NA	NA	NA	3.27027	0.342300000000002	4.10775	0.5675	0.3275	0.181749999999999	-1.05645	0.5675	6.5753	6.43885	6.7673	11.73985	7.1428	6.76635	6.94905	10.6834	8.9444	8.38	9.89185	12.37205	7.1428	6.76635	6.94905	10.6834
D1186	-1	2638647	43	TT2749	100	-19.3	-5.08824	6.83432	0.22328	6.93251	0.0121000000000002	0.27655	-0.7047	-0.0324999999999998	0.27655	6.2027	6.1485	6.98555	6.7085	6.2148	6.42505	6.28085	6.676	11.0899	10.55795	12.4448	6.78995	6.2148	6.42505	6.28085	6.676
D1187	1	2641836	49	TT2752	100	-8.4	-5.98675	4.37479	3.21247	4.75972	1.05985	1.27335	0.1006	-0.253500000000001	1.27335	8.00265	7.35325	9.2891	9.68285	9.55365	8.6266	9.5409	9.68375	11.15445	11.4194	11.5961	11.09215	9.55365	8.6266	9.5409	9.68375
D1188	-1	2641927	42	TT2751	93	-8.4	-5.20333	4.94517	2.78312	4.31565	0.384899999999998	0.14575	0.0741000000000005	-0.843999999999999	0.384899999999998	6.26655	6.45595	6.38895	8.1505	6.7455	6.6017	6.46305	7.3697	7.93775	8.80555	8.7385	11.7462	6.7455	6.6017	6.46305	7.3697
D1189	-1	2642184	35	TT2753	89	-6.9	-5.38958	5.90042	1.55565	6.56587	0.2186	-0.0719500000000002	0.50525	-0.283149999999999	0.50525	7.05855	7.65965	6.8971	10.7453	7.27715	7.5877	7.40235	10.6594	8.64115	9.24895	8.9354	13.3161	7.27715	7.5877	7.40235	10.6594
D1190	1	2645014	46	TT2754	100	-19.7	-5.61881	4.4499	0.696409999999999	4.40401	0.148300000000001	0.27245	-0.199300000000002	0.111799999999999	0.27245	6.594	6.63295	6.3685	9.5274	6.8939	6.9054	7.07175	9.6392	9.702	11.4448	8.9775	11.9146	6.8939	6.9054	7.07175	9.6392
D1191	1	2648098	-3038	NA	NA	NA	NA	7.71572	3.2059	5.85968	1.6544	0.4289	0.619950000000001	0.370649999999999	1.6544	7.29775	6.6021	8.3416	8.81475	9.07245	7.031	9.2174	9.1854	12.7243	10.65285	13.44075	13.04835	9.07245	7.031	9.2174	9.1854
D1192	-1	2648184	46	TT2759	76	-3.9	-5.40004	4.58182	2.26663	4.80342	0.135	0.150099999999999	-0.51455	-0.281549999999999	0.150099999999999	7.0616	7.21975	7.2098	9.89475	7.1966	7.36985	6.69525	9.6132	10.5	12.425	9.94785	11.91275	7.1966	7.36985	6.69525	9.6132
D1193	-1	2650729	2591	NA	NA	NA	NA	3.89377	0.31864	4.65432	0.0198999999999998	-0.15315	-0.238200000000001	-0.033100000000001	0.0198999999999998	6.491	7.70725	6.3208	10.08145	6.5109	7.5541	6.0826	10.04835	11.16765	12.45855	11.6253	14.67425	6.5109	7.5541	6.0826	10.04835
D1194	-1	2656488	54.5	TT2761	100	-10.3	-5.58522	4.40928	0.610109999999999	5.17554	-0.2591	0.15615	0.0526000000000009	0.517899999999999	0.517899999999999	7.1214	6.4135	6.2144	8.31865	6.8623	6.56965	6.267	8.83655	11.53685	9.45925	10.32575	8.4532	6.8623	6.56965	6.267	8.83655
D1195	-1	2657619	1185.5	NA	NA	NA	NA	7.24509	4.19912	7.0799	-0.22175	-0.175850000000001	-0.501999999999999	-0.667	-0.175850000000001	8.491	7.28865	9.14735	6.66615	8.3915	7.1128	8.64535	6.7479	14.84105	13.8847	15.22245	12.82215	8.3915	7.1128	8.64535	6.7479
D1196	-1	2660670	45	TT2763	100	-7.9	-5.87996	7.58314	5.2838	2.8345	-0.913449999999999	-1.19705	-0.421000000000001	-0.0280500000000004	-0.0280500000000004	11.9671	8.65285	11.2901	7.3833	11.5271	7.4558	10.8691	8.6224	14.3508	13.80875	13.94675	10.3029	11.5271	7.4558	10.8691	8.6224
D1197	-1	2661852	47.5	TT2767	100	-10.1	-4.90917	5.2457	-0.15419	5.96591	-0.427449999999999	-0.3719	0.1977	0.43705	0.43705	6.864	7.32425	6.28235	5.68025	6.43655	6.95235	6.48005	6.1173	9.0135	11.4212	8.54785	6.5087	6.43655	6.95235	6.48005	6.1173
D1198	1	2665210	936	NA	NA	NA	NA	3.67058	0.59346	4.70237	-0.0116999999999994	-0.0270000000000001	-0.284450000000001	-0.0458499999999988	-0.0116999999999994	6.73865	7.1021	7.22995	6.64635	7.1946	7.0751	6.9455	6.8158	7.2725	8.3913	7.9453	6.90305	7.1946	7.0751	6.9455	6.8158
D1199	-1	2665320	1104.5	NA	NA	NA	NA	2.30009	0.623850000000001	3.6453	-0.916850000000001	-0.447449999999999	0.3613	-0.2086	0.3613	6.45985	6.6694	6.35975	6.16965	7.64985	6.774	6.83975	5.96105	10.55785	10.9418	10.81835	9.4273	7.64985	6.774	6.83975	5.96105
D1200	1	2670200	45	TT2777	100	-12.7	-4.72696	2.1249	0.13827	3.82229	0.407	0.19525	0.407249999999999	0.339499999999999	0.407249999999999	6.60865	6.9712	6.3634	7.9054	7.01565	7.2983	6.77065	8.2449	8.72825	10.9358	9.92565	13.1575	7.01565	7.2983	6.77065	8.2449
D1201	-1	2670284	39	TT2778	79	-8.3	-3.93367	7.37113	1.57603	7.01295	0.648250000000001	0.463699999999999	0.892150000000001	-0.57395	0.892150000000001	9.9586	9.233	7.02545	10.6172	10.60685	9.808	7.9176	10.04325	13.05355	11.97045	9.03575	11.3335	10.60685	9.808	7.9176	10.04325
D1202	-1	2673955	44.5	TT2781	74	-2.1	-5.52079	7.74289	0.881629999999999	8.88982	-0.1495	-0.136749999999999	0.101649999999999	0.446399999999999	0.446399999999999	6.9135	6.7767	6.2377	6.41665	6.764	6.63995	6.33935	6.86305	10.57475	9.6276	10.5566	11.43115	6.764	6.63995	6.33935	6.86305
D1203	-1	2675391	219	NA	NA	NA	NA	5.22166	2.40252	3.59145	0.0296499999999993	0.141999999999999	0.362900000000001	0.4132	0.4132	6.59195	6.24675	6.48805	6.7692	6.6216	6.40825	6.85095	7.1824	9.57355	10.8294	9.83705	13.64185	6.6216	6.40825	6.85095	7.1824
D1204	1	2678022	49.5	TT2786	100	-11.6	-4.37506	5.50718	0.478010000000001	6.0633	1.7264	0.687899999999999	-0.0990500000000001	-0.172650000000001	1.7264	7.69785	6.62725	9.14635	6.92425	9.59225	7.35905	9.0473	6.7516	10.7467	11.2917	10.6596	9.8581	9.59225	7.35905	9.0473	6.7516
D1205	-1	2678121	49.5	TT2785	100	-11.7	-4.16814	6.20409	1.27237	6.38981	0.335599999999999	0.54	-0.47165	0.887700000000001	0.887700000000001	7.19415	6.3563	7.8878	7.2616	7.80175	6.97625	7.7051	8.1493	9.6463	7.8835	9.4667	8.97805	7.80175	6.97625	7.7051	8.1493
D1206	1	2679711	36	TT2790	79	-7.5	-4.51787	4.85738	0.0176800000000004	5.9409	0.505300000000002	0.5329	-0.0207999999999977	0.214599999999999	0.5329	7.9027	7.03085	8.1636	9.3974	8.408	7.56375	8.1428	9.612	9.59505	8.6427	9.70125	10.7025	8.408	7.56375	8.1428	9.612
D1207	-1	2679787	40	TT2789	70	-8.2	-3.18582	4.74737	1.24006	4.60046	1.1204	0.200650000000001	0.235299999999999	0.7464	1.1204	8.25555	7.0757	8.9262	8.72615	9.73145	7.27635	9.52855	9.47255	10.9768	9.17045	11.6265	11.1738	9.73145	7.27635	9.52855	9.47255
D1208	-1	2682303	50.5	TT2792	88	-9	-4.37544	3.86107	0.858700000000001	3.51204	0.931100000000001	0.0208999999999993	0.0808999999999997	-0.0933999999999999	0.931100000000001	7.0288	6.66365	8.42595	6.8659	7.977	6.68455	8.50685	6.7725	11.8794	12.8763	13.0574	11.6621	7.977	6.68455	8.50685	6.7725
D1209	1	2685270	-3017.5	NA	NA	NA	NA	3.30612	2.07202	4.23689	0.36925	0.0228000000000002	-0.39835	-0.1309	0.36925	6.4978	6.5473	7.17805	7.26705	6.86705	6.67325	6.8618	7.13615	11.0754	10.8988	11.28225	9.8175	6.86705	6.67325	6.8618	7.13615
D1210	-1	2685380	57	TT2793	77	-4.9	-5.1764	3.51092	-0.11809	4.16612	-0.43515	0.00974999999999948	0.196149999999999	-0.216000000000001	0.196149999999999	7.52265	7.0759	6.4685	6.5379	7.0875	7.08565	6.66465	6.3219	10.17655	9.30415	10.12625	9.2844	7.0875	7.08565	6.66465	6.3219
D1211	-1	2686349	65.5	TT2794	82	-5.4	-5.40072	4.7291	1.3001	4.90266	-0.730499999999999	-0.1371	-0.277999999999999	-0.895950000000001	-0.1371	10.70815	8.8107	9.66725	8.76255	9.97765	9.18795	9.38925	7.8666	11.3199	10.21605	10.21645	10.49945	9.97765	9.18795	9.38925	7.8666
D1212	1	2689443	29.5	TT2798	100	-8.8	-5.8901	6.82353	4.84625	4.2132	-0.350649999999999	-0.395149999999999	-0.0271499999999998	0.122999999999999	0.122999999999999	7.06455	8.4302	6.19515	6.7964	6.7139	8.03505	6.168	6.9194	11.90315	14.76675	10.35915	9.79375	6.7139	8.03505	6.168	6.9194
D1213	-1	2689511	38.5	TT2797	100	-10.1	-6.47325	4.36943	2.37493	2.83282	1.3347	0.16375	0.00960000000000072	-0.150549999999999	1.3347	6.2193	6.7112	6.71185	8.0085	7.554	6.87495	6.72145	7.85795	8.7693	12.73305	7.4288	10.0331	7.554	6.87495	6.72145	7.85795
D1214	1	2692563	42.5	TT2800	100	-10.1	-5.27477	6.92258	0.234999999999999	7.83467	0.105399999999999	-0.308699999999997	-0.7675	-0.578049999999998	0.105399999999999	7.97015	7.86405	7.7346	10.96925	8.07555	7.8374	6.9671	10.3912	14.09795	13.2756	11.9373	13.31625	8.07555	7.8374	6.9671	10.3912
D1215	-1	2692728	33	TT2802	100	-19.3	-5.48825	5.67798	1.14415	5.4688	-0.0182999999999982	0.882399999999999	-0.5779	-0.9262	0.882399999999999	8.746	7.073	9.7942	11.5518	8.94525	8.12345	9.2163	10.6256	13.32865	12.0661	12.57905	13.0543	8.94525	8.12345	9.2163	10.6256
D1216	1	2694838	50	TT2808	100	-13.5	-3.99819	1.96711	-0.19593	3.49663	0.312800000000001	0.216799999999999	-0.0379499999999995	-0.508699999999999	0.312800000000001	6.80915	6.6073	7.39935	10.95845	7.14205	6.8241	7.41965	10.44975	11.1575	12.6978	11.21935	14.6411	7.14205	6.8241	7.41965	10.44975
D1217	-1	2694933	45	TT2806	100	-10.2	-4.61852	4.9388	1.88782	4.72904	0.252849999999999	0.1619	-0.358849999999999	-0.49315	0.252849999999999	8.45315	7.66075	10.02315	10.0143	8.9028	7.82265	9.6643	9.52115	12.7575	14.8696	14.0744	14.17295	8.9028	7.82265	9.6643	9.52115
D1218	-1	2697433	43.5	TT2810	74	-7.9	-3.745	3.62139	2.04292	3.27218	0.0925499999999992	-0.0600000000000005	-0.0592499999999987	-0.566200000000002	0.0925499999999992	9.7152	9.44535	10.78605	10.02755	10.37125	9.69705	10.7268	9.46135	10.2259	10.5114	10.9912	10.2959	10.37125	9.69705	10.7268	9.46135
D1219	-1	2697930	40	TT2811	100	-10.3	-5.28315	6.38793	1.70759	6.81471	-1.48505	-0.381449999999998	-0.126850000000001	-1.27475	-0.126850000000001	8.9953	6.612	8.0257	8.52705	7.51025	6.6361	8.27385	7.77565	12.2219	10.91945	9.84725	8.6065	7.51025	6.6361	8.27385	7.77565
D1220	1	2702250	36.5	TT2817	100	-12.7	-5.58522	1.72789	1.37378	3.07112	-0.129	0.048449999999999	-0.106700000000002	-0.73385	0.048449999999999	6.65045	6.3179	6.6857	8.27505	6.52145	6.6327	6.5974	7.5412	11.8204	11.8392	11.88595	10.3084	6.52145	6.6327	6.5974	7.5412
D1221	-1	2702342	55.5	TT2816	100	-14.9	-4.49556	2.32178	1.88767	4.28182	-0.0619499999999995	0.3087	-0.00629999999999953	-0.177349999999999	0.3087	6.9788	6.2288	6.87435	6.6732	6.91685	6.5375	6.86805	6.49585	10.1582	12.012	9.6156	9.29305	6.91685	6.5375	6.86805	6.49585
D1222	-1	2703366	-104	NA	NA	NA	NA	3.50738	1.46887	4.96234	-1.07065	0.312299999999999	-0.0528500000000012	-0.25595	0.312299999999999	10.0512	8.04915	8.4398	7.38295	8.98055	8.7972	8.4135	7.25385	11.9364	10.23565	9.73845	7.4668	8.98055	8.7972	8.4135	7.25385
D1223	-1	2705491	37.5	TT2820	100	-14.6	-4.75174	5.40727	0.62345	5.92646	-0.970650000000001	0.10095	0.24425	-0.3467	0.24425	8.39525	6.46	6.2223	6.6556	7.4246	6.63675	6.58885	6.3089	10.12665	8.05495	6.58075	7.0758	7.4246	6.63675	6.58885	6.3089
D1224	1	2709512	-1977.5	NA	NA	NA	NA	2.99142	0.453800000000001	3.08362	0.187050000000001	0.882850000000002	0.234750000000002	-0.1648	0.882850000000002	6.9719	6.1202	7.59	8.8851	9.41845	8.92265	9.343	8.8725	8.7131	7.99605	9.89065	13.37145	9.41845	8.92265	9.343	8.8725
D1225	-1	2709793	46	TT2823	86	-7.1	-5.26316	4.97002	2.80646	5.44103	0.34295	-0.13845	-0.304349999999999	0.0570500000000003	0.34295	7.54	7.3114	9.2243	8.7192	7.88295	7.17295	8.91995	8.77625	11.19765	12.83795	11.83185	11.91965	7.88295	7.17295	8.91995	8.77625
D1226	-1	2712894	36	TT2824	100	-9.9	-4.78848	3.07275	0.989369999999999	3.87735	-0.4411	-0.203950000000001	-0.0669999999999993	-0.2387	-0.0669999999999993	7.0681	7.371	6.81445	7.3265	6.627	7.16705	6.74745	7.0878	8.6756	10.01735	9.3752	9.4666	6.627	7.16705	6.74745	7.0878
D1227	-1	2714766	43	TT2827	100	-10.1	-4.8048	7.75708	2.86158	6.16263	-0.0287499999999987	-0.27915	0.0956499999999991	-0.538349999999999	0.0956499999999991	6.3121	8.13235	6.5585	7.6502	6.3891	7.8532	6.75775	7.11185	10.00295	10.54975	10.07285	9.12365	6.3891	7.8532	6.75775	7.11185
D1228	-1	2717718	62.5	TT2829	88	-3.2	-6.11229	2.77322	0.76647	3.15569	-0.0248999999999997	0.130850000000001	0.127700000000001	-0.0622500000000006	0.130850000000001	7.74805	6.5595	8.177	6.2479	7.72865	6.69035	8.3047	6.5096	10.6308	8.66175	11.07945	9.0615	7.72865	6.69035	8.3047	6.5096
D1229	-1	2721174	38	TT2830	95	-6.9	-5.75599	2.05742	0.86077	3.88083	3.05045	0.778749999999999	2.60855	2.90775	3.05045	7.7039	7.60415	8.3825	5.7754	10.8286	8.3829	10.99105	8.71865	13.67795	14.1076	14.5122	13.1821	10.8286	8.3829	10.99105	8.71865
D1230	-1	2722995	50.5	TT2832	100	-10.8	-5.7946	5.28632	3.0285	3.4343	-0.0142000000000024	-0.109299999999999	-0.10425	0.700800000000001	0.700800000000001	9.11575	7.57645	8.57325	8.3442	9.41775	7.46715	9.06955	9.045	14.70405	14.4056	14.09475	10.1253	9.41775	7.46715	9.06955	9.045
D1231	-1	2734595	2	NA	NA	NA	NA	5.30877	0.261810000000001	5.57934	-0.33935	-0.961450000000001	0.119	-1.5215	0.119	7.45845	7.61405	6.6575	10.17675	7.1191	7.0853	6.7765	8.65525	8.1667	8.9358	7.7761	10.78185	7.1191	7.0853	6.7765	8.65525
D1232	-1	2734634	41	TT2837	72	-2.9	-5.4833	7.83933	1.41519	8.33314	-0.4123	-0.9381	-0.2604	-1.2606	-0.2604	7.8093	8.529	7.30445	10.1115	7.397	7.5909	7.04405	8.8509	13.6815	14.5616	12.2473	15.44065	7.397	7.5909	7.04405	8.8509
D1233	1	2735845	95	NA	NA	NA	NA	6.76367	1.4748	6.36068	-0.49295	-0.253150000000002	-0.432549999999999	-0.735299999999999	-0.253150000000002	8.4317	9.1011	7.868	10.0307	9.88025	8.9664	8.7154	9.2954	10.67935	12.3468	9.7986	11.6031	9.88025	8.9664	8.7154	9.2954
D1234	1	2740991	59.5	TT2847	100	-10.6	-4.44392	7.02515	0.606260000000001	7.26293	0.4093	0.368799999999999	-0.224349999999999	0.1065	0.4093	7.04115	7.297	7.9964	6.5159	7.45045	7.6658	7.79275	6.6224	10.67545	11.57815	10.6785	10.5202	7.45045	7.6658	7.79275	6.6224
D1235	-1	2741089	38.5	TT2848	100	-12.8	-5.36364	4.49388	0.793810000000001	4.73249	-0.0451500000000014	0.2046	-0.374549999999999	-0.70975	0.2046	8.1516	6.66395	9.32255	7.38555	8.10645	6.86855	8.948	6.6758	12.1503	12.51735	12.59905	10.01625	8.10645	6.86855	8.948	6.6758
D1236	1	2742730	-1679.5	NA	NA	NA	NA	6.61538	1.12073	6.95304	0.00925000000000065	-1.9293	-1.03005	-0.4815	0.00925000000000065	7.40595	7.45065	8.1554	10.5621	7.4152	7.37055	7.12535	10.0806	8.9854	8.6338	8.77255	10.9785	7.4152	7.37055	7.12535	10.0806
D1237	1	2746145	93	NA	NA	NA	NA	6.74467	1.77844	6.52171	0.307599999999998	0.0275499999999997	-0.259600000000001	-0.5441	0.307599999999998	7.67865	7.8948	8.65215	11.63295	8.64235	8.3845	8.7705	11.08885	11.3055	11.43195	11.37915	12.03795	8.64235	8.3845	8.7705	11.08885
D1238	-1	2746292	54	TT2852	100	-17.5	-3.93288	1.23356	-0.06433	3.55677	0.321899999999999	0.392650000000001	-0.607250000000002	0.241449999999999	0.392650000000001	8.54945	8.5191	8.99285	9.40555	8.87135	8.91175	8.4371	9.647	13.43115	14.56205	13.5244	15.04995	8.87135	8.91175	8.4371	9.647
D1239	-1	2747141	903	NA	NA	NA	NA	6.35611	1.48797	6.62329	-0.30775	-0.0879999999999992	-0.0398999999999994	-0.742749999999999	-0.0398999999999994	12.6422	13.641	12.62175	14.0239	12.33445	13.553	12.58185	13.28115	13.53705	14.69255	13.83775	14.9866	12.33445	13.553	12.58185	13.28115
D1240	-1	2759927	718	NA	NA	NA	NA	5.24872	1.24107	5.35816	0.12885	-0.3033	0.0778999999999996	-0.895399999999999	0.12885	7.80795	7.6749	7.76995	8.5355	8.56095	7.3716	9.13715	7.6401	9.9241	10.26725	10.2964	12.0286	8.56095	7.3716	9.13715	7.6401
D1241	-1	2774137	54.5	TT2867	100	-14.7	-5.97575	3.31771	1.64203	3.7868	1.2292	-0.478299999999999	-0.408299999999999	-0.0396999999999998	1.2292	6.68635	7.1485	8.10205	7.3918	7.9891	7.12725	7.85375	7.8184	12.85865	14.03565	12.87335	13.5776	7.9891	7.12725	7.85375	7.8184
D1242	1	2778549	86	NA	NA	NA	NA	4.28002	0.10435	5.01748	0.20235	-0.305300000000001	-0.1115	-0.290399999999998	0.20235	6.8343	7.91595	6.58605	9.4044	7.03665	7.61065	6.47455	9.7548	9.76355	10.36845	9.6788	10.57055	7.03665	7.61065	6.47455	9.7548
D1243	-1	2778678	43	TT2872	73	-5.5	-4.63184	6.9647	0.147270000000001	7.64351	0.0796999999999999	0.339849999999999	0.0832999999999995	0.584	0.584	6.60185	6.6573	6.5235	8.7328	6.69885	6.99715	6.6068	9.3168	7.7687	8.3739	7.71865	12.2858	6.69885	6.99715	6.6068	9.3168
D1244	1	2780946	-1777.5	NA	NA	NA	NA	7.19649	1.72807	7.44896	0.299950000000001	0.0219500000000004	0.31255	-0.542399999999999	0.31255	6.5549	6.9025	7.1656	11.0171	8.5077	6.92445	8.69525	10.4747	7.17075	7.38765	8.13345	11.7235	8.5077	6.92445	8.69525	10.4747
D1245	-1	2781753	49.5	TT2877	80	-6.3	-4.93296	6.29453	1.17125	6.52711	-0.250300000000001	0.0491000000000001	-0.14405	0.42225	0.42225	6.3184	6.16425	6.1912	8.04755	6.0681	6.21335	6.04715	8.4698	10.4238	12.18905	10.4752	11.87105	6.0681	6.21335	6.04715	8.4698
D1246	-1	2789385	644	NA	NA	NA	NA	4.54799	0.15394	5.9553	-0.138000000000001	-0.295450000000001	0.21055	-0.099050000000001	0.21055	6.1605	6.6584	5.57345	5.62225	6.0225	6.36295	5.784	5.5232	10.43835	10.5326	10.11335	8.8421	6.0225	6.36295	5.784	5.5232
D1247	1	2796124	43	TT2883	100	-11.5	-5.00138	2.98703	1.1054	4.07567	-0.218249999999999	0.290650000000001	-0.313649999999999	0.89025	0.89025	5.2139	6.5822	5.96875	7.21885	6.13235	6.95265	6.41245	8.1091	9.54865	11.28705	10.49595	14.17185	6.13235	6.95265	6.41245	8.1091
D1248	-1	2796203	36	TT2884	86	-9.3	-3.92869	4.2901	1.9437	3.3448	0.166500000000001	-0.104850000000001	0.463400000000002	-0.661249999999999	0.463400000000002	6.0192	6.0344	6.074	10.2702	6.22625	6.1	6.54485	9.60895	7.72545	7.404	8.37	11.89165	6.22625	6.1	6.54485	9.60895
D1249	1	2798422	-940.5	NA	NA	NA	NA	4.60786	0.60375	5.08397	0.176699999999999	-0.303800000000001	0.20245	0.152100000000001	0.20245	6.2956	5.6334	7.59045	6.0499	6.6414	5.3524	7.7929	6.6413	9.8038	10.1026	11.0645	7.72645	6.6414	5.3524	7.7929	6.6413
D1250	1	2799221	472.5	NA	NA	NA	NA	2.81019	1.79224	3.10831	0.2921	-0.0656999999999996	0.00329999999999941	-0.2621	0.2921	6.36285	7.22025	6.9647	7.14945	6.65495	7.15455	6.968	6.88735	8.78315	10.75215	9.51875	9.0752	6.65495	7.15455	6.968	6.88735
D1251	-1	2799298	39	TT2887	76	-7.8	-3.9398	4.32647	1.66173	4.43545	0.0893499999999996	-0.1242	-0.312049999999997	0.205249999999999	0.205249999999999	6.03195	6.6054	6.31065	5.4076	6.1213	6.4812	6.0606	5.61285	10.64975	12.75815	10.7936	11.9404	6.1213	6.4812	6.0606	5.61285
D1252	1	2801054	36	TT2889	95	-6.3	-5.85425	2.24723	1.0771	2.7814	0.199700000000001	0.2172	0.0300500000000001	-0.70035	0.2172	5.95555	6.34755	6.23905	9.25055	6.1635	6.56475	6.2691	8.5502	8.01975	10.29645	9.10975	10.86665	6.1635	6.56475	6.2691	8.5502
D1253	1	2802704	43	TT2892	100	-10.9	-5.08367	3.05011	0.602819999999999	3.24061	0.82135	0.36795	0.217750000000001	0.1849	0.82135	5.4258	5.35365	5.99565	6.4103	6.24715	5.7216	6.2134	6.5952	10.15815	9.3435	10.08045	9.558	6.24715	5.7216	6.2134	6.5952
D1254	-1	2803046	59.5	TT2893	72	-2.7	-5.39721	6.56867	0.290229999999999	6.98599	0.588299999999998	0.15235	0.220199999999999	-0.29475	0.588299999999998	7.19665	6.5901	7.34035	7.8236	7.8188	6.74245	7.56055	7.52885	9.9131	10.1591	9.9374	9.21595	7.8188	6.74245	7.56055	7.52885
D1255	1	2806085	-3338	NA	NA	NA	NA	6.05952	1.55919	5.23124	0.4768	-0.13295	0.170750000000001	-0.449	0.4768	6.6979	7.01675	7.0515	8.0337	7.1747	6.8838	7.22225	7.5847	8.70475	10.4651	10.0059	10.9051	7.1747	6.8838	7.22225	7.5847
D1256	1	2807046	-4299	NA	NA	NA	NA	3.2912	0.273859999999999	3.79588	0.920100000000003	0.0320999999999998	0.724600000000001	-1.0422	0.920100000000003	6.5382	7.3265	7.47875	11.71575	7.842	7.46065	8.20335	10.67355	8.93325	10.4344	10.0076	12.5443	7.842	7.46065	8.20335	10.67355
D1257	-1	2807187	33	TT2896	86	-7.5	-5.33331	3.36592	0.69719	4.83087	0.491099999999999	0.511349999999997	-0.235999999999999	-0.525549999999999	0.511349999999997	8.25505	6.83435	9.2975	11.26125	9.2671	7.3843	9.4752	10.7357	10.4492	11.06375	10.3513	14.41465	9.2671	7.3843	9.4752	10.7357
D1258	1	2813263	42	TT2901	100	-14.1	-5.70829	4.10636	-0.0601699999999994	5.54241	0.977149999999998	0.409450000000001	0.0990000000000002	-0.216200000000002	0.977149999999998	7.6486	6.06495	8.47065	6.3779	8.7569	6.4744	8.56965	6.7007	14.90035	14.1832	13.8862	7.6114	8.7569	6.4744	8.56965	6.7007
D1259	-1	2813356	83	NA	NA	NA	NA	4.27798	1.7758	4.28273	-0.15445	-0.1989	0.18105	1.06205	1.06205	7.0877	8.1348	7.5094	7.2329	6.93325	8.38155	7.7608	8.77075	9.59325	7.94255	9.1066	8.8526	6.93325	8.38155	7.7608	8.77075
D1260	-1	2815457	37	TT2904	100	-4.7	-6.71862	4.27055	0.73282	4.58481	0.0910000000000002	0.566950000000001	0.27155	1.059	1.059	6.86925	5.97685	6.78135	8.04385	6.96025	6.58305	7.0529	9.10285	12.43755	11.9041	12.93285	11.8983	6.96025	6.58305	7.0529	9.10285
D1261	-1	2821024	25.5	TT2908	100	-11.7	-6.02546	7.82283	2.91879	7.81807	0.493350000000001	0.360799999999999	0.793900000000001	-0.464499999999997	0.793900000000001	11.56695	8.96395	11.61495	9.9851	12.0603	9.32475	12.40885	9.5965	14.0869	13.225	14.961	11.36475	12.0603	9.32475	12.40885	9.5965

## Sheet: legend
Id	Unique down-shift identifier (D1-D1261)
Strand	Strand of the up-shift on Genbank sequence CP000253.1
Pos	Position of the up-shift on Genbank sequence CP000253.1. This corresponds to the average position of the 5'-end of the first probe at which transcription signal increases.
DTransterm	Distance to the nearest intrinsinc transcription terminator predicted by TranstermHP from the sequence alone (available at http://transterm.cbcb.umd.edu/tt/Staphylococcus_aureus_NCTC_8325.tt). The middle position of the predicted intrinsic terminator is used here. The distance is positive when the predicted terminator is downstream the upshift, negative when the predicted terminator is upstream t…
TranstermId	Unique identifier of the TranstermHP predicted terminator with the highest score in the shifted window (-30bp,+30bp) centered around a position +43bp after "Pos". The +43bp shift corresponded to the median distance between the downshifts and the nearest TranstermHP predictions for those downshifts with -200bp<DTransterm<200bp.
TranstermScore	The score of the TranstermHP prediction corresponding to "TranstermId".
TranstermHairpin	The hairpin component of the TranstermHP score.
TranstermTail	The tail component of the TranstermHP score.
MaxUpstream	Maximum upstream signal (log2-scale), 0 corresponds to the chromosome median as the reference (computed on non normalized data).
MaxReadThrough	Maximum downstream signal (log2-scale), 0 corresponds to the chromosome median as the reference (computed on non normalized data).
MaxDrop	Maximum ratio between upstream and downstream signal (log2-scale, computed on non normalized data).
RhoVsWt_Downstream_Corrected_RPMI.expo	Difference between downstream signal in delta-rho and in wt for condition RPMI.expo, corrected for the difference upstream if positive (i.e. if the upstream signal is higher in delta-rho than in wt). This computation was made on chromosome expression profiles after applying the transformation corresponding to the quantile-normalization of the annotated genes and new RNA features (see SOM text).
RhoVsWt_Downstream_Corrected_RPMI.t4	Same as above for condition RPMI.t4.
RhoVsWt_Downstream_Corrected_TSB.expo	Same as above for condition TSB.expo.
RhoVsWt_Downstream_Corrected_TSB.t4	Same as above for condition TSB.t4.
MaxEfRhoDel	Maximum of RhoVsWt_Downstream_Corrected_RPMI.expo, RhoVsWt_Downstream_Corrected_RPMI.t4, RhoVsWt_Downstream_Corrected_TSB.expo, RhoVsWt_Downstream_Corrected_TSB.t4.
Wt_Downstream_RPMI.expo	Downstream signal in wt (condition RPMI.expo). These values are obtained by subjecting the non normalized chromosome expression profile data to the transformation corresponding to the quantile-normalization of the annotated genes and new RNA features (see SOM text).
Wt_Downstream_RPMI.t4	See above.
Wt_Downstream_TSB.expo	See above.
Wt_Downstream_TSB.t4	See above.
Rho_Downstream_RPMI.expo	Downstream signal in delta-rho mutant (condition RPMI.expo).
Rho_Downstream_RPMI.t4	See above.
Rho_Downstream_TSB.expo	See above.
Rho_Downstream_TSB.t4	See above.
Wt_Upstream_RPMI.expo	Upstream signal in wt (condition RPMI.expo).
Wt_Upstream_RPMI.t4	See above.
Wt_Upstream_TSB.expo	See above.
Wt_Upstream_TSB.t4	See above.
Rho_Downstream_RPMI.expo.1	Upstream signal in delta-rho mutant (condition RPMI.expo).
Rho_Downstream_RPMI.t4.1	See above.
Rho_Downstream_TSB.expo.1	See above.
Rho_Downstream_TSB.t4.1	See above.
