# Supplementary material for: Staphylococcus aureus Transcriptome Architecture: From Laboratory to Infection-Mimicking Conditions
Source: PLoS Genet. 2016 Apr 1;12(4):e1005962. doi: 10.1371/journal.pgen.1005962 (PMC4818034; doi:10.1371/journal.pgen.1005962)
Supplement: S9 Table — (XLSX) [file pgen.1005962.s011.xlsx]

## Sheet: Table S9.A
Table S9.A. Transcription factor target genes associated with the promoter up-shifts detected in this study
transcription factor	target gene locus	target gene name	data source (for previously known targets)
AgrA	SAOUHSC_02260	hld	(1)
AgrA	SAOUHSC_02257	sdrH	(1)
AgrA	SAOUHSC_02261	agrB	(1)
AgrA	SAOUHSC_02262	agrD	(1)
AgrA	SAOUHSC_02264	agrC	(1)
AgrA	SAOUHSC_02265	agrA	(1)
AgrA	SAOUHSC_02266	-	(1)
ArcR	SAOUHSC_00113	adhE
ArcR	SAOUHSC_00187	pflB
ArcR	SAOUHSC_00188	pflA
ArcR	SAOUHSC_00206	ldh1
ArcR	SAOUHSC_00208	-
ArcR	SAOUHSC_00281	-
ArcR	SAOUHSC_00608	adh
ArcR	SAOUHSC_00900	pgi
ArcR	SAOUHSC_01133	eta
ArcR	SAOUHSC_01452	ald1
ArcR	SAOUHSC_01451	ilvA1
ArcR	SAOUHSC_01450	-
ArcR	SAOUHSC_01448	norB
ArcR	SAOUHSC_02243	lukH
ArcR	SAOUHSC_02241	lukG
ArcR	SAOUHSC_02648	lctP2
ArcR	SAOUHSC_02781	-
ArcR	SAOUHSC_02778	-
ArcR	SAOUHSC_02777	-
ArcR	SAOUHSC_02969	arcA	(1)
ArcR	SAOUHSC_02968	arcB	(1)
ArcR	SAOUHSC_02967	arcD	(1)
ArcR	SAOUHSC_02965	arcC	(1)
ArgR	SAOUHSC_00318	-
ArgR	SAOUHSC_00319	-
ArgR	SAOUHSC_00320	-
ArgR	SAOUHSC_00818	nuc
ArgR	SAOUHSC_00854	-
ArgR	SAOUHSC_00855	-
ArgR	SAOUHSC_00899	argG	(1)
ArgR	SAOUHSC_00898	argH	(1)
ArgR	SAOUHSC_01356	glcT
ArgR	SAOUHSC_01357	-
ArgR	SAOUHSC_01358	-
ArgR	SAOUHSC_01439	-
ArgR	SAOUHSC_01438	-
ArgR	SAOUHSC_01437	cvfC
ArgR	SAOUHSC_01436	-
ArgR	SAOUHSC_01435	thyA
ArgR	SAOUHSC_01434	dfrA
ArgR	SAOUHSC_01433	fakB2
ArgR	SAOUHSC_01432	msrA2
ArgR	SAOUHSC_01431	msrB
ArgR	SAOUHSC_01430	crr
ArgR	SAOUHSC_01429	-
ArgR	SAOUHSC_01440	-
ArgR	SAOUHSC_01596	-
ArgR	SAOUHSC_01595	-
ArgR	SAOUHSC_01617	argR	(1)
ArgR	SAOUHSC_01615	recN	(1)
ArgR	SAOUHSC_01614	lpdA	(1)
ArgR	SAOUHSC_01613	bfmBAA	(1)
ArgR	SAOUHSC_01612	bfmBAB	(1)
ArgR	SAOUHSC_01611	bmfBB	(1)
ArgR	SAOUHSC_01610	-	(1)
ArgR	SAOUHSC_01609	-	(1)
ArgR	SAOUHSC_01991	-	(1)
ArgR	SAOUHSC_01990	glnQ	(1)
ArgR	SAOUHSC_02127	-
ArgR	SAOUHSC_02129	-
ArgR	SAOUHSC_02366	fbaA
ArgR	SAOUHSC_02365	murA2
ArgR	SAOUHSC_02364	-
ArgR	SAOUHSC_02911	-
ArgR	SAOUHSC_02937	cudT	(1)
ArsR	SAOUHSC_01376	-
ArsR	SAOUHSC_01891	arsR	(1)
ArsR	SAOUHSC_01893	arsB	(1)
ArsR	SAOUHSC_01894	arsC	(1)
ArsR	SAOUHSC_02645	-
ArsR	SAOUHSC_02646	-
BglR	SAOUHSC_00234	bglR	(1)
BglR	SAOUHSC_00235	-	(1)
BglR	SAOUHSC_00236	bglA	(1)
BirA	SAOUHSC_00060	-
BirA	SAOUHSC_00225	ispD
BirA	SAOUHSC_00226	-
BirA	SAOUHSC_00227	-
BirA	SAOUHSC_00228	-
BirA	SAOUHSC_00412	ndhF
BirA	SAOUHSC_00413	-
BirA	SAOUHSC_00414	-
BirA	SAOUHSC_00416	-
BirA	SAOUHSC_00417	-
BirA	SAOUHSC_00557	vraA	(1)
BirA	SAOUHSC_00558	vraB	(1)
BirA	SAOUHSC_00559	vraC	(1)
BirA	SAOUHSC_00560	-	(1)
BirA	SAOUHSC_00659	-
BirA	SAOUHSC_00660	-
BirA	SAOUHSC_00661	-
BirA	SAOUHSC_00662	-
BirA	SAOUHSC_00818	nuc
BirA	SAOUHSC_00900	pgi
BirA	SAOUHSC_00978	-
BirA	SAOUHSC_00977	-
BirA	SAOUHSC_01022	-
BirA	SAOUHSC_01021	-
BirA	SAOUHSC_01019	-
BirA	SAOUHSC_01346	opuD
BirA	SAOUHSC_01389	pstS
BirA	SAOUHSC_01388	-
BirA	SAOUHSC_01387	PstC
BirA	SAOUHSC_01386	pstA
BirA	SAOUHSC_01385	pstB
BirA	SAOUHSC_01384	phoU
BirA	SAOUHSC_01435	thyA
BirA	SAOUHSC_01434	dfrA
BirA	SAOUHSC_01433	fakB2
BirA	SAOUHSC_01432	msrA2
BirA	SAOUHSC_01431	msrB
BirA	SAOUHSC_01430	crr
BirA	SAOUHSC_01429	-
BirA	SAOUHSC_02150	-
BirA	SAOUHSC_02171	sak
BirA	SAOUHSC_02260	hld
BirA	SAOUHSC_02257	sdrH
BirA	SAOUHSC_02261	agrB
BirA	SAOUHSC_02262	agrD
BirA	SAOUHSC_02264	agrC
BirA	SAOUHSC_02265	agrA
BirA	SAOUHSC_02272	-
BirA	SAOUHSC_02271	-
BirA	SAOUHSC_02280	-
BirA	SAOUHSC_02279	-
BirA	SAOUHSC_02278	rimI
BirA	SAOUHSC_02277	gcp
BirA	SAOUHSC_02281	ilvD
BirA	SAOUHSC_02282	ilvB
BirA	SAOUHSC_02283	ilvH
BirA	SAOUHSC_02284	ilvC
BirA	SAOUHSC_02285	leuA
BirA	SAOUHSC_02286	leuB
BirA	SAOUHSC_02287	leuC
BirA	SAOUHSC_02288	leuD
BirA	SAOUHSC_02289	ilvA
BirA	SAOUHSC_02552	bioY	(1)
BirA	SAOUHSC_02551	-	(1)
BirA	SAOUHSC_02571	ssaA
BirA	SAOUHSC_02574	-
BirA	SAOUHSC_02573	nhaC
BirA	SAOUHSC_02572	-
BirA	SAOUHSC_02589	-
BirA	SAOUHSC_02716	bioD	(1)
BirA	SAOUHSC_02715	bioA	(1)
BirA	SAOUHSC_02714	bioB	(1)
BirA	SAOUHSC_02713	bioF	(1)
BirA	SAOUHSC_02712	bioW	(1)
BirA	SAOUHSC_02711	bioX	(1)
BirA	SAOUHSC_02822	fbp
BirA	SAOUHSC_A02680	-
BirA	SAOUHSC_02842	-
BirA	SAOUHSC_02843	-
BirA	SAOUHSC_02861	-
BirA	SAOUHSC_02862	clpL
BirA	SAOUHSC_02933	betB
BirA	SAOUHSC_02932	betA
BirA	SAOUHSC_02934	-
BlaI	SAOUHSC_00199	fadX
BlaI	SAOUHSC_00198	fadE
BlaI	SAOUHSC_00197	fadD
BlaI	SAOUHSC_00196	fadB
BlaI	SAOUHSC_00195	fadA
BlaI	SAOUHSC_00194	-
BlaI	SAOUHSC_00193	-
BlaI	SAOUHSC_00617	-
BlaI	SAOUHSC_00618	-
BlaI	SAOUHSC_01476	-
BlaI	SAOUHSC_01475	-
BlaI	SAOUHSC_01474	papS
BlaI	SAOUHSC_01473	birA
BlaI	SAOUHSC_01472	dinG
BlaI	SAOUHSC_01471	asnC
BlaI	SAOUHSC_02862	clpL
CcpA	SAOUHSC_00003	-
CcpA	SAOUHSC_00004	recF
CcpA	SAOUHSC_00005	gyrB
CcpA	SAOUHSC_00006	gyrA
CcpA	SAOUHSC_00008	hutH	(1)
CcpA	SAOUHSC_00132	aldA	(1)
CcpA	SAOUHSC_00153	ipdC	(1)
CcpA	SAOUHSC_00152	entB	(1)
CcpA	SAOUHSC_00155	ptsG	(1)
CcpA	SAOUHSC_00156	-	(1)
CcpA	SAOUHSC_00157	murQ	(1)
CcpA	SAOUHSC_00158	murP	(1)
CcpA	SAOUHSC_00160	-	(1)
CcpA	SAOUHSC_00183	uhpT	(1)
CcpA	SAOUHSC_00187	pflB	(1)
CcpA	SAOUHSC_00188	pflA	(1)
CcpA	SAOUHSC_00199	fadX	(1)
CcpA	SAOUHSC_00198	fadE	(1)
CcpA	SAOUHSC_00197	fadD	(1)
CcpA	SAOUHSC_00196	fadB	(1)
CcpA	SAOUHSC_00195	fadA	(1)
CcpA	SAOUHSC_00194	-	(1)
CcpA	SAOUHSC_00193	-	(1)
CcpA	SAOUHSC_00241	rbsU	(1)
CcpA	SAOUHSC_00295	nanA	(1)
CcpA	SAOUHSC_00313	-
CcpA	SAOUHSC_00312	-
CcpA	SAOUHSC_00311	-
CcpA	SAOUHSC_00310	ulaA
CcpA	SAOUHSC_00437	treP	(1)
CcpA	SAOUHSC_00501	nupC	(1)
CcpA	SAOUHSC_00502	ctsR
CcpA	SAOUHSC_00503	mcsA
CcpA	SAOUHSC_00504	mcsB
CcpA	SAOUHSC_00505	clpC
CcpA	SAOUHSC_00507	radA
CcpA	SAOUHSC_00508	-
CcpA	SAOUHSC_00509	gltX
CcpA	SAOUHSC_00510	cysE
CcpA	SAOUHSC_00532	kbl	(1)
CcpA	SAOUHSC_00535	-	(1)
CcpA	SAOUHSC_00655	-	(1)
CcpA	SAOUHSC_00656	-	(1)
CcpA	SAOUHSC_00658	-	(1)
CcpA	SAOUHSC_00659	-	(1)
CcpA	SAOUHSC_00706	fruR	(1)
CcpA	SAOUHSC_00707	fruB	(1)
CcpA	SAOUHSC_00708	fruA	(1)
CcpA	SAOUHSC_00894	rocD	(1)
CcpA	SAOUHSC_00895	gudB	(1)
CcpA	SAOUHSC_00951	-	(1)
CcpA	SAOUHSC_01103	sdhC	(1)
CcpA	SAOUHSC_01104	sdhA	(1)
CcpA	SAOUHSC_01105	sdhB	(1)
CcpA	SAOUHSC_01106	murI	(1)
CcpA	SAOUHSC_01107	-	(1)
CcpA	SAOUHSC_01108	-	(1)
CcpA	SAOUHSC_01121	hla	(1)
CcpA	SAOUHSC_01275	glpF	(1)
CcpA	SAOUHSC_01276	glpK	(1)
CcpA	SAOUHSC_01318	-	(1)
CcpA	SAOUHSC_01347	citB	(1)
CcpA	SAOUHSC_01348	-	(1)
CcpA	SAOUHSC_01602	malR	(1)
CcpA	SAOUHSC_01601	malA	(1)
CcpA	SAOUHSC_01634	gcvT
CcpA	SAOUHSC_01633	gcvPA
CcpA	SAOUHSC_01632	gcvPB
CcpA	SAOUHSC_01712	-	(1)
CcpA	SAOUHSC_01711	-	(1)
CcpA	SAOUHSC_01710	-	(1)
CcpA	SAOUHSC_01709	-	(1)
CcpA	SAOUHSC_01708	-	(1)
CcpA	SAOUHSC_01707	-	(1)
CcpA	SAOUHSC_01802	citZ	(1)
CcpA	SAOUHSC_01801	citC	(1)
CcpA	SAOUHSC_01800	phoP	(1)
CcpA	SAOUHSC_01799	phoR	(1)
CcpA	SAOUHSC_01807	pfkA	(1)
CcpA	SAOUHSC_01806	pykA	(1)
CcpA	SAOUHSC_01818	ald2	(1)
CcpA	SAOUHSC_01819	uspA_1
CcpA	SAOUHSC_01845	fhs	(1)
CcpA	SAOUHSC_01846	acsA	(1)
CcpA	SAOUHSC_01847	acuA	(1)
CcpA	SAOUHSC_01849	acuC	(1)
CcpA	SAOUHSC_01851	-
CcpA	SAOUHSC_01884	putA	(1)
CcpA	SAOUHSC_01909	metK
CcpA	SAOUHSC_01908	-
CcpA	SAOUHSC_01910	pckA	(1)
CcpA	SAOUHSC_01983	fumC
CcpA	SAOUHSC_02119	putP	(1)
CcpA	SAOUHSC_02269	scrR	(1)
CcpA	SAOUHSC_02268	scrB	(1)
CcpA	SAOUHSC_02267	-	(1)
CcpA	SAOUHSC_02332	-
CcpA	SAOUHSC_02331	tenA
CcpA	SAOUHSC_02330	-
CcpA	SAOUHSC_02329	thiM
CcpA	SAOUHSC_02328	thiE
CcpA	SAOUHSC_02327	oxaI
CcpA	SAOUHSC_02366	fbaA	(1)
CcpA	SAOUHSC_02365	murA2	(1)
CcpA	SAOUHSC_02364	-	(1)
CcpA	SAOUHSC_02409	rocF	(1)
CcpA	SAOUHSC_02425	-	(1)
CcpA	SAOUHSC_02584	-
CcpA	SAOUHSC_02583	-
CcpA	SAOUHSC_02585	-	(1)
CcpA	SAOUHSC_02590	-	(1)
CcpA	SAOUHSC_02599	-	(1)
CcpA	SAOUHSC_02607	hutU	(1)
CcpA	SAOUHSC_02606	hutI	(1)
CcpA	SAOUHSC_02608	hutR
CcpA	SAOUHSC_02622	gltS	(1)
CcpA	SAOUHSC_02708	hlgA
CcpA	SAOUHSC_02729	-	(1)
CcpA	SAOUHSC_02809	gntR	(1)
CcpA	SAOUHSC_02808	gntK	(1)
CcpA	SAOUHSC_02815	-	(1)
CcpA	SAOUHSC_02822	fbp	(1)
CcpA	SAOUHSC_A02680	-	(1)
CcpA	SAOUHSC_02841	-	(1)
CcpA	SAOUHSC_02840	sdaAB	(1)
CcpA	SAOUHSC_02839	sdaAA	(1)
CcpA	SAOUHSC_02860	mvaS	(1)
CcpA	SAOUHSC_02869	rocA	(1)
CcpA	SAOUHSC_02868	-	(1)
CcpA	SAOUHSC_03023	drp35	(1)
CcpA	SAOUHSC_03024	-
CggR	SAOUHSC_00794	gapR	(1)
CggR	SAOUHSC_00795	gapA	(1)
CggR	SAOUHSC_00796	pgk	(1)
CggR	SAOUHSC_00797	tpiA	(1)
CggR	SAOUHSC_00798	pgm	(1)
CggR	SAOUHSC_00799	eno	(1)
CodY	SAOUHSC_00013	metX	(1)
CodY	SAOUHSC_00014	-	(1)
CodY	SAOUHSC_00015	-	(1)
CodY	SAOUHSC_00017	rplI	(1)
CodY	SAOUHSC_00018	dnaC	(1)
CodY	SAOUHSC_00086	butA	(1)
CodY	SAOUHSC_00093	sodM	(1)
CodY	SAOUHSC_00114	capA	(1)
CodY	SAOUHSC_00115	capB	(1)
CodY	SAOUHSC_00116	capC	(1)
CodY	SAOUHSC_00117	capD	(1)
CodY	SAOUHSC_00118	capE	(1)
CodY	SAOUHSC_00119	capF	(1)
CodY	SAOUHSC_00120	capG	(1)
CodY	SAOUHSC_00121	capH	(1)
CodY	SAOUHSC_00122	capI	(1)
CodY	SAOUHSC_00123	capJ	(1)
CodY	SAOUHSC_00124	capK	(1)
CodY	SAOUHSC_00125	capL	(1)
CodY	SAOUHSC_00126	capM	(1)
CodY	SAOUHSC_00127	capN	(1)
CodY	SAOUHSC_00128	capO	(1)
CodY	SAOUHSC_00129	capP	(1)
CodY	SAOUHSC_00134	-
CodY	SAOUHSC_00135	-	(1)
CodY	SAOUHSC_00136	-	(1)
CodY	SAOUHSC_00137	-	(1)
CodY	SAOUHSC_00138	-	(1)
CodY	SAOUHSC_00139	-	(1)
CodY	SAOUHSC_00141	-	(1)
CodY	SAOUHSC_00151	brnQ1	(1)
CodY	SAOUHSC_00366	nfrA	(1)
CodY	SAOUHSC_00367	tcyP	(1)
CodY	SAOUHSC_00401	-
CodY	SAOUHSC_00423	-
CodY	SAOUHSC_00424	-
CodY	SAOUHSC_00426	-
CodY	SAOUHSC_00435	gltB	(1)
CodY	SAOUHSC_00436	gltD	(1)
CodY	SAOUHSC_00620	sarA
CodY	SAOUHSC_00678	-	(1)
CodY	SAOUHSC_00679	-	(1)
CodY	SAOUHSC_00680	-	(1)
CodY	SAOUHSC_00681	-	(1)
CodY	SAOUHSC_00682	-	(1)
CodY	SAOUHSC_00767	saHPF
CodY	SAOUHSC_00769	secA
CodY	SAOUHSC_00794	gapR
CodY	SAOUHSC_00795	gapA
CodY	SAOUHSC_00796	pgk
CodY	SAOUHSC_00797	tpiA
CodY	SAOUHSC_00798	pgm
CodY	SAOUHSC_00799	eno
CodY	SAOUHSC_00828	-	(1)
CodY	SAOUHSC_00842	-	(1)
CodY	SAOUHSC_00843	-	(1)
CodY	SAOUHSC_00844	-	(1)
CodY	SAOUHSC_00899	argG	(1)
CodY	SAOUHSC_00898	argH	(1)
CodY	SAOUHSC_00923	oppB	(1)
CodY	SAOUHSC_00924	oppC	(1)
CodY	SAOUHSC_00925	oppD	(1)
CodY	SAOUHSC_00926	oppF	(1)
CodY	SAOUHSC_00927	oppA	(1)
CodY	SAOUHSC_00933	trpS
CodY	SAOUHSC_00949	-	(1)
CodY	SAOUHSC_00950	-	(1)
CodY	SAOUHSC_00951	-	(1)
CodY	SAOUHSC_00961	comK	(1)
CodY	SAOUHSC_00962	-	(1)
CodY	SAOUHSC_00968	-
CodY	SAOUHSC_00969	-
CodY	SAOUHSC_00970	-
CodY	SAOUHSC_00989	-	(1)
CodY	SAOUHSC_01064	pycA	(1)
CodY	SAOUHSC_01149	ftsA
CodY	SAOUHSC_01150	ftsZ
CodY	SAOUHSC_01152	-
CodY	SAOUHSC_01153	-
CodY	SAOUHSC_01320	hom	(1)
CodY	SAOUHSC_01321	thrC	(1)
CodY	SAOUHSC_01322	thrB	(1)
CodY	SAOUHSC_01323	-	(1)
CodY	SAOUHSC_01326	-	(1)
CodY	SAOUHSC_01327	katA	(1)
CodY	SAOUHSC_01328	rpmG	(1)
CodY	SAOUHSC_01329	rpsN	(1)
CodY	SAOUHSC_01330	guaC	(1)
CodY	SAOUHSC_01332	-	(1)
CodY	SAOUHSC_01337	tkt
CodY	SAOUHSC_01338	-
CodY	SAOUHSC_01373	femA
CodY	SAOUHSC_01374	femB
CodY	SAOUHSC_01630	-	(1)
CodY	SAOUHSC_01629	lipM	(1)
CodY	SAOUHSC_01653	sodA	(1)
CodY	SAOUHSC_01832	-	(1)
CodY	SAOUHSC_01833	serA	(1)
CodY	SAOUHSC_01846	acsA	(1)
CodY	SAOUHSC_01847	acuA	(1)
CodY	SAOUHSC_01849	acuC	(1)
CodY	SAOUHSC_01896	-
CodY	SAOUHSC_01895	-
CodY	SAOUHSC_01991	-	(1)
CodY	SAOUHSC_01990	glnQ	(1)
CodY	SAOUHSC_02270	nrgA	(1)
CodY	SAOUHSC_02273	rex
CodY	SAOUHSC_02280	-
CodY	SAOUHSC_02279	-
CodY	SAOUHSC_02278	rimI
CodY	SAOUHSC_02277	gcp
CodY	SAOUHSC_02281	ilvD	(1)
CodY	SAOUHSC_02282	ilvB	(1)
CodY	SAOUHSC_02283	ilvH	(1)
CodY	SAOUHSC_02284	ilvC	(1)
CodY	SAOUHSC_02285	leuA	(1)
CodY	SAOUHSC_02286	leuB	(1)
CodY	SAOUHSC_02287	leuC	(1)
CodY	SAOUHSC_02288	leuD	(1)
CodY	SAOUHSC_02289	ilvA	(1)
CodY	SAOUHSC_02374	hmrA	(1)
CodY	SAOUHSC_02373	-	(1)
CodY	SAOUHSC_02372	-	(1)
CodY	SAOUHSC_02397	-
CodY	SAOUHSC_02396	-
CodY	SAOUHSC_02582	fdhA
CodY	SAOUHSC_02581	-
CodY	SAOUHSC_02591	-
CodY	SAOUHSC_02592	-
CodY	SAOUHSC_02595	-	(1)
CodY	SAOUHSC_02594	-	(1)
CodY	SAOUHSC_02593	-	(1)
CodY	SAOUHSC_02729	-	(1)
CodY	SAOUHSC_02740	-	(1)
CodY	SAOUHSC_02739	-	(1)
CodY	SAOUHSC_02737	-	(1)
CodY	SAOUHSC_02773	-	(1)
CodY	SAOUHSC_02832	-
CodY	SAOUHSC_02833	-
CodY	SAOUHSC_02888	-	(1)
CodY	SAOUHSC_02890	-
CodY	SAOUHSC_02891	-
CodY	SAOUHSC_02910	-
CodY	SAOUHSC_02923	-	(1)
CodY	SAOUHSC_02924	-	(1)
CodY	SAOUHSC_02925	-	(1)
CodY	SAOUHSC_02926	fdaB	(1)
CodY	SAOUHSC_02971	aur	(1)
CodY	SAOUHSC_03015	hisZ	(1)
CodY	SAOUHSC_03021	-
CodY	SAOUHSC_03020	-
CodY	SAOUHSC_03019	-
CodY	SAOUHSC_03018	-
CodY	SAOUHSC_03017	-
CodY	SAOUHSC_03016	-
CtsR	SAOUHSC_00502	ctsR	(1)
CtsR	SAOUHSC_00503	mcsA	(1)
CtsR	SAOUHSC_00504	mcsB	(1)
CtsR	SAOUHSC_00505	clpC	(1)
CtsR	SAOUHSC_00507	radA	(1)
CtsR	SAOUHSC_00508	-	(1)
CtsR	SAOUHSC_00509	gltX	(1)
CtsR	SAOUHSC_00510	cysE	(1)
CtsR	SAOUHSC_00790	clpP	(1)
CtsR	SAOUHSC_00912	clpB	(1)
CtsR	SAOUHSC_01373	femA
CtsR	SAOUHSC_01374	femB
CtsR	SAOUHSC_01652	pbp3
CtsR	SAOUHSC_01651	rpmG
CtsR	SAOUHSC_01685	hrcA	(1)
CtsR	SAOUHSC_01684	grpE	(1)
CtsR	SAOUHSC_01683	dnaK	(1)
CtsR	SAOUHSC_01682	dnaJ	(1)
CtsR	SAOUHSC_01681	prmA	(1)
CtsR	SAOUHSC_01680	rsmE	(1)
CtsR	SAOUHSC_01679	-	(1)
CtsR	SAOUHSC_01678	rpsU	(1)
CtsR	SAOUHSC_02226	-
CtsR	SAOUHSC_02255	groES	(1)
CtsR	SAOUHSC_02254	groEL	(1)
CtsR	SAOUHSC_02256	-	(1)
CymR	SAOUHSC_00135	-	(1)
CymR	SAOUHSC_00136	-	(1)
CymR	SAOUHSC_00137	-	(1)
CymR	SAOUHSC_00138	-	(1)
CymR	SAOUHSC_00139	-	(1)
CymR	SAOUHSC_00141	-	(1)
CymR	SAOUHSC_00169	-
CymR	SAOUHSC_00170	rlp
CymR	SAOUHSC_00171	ggt
CymR	SAOUHSC_00167	-	(1)
CymR	SAOUHSC_00367	tcyP	(1)
CymR	SAOUHSC_00421	cysM	(1)
CymR	SAOUHSC_00422	-	(1)
CymR	SAOUHSC_00423	-	(1)
CymR	SAOUHSC_00424	-	(1)
CymR	SAOUHSC_00426	-	(1)
CymR	SAOUHSC_00686	-
CymR	SAOUHSC_00687	-
CymR	SAOUHSC_00731	-
CymR	SAOUHSC_00732	opuBB
CymR	SAOUHSC_00825	-
CymR	SAOUHSC_00827	-
CymR	SAOUHSC_01825	-
CymR	SAOUHSC_01824	thiI
CymR	SAOUHSC_01823	-
CymR	SAOUHSC_01822	tpx
CymR	SAOUHSC_01821	-
CymR	SAOUHSC_01820	ackA
CymR	SAOUHSC_02164	-
CymR	SAOUHSC_02166	-
CymR	SAOUHSC_02272	-	(1)
CymR	SAOUHSC_02271	-	(1)
CymR	SAOUHSC_02374	hmrA
CymR	SAOUHSC_02373	-
CymR	SAOUHSC_02372	-
CymR	SAOUHSC_02461	-
CymR	SAOUHSC_02460	-
CymR	SAOUHSC_02556	-	(1)
CymR	SAOUHSC_02555	-	(1)
CymR	SAOUHSC_02699	-	(1)
CymR	SAOUHSC_02698	-	(1)
CymR	SAOUHSC_02697	-	(1)
CymR	SAOUHSC_02841	-
CymR	SAOUHSC_02840	sdaAB
CymR	SAOUHSC_02839	sdaAA
CymR	SAOUHSC_02842	-
CymR	SAOUHSC_02843	-
CymR	SAOUHSC_02947	cysJ	(1)
CymR	SAOUHSC_02945	-	(1)
CymR	SAOUHSC_02944	-	(1)
CymR	SAOUHSC_02995	-
CymR	SAOUHSC_02991	-
CymR	SAOUHSC_03021	-
CymR	SAOUHSC_03020	-
CymR	SAOUHSC_03019	-
CymR	SAOUHSC_03018	-
CymR	SAOUHSC_03017	-
CymR	SAOUHSC_03016	-
CymR	SAOUHSC_03022	-
CzrA	SAOUHSC_00648	-
CzrA	SAOUHSC_01024	-
CzrA	SAOUHSC_01262	recA
CzrA	SAOUHSC_02387	-
CzrA	SAOUHSC_02386	-
CzrA	SAOUHSC_02385	manA
CzrA	SAOUHSC_02384	-
CzrA	SAOUHSC_02388	czrA	(1)
CzrA	SAOUHSC_02389	czrB	(1)
FapR	SAOUHSC_00475	pth
FapR	SAOUHSC_00477	mfd
FapR	SAOUHSC_00479	-
FapR	SAOUHSC_00480	-
FapR	SAOUHSC_00481	-
FapR	SAOUHSC_00482	-
FapR	SAOUHSC_00483	-
FapR	SAOUHSC_00484	tilS
FapR	SAOUHSC_00920	fabH	(1)
FapR	SAOUHSC_00921	fabF	(1)
FapR	SAOUHSC_00947	fabI	(1)
FapR	SAOUHSC_01196	fapR	(1)
FapR	SAOUHSC_01197	plsX	(1)
FapR	SAOUHSC_01198	fabD	(1)
FapR	SAOUHSC_01199	fabG	(1)
FapR	SAOUHSC_01201	acpP	(1)
FapR	SAOUHSC_01203	rnc	(1)
FapR	SAOUHSC_01204	smc	(1)
FapR	SAOUHSC_01205	ftsY	(1)
FapR	SAOUHSC_01206	-	(1)
FapR	SAOUHSC_01207	ffh	(1)
FapR	SAOUHSC_01997	perR	(1)
FapR	SAOUHSC_02167	scn
FruR	SAOUHSC_00548	-
FruR	SAOUHSC_00706	fruR	(1)
FruR	SAOUHSC_00707	fruB	(1)
FruR	SAOUHSC_00708	fruA	(1)
FruR	SAOUHSC_00810	-
FruR	SAOUHSC_00811	-
FruR	SAOUHSC_00964	-
FruR	SAOUHSC_00965	-
FruR	SAOUHSC_01477	-
FruR	SAOUHSC_01762	-
FruR	SAOUHSC_01884	putA
FruR	SAOUHSC_01958	-
FruR	SAOUHSC_02575	-
FruR	SAOUHSC_A02450	-
FruR	SAOUHSC_02580	-
FruR	SAOUHSC_02601	-
FruR	SAOUHSC_02600	-
FruR	SAOUHSC_02740	-
FruR	SAOUHSC_02739	-
FruR	SAOUHSC_02737	-
Fur	SAOUHSC_00074	sirA	(1)
Fur	SAOUHSC_00072	sirB	(1)
Fur	SAOUHSC_00071	sirC	(1)
Fur	SAOUHSC_00075	sbnA	(1)
Fur	SAOUHSC_00076	sbnB	(1)
Fur	SAOUHSC_00077	sbnC	(1)
Fur	SAOUHSC_00078	sbnD	(1)
Fur	SAOUHSC_00079	sbnE	(1)
Fur	SAOUHSC_00080	sbnF	(1)
Fur	SAOUHSC_00081	sbnG	(1)
Fur	SAOUHSC_00082	sbnH	(1)
Fur	SAOUHSC_00083	sbnI	(1)
Fur	SAOUHSC_00131	-
Fur	SAOUHSC_00130	isdI
Fur	SAOUHSC_00141	-
Fur	SAOUHSC_00142	fdh
Fur	SAOUHSC_00237	-
Fur	SAOUHSC_00246	-
Fur	SAOUHSC_00247	-
Fur	SAOUHSC_00248	lytM
Fur	SAOUHSC_00290	pfoR
Fur	SAOUHSC_00295	nanA
Fur	SAOUHSC_00304	-
Fur	SAOUHSC_00305	-
Fur	SAOUHSC_00306	-
Fur	SAOUHSC_00307	-
Fur	SAOUHSC_00308	-
Fur	SAOUHSC_00309	-
Fur	SAOUHSC_00329	-	(1)
Fur	SAOUHSC_00328	tatC	(1)
Fur	SAOUHSC_00637	mntA
Fur	SAOUHSC_00636	mntB
Fur	SAOUHSC_00634	mntC
Fur	SAOUHSC_00638	mntR
Fur	SAOUHSC_00640	tagA
Fur	SAOUHSC_00652	fhuA	(1)
Fur	SAOUHSC_00653	fhuB	(1)
Fur	SAOUHSC_00654	fhuG	(1)
Fur	SAOUHSC_00746	sstA	(1)
Fur	SAOUHSC_00747	sstB	(1)
Fur	SAOUHSC_00748	-	(1)
Fur	SAOUHSC_00749	-	(1)
Fur	SAOUHSC_00827	-
Fur	SAOUHSC_00833	-	(1)
Fur	SAOUHSC_00874	-
Fur	SAOUHSC_01064	pycA
Fur	SAOUHSC_01079	isdB	(1)
Fur	SAOUHSC_01081	isdA	(1)
Fur	SAOUHSC_01082	isdC	(1)
Fur	SAOUHSC_01084	isdD	(1)
Fur	SAOUHSC_01085	isdE	(1)
Fur	SAOUHSC_01086	isdF	(1)
Fur	SAOUHSC_01087	-	(1)
Fur	SAOUHSC_01088	srtB	(1)
Fur	SAOUHSC_01089	isdG	(1)
Fur	SAOUHSC_01090	-	(1)
Fur	SAOUHSC_01091	-	(1)
Fur	SAOUHSC_01092	pheS	(1)
Fur	SAOUHSC_01093	pheT	(1)
Fur	SAOUHSC_01091	-
Fur	SAOUHSC_01092	pheS
Fur	SAOUHSC_01093	pheT
Fur	SAOUHSC_01103	sdhC
Fur	SAOUHSC_01104	sdhA
Fur	SAOUHSC_01105	sdhB
Fur	SAOUHSC_01106	murI
Fur	SAOUHSC_01107	-
Fur	SAOUHSC_01108	-
Fur	SAOUHSC_01237	uppS
Fur	SAOUHSC_01238	cdsA
Fur	SAOUHSC_01239	-
Fur	SAOUHSC_01240	proS
Fur	SAOUHSC_01592	fur
Fur	SAOUHSC_01591	xerD
Fur	SAOUHSC_01843	isdH	(1)
Fur	SAOUHSC_02107	-
Fur	SAOUHSC_02106	-
Fur	SAOUHSC_02108	ftnA	(1)
Fur	SAOUHSC_02110	-	(1)
Fur	SAOUHSC_02246	fhuD1
Fur	SAOUHSC_02245	-
Fur	SAOUHSC_02247	-
Fur	SAOUHSC_02258	-
Fur	SAOUHSC_02430	htsA	(1)
Fur	SAOUHSC_02428	htsB	(1)
Fur	SAOUHSC_02427	htsC	(1)
Fur	SAOUHSC_02436	-	(1)
Fur	SAOUHSC_02435	-	(1)
Fur	SAOUHSC_02434	-	(1)
Fur	SAOUHSC_02433	-	(1)
Fur	SAOUHSC_02554	fhuD2	(1)
Fur	SAOUHSC_02655	-	(1)
Fur	SAOUHSC_02654	-	(1)
Fur	SAOUHSC_02653	-	(1)
Fur	SAOUHSC_02719	-
Fur	SAOUHSC_02770	dapF
Fur	SAOUHSC_02769	-
Fur	SAOUHSC_02768	-
Fur	SAOUHSC_02767	opp-1A
Fur	SAOUHSC_02766	opp-1B
Fur	SAOUHSC_02765	opp-1C
Fur	SAOUHSC_02764	opp-1D
Fur	SAOUHSC_02763	opp-1F
Fur	SAOUHSC_02762	-
Fur	SAOUHSC_02926	fdaB
Fur	SAOUHSC_02927	mqo2
GlnR	SAOUHSC_01285	glnR	(1)
GlnR	SAOUHSC_01287	glnA	(1)
GlnR	SAOUHSC_01288	-	(1)
GlnR	SAOUHSC_02270	nrgA	(1)
GlnR	SAOUHSC_02834	srtA
GltC	SAOUHSC_00435	gltB	(1)
GltC	SAOUHSC_00436	gltD	(1)
GltC	SAOUHSC_00548	-
GltC	SAOUHSC_00613	-
GltC	SAOUHSC_01051	-
GltC	SAOUHSC_01327	katA
GltC	SAOUHSC_01328	rpmG
GltC	SAOUHSC_01329	rpsN
GltC	SAOUHSC_01330	guaC
GltC	SAOUHSC_01332	-
GltC	SAOUHSC_01376	-
GltC	SAOUHSC_01665	-
GltC	SAOUHSC_01664	-
GltC	SAOUHSC_01663	dnaG
GltC	SAOUHSC_01662	sigA
GltC	SAOUHSC_01661	-
GltC	SAOUHSC_01660	-
GltC	SAOUHSC_01666	glyS
GltC	SAOUHSC_01798	-
GlvR	SAOUHSC_02374	hmrA
GlvR	SAOUHSC_02373	-
GlvR	SAOUHSC_02372	-
GlvR	SAOUHSC_02731	-
GntR	SAOUHSC_02119	putP
GntR	SAOUHSC_02809	gntR	(1)
GntR	SAOUHSC_02808	gntK	(1)
GraR	SAOUHSC_00035	-
GraR	SAOUHSC_00146	-	(4)
GraR	SAOUHSC_00169	-
GraR	SAOUHSC_00170	rlp
GraR	SAOUHSC_00171	ggt
GraR	SAOUHSC_00972	-	(4)
GraR	SAOUHSC_00973	-	(4)
GraR	SAOUHSC_00974	-	(4)
GraR	SAOUHSC_00991	-	(4)
GraR	SAOUHSC_00989	-	(4)
GraR	SAOUHSC_00992	-
GraR	SAOUHSC_01002	qoxA	(4)
GraR	SAOUHSC_01001	qoxB	(4)
GraR	SAOUHSC_01000	qoxC	(4)
GraR	SAOUHSC_00999	qoxD	(4)
GraR	SAOUHSC_01359	fmtC	(4)
GraR	SAOUHSC_01819	uspA_1
GraR	SAOUHSC_02320	-
GraR	SAOUHSC_02751	pnbA
HisR	SAOUHSC_00420	-	(1)
HisR	SAOUHSC_00880	-	(1)
HisR	SAOUHSC_00881	-	(1)
HisR	SAOUHSC_03015	hisZ	(1)
HrcA	SAOUHSC_01685	hrcA	(1)
HrcA	SAOUHSC_01684	grpE	(1)
HrcA	SAOUHSC_01683	dnaK	(1)
HrcA	SAOUHSC_01682	dnaJ	(1)
HrcA	SAOUHSC_01681	prmA	(1)
HrcA	SAOUHSC_01680	rsmE	(1)
HrcA	SAOUHSC_01679	-	(1)
HrcA	SAOUHSC_01678	rpsU	(1)
HrcA	SAOUHSC_02124	pcrB
HrcA	SAOUHSC_02123	pcrA
HrcA	SAOUHSC_02122	ligA
HrcA	SAOUHSC_02121	-
HrcA	SAOUHSC_02255	groES	(1)
HrcA	SAOUHSC_02254	groEL	(1)
HssR	SAOUHSC_01030	-
HssR	SAOUHSC_01653	sodA
HssR	SAOUHSC_02641	-	(1)
HssR	SAOUHSC_02640	hrtA	(1)
HutR	SAOUHSC_00049	-
HutR	SAOUHSC_00299	-	(1)
HutR	SAOUHSC_00409	-
HutR	SAOUHSC_00614	-
HutR	SAOUHSC_00615	-
HutR	SAOUHSC_00616	-
HutR	SAOUHSC_00618	-
HutR	SAOUHSC_00754	-
HutR	SAOUHSC_00755	-
HutR	SAOUHSC_00756	-
HutR	SAOUHSC_00827	-
HutR	SAOUHSC_01121	hla
HutR	SAOUHSC_01800	phoP
HutR	SAOUHSC_01799	phoR
HutR	SAOUHSC_02270	nrgA
HutR	SAOUHSC_02327	oxaI
HutR	SAOUHSC_02370	-
HutR	SAOUHSC_02369	rpoE
HutR	SAOUHSC_02556	-
HutR	SAOUHSC_02555	-
HutR	SAOUHSC_02607	hutU	(1)
HutR	SAOUHSC_02606	hutI	(1)
HutR	SAOUHSC_02608	hutR	(1)
HutR	SAOUHSC_02950	-
HutR	SAOUHSC_A02794	-
HutR	SAOUHSC_02949	-
IcaR	SAOUHSC_03001	icaR	(1)
LacR	SAOUHSC_00237	-
LacR	SAOUHSC_00941	-
LacR	SAOUHSC_00942	relQ
LacR	SAOUHSC_00943	ppnK
LacR	SAOUHSC_00944	-
LacR	SAOUHSC_00945	mgtE
LacR	SAOUHSC_00946	-
LacR	SAOUHSC_00947	fabI
LexA	SAOUHSC_00347	-
LexA	SAOUHSC_00740	-	(1)
LexA	SAOUHSC_00739	queF	(1)
LexA	SAOUHSC_00741	nrdI
LexA	SAOUHSC_00742	nrdE
LexA	SAOUHSC_00743	nrdF
LexA	SAOUHSC_00776	uvrB
LexA	SAOUHSC_00778	-
LexA	SAOUHSC_00779	uvrB2
LexA	SAOUHSC_00780	uvrA
LexA	SAOUHSC_01262	recA	(1)
LexA	SAOUHSC_01333	lexA	(1)
LexA	SAOUHSC_01331	-	(1)
LexA	SAOUHSC_01334	-
LexA	SAOUHSC_01351	parE	(1)
LexA	SAOUHSC_01352	parC	(1)
LexA	SAOUHSC_01354	alsT	(1)
LexA	SAOUHSC_01362	dmpI
LexA	SAOUHSC_01363	-	(1)
LexA	SAOUHSC_01365	-	(1)
LexA	SAOUHSC_02144	-	(1)
LexA	SAOUHSC_02157	-
LexA	SAOUHSC_02158	-	(1)
LexA	SAOUHSC_02424	-	(1)
LexA	SAOUHSC_02423	-	(1)
LexA	SAOUHSC_02422	-	(1)
LexA	SAOUHSC_02420	sdrM	(1)
LexA	SAOUHSC_02419	sepA	(1)
LexA	SAOUHSC_02418	lmrS	(1)
LexA	SAOUHSC_02425	-
LexA	SAOUHSC_02757	-
LexA	SAOUHSC_02756	-
LexA	SAOUHSC_02755	-
MalR	SAOUHSC_01602	malR	(1)
MalR	SAOUHSC_01601	malA	(1)
MepR	SAOUHSC_00314	mepR	(1)
MepR	SAOUHSC_00315	mepA	(1)
MepR	SAOUHSC_03027	-
MepR	SAOUHSC_03026	-
MntR	SAOUHSC_00637	mntA	(1)
MntR	SAOUHSC_00636	mntB	(1)
MntR	SAOUHSC_00634	mntC	(1)
MntR	SAOUHSC_00638	mntR
MntR	SAOUHSC_00640	tagA
MntR	SAOUHSC_02703	gpmA
MtlR	SAOUHSC_02400	mtlF	(1)
MtlR	SAOUHSC_02401	-	(1)
MtlR	SAOUHSC_02402	mtlA	(1)
MtlR	SAOUHSC_02403	mtlD	(1)
MtlR	SAOUHSC_02859	mvaA
MurR	SAOUHSC_00094	-
MurR	SAOUHSC_00156	-	(1)
MurR	SAOUHSC_00157	murQ	(1)
MurR	SAOUHSC_00158	murP	(1)
MurR	SAOUHSC_00160	-	(1)
MurR	SAOUHSC_00344	-
MurR	SAOUHSC_00345	-
MurR	SAOUHSC_00346	ychF
MurR	SAOUHSC_00617	-
MurR	SAOUHSC_00618	-
MurR	SAOUHSC_00620	sarA
MurR	SAOUHSC_00659	-
MurR	SAOUHSC_00660	-
MurR	SAOUHSC_00661	-
MurR	SAOUHSC_00662	-
MurR	SAOUHSC_00781	hprK
MurR	SAOUHSC_00782	lgt
MurR	SAOUHSC_00783	-
MurR	SAOUHSC_00784	-
MurR	SAOUHSC_00785	trxB
MurR	SAOUHSC_00818	nuc
MurR	SAOUHSC_00960	-
MurR	SAOUHSC_01103	sdhC
MurR	SAOUHSC_01104	sdhA
MurR	SAOUHSC_01105	sdhB
MurR	SAOUHSC_01106	murI
MurR	SAOUHSC_01107	-
MurR	SAOUHSC_01108	-
MurR	SAOUHSC_T0006	-
MurR	SAOUHSC_01650	-
MurR	SAOUHSC_01649	-
MurR	SAOUHSC_01648	-
MurR	SAOUHSC_01647	-
MurR	SAOUHSC_01646	glcK
MurR	SAOUHSC_01645	-
MurR	SAOUHSC_01644	-
MurR	SAOUHSC_01851	-
MurR	SAOUHSC_01879	rot
MurR	SAOUHSC_02134	-
MurR	SAOUHSC_02135	pheA
MurR	SAOUHSC_02281	ilvD
MurR	SAOUHSC_02282	ilvB
MurR	SAOUHSC_02283	ilvH
MurR	SAOUHSC_02284	ilvC
MurR	SAOUHSC_02285	leuA
MurR	SAOUHSC_02286	leuB
MurR	SAOUHSC_02287	leuC
MurR	SAOUHSC_02288	leuD
MurR	SAOUHSC_02289	ilvA
MurR	SAOUHSC_02375	luxS
MurR	SAOUHSC_02585	-
MurR	SAOUHSC_02779	-
MurR	SAOUHSC_02780	-
MurR	SAOUHSC_02794	-
MurR	SAOUHSC_02795	-
MurR	SAOUHSC_02832	-
MurR	SAOUHSC_02833	-
MurR	SAOUHSC_02937	cudT
MurR	SAOUHSC_03006	lip
NanR	SAOUHSC_00131	-
NanR	SAOUHSC_00130	isdI
NanR	SAOUHSC_00244	-
NanR	SAOUHSC_00295	nanA	(1)
NanR	SAOUHSC_00297	-	(1)
NanR	SAOUHSC_00304	-
NanR	SAOUHSC_00305	-
NanR	SAOUHSC_00306	-
NanR	SAOUHSC_00307	-
NanR	SAOUHSC_00308	-
NanR	SAOUHSC_00309	-
NanR	SAOUHSC_00452	-
NanR	SAOUHSC_00454	holB
NanR	SAOUHSC_00455	-
NanR	SAOUHSC_00456	-
NanR	SAOUHSC_00457	-
NanR	SAOUHSC_00458	-
NanR	SAOUHSC_00459	rsmI
NanR	SAOUHSC_00461	metS
NanR	SAOUHSC_00462	-
NanR	SAOUHSC_00463	rnmV
NanR	SAOUHSC_00464	ksgA
NanR	SAOUHSC_00659	-
NanR	SAOUHSC_00660	-
NanR	SAOUHSC_00661	-
NanR	SAOUHSC_00662	-
NanR	SAOUHSC_00756	-
NanR	SAOUHSC_00826	-
NanR	SAOUHSC_00824	-
NanR	SAOUHSC_00823	-
NanR	SAOUHSC_01091	-
NanR	SAOUHSC_01092	pheS
NanR	SAOUHSC_01093	pheT
NanR	SAOUHSC_01232	rpsB
NanR	SAOUHSC_01233	-
NanR	SAOUHSC_01234	tsf
NanR	SAOUHSC_01235	pyrH
NanR	SAOUHSC_01236	frr
NanR	SAOUHSC_01237	uppS
NanR	SAOUHSC_01238	cdsA
NanR	SAOUHSC_01239	-
NanR	SAOUHSC_01240	proS
NanR	SAOUHSC_01241	polC
NanR	SAOUHSC_01242	rimP
NanR	SAOUHSC_01243	nusA
NanR	SAOUHSC_01244	-
NanR	SAOUHSC_01245	-
NanR	SAOUHSC_01246	infB
NanR	SAOUHSC_01884	putA
NanR	SAOUHSC_02528	-
NanR	SAOUHSC_02554	fhuD2
NanR	SAOUHSC_02595	-
NanR	SAOUHSC_02594	-
NanR	SAOUHSC_02593	-
NanR	SAOUHSC_02752	-
NanR	SAOUHSC_02770	dapF
NanR	SAOUHSC_02769	-
NanR	SAOUHSC_02768	-
NanR	SAOUHSC_02767	opp-1A
NanR	SAOUHSC_02766	opp-1B
NanR	SAOUHSC_02765	opp-1C
NanR	SAOUHSC_02764	opp-1D
NanR	SAOUHSC_02763	opp-1F
NanR	SAOUHSC_02762	-
NanR	SAOUHSC_02927	mqo2
NanR	SAOUHSC_02962	estA
NrdR	SAOUHSC_00741	nrdI	(1)
NrdR	SAOUHSC_00742	nrdE	(1)
NrdR	SAOUHSC_00743	nrdF	(1)
NrdR	SAOUHSC_01464	-
NrdR	SAOUHSC_01463	-
NrdR	SAOUHSC_01462	gpsB
NrdR	SAOUHSC_01460	-
NrdR	SAOUHSC_01459	-
NrdR	SAOUHSC_02400	mtlF
NrdR	SAOUHSC_02401	-
NrdR	SAOUHSC_02402	mtlA
NrdR	SAOUHSC_02403	mtlD
NrdR	SAOUHSC_02832	-
NrdR	SAOUHSC_02833	-
NrdR	SAOUHSC_02942	nrdD	(1)
NrdR	SAOUHSC_02941	nrdG	(1)
NreC	SAOUHSC_02671	narK	(1)
NreC	SAOUHSC_02681	narG	(1)
NreC	SAOUHSC_02680	narH	(1)
NreC	SAOUHSC_02679	narJ	(1)
NreC	SAOUHSC_02678	narI	(1)
NreC	SAOUHSC_02677	-	(1)
NreC	SAOUHSC_02676	nreB	(1)
NreC	SAOUHSC_02675	nreC	(1)
NreC	SAOUHSC_02685	nirR	(1)
NreC	SAOUHSC_02684	nasD	(1)
NreC	SAOUHSC_02683	nasE	(1)
NreC	SAOUHSC_02682	nasF	(1)
NreC	SAOUHSC_02812	-
PdxR	SAOUHSC_00499	-	(1)
PdxR	SAOUHSC_00500	-	(1)
PdxR	SAOUHSC_00717	saeP
PdxR	SAOUHSC_00716	saeQ
PdxR	SAOUHSC_00715	saeR
PdxR	SAOUHSC_00714	saeS
PerR	SAOUHSC_00290	pfoR
PerR	SAOUHSC_00365	ahpC	(1)
PerR	SAOUHSC_00364	ahpF	(1)
PerR	SAOUHSC_00367	tcyP
PerR	SAOUHSC_00535	-
PerR	SAOUHSC_00556	proP
PerR	SAOUHSC_00615	-
PerR	SAOUHSC_00616	-
PerR	SAOUHSC_00617	-
PerR	SAOUHSC_00733	hisC
PerR	SAOUHSC_00734	-
PerR	SAOUHSC_00754	-
PerR	SAOUHSC_00755	-
PerR	SAOUHSC_00756	-
PerR	SAOUHSC_00830	-
PerR	SAOUHSC_00880	-
PerR	SAOUHSC_00881	-
PerR	SAOUHSC_00882	-
PerR	SAOUHSC_01034	trkA
PerR	SAOUHSC_01081	isdA
PerR	SAOUHSC_01327	katA	(1)
PerR	SAOUHSC_01328	rpmG	(1)
PerR	SAOUHSC_01329	rpsN	(1)
PerR	SAOUHSC_01330	guaC	(1)
PerR	SAOUHSC_01332	-	(1)
PerR	SAOUHSC_01592	fur	(1)
PerR	SAOUHSC_01591	xerD	(1)
PerR	SAOUHSC_01607	-
PerR	SAOUHSC_01673	phoH
PerR	SAOUHSC_01672	ybeY
PerR	SAOUHSC_01671	dgkA
PerR	SAOUHSC_01670	cdd
PerR	SAOUHSC_01668	era
PerR	SAOUHSC_01667	recO
PerR	SAOUHSC_01776	hemA
PerR	SAOUHSC_01775	hemX
PerR	SAOUHSC_01774	hemC
PerR	SAOUHSC_01773	hemD
PerR	SAOUHSC_01772	hemB
PerR	SAOUHSC_01771	hemL
PerR	SAOUHSC_01964	TRAP
PerR	SAOUHSC_01997	perR	(1)
PerR	SAOUHSC_01999	-	(1)
PerR	SAOUHSC_01998	-	(1)
PerR	SAOUHSC_02102	map
PerR	SAOUHSC_02101	-
PerR	SAOUHSC_02100	-
PerR	SAOUHSC_02099	vraS
PerR	SAOUHSC_02098	vraR
PerR	SAOUHSC_02107	-
PerR	SAOUHSC_02106	-
PerR	SAOUHSC_02108	ftnA	(1)
PerR	SAOUHSC_02110	-	(1)
PerR	SAOUHSC_02140	ppaC
PerR	SAOUHSC_02371	coaA
PerR	SAOUHSC_02381	dps	(1)
PerR	SAOUHSC_02417	-
PerR	SAOUHSC_02436	-
PerR	SAOUHSC_02582	fdhA
PerR	SAOUHSC_02581	-
PerR	SAOUHSC_02704	-
PerR	SAOUHSC_02851	cidA
PerR	SAOUHSC_02850	cidB
PerR	SAOUHSC_02849	cidC
PurR	SAOUHSC_00019	purA	(1)
RbsR	SAOUHSC_00241	rbsU	(1)
Rex	SAOUHSC_00113	adhE	(1)
Rex	SAOUHSC_00146	-
Rex	SAOUHSC_00187	pflB	(1)
Rex	SAOUHSC_00188	pflA	(1)
Rex	SAOUHSC_00206	ldh1	(1)
Rex	SAOUHSC_00208	-	(1)
Rex	SAOUHSC_00281	-	(1)
Rex	SAOUHSC_00608	adh	(1)
Rex	SAOUHSC_00671	-
Rex	SAOUHSC_00692	-
Rex	SAOUHSC_00693	-
Rex	SAOUHSC_00900	pgi
Rex	SAOUHSC_01133	eta
Rex	SAOUHSC_01452	ald1	(1)
Rex	SAOUHSC_01451	ilvA1	(1)
Rex	SAOUHSC_01450	-	(1)
Rex	SAOUHSC_01448	norB	(1)
Rex	SAOUHSC_02243	lukH
Rex	SAOUHSC_02241	lukG
Rex	SAOUHSC_02399	glmS
Rex	SAOUHSC_02648	lctP2	(1)
Rex	SAOUHSC_02671	narK	(1)
Rex	SAOUHSC_02681	narG	(1)
Rex	SAOUHSC_02680	narH	(1)
Rex	SAOUHSC_02679	narJ	(1)
Rex	SAOUHSC_02678	narI	(1)
Rex	SAOUHSC_02677	-	(1)
Rex	SAOUHSC_02676	nreB	(1)
Rex	SAOUHSC_02675	nreC	(1)
Rex	SAOUHSC_02685	nirR	(1)
Rex	SAOUHSC_02684	nasD	(1)
Rex	SAOUHSC_02683	nasE	(1)
Rex	SAOUHSC_02682	nasF	(1)
Rex	SAOUHSC_02770	dapF
Rex	SAOUHSC_02769	-
Rex	SAOUHSC_02768	-
Rex	SAOUHSC_02767	opp-1A
Rex	SAOUHSC_02766	opp-1B
Rex	SAOUHSC_02765	opp-1C
Rex	SAOUHSC_02764	opp-1D
Rex	SAOUHSC_02763	opp-1F
Rex	SAOUHSC_02762	-
Rex	SAOUHSC_02781	-	(1)
Rex	SAOUHSC_02778	-	(1)
Rex	SAOUHSC_02777	-	(1)
Rex	SAOUHSC_02830	ddh	(1)
SaeR	SAOUHSC_00182	-	(1)
SaeR	SAOUHSC_00192	coa
SaeR	SAOUHSC_00399	ssl11
SaeR	SAOUHSC_00400	-
SaeR	SAOUHSC_00608	adh
SaeR	SAOUHSC_00717	saeP	(1)
SaeR	SAOUHSC_00716	saeQ	(1)
SaeR	SAOUHSC_00715	saeR	(1)
SaeR	SAOUHSC_00714	saeS	(1)
SaeR	SAOUHSC_00813	-
SaeR	SAOUHSC_00814	vwb
SaeR	SAOUHSC_00975	-
SaeR	SAOUHSC_01110	-	(1)
SaeR	SAOUHSC_01113	-	(1)
SaeR	SAOUHSC_01114	efb
SaeR	SAOUHSC_01115	-
SaeR	SAOUHSC_01121	hla
SaeR	SAOUHSC_01135	psmB1
SaeR	SAOUHSC_01136	psmB2
SaeR	SAOUHSC_01137	-
SaeR	SAOUHSC_01139	-
SaeR	SAOUHSC_01141	-
SaeR	SAOUHSC_01470	-
SaeR	SAOUHSC_01469	nth
SaeR	SAOUHSC_01468	-
SaeR	SAOUHSC_01629	lipM
SaeR	SAOUHSC_01722	alaS
SaeR	SAOUHSC_01721	-
SaeR	SAOUHSC_01720	-
SaeR	SAOUHSC_01719	-
SaeR	SAOUHSC_01942	splA	(1)
SaeR	SAOUHSC_01941	splB	(1)
SaeR	SAOUHSC_02127	-
SaeR	SAOUHSC_02129	-
SaeR	SAOUHSC_02161	eap	(1)
SaeR	SAOUHSC_02160	truncated-mapW	(1)
SaeR	SAOUHSC_02167	scn	(1)
SaeR	SAOUHSC_02169	chp
SaeR	SAOUHSC_02171	sak	(1)
SaeR	SAOUHSC_02243	lukH	(1)
SaeR	SAOUHSC_02241	lukG	(1)
SaeR	SAOUHSC_02327	oxaI
SaeR	SAOUHSC_02575	-
SaeR	SAOUHSC_02651	-
SaeR	SAOUHSC_02650	-
SaeR	SAOUHSC_02706	sbi	(1)
ScrR	SAOUHSC_00235	-
ScrR	SAOUHSC_00236	bglA
TreR	SAOUHSC_00437	treP	(1)
WalR	SAOUHSC_00094	-	(3)
WalR	SAOUHSC_00344	-
WalR	SAOUHSC_00345	-
WalR	SAOUHSC_00346	ychF
WalR	SAOUHSC_00412	ndhF
WalR	SAOUHSC_00413	-
WalR	SAOUHSC_00414	-
WalR	SAOUHSC_00416	-
WalR	SAOUHSC_00417	-
WalR	SAOUHSC_00427	sle1	(3)
WalR	SAOUHSC_00671	-	(2) (3)
WalR	SAOUHSC_00994	atl	(2) (3)
WalR	SAOUHSC_01002	qoxA
WalR	SAOUHSC_01001	qoxB
WalR	SAOUHSC_01000	qoxC
WalR	SAOUHSC_00999	qoxD
WalR	SAOUHSC_01389	pstS
WalR	SAOUHSC_01388	-
WalR	SAOUHSC_01387	pstC
WalR	SAOUHSC_01386	pstA
WalR	SAOUHSC_01385	pstB
WalR	SAOUHSC_01384	phoU
WalR	SAOUHSC_02333	sceD	(2)
WalR	SAOUHSC_02571	ssaA	(2) (3)
WalR	SAOUHSC_02576	-	(2) (3)
WalR	SAOUHSC_02603	-
WalR	SAOUHSC_02855	-	(3)
WalR	SAOUHSC_02883	-	(2) (3)
WalR	SAOUHSC_02887	isaA	(2)
WalR	SAOUHSC_02886	-	(2) (3)
WalR	SAOUHSC_02885	oatA	(2) (3)
YtrA	SAOUHSC_00369	-
YtrA	SAOUHSC_02155	-	(2) (3)
YtrA	SAOUHSC_02154	-	(2) (3)
YtrA	SAOUHSC_02153	-	(2) (3)
YtrA	SAOUHSC_02152	-	(2) (3)
YtrA	SAOUHSC_02151	-	(2) (3)
Zur	SAOUHSC_00410	-	(2) (3)
Zur	SAOUHSC_00411	-	(2) (3)
Zur	SAOUHSC_00409	-
Zur	SAOUHSC_00882	-	(2) (3)
Zur	SAOUHSC_00934	spxA
Zur	SAOUHSC_00935	mecA2
Zur	SAOUHSC_01196	fapR
Zur	SAOUHSC_01197	plsX
Zur	SAOUHSC_01198	fabD
Zur	SAOUHSC_01199	fabG
Zur	SAOUHSC_01201	acpP
Zur	SAOUHSC_01203	rnc
Zur	SAOUHSC_01204	smc
Zur	SAOUHSC_01205	ftsY
Zur	SAOUHSC_01206	-
Zur	SAOUHSC_01207	ffh
Zur	SAOUHSC_01329	rpsN	(1)
Zur	SAOUHSC_01330	guaC	(1)
Zur	SAOUHSC_01332	-	(1)
Zur	SAOUHSC_01657	znuC	(1)
Zur	SAOUHSC_01656	znuB	(1)
Zur	SAOUHSC_01655	zur	(1)
Zur	SAOUHSC_01663	dnaG
Zur	SAOUHSC_01662	sigA
Zur	SAOUHSC_01661	-
Zur	SAOUHSC_01660	-
Zur	SAOUHSC_01659	-
Zur	SAOUHSC_01658	nfo
Zur	SAOUHSC_01657	znuC
Zur	SAOUHSC_01656	znuB
Zur	SAOUHSC_01655	zur
Zur	SAOUHSC_02108	ftnA
Zur	SAOUHSC_02110	-
Zur	SAOUHSC_02273	rex
Zur	SAOUHSC_02363	-
Zur	SAOUHSC_02690	-	(1)
Zur	SAOUHSC_02701	-	(1)
Zur	SAOUHSC_02700	mdeA	(1)
Zur	SAOUHSC_02699	-	(1)
Zur	SAOUHSC_02698	-	(1)
Zur	SAOUHSC_02697	-	(1)
Zur	SAOUHSC_02702	-
Zur	SAOUHSC_02770	dapF
Zur	SAOUHSC_02769	-
Zur	SAOUHSC_02768	-
Zur	SAOUHSC_02767	opp-1A
Zur	SAOUHSC_02766	opp-1B
Zur	SAOUHSC_02765	opp-1C
Zur	SAOUHSC_02764	opp-1D
Zur	SAOUHSC_02763	opp-1F
Zur	SAOUHSC_02762	-
Zur	SAOUHSC_02904	-	(1)
Zur	SAOUHSC_02903	-	(1)
Zur	SAOUHSC_02902	-	(1)
Zur	SAOUHSC_02901	-	(1)

## Sheet: Table S9.B
Table S9.B. Orthologous B. subtilis genes for selected regulons and their transcription factor dependence in B. subtilis
transcription factor	target gene locus	target gene name	orthologous B. subtilis gene	orthologous B. subtilis TF
CcpA	SAOUHSC_00003	-	BSU00030
CcpA	SAOUHSC_00004	recF	BSU00040
CcpA	SAOUHSC_00005	gyrB	BSU00060
CcpA	SAOUHSC_00006	gyrA	BSU00070
CcpA	SAOUHSC_00008	hutH	BSU39350	CcpA
CcpA	SAOUHSC_00132	aldA	BSU19310
CcpA	SAOUHSC_00153	ipdC
CcpA	SAOUHSC_00152	entB	BSU36490
CcpA	SAOUHSC_00155	ptsG
CcpA	SAOUHSC_00156	-
CcpA	SAOUHSC_00157	murQ	BSU01700
CcpA	SAOUHSC_00158	murP	BSU01680
CcpA	SAOUHSC_00160	-	BSU01690
CcpA	SAOUHSC_00183	uhpT
CcpA	SAOUHSC_00187	pflB
CcpA	SAOUHSC_00188	pflA
CcpA	SAOUHSC_00199	fadX	BSU38990	CcpA
CcpA	SAOUHSC_00198	fadE	BSU10270	CcpA
CcpA	SAOUHSC_00197	fadD	BSU37170
CcpA	SAOUHSC_00196	fadB	BSU32840	CcpA
CcpA	SAOUHSC_00195	fadA	BSU32830	CcpA
CcpA	SAOUHSC_00194	-
CcpA	SAOUHSC_00193	-
CcpA	SAOUHSC_00241	rbsU
CcpA	SAOUHSC_00295	nanA
CcpA	SAOUHSC_00313	-	BSU38600
CcpA	SAOUHSC_00312	-
CcpA	SAOUHSC_00311	-
CcpA	SAOUHSC_00310	ulaA
CcpA	SAOUHSC_00437	treP	BSU07800	CcpA
CcpA	SAOUHSC_00501	nupC	BSU39410	CcpA
CcpA	SAOUHSC_00502	ctsR	BSU00830
CcpA	SAOUHSC_00503	mcsA	BSU00840
CcpA	SAOUHSC_00504	mcsB	BSU00850
CcpA	SAOUHSC_00505	clpC	BSU00860
CcpA	SAOUHSC_00507	radA	BSU00870
CcpA	SAOUHSC_00508	-	BSU00890
CcpA	SAOUHSC_00509	gltX	BSU00920
CcpA	SAOUHSC_00510	cysE	BSU00930
CcpA	SAOUHSC_00532	kbl	BSU17000
CcpA	SAOUHSC_00535	-
CcpA	SAOUHSC_00655	-
CcpA	SAOUHSC_00656	-
CcpA	SAOUHSC_00658	-
CcpA	SAOUHSC_00659	-
CcpA	SAOUHSC_00706	fruR	BSU14380
CcpA	SAOUHSC_00707	fruB	BSU14390
CcpA	SAOUHSC_00708	fruA	BSU14400
CcpA	SAOUHSC_00894	rocD	BSU40340
CcpA	SAOUHSC_00895	gudB	BSU22960
CcpA	SAOUHSC_00951	-	BSU11850
CcpA	SAOUHSC_01103	sdhC	BSU28450
CcpA	SAOUHSC_01104	sdhA	BSU28440
CcpA	SAOUHSC_01105	sdhB	BSU28430
CcpA	SAOUHSC_01106	murI	BSU28390
CcpA	SAOUHSC_01107	-	BSU28360
CcpA	SAOUHSC_01108	-	BSU28350
CcpA	SAOUHSC_01121	hla
CcpA	SAOUHSC_01275	glpF	BSU09280	CcpA
CcpA	SAOUHSC_01276	glpK	BSU09290	CcpA
CcpA	SAOUHSC_01318	-
CcpA	SAOUHSC_01347	citB	BSU18000	CcpA
CcpA	SAOUHSC_01348	-	BSU18040
CcpA	SAOUHSC_01602	malR
CcpA	SAOUHSC_01601	malA	BSU31290
CcpA	SAOUHSC_01634	gcvT	BSU24570
CcpA	SAOUHSC_01633	gcvPA	BSU24560
CcpA	SAOUHSC_01632	gcvPB	BSU24550
CcpA	SAOUHSC_01712	-	BSU04080
CcpA	SAOUHSC_01711	-	BSU04090
CcpA	SAOUHSC_01710	-
CcpA	SAOUHSC_01709	-
CcpA	SAOUHSC_01708	-	BSU04050
CcpA	SAOUHSC_01707	-	BSU04060
CcpA	SAOUHSC_01802	citZ	BSU29140	CcpA
CcpA	SAOUHSC_01801	citC	BSU29130	CcpA
CcpA	SAOUHSC_01800	phoP	BSU29110	CcpA
CcpA	SAOUHSC_01799	phoR	BSU29100	CcpA
CcpA	SAOUHSC_01807	pfkA	BSU29190
CcpA	SAOUHSC_01806	pykA	BSU29180
CcpA	SAOUHSC_01818	ald2	BSU31930
CcpA	SAOUHSC_01819	uspA_1
CcpA	SAOUHSC_01845	fhs
CcpA	SAOUHSC_01846	acsA	BSU29680	CcpA
CcpA	SAOUHSC_01847	acuA	BSU29690	CcpA
CcpA	SAOUHSC_01849	acuC	BSU29710	CcpA
CcpA	SAOUHSC_01851	-
CcpA	SAOUHSC_01884	putA	BSU03200
CcpA	SAOUHSC_01909	metK	BSU30550
CcpA	SAOUHSC_01908	-
CcpA	SAOUHSC_01910	pckA	BSU30560
CcpA	SAOUHSC_01983	fumC	BSU33040
CcpA	SAOUHSC_02119	putP	BSU06660	CcpA
CcpA	SAOUHSC_02269	scrR
CcpA	SAOUHSC_02268	scrB	BSU38040	CcpA
CcpA	SAOUHSC_02267	-	BSU06170
CcpA	SAOUHSC_02332	-
CcpA	SAOUHSC_02331	tenA	BSU11650
CcpA	SAOUHSC_02330	-	BSU11710
CcpA	SAOUHSC_02329	thiM	BSU38300
CcpA	SAOUHSC_02328	thiE	BSU38290
CcpA	SAOUHSC_02327	oxaI	BSU23890
CcpA	SAOUHSC_02366	fbaA	BSU37120
CcpA	SAOUHSC_02365	murA2	BSU37100
CcpA	SAOUHSC_02364	-	BSU19540
CcpA	SAOUHSC_02409	rocF	BSU40320
CcpA	SAOUHSC_02425	-	BSU17490
CcpA	SAOUHSC_02584	-
CcpA	SAOUHSC_02583	-	BSU35650
CcpA	SAOUHSC_02585	-	BSU19100
CcpA	SAOUHSC_02590	-	BSU02060
CcpA	SAOUHSC_02599	-	BSU08190	CcpA
CcpA	SAOUHSC_02607	hutU	BSU39360	CcpA
CcpA	SAOUHSC_02606	hutI	BSU39370	CcpA
CcpA	SAOUHSC_02608	hutR
CcpA	SAOUHSC_02622	gltS
CcpA	SAOUHSC_02708	hlgA
CcpA	SAOUHSC_02729	-	BSU05620
CcpA	SAOUHSC_02809	gntR	BSU40050	CcpA
CcpA	SAOUHSC_02808	gntK	BSU40060	CcpA
CcpA	SAOUHSC_02815	-	BSU02480
CcpA	SAOUHSC_02822	fbp	BSU40190
CcpA	SAOUHSC_A02680	-
CcpA	SAOUHSC_02841	-
CcpA	SAOUHSC_02840	sdaAB	BSU15850
CcpA	SAOUHSC_02839	sdaAA	BSU15860
CcpA	SAOUHSC_02860	mvaS	BSU17150
CcpA	SAOUHSC_02869	rocA	BSU03210
CcpA	SAOUHSC_02868	-
CcpA	SAOUHSC_03023	drp35
CcpA	SAOUHSC_03024	-	BSU02330
CodY	SAOUHSC_00013	metX
CodY	SAOUHSC_00014	-	BSU40520
CodY	SAOUHSC_00015	-	BSU40510
CodY	SAOUHSC_00017	rplI	BSU40500
CodY	SAOUHSC_00018	dnaC	BSU40440
CodY	SAOUHSC_00086	butA
CodY	SAOUHSC_00093	sodM
CodY	SAOUHSC_00114	capA	BSU36260
CodY	SAOUHSC_00115	capB
CodY	SAOUHSC_00116	capC
CodY	SAOUHSC_00117	capD	BSU34350
CodY	SAOUHSC_00118	capE
CodY	SAOUHSC_00119	capF	BSU37810
CodY	SAOUHSC_00120	capG
CodY	SAOUHSC_00121	capH
CodY	SAOUHSC_00122	capI
CodY	SAOUHSC_00123	capJ
CodY	SAOUHSC_00124	capK
CodY	SAOUHSC_00125	capL
CodY	SAOUHSC_00126	capM	BSU34250
CodY	SAOUHSC_00127	capN	BSU37820
CodY	SAOUHSC_00128	capO	BSU36230
CodY	SAOUHSC_00129	capP
CodY	SAOUHSC_00134	-
CodY	SAOUHSC_00135	-
CodY	SAOUHSC_00136	-	BSU08830
CodY	SAOUHSC_00137	-
CodY	SAOUHSC_00138	-	BSU08850
CodY	SAOUHSC_00139	-
CodY	SAOUHSC_00141	-	BSU27210
CodY	SAOUHSC_00151	brnQ1	BSU26690
CodY	SAOUHSC_00366	nfrA	BSU38110
CodY	SAOUHSC_00367	tcyP	BSU09130
CodY	SAOUHSC_00401	-
CodY	SAOUHSC_00423	-
CodY	SAOUHSC_00424	-
CodY	SAOUHSC_00426	-
CodY	SAOUHSC_00435	gltB	BSU18450
CodY	SAOUHSC_00436	gltD	BSU18440
CodY	SAOUHSC_00620	sarA
CodY	SAOUHSC_00678	-
CodY	SAOUHSC_00679	-	BSU14140
CodY	SAOUHSC_00680	-
CodY	SAOUHSC_00681	-
CodY	SAOUHSC_00682	-	BSU25030
CodY	SAOUHSC_00767	saHPF	BSU35310
CodY	SAOUHSC_00769	secA	BSU35300
CodY	SAOUHSC_00794	gapR	BSU33950
CodY	SAOUHSC_00795	gapA	BSU33940
CodY	SAOUHSC_00796	pgk	BSU33930
CodY	SAOUHSC_00797	tpiA	BSU33920
CodY	SAOUHSC_00798	pgm	BSU33910
CodY	SAOUHSC_00799	eno	BSU33900
CodY	SAOUHSC_00828	-	BSU10870
CodY	SAOUHSC_00842	-	BSU32750	CodY
CodY	SAOUHSC_00843	-	BSU32740	CodY
CodY	SAOUHSC_00844	-	BSU32730	CodY
CodY	SAOUHSC_00899	argG	BSU29450
CodY	SAOUHSC_00898	argH	BSU29440
CodY	SAOUHSC_00923	oppB	BSU11440	CodY
CodY	SAOUHSC_00924	oppC	BSU11450	CodY
CodY	SAOUHSC_00925	oppD	BSU11460	CodY
CodY	SAOUHSC_00926	oppF	BSU11470	CodY
CodY	SAOUHSC_00927	oppA	BSU12960	CodY
CodY	SAOUHSC_00933	trpS	BSU11420
CodY	SAOUHSC_00949	-	BSU27810
CodY	SAOUHSC_00950	-	BSU11860
CodY	SAOUHSC_00951	-	BSU11850
CodY	SAOUHSC_00961	comK	BSU10420	CodY
CodY	SAOUHSC_00962	-
CodY	SAOUHSC_00968	-
CodY	SAOUHSC_00969	-
CodY	SAOUHSC_00970	-
CodY	SAOUHSC_00989	-	BSU14000
CodY	SAOUHSC_01064	pycA	BSU14860
CodY	SAOUHSC_01149	ftsA	BSU15280
CodY	SAOUHSC_01150	ftsZ	BSU15290
CodY	SAOUHSC_01152	-	BSU15370
CodY	SAOUHSC_01153	-	BSU15380
CodY	SAOUHSC_01320	hom	BSU32260	CodY
CodY	SAOUHSC_01321	thrC	BSU32250	CodY
CodY	SAOUHSC_01322	thrB	BSU32240	CodY
CodY	SAOUHSC_01323	-	BSU39550
CodY	SAOUHSC_01326	-
CodY	SAOUHSC_01327	katA	BSU08820
CodY	SAOUHSC_01328	rpmG	BSU24900
CodY	SAOUHSC_01329	rpsN	BSU08880
CodY	SAOUHSC_01330	guaC	BSU32130	CodY
CodY	SAOUHSC_01332	-
CodY	SAOUHSC_01337	tkt	BSU17890
CodY	SAOUHSC_01338	-	BSU17910
CodY	SAOUHSC_01373	femA
CodY	SAOUHSC_01374	femB
CodY	SAOUHSC_01630	-	BSU24540
CodY	SAOUHSC_01629	lipM	BSU24530
CodY	SAOUHSC_01653	sodA	BSU25020
CodY	SAOUHSC_01832	-	BSU32520
CodY	SAOUHSC_01833	serA	BSU23070
CodY	SAOUHSC_01846	acsA	BSU29680	CodY
CodY	SAOUHSC_01847	acuA	BSU29690	CodY
CodY	SAOUHSC_01849	acuC	BSU29710	CodY
CodY	SAOUHSC_01896	-
CodY	SAOUHSC_01895	-
CodY	SAOUHSC_01991	-	BSU23970
CodY	SAOUHSC_01990	glnQ	BSU03590
CodY	SAOUHSC_02270	nrgA	BSU36510
CodY	SAOUHSC_02273	rex	BSU05970
CodY	SAOUHSC_02280	-	BSU05910
CodY	SAOUHSC_02279	-	BSU05920
CodY	SAOUHSC_02278	rimI	BSU05930
CodY	SAOUHSC_02277	gcp	BSU05940
CodY	SAOUHSC_02281	ilvD	BSU21870	CodY
CodY	SAOUHSC_02282	ilvB	BSU28310	CodY
CodY	SAOUHSC_02283	ilvH	BSU28300	CodY
CodY	SAOUHSC_02284	ilvC	BSU28290	CodY
CodY	SAOUHSC_02285	leuA	BSU28280	CodY
CodY	SAOUHSC_02286	leuB	BSU28270	CodY
CodY	SAOUHSC_02287	leuC	BSU28260	CodY
CodY	SAOUHSC_02288	leuD	BSU28250	CodY
CodY	SAOUHSC_02289	ilvA	BSU21770	CodY
CodY	SAOUHSC_02374	hmrA
CodY	SAOUHSC_02373	-
CodY	SAOUHSC_02372	-
CodY	SAOUHSC_02397	-	BSU15340	CodY
CodY	SAOUHSC_02396	-
CodY	SAOUHSC_02582	fdhA	BSU12160
CodY	SAOUHSC_02581	-	BSU27230
CodY	SAOUHSC_02591	-
CodY	SAOUHSC_02592	-
CodY	SAOUHSC_02595	-	BSU19350
CodY	SAOUHSC_02594	-	BSU09240
CodY	SAOUHSC_02593	-
CodY	SAOUHSC_02729	-	BSU05620
CodY	SAOUHSC_02740	-
CodY	SAOUHSC_02739	-	BSU14440
CodY	SAOUHSC_02737	-
CodY	SAOUHSC_02773	-
CodY	SAOUHSC_02832	-	BSU40150
CodY	SAOUHSC_02833	-	BSU40140
CodY	SAOUHSC_02888	-
CodY	SAOUHSC_02890	-
CodY	SAOUHSC_02891	-	BSU39850
CodY	SAOUHSC_02910	-
CodY	SAOUHSC_02923	-	BSU07340
CodY	SAOUHSC_02924	-	BSU03900
CodY	SAOUHSC_02925	-
CodY	SAOUHSC_02926	fdaB
CodY	SAOUHSC_02971	aur	BSU14700
CodY	SAOUHSC_03015	hisZ
CodY	SAOUHSC_03021	-
CodY	SAOUHSC_03020	-
CodY	SAOUHSC_03019	-
CodY	SAOUHSC_03018	-
CodY	SAOUHSC_03017	-
CodY	SAOUHSC_03016	-
CymR	SAOUHSC_00135	-
CymR	SAOUHSC_00136	-	BSU08830	CymR
CymR	SAOUHSC_00137	-
CymR	SAOUHSC_00138	-	BSU08850	CymR
CymR	SAOUHSC_00139	-
CymR	SAOUHSC_00141	-	BSU27210
CymR	SAOUHSC_00169	-
CymR	SAOUHSC_00170	rlp
CymR	SAOUHSC_00171	ggt	BSU18410
CymR	SAOUHSC_00167	-
CymR	SAOUHSC_00367	tcyP	BSU09130	CymR
CymR	SAOUHSC_00421	cysM	BSU27260	CymR
CymR	SAOUHSC_00422	-	BSU27250	CymR
CymR	SAOUHSC_00423	-
CymR	SAOUHSC_00424	-
CymR	SAOUHSC_00426	-
CymR	SAOUHSC_00686	-
CymR	SAOUHSC_00687	-	BSU13080
CymR	SAOUHSC_00731	-
CymR	SAOUHSC_00732	opuBB
CymR	SAOUHSC_00825	-
CymR	SAOUHSC_00827	-
CymR	SAOUHSC_01825	-	BSU29590
CymR	SAOUHSC_01824	thiI	BSU29580
CymR	SAOUHSC_01823	-
CymR	SAOUHSC_01822	tpx	BSU29490
CymR	SAOUHSC_01821	-	BSU29480
CymR	SAOUHSC_01820	ackA	BSU29470
CymR	SAOUHSC_02164	-
CymR	SAOUHSC_02166	-
CymR	SAOUHSC_02272	-
CymR	SAOUHSC_02271	-
CymR	SAOUHSC_02374	hmrA
CymR	SAOUHSC_02373	-
CymR	SAOUHSC_02372	-
CymR	SAOUHSC_02461	-	BSU27000
CymR	SAOUHSC_02460	-
CymR	SAOUHSC_02556	-	BSU04520	CymR
CymR	SAOUHSC_02555	-
CymR	SAOUHSC_02699	-	BSU03610
CymR	SAOUHSC_02698	-	BSU03600
CymR	SAOUHSC_02697	-
CymR	SAOUHSC_02841	-
CymR	SAOUHSC_02840	sdaAB	BSU15850
CymR	SAOUHSC_02839	sdaAA	BSU15860
CymR	SAOUHSC_02842	-
CymR	SAOUHSC_02843	-	BSU05160
CymR	SAOUHSC_02947	cysJ	BSU33440
CymR	SAOUHSC_02945	-	BSU15630	CymR
CymR	SAOUHSC_02944	-
CymR	SAOUHSC_02995	-	BSU36080
CymR	SAOUHSC_02991	-
CymR	SAOUHSC_03021	-
CymR	SAOUHSC_03020	-
CymR	SAOUHSC_03019	-
CymR	SAOUHSC_03018	-
CymR	SAOUHSC_03017	-
CymR	SAOUHSC_03016	-
CymR	SAOUHSC_03022	-
Fur	SAOUHSC_00074	sirA	BSU08440	Fur
Fur	SAOUHSC_00072	sirB	BSU08450	Fur
Fur	SAOUHSC_00071	sirC	BSU08460	Fur
Fur	SAOUHSC_00075	sbnA
Fur	SAOUHSC_00076	sbnB
Fur	SAOUHSC_00077	sbnC
Fur	SAOUHSC_00078	sbnD	BSU31480
Fur	SAOUHSC_00079	sbnE
Fur	SAOUHSC_00080	sbnF
Fur	SAOUHSC_00081	sbnG
Fur	SAOUHSC_00082	sbnH
Fur	SAOUHSC_00083	sbnI
Fur	SAOUHSC_00131	-
Fur	SAOUHSC_00130	isdI
Fur	SAOUHSC_00141	-	BSU27210
Fur	SAOUHSC_00142	fdh
Fur	SAOUHSC_00237	-	BSU19600
Fur	SAOUHSC_00246	-
Fur	SAOUHSC_00247	-	BSU39540
Fur	SAOUHSC_00248	lytM
Fur	SAOUHSC_00290	pfoR
Fur	SAOUHSC_00295	nanA
Fur	SAOUHSC_00304	-	BSU38100
Fur	SAOUHSC_00305	-
Fur	SAOUHSC_00306	-
Fur	SAOUHSC_00307	-
Fur	SAOUHSC_00308	-
Fur	SAOUHSC_00309	-
Fur	SAOUHSC_00329	-	BSU05980
Fur	SAOUHSC_00328	tatC	BSU05990
Fur	SAOUHSC_00637	mntA	BSU30760
Fur	SAOUHSC_00636	mntB	BSU30740
Fur	SAOUHSC_00634	mntC	BSU30770
Fur	SAOUHSC_00638	mntR	BSU24520
Fur	SAOUHSC_00640	tagA	BSU35750
Fur	SAOUHSC_00652	fhuA	BSU33290	Fur
Fur	SAOUHSC_00653	fhuB	BSU33310	Fur
Fur	SAOUHSC_00654	fhuG	BSU33300	Fur
Fur	SAOUHSC_00746	sstA	BSU03800	Fur
Fur	SAOUHSC_00747	sstB	BSU03810	Fur
Fur	SAOUHSC_00748	-	BSU03820	Fur
Fur	SAOUHSC_00749	-	BSU03830	Fur
Fur	SAOUHSC_00827	-
Fur	SAOUHSC_00833	-	BSU08480	Fur
Fur	SAOUHSC_00874	-	BSU32210
Fur	SAOUHSC_01064	pycA	BSU14860
Fur	SAOUHSC_01079	isdB
Fur	SAOUHSC_01081	isdA
Fur	SAOUHSC_01082	isdC
Fur	SAOUHSC_01084	isdD
Fur	SAOUHSC_01085	isdE
Fur	SAOUHSC_01086	isdF
Fur	SAOUHSC_01087	-
Fur	SAOUHSC_01088	srtB
Fur	SAOUHSC_01089	isdG	BSU07150	Fur
Fur	SAOUHSC_01090	-
Fur	SAOUHSC_01091	-	BSU28650
Fur	SAOUHSC_01092	pheS	BSU28640
Fur	SAOUHSC_01093	pheT	BSU28630
Fur	SAOUHSC_01091	-	BSU28650
Fur	SAOUHSC_01092	pheS	BSU28640
Fur	SAOUHSC_01093	pheT	BSU28630
Fur	SAOUHSC_01103	sdhC	BSU28450
Fur	SAOUHSC_01104	sdhA	BSU28440
Fur	SAOUHSC_01105	sdhB	BSU28430
Fur	SAOUHSC_01106	murI	BSU28390
Fur	SAOUHSC_01107	-	BSU28360
Fur	SAOUHSC_01108	-	BSU28350
Fur	SAOUHSC_01237	uppS	BSU16530
Fur	SAOUHSC_01238	cdsA	BSU16540
Fur	SAOUHSC_01239	-	BSU16560
Fur	SAOUHSC_01240	proS	BSU16570
Fur	SAOUHSC_01592	fur	BSU23520
Fur	SAOUHSC_01591	xerD	BSU23510
Fur	SAOUHSC_01843	isdH
Fur	SAOUHSC_02107	-
Fur	SAOUHSC_02106	-
Fur	SAOUHSC_02108	ftnA
Fur	SAOUHSC_02110	-
Fur	SAOUHSC_02246	fhuD1
Fur	SAOUHSC_02245	-
Fur	SAOUHSC_02247	-	BSU31100
Fur	SAOUHSC_02258	-
Fur	SAOUHSC_02430	htsA	BSU07520	Fur
Fur	SAOUHSC_02428	htsB	BSU07510	Fur
Fur	SAOUHSC_02427	htsC	BSU07500	Fur
Fur	SAOUHSC_02436	-
Fur	SAOUHSC_02435	-
Fur	SAOUHSC_02434	-
Fur	SAOUHSC_02433	-
Fur	SAOUHSC_02554	fhuD2	BSU33320	Fur
Fur	SAOUHSC_02655	-
Fur	SAOUHSC_02654	-	BSU03270	Fur
Fur	SAOUHSC_02653	-
Fur	SAOUHSC_02719	-
Fur	SAOUHSC_02770	dapF
Fur	SAOUHSC_02769	-
Fur	SAOUHSC_02768	-
Fur	SAOUHSC_02767	opp-1A
Fur	SAOUHSC_02766	opp-1B
Fur	SAOUHSC_02765	opp-1C
Fur	SAOUHSC_02764	opp-1D
Fur	SAOUHSC_02763	opp-1F
Fur	SAOUHSC_02762	-
Fur	SAOUHSC_02926	fdaB
Fur	SAOUHSC_02927	mqo2
LexA	SAOUHSC_00347	-
LexA	SAOUHSC_00740	-
LexA	SAOUHSC_00739	queF	BSU13750
LexA	SAOUHSC_00741	nrdI	BSU17370
LexA	SAOUHSC_00742	nrdE	BSU17380
LexA	SAOUHSC_00743	nrdF	BSU17390
LexA	SAOUHSC_00776	uvrB	BSU35170	LexA
LexA	SAOUHSC_00778	-
LexA	SAOUHSC_00779	uvrB2
LexA	SAOUHSC_00780	uvrA	BSU35160	LexA
LexA	SAOUHSC_01262	recA	BSU16940	LexA
LexA	SAOUHSC_01333	lexA	BSU17850	LexA
LexA	SAOUHSC_01331	-
LexA	SAOUHSC_01334	-
LexA	SAOUHSC_01351	parE	BSU18090	LexA
LexA	SAOUHSC_01352	parC	BSU18100	LexA
LexA	SAOUHSC_01354	alsT	BSU18120
LexA	SAOUHSC_01362	dmpI	BSU37540
LexA	SAOUHSC_01363	-	BSU21500	LexA
LexA	SAOUHSC_01365	-	BSU10200
LexA	SAOUHSC_02144	-	BSU21510	LexA
LexA	SAOUHSC_02157	-
LexA	SAOUHSC_02158	-
LexA	SAOUHSC_02424	-	BSU33350
LexA	SAOUHSC_02423	-
LexA	SAOUHSC_02422	-	BSU21790
LexA	SAOUHSC_02420	sdrM
LexA	SAOUHSC_02419	sepA
LexA	SAOUHSC_02418	lmrS
LexA	SAOUHSC_02425	-	BSU17490
LexA	SAOUHSC_02757	-
LexA	SAOUHSC_02756	-
LexA	SAOUHSC_02755	-	BSU28820
PerR	SAOUHSC_00290	pfoR
PerR	SAOUHSC_00365	ahpC	BSU40090	PerR
PerR	SAOUHSC_00364	ahpF	BSU40100	PerR
PerR	SAOUHSC_00367	tcyP	BSU09130
PerR	SAOUHSC_00535	-
PerR	SAOUHSC_00556	proP
PerR	SAOUHSC_00615	-
PerR	SAOUHSC_00616	-	BSU06280
PerR	SAOUHSC_00617	-
PerR	SAOUHSC_00733	hisC	BSU22620
PerR	SAOUHSC_00734	-	BSU20270
PerR	SAOUHSC_00754	-
PerR	SAOUHSC_00755	-	BSU29760
PerR	SAOUHSC_00756	-
PerR	SAOUHSC_00830	-
PerR	SAOUHSC_00880	-	BSU32040
PerR	SAOUHSC_00881	-	BSU31670
PerR	SAOUHSC_00882	-
PerR	SAOUHSC_01034	trkA	BSU14510
PerR	SAOUHSC_01081	isdA
PerR	SAOUHSC_01327	katA	BSU08820	PerR
PerR	SAOUHSC_01328	rpmG	BSU24900
PerR	SAOUHSC_01329	rpsN	BSU08880
PerR	SAOUHSC_01330	guaC	BSU32130
PerR	SAOUHSC_01332	-
PerR	SAOUHSC_01592	fur	BSU23520	PerR
PerR	SAOUHSC_01591	xerD	BSU23510
PerR	SAOUHSC_01607	-
PerR	SAOUHSC_01673	phoH	BSU25340
PerR	SAOUHSC_01672	ybeY	BSU25320
PerR	SAOUHSC_01671	dgkA	BSU25310
PerR	SAOUHSC_01670	cdd	BSU25300
PerR	SAOUHSC_01668	era	BSU25290
PerR	SAOUHSC_01667	recO	BSU25280
PerR	SAOUHSC_01776	hemA	BSU28170	PerR
PerR	SAOUHSC_01775	hemX	BSU28160	PerR
PerR	SAOUHSC_01774	hemC	BSU28150	PerR
PerR	SAOUHSC_01773	hemD	BSU28140	PerR
PerR	SAOUHSC_01772	hemB	BSU28130	PerR
PerR	SAOUHSC_01771	hemL	BSU28120	PerR
PerR	SAOUHSC_01964	TRAP
PerR	SAOUHSC_01997	perR	BSU08730	PerR
PerR	SAOUHSC_01999	-	BSU08720
PerR	SAOUHSC_01998	-
PerR	SAOUHSC_02102	map	BSU07690
PerR	SAOUHSC_02101	-
PerR	SAOUHSC_02100	-	BSU33100
PerR	SAOUHSC_02099	vraS	BSU33090
PerR	SAOUHSC_02098	vraR	BSU33080
PerR	SAOUHSC_02107	-
PerR	SAOUHSC_02106	-
PerR	SAOUHSC_02108	ftnA
PerR	SAOUHSC_02110	-
PerR	SAOUHSC_02140	ppaC	BSU40550
PerR	SAOUHSC_02371	coaA
PerR	SAOUHSC_02381	dps	BSU30650
PerR	SAOUHSC_02417	-	BSU01540
PerR	SAOUHSC_02436	-
PerR	SAOUHSC_02582	fdhA	BSU12160
PerR	SAOUHSC_02581	-	BSU27230
PerR	SAOUHSC_02704	-	BSU04540
PerR	SAOUHSC_02851	cidA
PerR	SAOUHSC_02850	cidB
PerR	SAOUHSC_02849	cidC	BSU04340

## Sheet: legend
transcription factor	Transcription factors considered in the analysis of TF binding sites (all TFs listed for S. aureus N315 in the RegPrecise database v2.1plus WalR and GraR)
target gene locus	Locustags of all genes belonging to the transcription units downstream of promoter up-shifts associated with a transcription factor, i.e. possessing a predicted (MAST search) and/or known target site
target gene name	Common gene name if it exists.
data source (for previously known targets) (Table S9.A)	(1) RegPrecise database v2.1 (Ravcheev et al., 2011; PMID: 21531804)
	(2) Dubrac et al., 2007; PMID: 17827301
	(3) Delaune et al., 2012; PMID: 22825451
	(4) Falord et al., 2011; PMID: 21765893
orthologous B. subtilis gene (Table S9.B)	Locustag of the orthologous B. subtilis gene if it exists. Orthologous genes of B. subtilis 168 were assigned using the Entrez Gene Plot function (http://www.ncbi.nlm.nih.gov/sutils/geneplot.cgi);
orthologous B. subtilis TF (Table S9.B)	B. subtilis TF known to regulate the gene in column D (http://www.subtiwiki.uni-goettingen.de) if it has a similar function as the S. aureus TF (column A). The comparison was made for TF regulons with at least 20 target genes in both organisms.
