# Supplementary material for: Staphylococcus aureus Transcriptome Architecture: From Laboratory to Infection-Mimicking Conditions
Source: PLoS Genet. 2016 Apr 1;12(4):e1005962. doi: 10.1371/journal.pgen.1005962 (PMC4818034; doi:10.1371/journal.pgen.1005962)
Supplement: S10 Table — (XLSX) [file pgen.1005962.s012.xlsx]

## Sheet: Table S10
Table S10. List of up-regulated regions in the rho-deletion mutant
Cond	Strand	Start	End	Length	RhoDepTerm.id	RhoDepTerm.RhoVsWt	RhoUpRegulatedGene.LocusTag	RhoUpRegulatedGene.RhoVsWt	WithUpstreamNT.LocusTag	WithUpstreamNT.Name	WithUpstreamNTPT.LocusTag	WithUpstreamNTPT.Name	GBoverlap	ASGBoveralp
RPMI.expo	1	36687	43925	7239	na	0	na	0	na	na	na	na	3597	2153
RPMI.expo	1	44524	48328	3805	na	0	na	0	na	na	na	na	878	2299
RPMI.expo	1	67015	69275	2261	na	0	na	0	na	na	na	na	90	1886
RPMI.expo	1	107509	111874	4366	na	0	na	0	na	na	na	na	1545	2342
RPMI.expo	1	159240	162956	3717	na	0	na	0	na	na	na	na	0	3416
RPMI.expo	1	188803	190533	1731	na	0	na	0	na	na	na	na	4	1330
RPMI.expo	1	211685	222104	10420	na	0	SAOUHSC_00192	4.1114125	na	na	na	na	1911	7788
RPMI.expo	1	225472	227947	2476	na	0	na	0	na	na	na	na	28	1853
RPMI.expo	1	271525	273255	1731	na	0	na	0	na	na	na	na	0	1524
RPMI.expo	1	316490	318985	2496	na	0	na	0	na	na	na	na	93	2028
RPMI.expo	1	349555	356895	7341	na	0	na	0	na	na	na	na	12	6624
RPMI.expo	1	362577	364868	2292	na	0	na	0	na	na	na	na	612	843
RPMI.expo	1	384218	388617	4400	na	0	na	0	na	na	na	na	585	2184
RPMI.expo	1	402425	404748	2324	na	0	SAOUHSC_00399	3.27734062500001	na	na	na	na	2187	0
RPMI.expo	1	673677	675917	2241	na	0	na	0	na	na	na	na	15	1835
RPMI.expo	1	757487	758708	1222	D317	3.068	SAOUHSC_00778	4.627546875	na	na	na	na	1061	144
RPMI.expo	1	789362	792180	2819	na	0	na	0	na	na	na	na	678	1200
RPMI.expo	1	795907	798980	3074	na	0	SAOUHSC_00813	3.48965625	na	na	na	na	2496	0
RPMI.expo	1	862955	864850	1896	na	0	na	0	na	na	na	na	0	1555
RPMI.expo	1	893334	893483	150	D401	1.8456	na	0	na	na	na	na	9	87
RPMI.expo	1	940118	941185	1068	na	0	na	0	na	na	na	na	0	877
RPMI.expo	1	967947	969027	1081	na	0	na	0	na	na	na	na	0	783
RPMI.expo	1	1070474	1072267	1794	na	0	SAOUHSC_01110	2.234371875	na	na	na	na	330	454
RPMI.expo	1	1073024	1075226	2203	na	0	SAOUHSC_01114	2.66600625	na	na	na	na	1005	186
RPMI.expo	1	1075387	1077967	2581	na	0	na	0	na	na	na	na	0	1317
RPMI.expo	1	1251881	1253712	1832	na	0	na	0	na	na	na	na	0	1040
RPMI.expo	1	1309987	1317004	7018	na	0	new_1309987_1310160_1	2.5680125	na	na	na	na	6312	0
RPMI.expo	1	1321224	1325824	4601	na	0	na	0	na	na	na	na	0	4106
RPMI.expo	1	1328500	1332585	4086	na	0	na	0	na	na	na	na	0	3718
RPMI.expo	1	1357383	1374405	17023	na	0	na	0	na	na	na	na	176	14638
RPMI.expo	1	1385858	1392110	6253	na	0	na	0	na	na	na	na	0	6253
RPMI.expo	1	1403436	1410674	7239	na	0	na	0	na	na	na	na	0	6138
RPMI.expo	1	1432761	1433248	488	na	0	na	0	na	na	na	na	0	443
RPMI.expo	1	1433475	1434792	1318	na	0	na	0	na	na	na	na	0	792
RPMI.expo	1	1438388	1442720	4333	na	0	na	0	na	na	na	na	0	3706
RPMI.expo	1	1449812	1450878	1067	na	0	na	0	na	na	na	na	138	707
RPMI.expo	1	1455150	1457050	1901	na	0	na	0	na	na	na	na	0	1750
RPMI.expo	1	1458822	1462788	3967	na	0	na	0	na	na	na	na	0	3391
RPMI.expo	1	1464313	1502976	38664	na	0	na	0	na	na	na	na	105	35599
RPMI.expo	1	1503345	1503987	643	na	0	na	0	na	na	na	na	18	628
RPMI.expo	1	1507629	1513622	5994	na	0	SAOUHSC_01582	1.2625625	na	na	na	na	869	4779
RPMI.expo	1	1516367	1519100	2734	na	0	SAOUHSC_01590	1.23448125	na	na	na	na	507	1881
RPMI.expo	1	1520005	1521636	1632	D667	2.02085	na	0	na	na	na	na	226	1005
RPMI.expo	1	1526210	1529281	3072	na	0	na	0	na	na	na	na	0	3056
RPMI.expo	1	1531089	1532512	1424	na	0	na	0	na	na	na	na	0	1134
RPMI.expo	1	1532738	1538005	5268	D675	1.22665	SAOUHSC_01608	1.53456875	na	na	na	na	93	4761
RPMI.expo	1	1538178	1539317	1140	na	0	na	0	na	na	na	na	0	1140
RPMI.expo	1	1539657	1539944	288	na	0	na	0	na	na	na	na	0	288
RPMI.expo	1	1540116	1541190	1075	na	0	na	0	na	na	na	na	0	1060
RPMI.expo	1	1547137	1549360	2224	D679	1.21415	na	0	na	na	na	na	0	1631
RPMI.expo	1	1550180	1551230	1051	D683	1.4064	na	0	na	na	na	na	4	831
RPMI.expo	1	1552849	1560257	7409	na	0	na	0	na	na	na	na	0	6962
RPMI.expo	1	1563780	1564642	863	na	0	na	0	na	na	na	na	0	682
RPMI.expo	1	1573028	1574602	1575	na	0	na	0	na	na	na	na	0	1443
RPMI.expo	1	1577652	1579263	1612	na	0	na	0	na	na	na	na	0	1359
RPMI.expo	1	1583058	1585281	2224	na	0	na	0	na	na	na	na	0	1909
RPMI.expo	1	1596165	1599021	2857	na	0	na	0	na	na	na	na	0	2210
RPMI.expo	1	1600347	1605839	5493	D708	2.4261	na	0	na	na	na	na	11	5162
RPMI.expo	1	1607334	1620178	12845	na	0	na	0	na	na	na	na	270	10970
RPMI.expo	1	1628890	1635584	6695	na	0	na	0	na	na	na	na	1014	4709
RPMI.expo	1	1647760	1649745	1986	na	0	na	0	na	na	na	na	0	1820
RPMI.expo	1	1662686	1664535	1850	na	0	na	0	na	na	na	na	111	1509
RPMI.expo	1	1690855	1692397	1543	na	0	na	0	na	na	na	na	0	1165
RPMI.expo	1	1693133	1693600	468	na	0	na	0	na	na	na	na	0	468
RPMI.expo	1	1694102	1704279	10178	na	0	na	0	na	na	na	na	219	8339
RPMI.expo	1	1714570	1720601	6032	na	0	na	0	na	na	na	na	22	5439
RPMI.expo	1	1721183	1722165	983	na	0	na	0	na	na	na	na	4	690
RPMI.expo	1	1723325	1724783	1459	D755	1.0034	na	0	na	na	na	na	0	1204
RPMI.expo	1	1728408	1729339	932	na	0	na	0	na	na	na	na	0	807
RPMI.expo	1	1729649	1733878	4230	na	0	na	0	na	na	na	na	151	3722
RPMI.expo	1	1749624	1750620	997	na	0	na	0	na	na	na	na	90	664
RPMI.expo	1	1752123	1754414	2292	na	0	na	0	na	na	na	na	0	1707
RPMI.expo	1	1766947	1770122	3176	na	0	na	0	na	na	na	na	0	2881
RPMI.expo	1	1770500	1771668	1169	na	0	na	0	na	na	na	na	0	843
RPMI.expo	1	1779289	1780186	898	na	0	na	0	na	na	na	na	0	502
RPMI.expo	1	1781907	1792800	10894	na	0	na	0	na	na	na	na	0	10148
RPMI.expo	1	1794385	1794608	224	D791	1.1222	na	0	na	na	na	na	0	162
RPMI.expo	1	1802256	1804257	2002	na	0	na	0	na	na	na	na	0	1503
RPMI.expo	1	1808087	1812129	4043	na	0	na	0	na	na	na	na	1551	1208
RPMI.expo	1	1821058	1823026	1969	na	0	na	0	na	na	na	na	15	1221
RPMI.expo	1	1823285	1826613	3329	na	0	na	0	na	na	na	na	0	2918
RPMI.expo	1	1830187	1832782	2596	na	0	na	0	na	na	na	na	0	1743
RPMI.expo	1	1834947	1848576	13630	na	0	na	0	na	na	na	na	360	11113
RPMI.expo	1	1850570	1862279	11710	na	0	na	0	na	na	na	na	540	9099
RPMI.expo	1	1872143	1872817	675	na	0	na	0	na	na	na	na	0	549
RPMI.expo	1	1884434	1886708	2275	na	0	new_1884611_1885552_1	2.6407625	new_1884611_1885552_1	S787	new_1884611_1885552_1	S787	89	1737
RPMI.expo	1	1887477	1897976	10500	na	0	na	0	na	na	na	na	363	7384
RPMI.expo	1	1907792	1909114	1323	na	0	na	0	na	na	na	na	0	1318
RPMI.expo	1	1914626	1916184	1559	na	0	na	0	na	na	na	na	0	1108
RPMI.expo	1	1919250	1923352	4103	na	0	na	0	na	na	na	na	0	3135
RPMI.expo	1	1924622	1963412	38791	na	0	na	0	na	na	na	na	21	34679
RPMI.expo	1	1969876	1970359	484	na	0	na	0	na	na	na	na	0	482
RPMI.expo	1	1979158	1979763	606	na	0	na	0	na	na	na	na	0	521
RPMI.expo	1	1983051	1988283	5233	D875	2.31655	na	0	na	na	na	na	12	4029
RPMI.expo	1	2001530	2003453	1924	na	0	na	0	na	na	na	na	1115	0
RPMI.expo	1	2005236	2007663	2428	na	0	na	0	na	na	na	na	16	2202
RPMI.expo	1	2010200	2012899	2700	na	0	na	0	na	na	na	na	0	2189
RPMI.expo	1	2016422	2018407	1986	na	0	na	0	na	na	na	na	402	1029
RPMI.expo	1	2019227	2027380	8154	na	0	SAOUHSC_02146	1.5374125	na	na	na	na	1605	5588
RPMI.expo	1	2029189	2032228	3040	na	0	na	0	na	na	na	na	198	2046
RPMI.expo	1	2034051	2064833	30783	na	0	SAOUHSC_02169	4.757246875	na	na	na	na	771	25806
RPMI.expo	1	2065161	2070265	5105	D912	2.66975	na	0	na	na	na	na	638	2946
RPMI.expo	1	2075582	2076595	1014	na	0	na	0	na	na	na	na	0	903
RPMI.expo	1	2077282	2079461	2180	na	0	na	0	na	na	na	na	1224	505
RPMI.expo	1	2083504	2088921	5418	na	0	na	0	na	na	na	na	359	3584
RPMI.expo	1	2096917	2103999	7083	D928	1.09175	na	0	na	na	new_2096962_2097246_1	S876	0	6009
RPMI.expo	1	2138261	2147835	9575	na	0	na	0	na	na	na	na	3353	5726
RPMI.expo	1	2154547	2155359	813	na	0	na	0	na	na	na	na	0	526
RPMI.expo	1	2159324	2164265	4942	na	0	na	0	na	na	na	na	34	4136
RPMI.expo	1	2166532	2167400	869	na	0	na	0	na	na	na	na	0	329
RPMI.expo	1	2175083	2175529	447	na	0	na	0	na	na	na	na	0	447
RPMI.expo	1	2177021	2180788	3768	na	0	na	0	na	na	na	na	0	3534
RPMI.expo	1	2181050	2182643	1594	na	0	na	0	na	na	na	na	0	1248
RPMI.expo	1	2184382	2188288	3907	na	0	na	0	na	na	na	na	0	3024
RPMI.expo	1	2192695	2193930	1236	na	0	na	0	na	na	na	na	0	972
RPMI.expo	1	2195398	2198556	3159	na	0	na	0	na	na	na	na	0	2516
RPMI.expo	1	2203456	2209356	5901	na	0	na	0	na	na	na	na	349	3703
RPMI.expo	1	2212041	2219568	7528	na	0	na	0	na	na	new_2212137_2212868_1	S931	274	4893
RPMI.expo	1	2226253	2232895	6643	na	0	na	0	na	na	na	na	0	6367
RPMI.expo	1	2234787	2237473	2687	na	0	na	0	na	na	na	na	0	2083
RPMI.expo	1	2245650	2252512	6863	na	0	na	0	na	na	na	na	5	5819
RPMI.expo	1	2269807	2280887	11081	na	0	na	0	na	na	na	na	0	9672
RPMI.expo	1	2282030	2284712	2683	na	0	na	0	na	na	na	na	0	1891
RPMI.expo	1	2287300	2290169	2870	na	0	SAOUHSC_02463	1.14953125	na	na	na	na	427	1671
RPMI.expo	1	2295953	2299337	3385	na	0	na	0	na	na	na	na	168	2781
RPMI.expo	1	2330157	2330374	218	na	0	na	0	na	na	na	na	0	161
RPMI.expo	1	2332044	2334958	2915	na	0	SAOUHSC_02528	1.156478125	new_2332340_2332849_1	S977	new_2332340_2332849_1	S977	1897	765
RPMI.expo	1	2338555	2340197	1643	na	0	na	0	na	na	na	na	1	1580
RPMI.expo	1	2341054	2344773	3720	na	0	na	0	na	na	na	na	7	3212
RPMI.expo	1	2347038	2348727	1690	na	0	na	0	na	na	na	na	0	1172
RPMI.expo	1	2349520	2355950	6431	D1030	2.23335	na	0	na	na	na	na	3652	1935
RPMI.expo	1	2358581	2361915	3335	na	0	na	0	na	na	na	na	0	2720
RPMI.expo	1	2363698	2366074	2377	na	0	na	0	na	na	na	na	16	2020
RPMI.expo	1	2371008	2377328	6321	na	0	na	0	na	na	na	na	0	5234
RPMI.expo	1	2382177	2383431	1255	na	0	na	0	na	na	na	na	5	971
RPMI.expo	1	2384404	2386117	1714	na	0	na	0	na	na	na	na	0	1413
RPMI.expo	1	2386665	2388545	1881	D1051	1.1039	na	0	na	na	na	na	23	1605
RPMI.expo	1	2389436	2401417	11982	D1053	1.9976	na	0	na	na	na	na	1681	8129
RPMI.expo	1	2402730	2403610	881	na	0	na	0	na	na	na	na	0	687
RPMI.expo	1	2404294	2409333	5040	na	0	SAOUHSC_A02483	1.09321875	na	na	na	na	188	4289
RPMI.expo	1	2412097	2413844	1748	na	0	na	0	na	na	na	na	21	1601
RPMI.expo	1	2416585	2419539	2955	na	0	na	0	na	na	na	na	21	2580
RPMI.expo	1	2420206	2424095	3890	D1070	1.5768	na	0	na	na	na	na	274	3134
RPMI.expo	1	2425561	2427986	2426	na	0	SAOUHSC_02639	1.370321875	na	na	na	na	357	1721
RPMI.expo	1	2431086	2434754	3669	D1075	1.3199	na	0	na	na	new_2431129_2431632_1	S1024	0	3078
RPMI.expo	1	2437257	2438371	1115	na	0	na	0	na	na	na	na	0	640
RPMI.expo	1	2439382	2443149	3768	D1080	1.38515	na	0	na	na	na	na	116	3198
RPMI.expo	1	2454580	2475568	20989	na	0	SAOUHSC_02669	1.231075	na	na	na	na	2132	16302
RPMI.expo	1	2476765	2479192	2428	na	0	na	0	na	na	na	na	0	1693
RPMI.expo	1	2482970	2484496	1527	na	0	na	0	na	na	na	na	3	1414
RPMI.expo	1	2485588	2498400	12813	na	0	na	0	na	na	na	na	4167	6751
RPMI.expo	1	2499035	2502590	3556	na	0	na	0	na	na	na	na	0	3032
RPMI.expo	1	2506753	2507462	710	D1114	1.14035	na	0	na	na	na	na	7	474
RPMI.expo	1	2508181	2509265	1085	na	0	na	0	na	na	na	na	0	807
RPMI.expo	1	2516613	2527376	10764	na	0	na	0	na	na	na	na	1836	7546
RPMI.expo	1	2529142	2534901	5760	na	0	na	0	na	na	na	na	138	4356
RPMI.expo	1	2535568	2537315	1748	na	0	na	0	na	na	na	na	5	1549
RPMI.expo	1	2548386	2550080	1695	na	0	na	0	na	na	na	na	0	1005
RPMI.expo	1	2553520	2555182	1663	na	0	SAOUHSC_A02635	1.017321875	na	na	na	na	124	1119
RPMI.expo	1	2556546	2565359	8814	na	0	SAOUHSC_02782	1.1535875	na	na	na	na	183	7473
RPMI.expo	1	2567341	2577613	10273	na	0	SAOUHSC_02794	1.833784375	na	na	na	na	1320	7394
RPMI.expo	1	2579377	2591137	11761	na	0	na	0	na	na	na	na	0	10001
RPMI.expo	1	2591685	2595234	3550	na	0	na	0	new_2591081_2591610_1	S1095	new_2591081_2591610_1	S1095	0	2687
RPMI.expo	1	2595969	2598056	2088	D1160	1.69785	na	0	na	na	na	na	0	1680
RPMI.expo	1	2603398	2605542	2145	na	0	na	0	na	na	na	na	0	1902
RPMI.expo	1	2623084	2627398	4315	na	0	na	0	na	na	na	na	0	3646
RPMI.expo	1	2627640	2628010	371	D1180	1.90895	na	0	na	na	na	na	1	0
RPMI.expo	1	2632757	2641195	8439	D1182	1.70325	na	0	na	na	na	na	2106	5385
RPMI.expo	1	2641835	2644755	2921	D1187	1.05985	na	0	na	na	na	na	6	2313
RPMI.expo	1	2648125	2656937	8813	D1191	1.6544	na	0	na	na	na	na	0	8099
RPMI.expo	1	2659430	2660667	1238	na	0	na	0	na	na	na	na	0	489
RPMI.expo	1	2661470	2663418	1949	na	0	na	0	na	na	na	na	138	1185
RPMI.expo	1	2672962	2676457	3496	na	0	na	0	na	na	na	na	0	2614
RPMI.expo	1	2678232	2679231	1000	na	0	na	0	na	na	na	na	0	652
RPMI.expo	1	2696660	2701467	4808	na	0	na	0	na	na	na	na	14	3858
RPMI.expo	1	2706129	2721147	15019	na	0	na	0	na	na	na	na	1863	11070
RPMI.expo	1	2725849	2736096	10248	na	0	na	0	na	na	na	na	459	7968
RPMI.expo	1	2748935	2761070	12136	na	0	na	0	na	na	na	na	0	11739
RPMI.expo	1	2764320	2768241	3922	na	0	na	0	na	na	na	na	0	3118
RPMI.expo	1	2769454	2774038	4585	na	0	na	0	na	na	na	na	24	3710
RPMI.expo	1	2780028	2795477	15450	na	0	na	0	na	na	na	na	240	13516
RPMI.expo	1	2813331	2816930	3600	na	0	na	0	na	na	na	na	0	2736
RPMI.expo	1	2817292	2818358	1067	na	0	na	0	na	na	na	na	0	1067
RPMI.expo	1	2818533	2820977	2445	na	0	na	0	na	na	na	na	0	2060
RPMI.expo	-1	32	655	624	na	0	na	0	na	na	na	na	0	139
RPMI.expo	-1	2888	4174	1287	na	0	na	0	na	na	na	na	0	907
RPMI.expo	-1	10655	12487	1833	na	0	na	0	na	na	na	na	0	1515
RPMI.expo	-1	12644	17383	4740	na	0	na	0	na	na	na	na	0	3297
RPMI.expo	-1	24256	26189	1934	na	0	na	0	na	na	na	na	0	1247
RPMI.expo	-1	27927	36559	8633	D15	1.79325	na	0	na	na	na	na	615	7100
RPMI.expo	-1	38229	41285	3057	na	0	na	0	na	na	na	na	5	2868
RPMI.expo	-1	43805	58931	15127	na	0	na	0	new_58617_60971_-1	S22	new_58617_60971_-1	S22	2299	10490
RPMI.expo	-1	61060	63640	2581	na	0	na	0	na	na	na	na	0	2436
RPMI.expo	-1	65939	72089	6151	na	0	na	0	na	na	na	na	2649	2454
RPMI.expo	-1	74986	75455	470	D28	1.52405	na	0	na	na	na	na	56	0
RPMI.expo	-1	91048	99578	8531	na	0	na	0	na	na	na	na	49	7468
RPMI.expo	-1	102104	104814	2711	na	0	na	0	na	na	na	na	247	2061
RPMI.expo	-1	108657	135550	26894	na	0	na	0	na	na	na	na	1195	22794
RPMI.expo	-1	137016	156103	19088	na	0	na	0	na	na	na	na	204	16163
RPMI.expo	-1	169248	180209	10962	na	0	na	0	na	na	na	na	282	9924
RPMI.expo	-1	181923	188743	6821	na	0	na	0	na	na	na	na	84	6426
RPMI.expo	-1	190257	201153	10897	na	0	na	0	na	na	na	na	638	8989
RPMI.expo	-1	205325	208361	3037	na	0	na	0	na	na	na	na	0	2432
RPMI.expo	-1	208994	212203	3210	na	0	na	0	na	na	na	na	345	2431
RPMI.expo	-1	227780	228659	880	na	0	na	0	na	na	na	na	0	286
RPMI.expo	-1	229221	229526	306	na	0	na	0	na	na	na	na	0	96
RPMI.expo	-1	231115	240389	9275	na	0	na	0	na	na	na	na	26	7791
RPMI.expo	-1	243079	245217	2139	na	0	na	0	na	na	na	na	0	1469
RPMI.expo	-1	250559	253292	2734	na	0	na	0	na	na	na	na	0	2439
RPMI.expo	-1	256067	258290	2224	na	0	na	0	na	na	na	na	5	2056
RPMI.expo	-1	263412	264427	1016	na	0	na	0	na	na	na	na	0	621
RPMI.expo	-1	266273	267589	1317	na	0	na	0	na	na	na	na	0	993
RPMI.expo	-1	273102	294585	21484	na	0	na	0	na	na	na	na	895	18556
RPMI.expo	-1	298789	299481	693	na	0	na	0	na	na	na	na	0	183
RPMI.expo	-1	300133	300620	488	na	0	SAOUHSC_A00283	1.3017125	na	na	na	na	234	240
RPMI.expo	-1	303480	305635	2156	na	0	na	0	na	na	na	na	0	1877
RPMI.expo	-1	318545	322754	4210	na	0	na	0	na	na	na	na	195	3714
RPMI.expo	-1	328988	331305	2318	na	0	na	0	na	na	na	na	0	2067
RPMI.expo	-1	333504	335215	1712	na	0	na	0	na	na	na	na	0	1686
RPMI.expo	-1	336648	341692	5045	D119	1.4321	na	0	na	na	na	na	1	4717
RPMI.expo	-1	343216	346214	2999	D122	1.24605	na	0	na	na	na	na	21	2386
RPMI.expo	-1	347323	347693	371	na	0	na	0	na	na	na	na	5	0
RPMI.expo	-1	356656	358947	2292	na	0	na	0	na	na	na	na	0	1879
RPMI.expo	-1	361960	368433	6474	na	0	SAOUHSC_00360	1.30771875	na	na	na	na	2268	2388
RPMI.expo	-1	371906	375301	3396	na	0	new_374611_375299_-1	3.08860625	na	na	na	na	1389	858
RPMI.expo	-1	383878	402450	18573	na	0	na	0	na	na	na	na	2603	9165
RPMI.expo	-1	404681	409352	4672	na	0	na	0	na	na	na	na	309	3648
RPMI.expo	-1	412545	417852	5308	na	0	na	0	new_418311_418466_-1	S134	new_418311_418466_-1	S134	0	4191
RPMI.expo	-1	420034	420793	760	na	0	na	0	na	na	na	na	0	447
RPMI.expo	-1	421006	427525	6520	na	0	na	0	na	na	na	na	0	5724
RPMI.expo	-1	429127	430194	1068	na	0	na	0	na	na	na	na	0	871
RPMI.expo	-1	433160	444100	10941	na	0	na	0	na	na	na	na	0	9762
RPMI.expo	-1	454391	456714	2324	na	0	na	0	na	na	na	na	0	1957
RPMI.expo	-1	457828	461780	3953	na	0	SAOUHSC_00460	1.738409375	na	na	na	na	156	3349
RPMI.expo	-1	464538	465826	1289	na	0	na	0	na	na	na	na	0	1156
RPMI.expo	-1	468974	469668	695	na	0	na	0	na	na	na	na	0	484
RPMI.expo	-1	472919	479647	6729	na	0	na	0	na	na	na	na	0	6495
RPMI.expo	-1	479804	480701	898	na	0	na	0	na	na	na	na	0	790
RPMI.expo	-1	503009	508326	5318	na	0	na	0	na	na	na	na	162	4535
RPMI.expo	-1	512872	516639	3768	na	0	na	0	na	na	na	na	0	3570
RPMI.expo	-1	535972	543924	7953	D212	1.1972	na	0	na	na	na	na	17	6578
RPMI.expo	-1	546141	547936	1796	na	0	SAOUHSC_A00526	1.77288125	na	na	na	na	258	1346
RPMI.expo	-1	548249	551387	3139	na	0	na	0	na	na	na	na	0	2773
RPMI.expo	-1	551861	553053	1193	na	0	na	0	na	na	na	na	0	1193
RPMI.expo	-1	555094	556504	1411	na	0	na	0	na	na	na	na	0	1293
RPMI.expo	-1	566575	568931	2357	na	0	na	0	na	na	new_568427_569190_-1	S202	0	2354
RPMI.expo	-1	572025	574082	2058	na	0	na	0	na	na	na	na	0	1806
RPMI.expo	-1	578747	579369	623	na	0	na	0	na	na	na	na	0	152
RPMI.expo	-1	580133	580967	835	na	0	na	0	na	na	na	na	0	831
RPMI.expo	-1	584797	601384	16588	D242	1.63885	na	0	na	na	na	na	0	13326
RPMI.expo	-1	603677	607776	4100	na	0	na	0	na	na	na	na	0	3122
RPMI.expo	-1	613560	623399	9840	D254	1.4718	na	0	na	na	new_623187_623355_-1	S233	669	8149
RPMI.expo	-1	628674	629740	1067	D258	1.2713	na	0	na	na	na	na	7	765
RPMI.expo	-1	631690	634483	2794	na	0	na	0	na	na	na	na	0	2564
RPMI.expo	-1	642760	646315	3556	na	0	na	0	na	na	na	na	0	3201
RPMI.expo	-1	651045	657144	6100	na	0	na	0	na	na	na	na	0	5273
RPMI.expo	-1	660396	665287	4892	na	0	na	0	na	na	na	na	0	3634
RPMI.expo	-1	670782	671424	643	na	0	na	0	na	na	na	na	0	494
RPMI.expo	-1	676276	679210	2935	na	0	na	0	na	na	na	na	0	2929
RPMI.expo	-1	680064	685551	5488	na	0	na	0	na	na	na	na	0	4985
RPMI.expo	-1	687221	687948	728	na	0	na	0	na	na	na	na	0	524
RPMI.expo	-1	689195	695530	6336	na	0	na	0	na	na	na	na	174	5448
RPMI.expo	-1	696767	702398	5632	na	0	na	0	na	na	na	na	2631	2004
RPMI.expo	-1	705139	709453	4315	na	0	na	0	na	na	na	na	0	4017
RPMI.expo	-1	719014	720061	1048	na	0	na	0	na	na	na	na	0	1031
RPMI.expo	-1	730725	733627	2903	na	0	na	0	na	na	na	na	0	2740
RPMI.expo	-1	736436	738234	1799	na	0	na	0	na	na	na	na	519	882
RPMI.expo	-1	746690	749267	2578	na	0	na	0	na	na	na	na	0	2011
RPMI.expo	-1	752435	772149	19715	D322	2.1367	na	0	na	na	na	na	159	16106
RPMI.expo	-1	791074	793348	2275	na	0	na	0	na	na	na	na	0	1572
RPMI.expo	-1	795555	798142	2588	na	0	na	0	na	na	na	na	0	1965
RPMI.expo	-1	798708	800998	2291	D340	2.4749	na	0	na	na	new_801472_801555_-1	S338	0	1339
RPMI.expo	-1	807396	808461	1066	na	0	na	0	na	na	na	na	7	830
RPMI.expo	-1	809366	816485	7120	na	0	na	0	na	na	na	na	33	5138
RPMI.expo	-1	823238	826617	3380	na	0	na	0	na	na	na	na	315	2465
RPMI.expo	-1	831398	833553	2156	na	0	na	0	na	na	na	na	0	1957
RPMI.expo	-1	840544	841696	1153	na	0	na	0	na	na	na	na	0	597
RPMI.expo	-1	842873	845623	2751	na	0	na	0	na	na	na	na	0	2211
RPMI.expo	-1	855963	860311	4349	na	0	na	0	na	na	na	na	0	3564
RPMI.expo	-1	864516	875713	11198	na	0	na	0	na	na	na	na	0	10079
RPMI.expo	-1	876434	877328	895	na	0	na	0	na	na	na	na	0	526
RPMI.expo	-1	880191	890554	10364	D399	1.3015	na	0	na	na	na	na	870	8241
RPMI.expo	-1	893433	905548	12116	na	0	na	0	na	na	na	na	337	11188
RPMI.expo	-1	913644	918417	4774	na	0	na	0	na	na	na	na	0	4540
RPMI.expo	-1	922200	925676	3477	D416	1.05955	na	0	na	na	na	na	0	2838
RPMI.expo	-1	928249	930470	2222	na	0	na	0	na	na	na	na	0	1988
RPMI.expo	-1	932670	933785	1116	na	0	na	0	na	na	na	na	0	898
RPMI.expo	-1	934053	935655	1603	na	0	na	0	na	na	na	na	0	1587
RPMI.expo	-1	936832	938579	1748	na	0	na	0	na	na	na	na	0	1512
RPMI.expo	-1	938893	940024	1132	na	0	SAOUHSC_00963	1.169009375	na	na	na	na	548	219
RPMI.expo	-1	940698	942098	1401	na	0	new_941748_942863_-1	1.453259375	new_941748_942863_-1	S401	new_941748_942863_-1	S401	297	780
RPMI.expo	-1	942833	946331	3499	D426	2.68955	na	0	na	na	na	na	0	3026
RPMI.expo	-1	946607	950615	4009	D432	2.4365	na	0	na	na	na	na	384	2635
RPMI.expo	-1	951027	951805	779	D433	2.1879	na	0	na	na	na	na	88	552
RPMI.expo	-1	952746	955596	2851	na	0	na	0	na	na	na	na	0	2630
RPMI.expo	-1	958883	960968	2086	D436	1.0071	na	0	na	na	na	na	1478	0
RPMI.expo	-1	968605	968686	82	D441	1.02235	na	0	na	na	na	na	7	0
RPMI.expo	-1	970475	972596	2122	D443	1.5792	na	0	na	na	na	na	1	1194
RPMI.expo	-1	979247	980467	1221	na	0	na	0	na	na	na	na	0	1083
RPMI.expo	-1	995620	997161	1542	na	0	na	0	na	na	na	na	0	1118
RPMI.expo	-1	1006379	1006698	320	D456	2.2817	na	0	na	na	na	na	5	0
RPMI.expo	-1	1013182	1014144	963	na	0	na	0	na	na	na	na	0	653
RPMI.expo	-1	1014378	1014807	430	na	0	na	0	na	na	na	na	0	418
RPMI.expo	-1	1048641	1048841	201	na	0	na	0	na	na	na	na	0	201
RPMI.expo	-1	1050123	1050694	572	na	0	na	0	na	na	na	na	0	364
RPMI.expo	-1	1056462	1068425	11964	na	0	na	0	na	na	na	na	96	10343
RPMI.expo	-1	1072273	1073049	777	na	0	na	0	na	na	na	na	0	507
RPMI.expo	-1	1077695	1085612	7918	na	0	na	0	na	na	na	na	2169	3754
RPMI.expo	-1	1088081	1089573	1493	na	0	na	0	na	na	na	na	0	952
RPMI.expo	-1	1113924	1117147	3224	na	0	na	0	na	na	na	na	0	2963
RPMI.expo	-1	1131656	1132073	418	na	0	na	0	na	na	na	na	0	53
RPMI.expo	-1	1133369	1135932	2564	na	0	na	0	na	na	na	na	47	2294
RPMI.expo	-1	1140050	1142936	2887	D531	1.5101	na	0	na	na	na	na	0	2293
RPMI.expo	-1	1169037	1172805	3769	na	0	na	0	na	na	na	na	0	3105
RPMI.expo	-1	1219681	1225437	5757	na	0	na	0	na	na	na	na	11	5208
RPMI.expo	-1	1225808	1229772	3965	na	0	na	0	na	na	na	na	0	3529
RPMI.expo	-1	1231969	1237541	5573	na	0	na	0	na	na	na	na	0	4774
RPMI.expo	-1	1239568	1242420	2853	D563	1.8699	na	0	na	na	na	na	4	2478
RPMI.expo	-1	1244102	1252331	8230	na	0	na	0	na	na	na	na	0	3911
RPMI.expo	-1	1252571	1255561	2991	na	0	na	0	na	na	na	na	1190	1482
RPMI.expo	-1	1257538	1258978	1441	na	0	na	0	na	na	na	na	0	1379
RPMI.expo	-1	1263300	1265948	2649	na	0	na	0	na	na	na	na	0	2524
RPMI.expo	-1	1269828	1271201	1374	na	0	na	0	na	na	na	na	0	1080
RPMI.expo	-1	1271732	1273938	2207	na	0	SAOUHSC_01331	2.0611875	na	na	na	na	105	1424
RPMI.expo	-1	1275693	1276505	813	na	0	na	0	na	na	na	na	0	474
RPMI.expo	-1	1278365	1283815	5451	na	0	na	0	na	na	na	na	0	4945
RPMI.expo	-1	1285871	1288949	3079	na	0	na	0	na	na	na	na	0	2188
RPMI.expo	-1	1289108	1290717	1610	D595	1.5909	na	0	na	na	na	na	0	1227
RPMI.expo	-1	1298371	1302039	3669	na	0	na	0	na	na	na	na	0	2751
RPMI.expo	-1	1305733	1305898	166	D601	2.34	na	0	na	na	na	na	0	106
RPMI.expo	-1	1306123	1307683	1561	D603	1.67305	na	0	na	na	na	na	26	1263
RPMI.expo	-1	1334225	1345083	10859	na	0	na	0	na	na	na	na	0	9592
RPMI.expo	-1	1601372	1603772	2401	na	0	SAOUHSC_01691	2.220009375	na	na	na	na	2287	0
RPMI.expo	-1	1662667	1664156	1490	na	0	SAOUHSC_01764	2.068334375	na	na	na	na	1365	0
RPMI.expo	-1	1721995	1723452	1458	D756	1.1382	SAOUHSC_01817	2.264878125	na	na	new_1723426_1723517_-1	S721	99	1056
RPMI.expo	-1	1806570	1806752	183	D797	1.6371	na	0	na	na	na	na	0	0
RPMI.expo	-1	1814087	1815133	1047	na	0	na	0	na	na	na	na	0	0
RPMI.expo	-1	1826391	1830314	3924	D811	1.08605	na	0	na	na	na	na	0	3171
RPMI.expo	-1	1861564	1864552	2989	na	0	SAOUHSC_T00050	2.3074875	na	na	na	na	89	1329
RPMI.expo	-1	1963257	1966280	3024	na	0	na	0	na	na	na	na	201	2210
RPMI.expo	-1	2029245	2033498	4254	na	0	SAOUHSC_02167	2.279653125	na	na	na	na	2553	639
RPMI.expo	-1	2074351	2077851	3501	na	0	new_2077787_2077851_-1	3.493009375	na	na	na	na	2073	1049
RPMI.expo	-1	2104725	2106445	1721	na	0	na	0	na	na	na	na	0	1712
RPMI.expo	-1	2111583	2122952	11370	na	0	na	0	na	na	na	na	156	10508
RPMI.expo	-1	2221215	2224153	2939	na	0	na	0	na	na	na	na	0	2928
RPMI.expo	-1	2264414	2265548	1135	na	0	na	0	na	na	na	na	0	801
RPMI.expo	-1	2284508	2285999	1492	na	0	na	0	na	na	na	na	0	1287
RPMI.expo	-1	2351045	2356940	5896	na	0	na	0	na	na	na	na	891	4642
RPMI.expo	-1	2444886	2447057	2172	D1085	1.56005	na	0	na	na	na	na	1444	582
RPMI.expo	-1	2577726	2580796	3071	na	0	SAOUHSC_02802	2.415559375	na	na	na	na	2754	0
RPMI.expo	-1	2581895	2584451	2557	na	0	SAOUHSC_02803	2.663971875	na	na	na	na	2461	0
RPMI.expo	-1	2664372	2670233	5862	na	0	na	0	na	na	na	na	1500	3682
RPMI.expo	-1	2680369	2681436	1068	na	0	na	0	na	na	na	na	62	950
RPMI.expo	-1	2719506	2721165	1660	D1229	3.05045	na	0	na	na	na	na	0	1545
RPMI.expo	-1	2737218	2738964	1747	na	0	na	0	na	na	na	na	0	1671
RPMI.expo	-1	2775214	2776891	1678	na	0	na	0	na	na	na	na	0	1678
RPMI.expo	-1	2804370	2806097	1728	na	0	na	0	na	na	na	na	0	1489
RPMI.expo	-1	2808173	2811384	3212	na	0	na	0	na	na	na	na	240	2917
RPMI.t4	1	314246	316532	2287	na	0	new_314263_314325_1	2.502178125	na	na	na	na	2073	0
RPMI.t4	1	363852	364522	671	na	0	SAOUHSC_00354	2.061503125	na	na	na	na	612	0
RPMI.t4	1	386258	388527	2270	na	0	na	0	na	na	na	na	234	1206
RPMI.t4	1	391613	392417	805	na	0	SAOUHSC_00389	1.896609375	na	na	na	na	737	0
RPMI.t4	1	799987	800662	676	na	0	SAOUHSC_00818	1.805315625	na	na	na	na	629	0
RPMI.t4	1	939948	941185	1238	D423	1.60365	na	0	na	na	na	na	0	987
RPMI.t4	1	1070474	1072523	2050	na	0	SAOUHSC_01110	2.40555	na	na	na	na	546	454
RPMI.t4	1	1073024	1075655	2632	na	0	SAOUHSC_01114	2.445096875	na	na	na	na	1005	405
RPMI.t4	1	1252663	1253712	1050	na	0	na	0	na	na	na	na	0	785
RPMI.t4	1	1363010	1374641	11632	D628	1.4067	na	0	na	na	new_1363050_1363769_1	S597	412	9678
RPMI.t4	1	1433798	1434763	966	na	0	na	0	na	na	na	na	0	469
RPMI.t4	1	1441856	1442324	469	na	0	na	0	na	na	na	na	0	201
RPMI.t4	1	1443964	1444594	631	na	0	na	0	na	na	na	na	0	512
RPMI.t4	1	1458907	1462727	3821	na	0	na	0	na	na	na	na	0	3391
RPMI.t4	1	1465605	1486785	21181	na	0	na	0	na	na	na	na	0	20638
RPMI.t4	1	1487433	1494143	6711	na	0	na	0	na	na	na	na	105	5777
RPMI.t4	1	1494335	1502990	8656	na	0	na	0	na	na	na	na	4	7347
RPMI.t4	1	1508632	1514731	6100	na	0	na	0	na	na	na	na	0	5664
RPMI.t4	1	1514939	1515481	543	na	0	na	0	na	na	na	na	0	543
RPMI.t4	1	1537005	1537984	980	na	0	na	0	na	na	na	na	0	965
RPMI.t4	1	1538467	1538769	303	na	0	na	0	na	na	na	na	0	303
RPMI.t4	1	1546066	1549360	3295	na	0	na	0	na	na	na	na	0	2702
RPMI.t4	1	1554549	1556369	1821	na	0	na	0	na	na	na	na	0	1644
RPMI.t4	1	1556572	1558353	1782	na	0	na	0	na	na	na	na	0	1633
RPMI.t4	1	1584775	1585141	367	na	0	na	0	na	na	na	na	0	93
RPMI.t4	1	1608847	1611068	2222	na	0	na	0	na	na	na	na	170	1882
RPMI.t4	1	1611278	1618785	7508	na	0	na	0	na	na	na	na	0	6635
RPMI.t4	1	1636047	1636637	591	na	0	na	0	na	na	na	na	0	434
RPMI.t4	1	1646502	1649217	2716	na	0	na	0	na	na	na	na	0	2431
RPMI.t4	1	1692589	1696630	4042	na	0	na	0	na	na	na	na	0	3841
RPMI.t4	1	1698369	1700303	1935	na	0	na	0	na	na	na	na	0	1565
RPMI.t4	1	1714757	1720583	5827	na	0	na	0	na	na	na	na	4	5339
RPMI.t4	1	1723325	1724783	1459	na	0	na	0	na	na	na	na	0	1204
RPMI.t4	1	1768868	1770105	1238	na	0	na	0	na	na	na	na	0	1107
RPMI.t4	1	1821228	1823002	1775	na	0	na	0	na	na	na	na	0	1221
RPMI.t4	1	1836171	1842287	6117	na	0	na	0	na	na	na	na	0	5268
RPMI.t4	1	1853409	1853762	354	na	0	na	0	na	na	na	na	0	339
RPMI.t4	1	1859971	1861684	1714	na	0	na	0	na	na	na	na	0	929
RPMI.t4	1	1895178	1895769	592	na	0	na	0	na	na	na	na	0	340
RPMI.t4	1	1919505	1921507	2003	na	0	na	0	na	na	na	na	0	1728
RPMI.t4	1	1922786	1923338	553	na	0	na	0	na	na	na	na	0	214
RPMI.t4	1	1926356	1931688	5333	na	0	na	0	na	na	na	na	0	5083
RPMI.t4	1	1938647	1943272	4626	na	0	na	0	na	na	na	na	0	4491
RPMI.t4	1	1949748	1950591	844	na	0	na	0	na	na	na	na	0	739
RPMI.t4	1	1960832	1961471	640	na	0	new_1960585_1960960_1	1.05440625	na	na	new_1960962_1962644_1	S815	0	640
RPMI.t4	1	1962549	1963053	505	na	0	na	0	na	na	new_1960962_1962644_1	S815	0	335
RPMI.t4	1	1963229	1963412	184	na	0	na	0	na	na	na	na	21	22
RPMI.t4	1	1983051	1988367	5317	D875	1.9042	na	0	na	na	na	na	12	4092
RPMI.t4	1	2001547	2002104	558	na	0	na	0	na	na	na	na	0	0
RPMI.t4	1	2005270	2007663	2394	na	0	na	0	na	na	na	na	16	2168
RPMI.t4	1	2020400	2022521	2122	na	0	na	0	na	na	na	na	3	1847
RPMI.t4	1	2023715	2024884	1170	na	0	na	0	na	na	na	na	0	1170
RPMI.t4	1	2025262	2027360	2099	na	0	na	0	na	na	na	na	0	1627
RPMI.t4	1	2031705	2032108	404	na	0	SAOUHSC_02163	1.9911546875	na	na	na	na	198	0
RPMI.t4	1	2034051	2056518	22468	na	0	SAOUHSC_02169	5.085165625	na	na	na	na	558	19792
RPMI.t4	1	2056865	2057827	963	na	0	na	0	na	na	na	na	0	832
RPMI.t4	1	2058004	2059328	1325	na	0	na	0	na	na	na	na	213	974
RPMI.t4	1	2059568	2063267	3700	na	0	na	0	na	na	na	na	0	1944
RPMI.t4	1	2083521	2088921	5401	na	0	na	0	na	na	na	na	359	3584
RPMI.t4	1	2139893	2147818	7926	na	0	na	0	na	na	na	na	3353	4302
RPMI.t4	1	2178058	2179921	1864	na	0	na	0	na	na	na	na	0	1726
RPMI.t4	1	2197387	2198556	1170	na	0	na	0	na	na	na	na	0	925
RPMI.t4	1	2204323	2208994	4672	na	0	na	0	na	na	na	na	0	3289
RPMI.t4	1	2212789	2217542	4754	na	0	na	0	na	na	new_2212137_2212868_1	S931	252	3313
RPMI.t4	1	2218552	2219551	1000	na	0	na	0	na	na	na	na	5	315
RPMI.t4	1	2272272	2273973	1702	na	0	na	0	na	na	na	na	0	1452
RPMI.t4	1	2275638	2277871	2234	na	0	na	0	na	na	na	na	0	2205
RPMI.t4	1	2278885	2280495	1611	na	0	na	0	na	na	na	na	0	1229
RPMI.t4	1	2296429	2299160	2732	na	0	na	0	na	na	na	na	168	2294
RPMI.t4	1	2332758	2333398	641	na	0	na	0	new_2332340_2332849_1	S977	new_2332340_2332849_1	S977	142	338
RPMI.t4	1	2337586	2340213	2628	na	0	na	0	na	na	na	na	17	2525
RPMI.t4	1	2349520	2350903	1384	D1030	2.1146	na	0	na	na	na	na	0	1044
RPMI.t4	1	2359890	2361943	2054	na	0	na	0	na	na	na	na	0	1499
RPMI.t4	1	2370804	2371276	473	na	0	na	0	na	na	na	na	0	234
RPMI.t4	1	2382653	2383431	779	na	0	na	0	na	na	na	na	5	495
RPMI.t4	1	2395641	2398202	2562	na	0	na	0	na	na	na	na	0	2425
RPMI.t4	1	2405127	2409333	4207	na	0	na	0	na	na	na	na	0	3667
RPMI.t4	1	2455430	2456835	1406	na	0	na	0	na	na	na	na	0	1170
RPMI.t4	1	2460088	2472219	12132	na	0	na	0	na	na	na	na	0	11611
RPMI.t4	1	2485520	2498385	12866	na	0	na	0	na	na	na	na	4167	6751
RPMI.t4	1	2523464	2524819	1356	na	0	na	0	na	na	na	na	0	951
RPMI.t4	1	2525028	2525636	609	na	0	na	0	na	na	na	na	0	475
RPMI.t4	1	2532049	2533962	1914	na	0	na	0	na	na	na	na	0	1384
RPMI.t4	1	2548369	2550080	1712	na	0	na	0	na	na	na	na	0	1005
RPMI.t4	1	2556359	2565359	9001	na	0	SAOUHSC_02782	1.140703125	na	na	na	na	183	7473
RPMI.t4	1	2567307	2575021	7715	na	0	SAOUHSC_02794	1.177753125	na	na	na	na	576	6292
RPMI.t4	1	2593113	2595234	2122	na	0	na	0	na	na	na	na	0	1278
RPMI.t4	1	2596717	2598073	1357	na	0	na	0	na	na	na	na	0	932
RPMI.t4	1	2603568	2605484	1917	na	0	na	0	na	na	na	na	0	1723
RPMI.t4	1	2633080	2633789	710	na	0	na	0	na	na	na	na	0	346
RPMI.t4	1	2659073	2661683	2611	na	0	na	0	na	na	na	na	0	1527
RPMI.t4	1	2673778	2676443	2666	na	0	na	0	na	na	na	na	0	1799
RPMI.t4	1	2709325	2709965	641	na	0	na	0	na	na	na	na	0	252
RPMI.t4	1	2718964	2720289	1326	na	0	na	0	na	na	na	na	780	498
RPMI.t4	1	2727107	2734725	7619	na	0	na	0	new_2726580_2727151_1	S1165	new_2726580_2727151_1	S1165	0	6481
RPMI.t4	1	2735148	2735296	149	na	0	na	0	na	na	na	na	0	7
RPMI.t4	1	2753389	2755246	1858	na	0	na	0	na	na	na	na	0	1858
RPMI.t4	1	2756041	2758706	2666	na	0	na	0	na	na	na	na	0	2656
RPMI.t4	1	2769216	2774098	4883	na	0	SAOUHSC_02994	1.322771875	na	na	na	na	262	3710
RPMI.t4	1	2784278	2785584	1307	na	0	na	0	na	na	na	na	0	1307
RPMI.t4	1	2813416	2815199	1784	na	0	na	0	na	na	na	na	0	1278
RPMI.t4	-1	3277	3783	507	na	0	na	0	na	na	na	na	0	127
RPMI.t4	-1	9635	12487	2853	na	0	na	0	na	na	na	na	702	1549
RPMI.t4	-1	12678	15394	2717	na	0	na	0	na	na	na	na	0	1960
RPMI.t4	-1	21759	22211	453	na	0	na	0	na	na	na	na	0	408
RPMI.t4	-1	29477	30524	1048	na	0	na	0	na	na	na	na	0	659
RPMI.t4	-1	30854	34417	3564	na	0	SAOUHSC_00028	1.0851625	na	na	na	na	523	2799
RPMI.t4	-1	35248	36083	836	na	0	na	0	na	na	na	na	0	836
RPMI.t4	-1	43822	44634	813	na	0	SAOUHSC_00042	1.225403125	na	na	na	na	39	501
RPMI.t4	-1	45505	47660	2156	na	0	na	0	new_47596_47688_-1	S21	new_47596_47688_-1	S21	856	861
RPMI.t4	-1	49517	58625	9109	na	0	na	0	new_58617_60971_-1	S22	new_58617_60971_-1	S22	0	8183
RPMI.t4	-1	68174	71392	3219	na	0	na	0	na	na	na	na	873	1872
RPMI.t4	-1	93964	94954	991	na	0	na	0	na	na	na	na	0	991
RPMI.t4	-1	109002	112736	3735	na	0	na	0	na	na	na	na	957	2394
RPMI.t4	-1	113746	116017	2272	na	0	na	0	na	na	na	na	0	1049
RPMI.t4	-1	116259	128954	12696	na	0	na	0	na	na	na	na	0	12003
RPMI.t4	-1	142490	145427	2938	na	0	na	0	na	na	na	na	0	2710
RPMI.t4	-1	145723	146583	861	na	0	na	0	na	na	na	na	0	689
RPMI.t4	-1	191606	197889	6284	na	0	na	0	na	na	na	na	0	6172
RPMI.t4	-1	210969	213155	2187	na	0	na	0	new_212870_213823_-1	S61	new_212870_213823_-1	S61	345	1490
RPMI.t4	-1	237862	239318	1457	na	0	na	0	na	na	na	na	0	1433
RPMI.t4	-1	256084	258698	2615	na	0	na	0	na	na	na	na	0	2229
RPMI.t4	-1	276589	294619	18031	na	0	na	0	na	na	na	na	0	16739
RPMI.t4	-1	313734	314356	623	na	0	na	0	na	na	na	na	175	31
RPMI.t4	-1	318733	321564	2832	na	0	na	0	na	na	na	na	7	2524
RPMI.t4	-1	343216	345653	2438	na	0	na	0	na	na	na	na	0	2212
RPMI.t4	-1	345976	346214	239	na	0	na	0	na	na	na	na	21	0
RPMI.t4	-1	347323	347812	490	na	0	SAOUHSC_A00332	1.209740625	na	na	na	na	83	0
RPMI.t4	-1	356656	360494	3839	na	0	SAOUHSC_00347	1.5373265625	na	na	na	na	192	3030
RPMI.t4	-1	364409	365390	982	na	0	na	0	na	na	na	na	0	466
RPMI.t4	-1	372177	373193	1017	na	0	SAOUHSC_00367	1.22738125	na	na	na	na	29	756
RPMI.t4	-1	374195	375301	1107	na	0	new_374611_375299_-1	1.7582625	na	na	na	na	359	102
RPMI.t4	-1	385972	386351	380	na	0	na	0	na	na	na	na	0	222
RPMI.t4	-1	387818	408553	20736	na	0	na	0	na	na	na	na	716	13905
RPMI.t4	-1	413419	418328	4910	na	0	na	0	new_418311_418466_-1	S134	new_418311_418466_-1	S134	0	4554
RPMI.t4	-1	420434	420759	326	na	0	na	0	na	na	na	na	0	114
RPMI.t4	-1	423571	427678	4108	na	0	na	0	na	na	na	na	0	3445
RPMI.t4	-1	429127	430194	1068	na	0	na	0	na	na	na	na	0	871
RPMI.t4	-1	455352	456680	1329	na	0	na	0	na	na	na	na	0	1328
RPMI.t4	-1	458670	460828	2159	na	0	na	0	na	na	na	na	0	1839
RPMI.t4	-1	464538	465486	949	na	0	na	0	na	na	na	na	0	816
RPMI.t4	-1	487745	489014	1270	na	0	na	0	na	na	na	na	0	1093
RPMI.t4	-1	499033	501339	2307	na	0	na	0	na	na	na	na	1002	1199
RPMI.t4	-1	507871	508343	473	na	0	na	0	na	na	na	na	0	147
RPMI.t4	-1	538321	541816	3496	na	0	na	0	na	na	na	na	0	2791
RPMI.t4	-1	596600	597933	1334	na	0	na	0	na	na	na	na	0	1023
RPMI.t4	-1	696996	697281	286	na	0	na	0	na	na	na	na	0	114
RPMI.t4	-1	699140	702228	3089	na	0	SAOUHSC_00717	3.0983875	na	na	na	na	2631	0
RPMI.t4	-1	705139	709572	4434	na	0	na	0	na	na	na	na	0	4136
RPMI.t4	-1	712109	714077	1969	na	0	na	0	na	na	na	na	159	1714
RPMI.t4	-1	714250	715403	1154	na	0	na	0	na	na	na	na	0	1145
RPMI.t4	-1	715832	716916	1085	na	0	na	0	na	na	na	na	0	864
RPMI.t4	-1	718773	720095	1323	na	0	na	0	na	na	na	na	0	1059
RPMI.t4	-1	746456	748944	2489	na	0	na	0	na	na	na	na	0	1931
RPMI.t4	-1	752470	753517	1048	na	0	na	0	na	na	na	na	0	604
RPMI.t4	-1	788695	789455	761	na	0	na	0	na	na	na	na	0	282
RPMI.t4	-1	795818	797037	1220	na	0	na	0	na	na	na	na	0	995
RPMI.t4	-1	807785	808325	541	na	0	na	0	na	na	na	na	0	482
RPMI.t4	-1	809366	812252	2887	na	0	na	0	na	na	na	na	0	1789
RPMI.t4	-1	840544	842767	2224	na	0	na	0	na	na	na	na	0	1565
RPMI.t4	-1	869140	875696	6557	na	0	na	0	na	na	na	na	0	6392
RPMI.t4	-1	883010	888752	5743	na	0	na	0	na	na	na	na	870	4706
RPMI.t4	-1	899670	903236	3567	na	0	na	0	na	na	na	na	0	3304
RPMI.t4	-1	913644	913776	133	na	0	na	0	na	na	na	na	0	0
RPMI.t4	-1	922239	924554	2316	na	0	na	0	na	na	na	na	0	1991
RPMI.t4	-1	934078	935213	1136	na	0	na	0	na	na	na	na	0	1136
RPMI.t4	-1	946624	950632	4009	D432	2.1903	na	0	na	na	na	na	375	2635
RPMI.t4	-1	952746	954491	1746	na	0	na	0	na	na	na	na	0	1525
RPMI.t4	-1	979247	983731	4485	na	0	na	0	na	na	na	na	0	4343
RPMI.t4	-1	986222	986808	587	na	0	na	0	na	na	na	na	0	587
RPMI.t4	-1	1006379	1006698	320	D456	2.5486	na	0	na	na	na	na	5	0
RPMI.t4	-1	1013103	1014994	1892	na	0	na	0	na	na	na	na	0	1570
RPMI.t4	-1	1060476	1061285	810	na	0	na	0	na	na	na	na	0	810
RPMI.t4	-1	1062292	1062951	660	na	0	na	0	na	na	na	na	96	318
RPMI.t4	-1	1091993	1092429	437	na	0	na	0	na	na	na	na	0	334
RPMI.t4	-1	1092957	1093381	425	na	0	na	0	na	na	na	na	0	425
RPMI.t4	-1	1094255	1095727	1473	na	0	na	0	na	na	na	na	0	1473
RPMI.t4	-1	1115581	1117079	1499	na	0	na	0	na	na	na	na	0	1455
RPMI.t4	-1	1120755	1121312	558	na	0	na	0	na	na	na	na	0	558
RPMI.t4	-1	1139658	1139842	185	na	0	na	0	na	na	na	na	0	185
RPMI.t4	-1	1152069	1152422	354	na	0	na	0	na	na	na	na	0	354
RPMI.t4	-1	1168900	1171683	2784	na	0	na	0	na	na	na	na	0	2447
RPMI.t4	-1	1248668	1251753	3086	na	0	na	0	na	na	na	na	0	2350
RPMI.t4	-1	1271750	1272663	914	na	0	na	0	na	na	na	na	0	305
RPMI.t4	-1	1279062	1281639	2578	na	0	na	0	na	na	na	na	0	2320
RPMI.t4	-1	1284533	1285719	1187	na	0	na	0	na	na	na	na	0	1097
RPMI.t4	-1	1601372	1603789	2418	na	0	na	0	na	na	na	na	2304	0
RPMI.t4	-1	1662444	1664173	1730	na	0	SAOUHSC_01764	2.385165625	na	na	na	na	1586	0
RPMI.t4	-1	2029048	2033583	4536	na	0	SAOUHSC_02167	2.4760390625	na	na	na	na	2553	639
RPMI.t4	-1	2351045	2354679	3635	na	0	na	0	na	na	na	na	891	2405
RPMI.t4	-1	2555709	2556214	506	na	0	SAOUHSC_02781	1.703496875	na	na	na	na	192	86
RPMI.t4	-1	2666892	2669451	2560	na	0	na	0	na	na	na	na	0	2346
TSB.expo	1	9657	9733	77	D3	1.85505	na	0	na	na	na	na	12	0
TSB.expo	1	37333	42020	4688	na	0	na	0	na	na	na	na	3597	901
TSB.expo	1	108750	111200	2451	na	0	na	0	na	na	na	na	908	1102
TSB.expo	1	211685	221998	10314	na	0	SAOUHSC_00192	3.012859375	na	na	na	na	1911	7682
TSB.expo	1	271984	273306	1323	na	0	na	0	na	na	na	na	0	1119
TSB.expo	1	314263	316519	2257	na	0	new_314263_314325_1	1.686478125	na	na	na	na	2073	0
TSB.expo	1	350507	356776	6270	na	0	na	0	na	na	na	na	0	5714
TSB.expo	1	386275	388293	2019	na	0	na	0	na	na	na	na	0	1206
TSB.expo	1	402425	404871	2447	na	0	SAOUHSC_00399	2.40000625	na	na	na	na	2187	53
TSB.expo	1	674646	675866	1221	na	0	na	0	na	na	na	na	0	876
TSB.expo	1	790229	791500	1272	na	0	na	0	na	na	na	na	131	706
TSB.expo	1	795907	798980	3074	na	0	SAOUHSC_00813	2.417909375	na	na	na	na	2496	0
TSB.expo	1	863652	864850	1199	na	0	na	0	na	na	na	na	0	858
TSB.expo	1	1073024	1074091	1068	na	0	SAOUHSC_01114	2.111046875	na	na	na	na	849	0
TSB.expo	1	1321632	1324828	3197	na	0	na	0	na	na	na	na	0	3118
TSB.expo	1	1325185	1325588	404	na	0	na	0	na	na	na	na	0	404
TSB.expo	1	1330659	1332371	1713	na	0	na	0	na	na	na	na	0	1606
TSB.expo	1	1368926	1374353	5428	na	0	na	0	na	na	na	na	0	4459
TSB.expo	1	1405731	1410384	4654	na	0	na	0	na	na	na	na	0	4240
TSB.expo	1	1439680	1440081	402	na	0	na	0	na	na	na	na	0	402
TSB.expo	1	1440734	1441339	606	na	0	na	0	na	na	na	na	0	606
TSB.expo	1	1455218	1457033	1816	na	0	na	0	na	na	na	na	0	1733
TSB.expo	1	1459315	1462788	3474	na	0	na	0	na	na	na	na	0	3183
TSB.expo	1	1464449	1502976	38528	na	0	na	0	na	na	na	na	105	35565
TSB.expo	1	1503362	1503970	609	na	0	na	0	na	na	na	na	0	594
TSB.expo	1	1508054	1513286	5233	na	0	na	0	na	na	na	na	444	4443
TSB.expo	1	1520039	1521377	1339	D667	1.91885	na	0	na	na	na	na	0	1005
TSB.expo	1	1552866	1558982	6117	na	0	na	0	na	na	na	na	0	5791
TSB.expo	1	1603339	1605525	2187	na	0	na	0	na	na	na	na	0	1969
TSB.expo	1	1609510	1610542	1033	na	0	na	0	na	na	na	na	0	1014
TSB.expo	1	1611278	1619740	8463	na	0	na	0	na	na	na	na	0	7337
TSB.expo	1	1696244	1696597	354	na	0	na	0	na	na	na	na	0	216
TSB.expo	1	1701208	1704114	2907	na	0	SAOUHSC_A01723	1.075428125	na	na	na	na	67	2127
TSB.expo	1	1714910	1720583	5674	na	0	na	0	na	na	na	na	4	5186
TSB.expo	1	1768953	1770105	1153	na	0	na	0	na	na	na	na	0	1077
TSB.expo	1	1783386	1788414	5029	na	0	na	0	na	na	na	na	0	4757
TSB.expo	1	1791461	1792666	1206	na	0	na	0	na	na	na	na	0	1144
TSB.expo	1	1802256	1804239	1984	na	0	na	0	na	na	na	na	0	1503
TSB.expo	1	1808274	1812129	3856	na	0	SAOUHSC_01897	2.484746875	na	na	na	na	1551	1158
TSB.expo	1	1821313	1823002	1690	na	0	na	0	na	na	na	na	0	1221
TSB.expo	1	1825869	1826613	745	na	0	na	0	na	na	na	na	0	456
TSB.expo	1	1830850	1832496	1647	na	0	na	0	na	na	na	na	0	1130
TSB.expo	1	1836307	1847438	11132	na	0	na	0	na	na	na	na	108	9534
TSB.expo	1	1851522	1862262	10741	na	0	na	0	na	na	na	na	534	8158
TSB.expo	1	1884621	1886606	1986	na	0	new_1884611_1885552_1	1.427796875	new_1884611_1885552_1	S787	new_1884611_1885552_1	S787	0	1737
TSB.expo	1	1887936	1897231	9296	na	0	na	0	na	na	na	na	363	7352
TSB.expo	1	1915034	1916184	1151	na	0	na	0	na	na	na	na	0	1001
TSB.expo	1	1920117	1921864	1748	na	0	na	0	na	na	na	na	0	1488
TSB.expo	1	1924707	1950948	26242	na	0	na	0	na	na	na	na	0	25399
TSB.expo	1	1951142	1960263	9122	na	0	na	0	na	na	na	na	0	6517
TSB.expo	1	1960815	1963412	2598	na	0	new_1960585_1960960_1	1.498309375	na	na	new_1960962_1962644_1	S815	21	2225
TSB.expo	1	1983051	1987977	4927	D875	1.46265	na	0	na	na	na	na	12	3882
TSB.expo	1	2001513	2003769	2257	na	0	na	0	na	na	na	na	1401	0
TSB.expo	1	2006409	2007341	933	na	0	na	0	na	na	na	na	0	933
TSB.expo	1	2021063	2022521	1459	na	0	na	0	na	na	na	na	3	1202
TSB.expo	1	2024293	2027349	3057	na	0	na	0	na	na	na	na	0	2596
TSB.expo	1	2030124	2032211	2088	na	0	na	0	na	na	na	na	198	1229
TSB.expo	1	2034051	2064813	30763	na	0	SAOUHSC_02169	3.85145625	na	na	na	na	771	25806
TSB.expo	1	2065161	2070265	5105	D912	1.5758	na	0	na	na	na	na	638	2946
TSB.expo	1	2070805	2071474	670	D914	1.7044	na	0	na	na	na	na	0	486
TSB.expo	1	2075599	2078943	3345	na	0	na	0	na	na	na	na	723	2073
TSB.expo	1	2084337	2087291	2955	na	0	na	0	na	na	na	na	348	1832
TSB.expo	1	2099433	2103628	4196	na	0	na	0	na	na	na	na	0	3421
TSB.expo	1	2140284	2147230	6947	na	0	na	0	na	na	na	na	2785	3911
TSB.expo	1	2161636	2163791	2156	na	0	na	0	na	na	na	na	0	1515
TSB.expo	1	2178058	2180304	2247	na	0	na	0	na	na	na	na	0	2109
TSB.expo	1	2197115	2198539	1425	na	0	na	0	na	na	na	na	0	1197
TSB.expo	1	2203711	2204642	932	na	0	na	0	na	na	na	na	0	475
TSB.expo	1	2205258	2208994	3737	na	0	na	0	na	na	na	na	0	2541
TSB.expo	1	2212347	2217287	4941	na	0	na	0	na	na	new_2212137_2212868_1	S931	252	3209
TSB.expo	1	2226406	2230873	4468	na	0	na	0	na	na	na	na	0	4468
TSB.expo	1	2234906	2235817	912	na	0	na	0	na	na	na	na	0	911
TSB.expo	1	2236062	2237146	1085	na	0	na	0	na	na	na	na	0	909
TSB.expo	1	2257924	2261426	3503	na	0	na	0	na	na	na	na	0	3497
TSB.expo	1	2272952	2280887	7936	na	0	na	0	na	na	na	na	0	7089
TSB.expo	1	2332401	2335134	2734	na	0	na	0	new_2332340_2332849_1	S977	new_2332340_2332849_1	S977	1645	825
TSB.expo	1	2339694	2339909	216	na	0	na	0	na	na	na	na	0	216
TSB.expo	1	2342754	2344664	1911	na	0	na	0	na	na	na	na	0	1711
TSB.expo	1	2349520	2352253	2734	na	0	na	0	na	na	na	na	0	1935
TSB.expo	1	2359108	2361915	2808	na	0	na	0	na	na	na	na	0	2256
TSB.expo	1	2371790	2375322	3533	na	0	na	0	na	na	na	na	0	2957
TSB.expo	1	2375989	2376393	405	na	0	na	0	na	na	na	na	0	283
TSB.expo	1	2391850	2398202	6353	na	0	na	0	na	na	na	na	0	5344
TSB.expo	1	2405926	2409333	3408	na	0	na	0	na	na	na	na	0	2942
TSB.expo	1	2416602	2419522	2921	na	0	na	0	na	na	na	na	4	2580
TSB.expo	1	2439892	2443149	3258	na	0	na	0	na	na	na	na	93	2857
TSB.expo	1	2454631	2457209	2579	na	0	na	0	na	na	na	na	719	1170
TSB.expo	1	2458592	2474106	15515	na	0	SAOUHSC_02674	1.011565625	na	na	na	na	49	14154
TSB.expo	1	2486982	2489695	2714	na	0	na	0	na	na	na	na	1778	288
TSB.expo	1	2490161	2492996	2836	na	0	new_2490212_2490725_1	1.65335	na	na	na	na	1926	293
TSB.expo	1	2493323	2498400	5078	na	0	na	0	na	na	na	na	0	4987
TSB.expo	1	2499579	2502373	2795	na	0	na	0	na	na	na	na	0	2380
TSB.expo	1	2521849	2525483	3635	na	0	na	0	na	na	na	na	0	3211
TSB.expo	1	2529142	2534204	5063	na	0	na	0	na	na	na	na	138	3808
TSB.expo	1	2539376	2547820	8445	na	0	na	0	na	na	na	na	0	7913
TSB.expo	1	2556325	2565348	9024	D1150	1.24805	na	0	na	na	na	na	172	7473
TSB.expo	1	2567341	2570411	3071	na	0	SAOUHSC_02794	1.239659375	na	na	na	na	576	1811
TSB.expo	1	2573699	2574185	487	na	0	na	0	na	na	na	na	0	487
TSB.expo	1	2584426	2589187	4762	na	0	na	0	na	na	na	na	0	4292
TSB.expo	1	2589781	2590727	947	na	0	na	0	na	na	na	na	0	717
TSB.expo	1	2593130	2595234	2105	na	0	na	0	na	na	na	na	0	1278
TSB.expo	1	2596904	2599623	2720	na	0	na	0	na	na	na	na	1467	745
TSB.expo	1	2604027	2605473	1447	na	0	na	0	na	na	na	na	0	1272
TSB.expo	1	2627640	2628010	371	D1180	2.08135	na	0	na	na	na	na	1	0
TSB.expo	1	2636004	2638020	2017	na	0	na	0	na	na	na	na	0	2001
TSB.expo	1	2638911	2640777	1867	na	0	na	0	na	na	na	na	0	1867
TSB.expo	1	2641937	2645025	3089	na	0	na	0	na	na	na	na	192	2275
TSB.expo	1	2652324	2656916	4593	na	0	na	0	na	na	na	na	0	4378
TSB.expo	1	2673183	2676443	3261	na	0	na	0	na	na	na	na	0	2393
TSB.expo	1	2697884	2701620	3737	na	0	na	0	na	na	na	na	96	3201
TSB.expo	1	2705840	2711701	5862	na	0	na	0	na	na	na	na	0	5158
TSB.expo	1	2716771	2717852	1082	na	0	na	0	na	na	na	na	0	975
TSB.expo	1	2726410	2735296	8887	na	0	new_2726580_2727151_1	1.86919375	new_2726580_2727151_1	S1165	new_2726580_2727151_1	S1165	0	7509
TSB.expo	1	2749972	2759658	9687	na	0	na	0	na	na	na	na	0	9660
TSB.expo	1	2767006	2767747	742	na	0	na	0	na	na	na	na	0	459
TSB.expo	1	2769964	2774003	4040	na	0	na	0	na	na	na	na	0	3308
TSB.expo	1	2781388	2790116	8729	na	0	na	0	na	na	na	na	240	7610
TSB.expo	1	2792608	2795576	2969	na	0	na	0	na	na	na	na	0	2527
TSB.expo	1	2813433	2816095	2663	na	0	na	0	na	na	na	na	0	1884
TSB.expo	1	2816289	2816913	625	na	0	na	0	na	na	na	na	0	583
TSB.expo	-1	10655	12487	1833	na	0	na	0	na	na	na	na	0	1515
TSB.expo	-1	29647	35981	6335	na	0	na	0	na	na	na	na	615	4963
TSB.expo	-1	38246	40180	1935	na	0	na	0	na	na	na	na	0	1781
TSB.expo	-1	43690	58285	14596	na	0	na	0	new_58617_60971_-1	S22	new_58617_60971_-1	S22	2299	9976
TSB.expo	-1	66264	70797	4534	na	0	na	0	na	na	na	na	2637	1423
TSB.expo	-1	79539	92115	12577	na	0	na	0	na	na	na	na	192	11964
TSB.expo	-1	92496	99374	6879	na	0	na	0	na	na	na	na	0	6304
TSB.expo	-1	109069	111903	2835	na	0	na	0	na	na	na	na	957	1561
TSB.expo	-1	113499	114895	1397	na	0	na	0	na	na	na	na	0	965
TSB.expo	-1	115649	134428	18780	na	0	na	0	na	na	na	na	0	17414
TSB.expo	-1	137016	140276	3261	na	0	na	0	new_138934_140421_-1	S42	new_138934_140421_-1	S42	0	2364
TSB.expo	-1	141109	149286	8178	na	0	na	0	na	na	na	na	0	6593
TSB.expo	-1	150330	156137	5808	na	0	na	0	na	na	na	na	0	5808
TSB.expo	-1	169435	179699	10265	na	0	na	0	na	na	na	na	282	9360
TSB.expo	-1	182015	188131	6117	na	0	na	0	na	na	na	na	0	6059
TSB.expo	-1	190345	198960	8616	na	0	na	0	na	na	na	na	0	7883
TSB.expo	-1	205325	208667	3343	na	0	na	0	na	na	na	na	0	2738
TSB.expo	-1	211082	211727	646	na	0	SAOUHSC_00191	2.1831703125	na	na	na	na	345	0
TSB.expo	-1	231539	239845	8307	na	0	na	0	na	na	na	na	0	7333
TSB.expo	-1	256084	257355	1272	na	0	na	0	na	na	na	na	0	1121
TSB.expo	-1	274901	294466	19566	na	0	na	0	na	na	na	na	783	17197
TSB.expo	-1	303599	305635	2037	na	0	na	0	na	na	na	na	0	1877
TSB.expo	-1	318713	322737	4025	na	0	na	0	na	na	na	na	27	3697
TSB.expo	-1	336648	340774	4127	na	0	na	0	na	na	na	na	1	3838
TSB.expo	-1	343216	344225	1010	na	0	na	0	na	na	na	na	0	808
TSB.expo	-1	356656	358420	1765	na	0	na	0	na	na	na	na	0	1381
TSB.expo	-1	361994	365798	3805	na	0	na	0	na	na	na	na	1410	1357
TSB.expo	-1	366414	368042	1629	na	0	na	0	na	na	na	na	233	834
TSB.expo	-1	371906	373159	1254	D142	1.41345	na	0	na	na	na	na	0	756
TSB.expo	-1	384927	399254	14328	na	0	SAOUHSC_00396	1.47868125	na	na	na	na	1913	7953
TSB.expo	-1	401150	401566	417	na	0	na	0	na	na	na	na	0	417
TSB.expo	-1	405704	407142	1439	na	0	na	0	na	na	na	na	0	1366
TSB.expo	-1	413181	417818	4638	na	0	na	0	new_418311_418466_-1	S134	new_418311_418466_-1	S134	0	4191
TSB.expo	-1	424229	427321	3093	na	0	na	0	na	na	na	na	0	2717
TSB.expo	-1	433278	439595	6318	na	0	na	0	na	na	na	na	0	5964
TSB.expo	-1	439746	442774	3029	na	0	na	0	na	na	na	na	0	2568
TSB.expo	-1	454782	456000	1219	na	0	na	0	na	na	na	na	0	1219
TSB.expo	-1	457939	461338	3400	na	0	na	0	na	na	na	na	0	3080
TSB.expo	-1	473225	475873	2649	na	0	na	0	na	na	na	na	0	2649
TSB.expo	-1	476025	479256	3232	na	0	na	0	na	na	na	na	0	3232
TSB.expo	-1	536315	537090	776	na	0	na	0	na	na	na	na	0	776
TSB.expo	-1	546654	551693	5040	na	0	na	0	na	na	na	na	258	4224
TSB.expo	-1	552178	553223	1046	na	0	na	0	na	na	na	na	0	1046
TSB.expo	-1	566856	568795	1940	na	0	na	0	na	na	new_568427_569190_-1	S202	0	1939
TSB.expo	-1	584813	587087	2275	na	0	na	0	na	na	na	na	0	1692
TSB.expo	-1	590729	597933	7205	na	0	na	0	na	na	na	na	0	5735
TSB.expo	-1	598092	601384	3293	na	0	na	0	na	na	na	na	0	2694
TSB.expo	-1	613560	617109	3550	na	0	na	0	na	na	na	na	342	2742
TSB.expo	-1	631767	632783	1017	na	0	na	0	na	na	na	na	0	993
TSB.expo	-1	642905	646043	3139	na	0	na	0	na	na	na	na	0	2865
TSB.expo	-1	651045	654628	3584	na	0	na	0	na	na	na	na	0	3322
TSB.expo	-1	680100	681403	1304	na	0	na	0	na	na	na	na	0	1202
TSB.expo	-1	682105	684395	2291	na	0	na	0	na	na	na	na	0	1924
TSB.expo	-1	697200	697417	218	na	0	na	0	na	na	na	na	0	218
TSB.expo	-1	701043	702211	1169	na	0	SAOUHSC_00717	2.1194671875	na	na	na	na	782	0
TSB.expo	-1	705139	707974	2836	na	0	na	0	na	na	na	na	0	2544
TSB.expo	-1	730809	733712	2904	na	0	na	0	na	na	na	na	0	2825
TSB.expo	-1	752501	753942	1442	na	0	na	0	na	na	na	na	0	981
TSB.expo	-1	754719	755319	601	na	0	na	0	na	na	na	na	0	428
TSB.expo	-1	759989	762697	2709	na	0	na	0	na	na	na	na	0	2520
TSB.expo	-1	763213	772183	8971	na	0	na	0	na	na	na	na	29	7342
TSB.expo	-1	791074	792277	1204	na	0	na	0	na	na	na	na	0	763
TSB.expo	-1	797534	798261	728	na	0	na	0	na	na	na	na	0	396
TSB.expo	-1	798621	800556	1936	na	0	na	0	na	na	na	na	0	1262
TSB.expo	-1	810096	811521	1426	na	0	na	0	na	na	na	na	0	1294
TSB.expo	-1	811897	815856	3960	na	0	na	0	na	na	na	na	0	3212
TSB.expo	-1	823293	826345	3053	na	0	na	0	na	na	na	na	315	2247
TSB.expo	-1	832076	832397	322	na	0	na	0	na	na	na	na	0	322
TSB.expo	-1	832690	833043	354	na	0	na	0	na	na	na	na	0	247
TSB.expo	-1	856117	860192	4076	na	0	na	0	na	na	na	na	0	3495
TSB.expo	-1	869477	871021	1545	na	0	na	0	na	na	na	na	0	1545
TSB.expo	-1	871354	874659	3306	na	0	na	0	na	na	na	na	0	3306
TSB.expo	-1	881140	882802	1663	na	0	na	0	na	na	na	na	0	1461
TSB.expo	-1	884384	889721	5338	na	0	na	0	na	na	na	na	870	4243
TSB.expo	-1	893972	904987	11016	na	0	na	0	na	na	na	na	0	10669
TSB.expo	-1	913729	914048	320	na	0	na	0	na	na	na	na	0	232
TSB.expo	-1	922349	924724	2376	na	0	na	0	na	na	na	na	0	2161
TSB.expo	-1	938942	939565	624	na	0	new_939461_939565_-1	2.503415625	na	na	na	na	519	0
TSB.expo	-1	942833	944937	2105	na	0	na	0	na	na	na	na	0	1710
TSB.expo	-1	946624	948745	2122	na	0	na	0	na	na	na	na	10	1771
TSB.expo	-1	970475	971678	1204	na	0	na	0	na	na	na	na	0	813
TSB.expo	-1	979247	988984	9738	na	0	na	0	na	na	na	na	0	9580
TSB.expo	-1	1013320	1014110	791	na	0	na	0	na	na	na	na	0	507
TSB.expo	-1	1045462	1051510	6049	na	0	na	0	na	na	na	na	0	5482
TSB.expo	-1	1079256	1085068	5813	na	0	na	0	na	na	na	na	1729	3187
TSB.expo	-1	1088268	1088927	660	na	0	na	0	na	na	na	na	0	306
TSB.expo	-1	1114261	1117147	2887	na	0	na	0	na	na	na	na	0	2757
TSB.expo	-1	1169037	1170918	1882	na	0	na	0	na	na	na	na	0	1683
TSB.expo	-1	1220154	1220456	303	na	0	na	0	na	na	na	na	0	303
TSB.expo	-1	1232380	1233223	844	na	0	na	0	na	na	na	na	0	773
TSB.expo	-1	1245381	1250750	5370	na	0	na	0	na	na	na	na	0	2646
TSB.expo	-1	1263674	1264792	1119	na	0	na	0	na	na	na	na	0	1114
TSB.expo	-1	1279006	1282234	3229	na	0	na	0	na	na	na	na	0	2971
TSB.expo	-1	1285921	1288932	3012	na	0	na	0	na	na	na	na	0	2121
TSB.expo	-1	1289143	1290411	1269	na	0	na	0	na	na	na	na	0	1090
TSB.expo	-1	1305822	1305898	77	D601	1.78415	na	0	na	na	na	na	0	17
TSB.expo	-1	1313506	1315299	1794	na	0	na	0	na	na	na	na	0	1794
TSB.expo	-1	1336451	1343910	7460	na	0	na	0	na	na	na	na	0	6821
TSB.expo	-1	1601384	1603636	2253	na	0	SAOUHSC_01691	1.7863625	na	na	na	na	2148	0
TSB.expo	-1	1797261	1801941	4681	na	0	SAOUHSC_01889	1.4090625	na	na	na	na	3401	1002
TSB.expo	-1	1826374	1826982	609	na	0	na	0	na	na	na	na	0	316
TSB.expo	-1	1827142	1829549	2408	na	0	na	0	na	na	na	na	0	2144
TSB.expo	-1	1876204	1876333	130	D834	2.1867	na	0	na	na	na	na	2	8
TSB.expo	-1	1963480	1965226	1747	na	0	na	0	new_1964289_1965570_-1	S818	new_1964289_1965570_-1	S818	0	1316
TSB.expo	-1	2033095	2033498	404	na	0	SAOUHSC_02167	1.769690625	na	na	na	na	351	0
TSB.expo	-1	2075577	2077868	2292	na	0	new_2077787_2077851_-1	3.2490046875	na	na	na	na	2073	0
TSB.expo	-1	2093169	2093678	510	na	0	SAOUHSC_02260	2.356903125	na	na	na	na	135	0
TSB.expo	-1	2111539	2121286	9748	na	0	na	0	na	na	na	na	0	9260
TSB.expo	-1	2284524	2285183	660	na	0	na	0	na	na	na	na	0	471
TSB.expo	-1	2350977	2355478	4502	na	0	na	0	na	na	na	na	891	3192
TSB.expo	-1	2444072	2446768	2697	na	0	na	0	na	na	na	na	1444	1183
TSB.expo	-1	2577726	2580728	3003	na	0	SAOUHSC_02802	2.32323125	na	na	na	na	2754	0
TSB.expo	-1	2581310	2584383	3074	na	0	SAOUHSC_02803	2.4524109375	na	na	na	na	2973	0
TSB.expo	-1	2666908	2668907	2000	na	0	na	0	na	na	na	na	0	1821
TSB.expo	-1	2719506	2721165	1660	D1229	2.60855	na	0	na	na	na	na	0	1545
TSB.t4	1	37911	39375	1465	na	0	na	0	na	na	na	na	1006	323
TSB.t4	1	192849	195753	2905	na	0	SAOUHSC_00176	1.435353125	na	na	na	na	2902	0
TSB.t4	1	210784	211987	1204	na	0	na	0	na	na	na	na	507	345
TSB.t4	1	349028	356630	7603	D123	2.111	na	0	na	na	na	na	20	7049
TSB.t4	1	391630	392148	519	na	0	SAOUHSC_00389	1.2895234375	na	na	na	na	468	0
TSB.t4	1	422281	424096	1816	na	0	new_422281_422375_1	2.017078125	na	na	na	na	1721	0
TSB.t4	1	559709	559838	130	na	0	na	0	na	na	na	na	0	130
TSB.t4	1	614194	614326	133	na	0	na	0	na	na	na	na	0	0
TSB.t4	1	920789	920882	94	D411	1.9738	na	0	na	na	na	na	13	0
TSB.t4	1	938792	939041	250	na	0	na	0	na	na	na	na	0	112
TSB.t4	1	939387	939706	320	na	0	na	0	na	na	na	na	0	74
TSB.t4	1	939948	940781	834	D423	2.5586	na	0	na	na	na	na	0	774
TSB.t4	1	1089701	1090106	406	na	0	na	0	na	na	na	na	0	406
TSB.t4	1	1185904	1186117	214	na	0	na	0	na	na	na	na	112	0
TSB.t4	1	1232229	1233250	1022	na	0	SAOUHSC_01275	1.727721875	na	na	na	na	819	0
TSB.t4	1	1253428	1253696	269	na	0	na	0	na	na	na	na	0	6
TSB.t4	1	1341437	1341603	167	D619	2.03875	na	0	na	na	na	na	25	0
TSB.t4	1	1369963	1375165	5203	na	0	na	0	na	na	na	na	705	3507
TSB.t4	1	1439969	1440331	363	na	0	na	0	na	na	na	na	0	363
TSB.t4	1	1487110	1487547	438	na	0	na	0	na	na	na	na	0	438
TSB.t4	1	1508326	1510413	2088	na	0	na	0	na	na	na	na	172	1874
TSB.t4	1	1511811	1512212	402	na	0	na	0	na	na	na	na	0	402
TSB.t4	1	1519954	1521377	1424	na	0	na	0	na	na	na	na	65	1005
TSB.t4	1	1522215	1523435	1221	D668	1.521	na	0	na	na	na	na	0	921
TSB.t4	1	1604104	1604627	524	na	0	na	0	na	na	na	na	0	436
TSB.t4	1	1604835	1605510	676	na	0	na	0	na	na	na	na	0	637
TSB.t4	1	1613301	1613535	235	na	0	na	0	na	na	na	na	0	235
TSB.t4	1	1615528	1615982	455	na	0	na	0	na	na	na	na	0	455
TSB.t4	1	1616429	1616647	219	na	0	na	0	na	na	na	na	0	219
TSB.t4	1	1618044	1618284	241	na	0	na	0	na	na	na	na	0	241
TSB.t4	1	1662261	1662368	108	D728	2.00485	na	0	na	na	na	na	0	0
TSB.t4	1	1804211	1804479	269	D795	1.43405	new_1803599_1804239_1	1.55406875	na	na	na	na	12	0
TSB.t4	1	1809804	1811092	1289	na	0	na	0	na	na	na	na	636	0
TSB.t4	1	1828385	1828458	74	D810	2.1979	na	0	na	na	na	na	9	0
TSB.t4	1	1858543	1858817	275	na	0	na	0	na	na	na	na	0	0
TSB.t4	1	1859121	1861735	2615	na	0	na	0	na	na	na	na	7	1779
TSB.t4	1	1876206	1876320	115	D833	2.27485	na	0	na	na	na	na	6	0
TSB.t4	1	2021063	2022044	982	na	0	na	0	na	na	na	na	0	848
TSB.t4	1	2025194	2025343	150	na	0	na	0	na	na	na	na	0	150
TSB.t4	1	2038879	2039620	742	na	0	na	0	na	na	na	na	0	742
TSB.t4	1	2040188	2041355	1168	na	0	na	0	na	na	na	na	0	1168
TSB.t4	1	2041548	2042486	939	na	0	na	0	na	na	na	na	0	939
TSB.t4	1	2042789	2043836	1048	na	0	na	0	na	na	na	na	0	1048
TSB.t4	1	2044098	2044805	708	na	0	na	0	na	na	na	na	0	708
TSB.t4	1	2046801	2048191	1391	na	0	na	0	na	na	na	na	0	1391
TSB.t4	1	2069615	2070248	634	na	0	na	0	na	na	na	na	0	419
TSB.t4	1	2139723	2146179	6457	na	0	na	0	na	na	na	na	1734	4323
TSB.t4	1	2154445	2154616	172	na	0	na	0	na	na	na	na	0	124
TSB.t4	1	2194718	2194809	92	D965	1.355	na	0	na	na	na	na	17	0
TSB.t4	1	2203031	2203501	471	na	0	na	0	na	na	na	na	0	409
TSB.t4	1	2267495	2267610	116	na	0	na	0	na	na	na	na	0	0
TSB.t4	1	2275196	2279337	4142	na	0	na	0	na	na	na	na	0	4086
TSB.t4	1	2359856	2362394	2539	na	0	na	0	na	na	na	na	397	1533
TSB.t4	1	2454240	2455409	1170	na	0	SAOUHSC_02669	1.2695265625	na	na	na	na	876	0
TSB.t4	1	2489192	2490800	1609	na	0	SAOUHSC_02708	2.11396875	na	na	na	na	1005	0
TSB.t4	1	2492643	2492945	303	na	0	SAOUHSC_02710	1.25075	na	na	na	na	10	242
TSB.t4	1	2493595	2494112	518	na	0	na	0	na	na	na	na	0	508
TSB.t4	1	2494309	2495886	1578	na	0	na	0	na	na	na	na	0	1578
TSB.t4	1	2496213	2498283	2071	na	0	na	0	na	na	na	na	0	2018
TSB.t4	1	2551820	2552071	252	na	0	na	0	na	na	na	na	0	252
TSB.t4	1	2558620	2559027	408	na	0	na	0	na	na	na	na	0	408
TSB.t4	1	2559181	2559501	321	na	0	na	0	na	na	na	na	0	321
TSB.t4	1	2559963	2561149	1187	na	0	na	0	na	na	na	na	0	1076
TSB.t4	1	2561612	2562371	760	na	0	na	0	na	na	na	na	0	444
TSB.t4	1	2563278	2564450	1173	na	0	na	0	na	na	na	na	0	1173
TSB.t4	1	2568548	2569256	709	na	0	na	0	na	na	na	na	0	709
TSB.t4	1	2592263	2594438	2176	na	0	na	0	na	na	na	na	0	1768
TSB.t4	1	2659702	2660174	473	na	0	na	0	na	na	na	na	0	255
TSB.t4	1	2661742	2661921	180	na	0	na	0	na	na	na	na	0	0
TSB.t4	1	2726614	2729072	2459	na	0	new_2726580_2727151_1	1.3907328125	new_2726580_2727151_1	S1165	new_2726580_2727151_1	S1165	0	2345
TSB.t4	1	2729504	2730094	591	na	0	na	0	na	na	na	na	0	591
TSB.t4	1	2734638	2735212	575	na	0	na	0	na	na	na	na	0	517
TSB.t4	1	2770168	2773598	3431	na	0	na	0	na	na	na	na	0	3101
TSB.t4	1	2814368	2814710	343	na	0	na	0	na	na	na	na	0	276
TSB.t4	-1	15129	15411	283	na	0	na	0	na	na	na	na	0	283
TSB.t4	-1	30191	30507	317	na	0	na	0	na	na	na	na	0	317
TSB.t4	-1	30998	31340	343	na	0	na	0	na	na	na	na	0	336
TSB.t4	-1	141771	143897	2127	na	0	na	0	na	na	na	na	0	2114
TSB.t4	-1	186659	187621	963	na	0	na	0	na	na	na	na	0	963
TSB.t4	-1	191622	198280	6659	na	0	na	0	na	na	na	na	0	6493
TSB.t4	-1	211082	213954	2873	D72	1.73285	SAOUHSC_00193	2.002965625	new_212870_213823_-1	S61	new_212870_213823_-1	S61	458	1911
TSB.t4	-1	225550	225769	220	na	0	new_225648_225767_-1	1.5308	na	na	na	na	98	0
TSB.t4	-1	284358	286272	1915	na	0	na	0	na	na	na	na	0	1871
TSB.t4	-1	286466	288584	2119	na	0	na	0	na	na	na	na	0	2110
TSB.t4	-1	290955	291219	265	na	0	na	0	na	na	na	na	0	265
TSB.t4	-1	349887	356329	6443	D125	2.38765	SAOUHSC_00341	2.47929375	na	na	na	na	6296	0
TSB.t4	-1	356980	357485	506	na	0	na	0	na	na	na	na	0	506
TSB.t4	-1	358454	358828	375	na	0	na	0	na	na	na	na	0	346
TSB.t4	-1	389347	392216	2870	na	0	na	0	na	na	na	na	0	2354
TSB.t4	-1	392409	394460	2052	na	0	na	0	na	na	na	na	300	1244
TSB.t4	-1	394756	394987	232	na	0	na	0	na	na	na	na	0	61
TSB.t4	-1	395146	396364	1219	na	0	na	0	na	na	na	na	0	785
TSB.t4	-1	396989	397758	770	na	0	na	0	na	na	na	na	0	405
TSB.t4	-1	398965	399288	324	na	0	SAOUHSC_00396	1.324959375	na	na	na	na	102	137
TSB.t4	-1	404378	405153	776	na	0	SAOUHSC_00401	2.00014375	na	na	na	na	309	338
TSB.t4	-1	410529	412565	2037	D158	2.5335	na	0	na	na	new_411586_412518_-1	S127	75	1332
TSB.t4	-1	413136	416118	2983	na	0	na	0	na	na	na	na	0	2595
TSB.t4	-1	421472	423071	1600	na	0	na	0	na	na	na	na	0	1384
TSB.t4	-1	423418	424703	1286	na	0	na	0	na	na	na	na	0	999
TSB.t4	-1	424928	425366	439	na	0	na	0	na	na	na	na	0	439
TSB.t4	-1	543652	543924	273	na	0	na	0	na	na	na	na	17	141
TSB.t4	-1	608613	608915	303	na	0	na	0	na	na	na	na	0	207
TSB.t4	-1	612591	614236	1646	na	0	SAOUHSC_00622	4.49338125	na	na	na	na	1236	0
TSB.t4	-1	701025	702211	1187	na	0	SAOUHSC_00717	1.920153125	na	na	na	na	800	0
TSB.t4	-1	795555	795762	208	na	0	na	0	na	na	na	na	0	208
TSB.t4	-1	938955	939565	611	na	0	SAOUHSC_00961	2.418121875	na	na	na	na	506	0
TSB.t4	-1	949770	949901	132	na	0	na	0	na	na	na	na	0	132
TSB.t4	-1	968537	968686	150	D441	1.7011	na	0	na	na	na	na	7	0
TSB.t4	-1	979247	980450	1204	na	0	na	0	na	na	na	na	0	1066
TSB.t4	-1	980790	981028	239	na	0	na	0	na	na	na	na	0	236
TSB.t4	-1	981196	981640	445	na	0	na	0	na	na	na	na	0	445
TSB.t4	-1	1078917	1081379	2463	na	0	SAOUHSC_01127	1.964546875	na	na	na	na	2068	0
TSB.t4	-1	1081555	1082994	1440	na	0	na	0	na	na	na	na	0	1350
TSB.t4	-1	1136857	1137122	266	na	0	na	0	na	na	na	na	0	266
TSB.t4	-1	1226700	1226848	149	na	0	na	0	na	na	na	na	0	72
TSB.t4	-1	1341260	1341513	254	na	0	na	0	na	na	na	na	0	181
TSB.t4	-1	1371658	1371994	337	D632	1.0963	na	0	na	na	na	na	0	0
TSB.t4	-1	1374175	1374867	693	na	0	na	0	na	na	na	na	0	482
TSB.t4	-1	1601857	1603772	1916	na	0	SAOUHSC_01691	1.7832	na	na	na	na	1858	0
TSB.t4	-1	1604796	1604945	150	D710	2.3524	na	0	na	na	na	na	111	0
TSB.t4	-1	1662647	1663612	966	na	0	na	0	na	na	na	na	873	0
TSB.t4	-1	1756232	1756347	116	D774	1.8243	na	0	na	na	na	na	2	17
TSB.t4	-1	1771634	1771919	286	D784	2.26835	na	0	na	na	na	na	47	0
TSB.t4	-1	1797523	1802111	4589	na	0	SAOUHSC_01889	1.934196875	na	na	na	na	3285	967
TSB.t4	-1	1810581	1811240	660	D799	1.6344	na	0	na	na	na	na	79	142
TSB.t4	-1	1821179	1821542	364	D807	1.2554	na	0	na	na	na	na	0	0
TSB.t4	-1	1988146	1988329	184	D880	2.5598	SAOUHSC_02115	1.1089265625	na	na	na	na	145	0
TSB.t4	-1	2020331	2020425	95	D893	2.32835	na	0	na	na	na	na	8	31
TSB.t4	-1	2067289	2070677	3389	na	0	na	0	na	na	na	na	1722	1050
TSB.t4	-1	2111764	2114078	2315	na	0	na	0	na	na	na	na	0	2246
TSB.t4	-1	2115508	2117325	1818	na	0	na	0	na	na	na	na	0	1653
TSB.t4	-1	2140484	2144814	4331	na	0	na	0	na	na	na	na	3730	369
TSB.t4	-1	2193880	2194624	745	na	0	na	0	na	na	na	na	0	694
TSB.t4	-1	2352099	2352469	371	na	0	na	0	na	na	na	na	0	208
TSB.t4	-1	2353018	2353948	931	na	0	na	0	na	na	na	na	0	931
TSB.t4	-1	2455085	2455829	745	na	0	na	0	na	na	na	na	362	277
TSB.t4	-1	2488679	2490866	2188	na	0	na	0	na	na	na	na	137	1086
TSB.t4	-1	2492230	2492719	490	na	0	new_2492062_2492668_-1	1.372196875	new_2492062_2492668_-1	S1056	new_2492062_2492668_-1	S1056	16	423
TSB.t4	-1	2591929	2593223	1295	na	0	new_2593094_2593206_-1	1.82015625	na	na	na	na	1165	0
TSB.t4	-1	2719628	2720740	1113	na	0	na	0	na	na	na	na	0	1057
TSB.t4	-1	2720923	2721165	243	D1229	2.90775	na	0	na	na	na	na	0	186
union	1	9657	9733	77	na	0	na	0	na	na	na	na	12	0
union	1	36687	43925	7239	na	0	na	0	na	na	na	na	3597	2153
union	1	44524	48328	3805	na	0	na	0	na	na	na	na	878	2299
union	1	67015	69275	2261	na	0	na	0	na	na	na	na	90	1886
union	1	107509	111874	4366	na	0	na	0	na	na	na	na	1545	2342
union	1	159240	162956	3717	na	0	na	0	na	na	na	na	0	3416
union	1	188803	190533	1731	na	0	na	0	na	na	na	na	4	1330
union	1	192849	195753	2905	na	0	na	0	na	na	na	na	2902	0
union	1	210784	222104	11321	na	0	na	0	na	na	na	na	2162	8133
union	1	225472	227947	2476	na	0	na	0	na	na	na	na	28	1853
union	1	271525	273306	1782	na	0	na	0	na	na	na	na	0	1524
union	1	314246	318985	4740	na	0	na	0	na	na	na	na	2166	2028
union	1	349028	356895	7868	na	0	na	0	na	na	na	na	32	7049
union	1	362577	364868	2292	na	0	na	0	na	na	na	na	612	843
union	1	384218	388617	4400	na	0	na	0	na	na	na	na	585	2184
union	1	391613	392417	805	na	0	na	0	na	na	na	na	737	0
union	1	402425	404871	2447	na	0	na	0	na	na	na	na	2187	53
union	1	422281	424096	1816	na	0	na	0	na	na	na	na	1721	0
union	1	559709	559838	130	na	0	na	0	na	na	na	na	0	130
union	1	614194	614326	133	na	0	na	0	na	na	na	na	0	0
union	1	673677	675917	2241	na	0	na	0	na	na	na	na	15	1835
union	1	757487	758708	1222	na	0	na	0	na	na	na	na	1061	144
union	1	789362	792180	2819	na	0	na	0	na	na	na	na	678	1200
union	1	795907	798980	3074	na	0	na	0	na	na	na	na	2496	0
union	1	799987	800662	676	na	0	na	0	na	na	na	na	629	0
union	1	862955	864850	1896	na	0	na	0	na	na	na	na	0	1555
union	1	893334	893483	150	na	0	na	0	na	na	na	na	9	87
union	1	920789	920882	94	na	0	na	0	na	na	na	na	13	0
union	1	938792	939041	250	na	0	na	0	na	na	na	na	0	112
union	1	939387	939706	320	na	0	na	0	na	na	na	na	0	74
union	1	939948	941185	1238	na	0	na	0	na	na	na	na	0	987
union	1	967947	969027	1081	na	0	na	0	na	na	na	na	0	783
union	1	1070474	1072523	2050	na	0	na	0	na	na	na	na	546	454
union	1	1073024	1077967	4944	na	0	na	0	na	na	na	na	1005	1599
union	1	1089701	1090106	406	na	0	na	0	na	na	na	na	0	406
union	1	1185904	1186117	214	na	0	na	0	na	na	na	na	112	0
union	1	1232229	1233250	1022	na	0	na	0	na	na	na	na	819	0
union	1	1251881	1253712	1832	na	0	na	0	na	na	na	na	0	1040
union	1	1309987	1317004	7018	na	0	na	0	na	na	na	na	6312	0
union	1	1321224	1325824	4601	na	0	na	0	na	na	na	na	0	4106
union	1	1328500	1332585	4086	na	0	na	0	na	na	na	na	0	3718
union	1	1341437	1341603	167	na	0	na	0	na	na	na	na	25	0
union	1	1357383	1375165	17783	na	0	na	0	na	na	na	na	861	14638
union	1	1385858	1392110	6253	na	0	na	0	na	na	na	na	0	6253
union	1	1403436	1410674	7239	na	0	na	0	na	na	na	na	0	6138
union	1	1432761	1433248	488	na	0	na	0	na	na	na	na	0	443
union	1	1433475	1434792	1318	na	0	na	0	na	na	na	na	0	792
union	1	1438388	1442720	4333	na	0	na	0	na	na	na	na	0	3706
union	1	1443964	1444594	631	na	0	na	0	na	na	na	na	0	512
union	1	1449812	1450878	1067	na	0	na	0	na	na	na	na	138	707
union	1	1455150	1457050	1901	na	0	na	0	na	na	na	na	0	1750
union	1	1458822	1462788	3967	na	0	na	0	na	na	na	na	0	3391
union	1	1464313	1502990	38678	na	0	na	0	na	na	na	na	109	35599
union	1	1503345	1503987	643	na	0	na	0	na	na	na	na	18	628
union	1	1507629	1514731	7103	na	0	na	0	na	na	na	na	869	5756
union	1	1514939	1515481	543	na	0	na	0	na	na	na	na	0	543
union	1	1516367	1519100	2734	na	0	na	0	na	na	na	na	507	1881
union	1	1519954	1521636	1683	na	0	na	0	na	na	na	na	277	1005
union	1	1522215	1523435	1221	na	0	na	0	na	na	na	na	0	921
union	1	1526210	1529281	3072	na	0	na	0	na	na	na	na	0	3056
union	1	1531089	1532512	1424	na	0	na	0	na	na	na	na	0	1134
union	1	1532738	1538005	5268	na	0	na	0	na	na	na	na	93	4761
union	1	1538178	1539317	1140	na	0	na	0	na	na	na	na	0	1140
union	1	1539657	1539944	288	na	0	na	0	na	na	na	na	0	288
union	1	1540116	1541190	1075	na	0	na	0	na	na	na	na	0	1060
union	1	1546066	1549360	3295	na	0	na	0	na	na	na	na	0	2702
union	1	1550180	1551230	1051	na	0	na	0	na	na	na	na	4	831
union	1	1552849	1560257	7409	na	0	na	0	na	na	na	na	0	6962
union	1	1563780	1564642	863	na	0	na	0	na	na	na	na	0	682
union	1	1573028	1574602	1575	na	0	na	0	na	na	na	na	0	1443
union	1	1577652	1579263	1612	na	0	na	0	na	na	na	na	0	1359
union	1	1583058	1585281	2224	na	0	na	0	na	na	na	na	0	1909
union	1	1596165	1599021	2857	na	0	na	0	na	na	na	na	0	2210
union	1	1600347	1605839	5493	na	0	na	0	na	na	na	na	11	5162
union	1	1607334	1620178	12845	na	0	na	0	na	na	na	na	270	10970
union	1	1628890	1635584	6695	na	0	na	0	na	na	na	na	1014	4709
union	1	1636047	1636637	591	na	0	na	0	na	na	na	na	0	434
union	1	1646502	1649745	3244	na	0	na	0	na	na	na	na	0	2793
union	1	1662261	1662368	108	na	0	na	0	na	na	na	na	0	0
union	1	1662686	1664535	1850	na	0	na	0	na	na	na	na	111	1509
union	1	1690855	1692397	1543	na	0	na	0	na	na	na	na	0	1165
union	1	1692589	1704279	11691	na	0	na	0	na	na	na	na	219	9822
union	1	1714570	1720601	6032	na	0	na	0	na	na	na	na	22	5439
union	1	1721183	1722165	983	na	0	na	0	na	na	na	na	4	690
union	1	1723325	1724783	1459	na	0	na	0	na	na	na	na	0	1204
union	1	1728408	1729339	932	na	0	na	0	na	na	na	na	0	807
union	1	1729649	1733878	4230	na	0	na	0	na	na	na	na	151	3722
union	1	1749624	1750620	997	na	0	na	0	na	na	na	na	90	664
union	1	1752123	1754414	2292	na	0	na	0	na	na	na	na	0	1707
union	1	1766947	1770122	3176	na	0	na	0	na	na	na	na	0	2881
union	1	1770500	1771668	1169	na	0	na	0	na	na	na	na	0	843
union	1	1779289	1780186	898	na	0	na	0	na	na	na	na	0	502
union	1	1781907	1792800	10894	na	0	na	0	na	na	na	na	0	10148
union	1	1794385	1794608	224	na	0	na	0	na	na	na	na	0	162
union	1	1802256	1804479	2224	na	0	na	0	na	na	na	na	12	1503
union	1	1808087	1812129	4043	na	0	na	0	na	na	na	na	1551	1208
union	1	1821058	1823026	1969	na	0	na	0	na	na	na	na	15	1221
union	1	1823285	1826613	3329	na	0	na	0	na	na	na	na	0	2918
union	1	1828385	1828458	74	na	0	na	0	na	na	na	na	9	0
union	1	1830187	1832782	2596	na	0	na	0	na	na	na	na	0	1743
union	1	1834947	1848576	13630	na	0	na	0	na	na	na	na	360	11113
union	1	1850570	1862279	11710	na	0	na	0	na	na	na	na	540	9099
union	1	1872143	1872817	675	na	0	na	0	na	na	na	na	0	549
union	1	1876206	1876320	115	na	0	na	0	na	na	na	na	6	0
union	1	1884434	1886708	2275	na	0	na	0	na	na	na	na	89	1737
union	1	1887477	1897976	10500	na	0	na	0	na	na	na	na	363	7384
union	1	1907792	1909114	1323	na	0	na	0	na	na	na	na	0	1318
union	1	1914626	1916184	1559	na	0	na	0	na	na	na	na	0	1108
union	1	1919250	1923352	4103	na	0	na	0	na	na	na	na	0	3135
union	1	1924622	1963412	38791	na	0	na	0	na	na	na	na	21	34679
union	1	1969876	1970359	484	na	0	na	0	na	na	na	na	0	482
union	1	1979158	1979763	606	na	0	na	0	na	na	na	na	0	521
union	1	1983051	1988367	5317	na	0	na	0	na	na	na	na	12	4092
union	1	2001513	2003769	2257	na	0	na	0	na	na	na	na	1401	0
union	1	2005236	2007663	2428	na	0	na	0	na	na	na	na	16	2202
union	1	2010200	2012899	2700	na	0	na	0	na	na	na	na	0	2189
union	1	2016422	2018407	1986	na	0	na	0	na	na	na	na	402	1029
union	1	2019227	2027380	8154	na	0	na	0	na	na	na	na	1605	5588
union	1	2029189	2032228	3040	na	0	na	0	na	na	na	na	198	2046
union	1	2034051	2064833	30783	na	0	na	0	na	na	na	na	771	25806
union	1	2065161	2070265	5105	na	0	na	0	na	na	na	na	638	2946
union	1	2070805	2071474	670	na	0	na	0	na	na	na	na	0	486
union	1	2075582	2079461	3880	na	0	na	0	na	na	na	na	1224	2073
union	1	2083504	2088921	5418	na	0	na	0	na	na	na	na	359	3584
union	1	2096917	2103999	7083	na	0	na	0	na	na	na	na	0	6009
union	1	2138261	2147835	9575	na	0	na	0	na	na	na	na	3353	5726
union	1	2154445	2155359	915	na	0	na	0	na	na	na	na	0	628
union	1	2159324	2164265	4942	na	0	na	0	na	na	na	na	34	4136
union	1	2166532	2167400	869	na	0	na	0	na	na	na	na	0	329
union	1	2175083	2175529	447	na	0	na	0	na	na	na	na	0	447
union	1	2177021	2180788	3768	na	0	na	0	na	na	na	na	0	3534
union	1	2181050	2182643	1594	na	0	na	0	na	na	na	na	0	1248
union	1	2184382	2188288	3907	na	0	na	0	na	na	na	na	0	3024
union	1	2192695	2193930	1236	na	0	na	0	na	na	na	na	0	972
union	1	2194718	2194809	92	na	0	na	0	na	na	na	na	17	0
union	1	2195398	2198556	3159	na	0	na	0	na	na	na	na	0	2516
union	1	2203031	2209356	6326	na	0	na	0	na	na	na	na	349	4112
union	1	2212041	2219568	7528	na	0	na	0	na	na	na	na	274	4893
union	1	2226253	2232895	6643	na	0	na	0	na	na	na	na	0	6367
union	1	2234787	2237473	2687	na	0	na	0	na	na	na	na	0	2083
union	1	2245650	2252512	6863	na	0	na	0	na	na	na	na	5	5819
union	1	2257924	2261426	3503	na	0	na	0	na	na	na	na	0	3497
union	1	2267495	2267610	116	na	0	na	0	na	na	na	na	0	0
union	1	2269807	2280887	11081	na	0	na	0	na	na	na	na	0	9672
union	1	2282030	2284712	2683	na	0	na	0	na	na	na	na	0	1891
union	1	2287300	2290169	2870	na	0	na	0	na	na	na	na	427	1671
union	1	2295953	2299337	3385	na	0	na	0	na	na	na	na	168	2781
union	1	2330157	2330374	218	na	0	na	0	na	na	na	na	0	161
union	1	2332044	2335134	3091	na	0	na	0	na	na	na	na	1897	895
union	1	2337586	2340213	2628	na	0	na	0	na	na	na	na	17	2525
union	1	2341054	2344773	3720	na	0	na	0	na	na	na	na	7	3212
union	1	2347038	2348727	1690	na	0	na	0	na	na	na	na	0	1172
union	1	2349520	2355950	6431	na	0	na	0	na	na	na	na	3652	1935
union	1	2358581	2362394	3814	na	0	na	0	na	na	na	na	397	2720
union	1	2363698	2366074	2377	na	0	na	0	na	na	na	na	16	2020
union	1	2370804	2377328	6525	na	0	na	0	na	na	na	na	0	5384
union	1	2382177	2383431	1255	na	0	na	0	na	na	na	na	5	971
union	1	2384404	2386117	1714	na	0	na	0	na	na	na	na	0	1413
union	1	2386665	2388545	1881	na	0	na	0	na	na	na	na	23	1605
union	1	2389436	2401417	11982	na	0	na	0	na	na	na	na	1681	8129
union	1	2402730	2403610	881	na	0	na	0	na	na	na	na	0	687
union	1	2404294	2409333	5040	na	0	na	0	na	na	na	na	188	4289
union	1	2412097	2413844	1748	na	0	na	0	na	na	na	na	21	1601
union	1	2416585	2419539	2955	na	0	na	0	na	na	na	na	21	2580
union	1	2420206	2424095	3890	na	0	na	0	na	na	na	na	274	3134
union	1	2425561	2427986	2426	na	0	na	0	na	na	na	na	357	1721
union	1	2431086	2434754	3669	na	0	na	0	na	na	na	na	0	3078
union	1	2437257	2438371	1115	na	0	na	0	na	na	na	na	0	640
union	1	2439382	2443149	3768	na	0	na	0	na	na	na	na	116	3198
union	1	2454240	2475568	21329	na	0	na	0	na	na	na	na	2441	16302
union	1	2476765	2479192	2428	na	0	na	0	na	na	na	na	0	1693
union	1	2482970	2484496	1527	na	0	na	0	na	na	na	na	3	1414
union	1	2485520	2498400	12881	na	0	na	0	na	na	na	na	4167	6751
union	1	2499035	2502590	3556	na	0	na	0	na	na	na	na	0	3032
union	1	2506753	2507462	710	na	0	na	0	na	na	na	na	7	474
union	1	2508181	2509265	1085	na	0	na	0	na	na	na	na	0	807
union	1	2516613	2527376	10764	na	0	na	0	na	na	na	na	1836	7546
union	1	2529142	2534901	5760	na	0	na	0	na	na	na	na	138	4356
union	1	2535568	2537315	1748	na	0	na	0	na	na	na	na	5	1549
union	1	2539376	2547820	8445	na	0	na	0	na	na	na	na	0	7913
union	1	2548369	2550080	1712	na	0	na	0	na	na	na	na	0	1005
union	1	2551820	2552071	252	na	0	na	0	na	na	na	na	0	252
union	1	2553520	2555182	1663	na	0	na	0	na	na	na	na	124	1119
union	1	2556325	2565359	9035	na	0	na	0	na	na	na	na	183	7473
union	1	2567307	2577613	10307	na	0	na	0	na	na	na	na	1320	7394
union	1	2579377	2591137	11761	na	0	na	0	na	na	na	na	0	10001
union	1	2591685	2595234	3550	na	0	na	0	na	na	na	na	0	2687
union	1	2595969	2599623	3655	na	0	na	0	na	na	na	na	1467	1680
union	1	2603398	2605542	2145	na	0	na	0	na	na	na	na	0	1902
union	1	2623084	2627398	4315	na	0	na	0	na	na	na	na	0	3646
union	1	2627640	2628010	371	na	0	na	0	na	na	na	na	1	0
union	1	2632757	2641195	8439	na	0	na	0	na	na	na	na	2106	5385
union	1	2641835	2645025	3191	na	0	na	0	na	na	na	na	192	2313
union	1	2648125	2656937	8813	na	0	na	0	na	na	na	na	0	8099
union	1	2659073	2663418	4346	na	0	na	0	na	na	na	na	138	2712
union	1	2672962	2676457	3496	na	0	na	0	na	na	na	na	0	2614
union	1	2678232	2679231	1000	na	0	na	0	na	na	na	na	0	652
union	1	2696660	2701620	4961	na	0	na	0	na	na	na	na	96	3858
union	1	2705840	2721147	15308	na	0	na	0	na	na	na	na	1863	11359
union	1	2725849	2736096	10248	na	0	na	0	na	na	na	na	459	7968
union	1	2748935	2761070	12136	na	0	na	0	na	na	na	na	0	11739
union	1	2764320	2768241	3922	na	0	na	0	na	na	na	na	0	3118
union	1	2769216	2774098	4883	na	0	na	0	na	na	na	na	262	3710
union	1	2780028	2795576	15549	na	0	na	0	na	na	na	na	240	13516
union	1	2813331	2816930	3600	na	0	na	0	na	na	na	na	0	2736
union	1	2817292	2818358	1067	na	0	na	0	na	na	na	na	0	1067
union	1	2818533	2820977	2445	na	0	na	0	na	na	na	na	0	2060
union	-1	32	655	624	na	0	na	0	na	na	na	na	0	139
union	-1	2888	4174	1287	na	0	na	0	na	na	na	na	0	907
union	-1	9635	12487	2853	na	0	na	0	na	na	na	na	702	1549
union	-1	12644	17383	4740	na	0	na	0	na	na	na	na	0	3297
union	-1	21759	22211	453	na	0	na	0	na	na	na	na	0	408
union	-1	24256	26189	1934	na	0	na	0	na	na	na	na	0	1247
union	-1	27927	36559	8633	na	0	na	0	na	na	na	na	615	7100
union	-1	38229	41285	3057	na	0	na	0	na	na	na	na	5	2868
union	-1	43690	58931	15242	na	0	na	0	na	na	na	na	2299	10490
union	-1	61060	63640	2581	na	0	na	0	na	na	na	na	0	2436
union	-1	65939	72089	6151	na	0	na	0	na	na	na	na	2649	2454
union	-1	74986	75455	470	na	0	na	0	na	na	na	na	56	0
union	-1	79539	99578	20040	na	0	na	0	na	na	na	na	192	18528
union	-1	102104	104814	2711	na	0	na	0	na	na	na	na	247	2061
union	-1	108657	135550	26894	na	0	na	0	na	na	na	na	1195	22794
union	-1	137016	156137	19122	na	0	na	0	na	na	na	na	204	16197
union	-1	169248	180209	10962	na	0	na	0	na	na	na	na	282	9924
union	-1	181923	188743	6821	na	0	na	0	na	na	na	na	84	6426
union	-1	190257	201153	10897	na	0	na	0	na	na	na	na	638	8989
union	-1	205325	208667	3343	na	0	na	0	na	na	na	na	0	2738
union	-1	208994	213954	4961	na	0	na	0	na	na	na	na	458	3870
union	-1	225550	225769	220	na	0	na	0	na	na	na	na	98	0
union	-1	227780	228659	880	na	0	na	0	na	na	na	na	0	286
union	-1	229221	229526	306	na	0	na	0	na	na	na	na	0	96
union	-1	231115	240389	9275	na	0	na	0	na	na	na	na	26	7791
union	-1	243079	245217	2139	na	0	na	0	na	na	na	na	0	1469
union	-1	250559	253292	2734	na	0	na	0	na	na	na	na	0	2439
union	-1	256067	258698	2632	na	0	na	0	na	na	na	na	5	2229
union	-1	263412	264427	1016	na	0	na	0	na	na	na	na	0	621
union	-1	266273	267589	1317	na	0	na	0	na	na	na	na	0	993
union	-1	273102	294619	21518	na	0	na	0	na	na	na	na	895	18556
union	-1	298789	299481	693	na	0	na	0	na	na	na	na	0	183
union	-1	300133	300620	488	na	0	na	0	na	na	na	na	234	240
union	-1	303480	305635	2156	na	0	na	0	na	na	na	na	0	1877
union	-1	313734	314356	623	na	0	na	0	na	na	na	na	175	31
union	-1	318545	322754	4210	na	0	na	0	na	na	na	na	195	3714
union	-1	328988	331305	2318	na	0	na	0	na	na	na	na	0	2067
union	-1	333504	335215	1712	na	0	na	0	na	na	na	na	0	1686
union	-1	336648	341692	5045	na	0	na	0	na	na	na	na	1	4717
union	-1	343216	346214	2999	na	0	na	0	na	na	na	na	21	2386
union	-1	347323	347812	490	na	0	na	0	na	na	na	na	83	0
union	-1	349887	356329	6443	na	0	na	0	na	na	na	na	6296	0
union	-1	356656	360494	3839	na	0	na	0	na	na	na	na	192	3030
union	-1	361960	368433	6474	na	0	na	0	na	na	na	na	2268	2388
union	-1	371906	375301	3396	na	0	na	0	na	na	na	na	1389	858
union	-1	383878	409352	25475	na	0	na	0	na	na	na	na	2912	14965
union	-1	410529	418328	7800	na	0	na	0	na	na	na	na	75	5886
union	-1	420034	420793	760	na	0	na	0	na	na	na	na	0	447
union	-1	421006	427678	6673	na	0	na	0	na	na	na	na	0	5794
union	-1	429127	430194	1068	na	0	na	0	na	na	na	na	0	871
union	-1	433160	444100	10941	na	0	na	0	na	na	na	na	0	9762
union	-1	454391	456714	2324	na	0	na	0	na	na	na	na	0	1957
union	-1	457828	461780	3953	na	0	na	0	na	na	na	na	156	3349
union	-1	464538	465826	1289	na	0	na	0	na	na	na	na	0	1156
union	-1	468974	469668	695	na	0	na	0	na	na	na	na	0	484
union	-1	472919	479647	6729	na	0	na	0	na	na	na	na	0	6495
union	-1	479804	480701	898	na	0	na	0	na	na	na	na	0	790
union	-1	487745	489014	1270	na	0	na	0	na	na	na	na	0	1093
union	-1	499033	501339	2307	na	0	na	0	na	na	na	na	1002	1199
union	-1	503009	508343	5335	na	0	na	0	na	na	na	na	162	4552
union	-1	512872	516639	3768	na	0	na	0	na	na	na	na	0	3570
union	-1	535972	543924	7953	na	0	na	0	na	na	na	na	17	6578
union	-1	546141	551693	5553	na	0	na	0	na	na	na	na	258	4737
union	-1	551861	553223	1363	na	0	na	0	na	na	na	na	0	1363
union	-1	555094	556504	1411	na	0	na	0	na	na	na	na	0	1293
union	-1	566575	568931	2357	na	0	na	0	na	na	na	na	0	2354
union	-1	572025	574082	2058	na	0	na	0	na	na	na	na	0	1806
union	-1	578747	579369	623	na	0	na	0	na	na	na	na	0	152
union	-1	580133	580967	835	na	0	na	0	na	na	na	na	0	831
union	-1	584797	601384	16588	na	0	na	0	na	na	na	na	0	13326
union	-1	603677	607776	4100	na	0	na	0	na	na	na	na	0	3122
union	-1	608613	608915	303	na	0	na	0	na	na	na	na	0	207
union	-1	612591	623399	10809	na	0	na	0	na	na	na	na	1563	8149
union	-1	628674	629740	1067	na	0	na	0	na	na	na	na	7	765
union	-1	631690	634483	2794	na	0	na	0	na	na	na	na	0	2564
union	-1	642760	646315	3556	na	0	na	0	na	na	na	na	0	3201
union	-1	651045	657144	6100	na	0	na	0	na	na	na	na	0	5273
union	-1	660396	665287	4892	na	0	na	0	na	na	na	na	0	3634
union	-1	670782	671424	643	na	0	na	0	na	na	na	na	0	494
union	-1	676276	679210	2935	na	0	na	0	na	na	na	na	0	2929
union	-1	680064	685551	5488	na	0	na	0	na	na	na	na	0	4985
union	-1	687221	687948	728	na	0	na	0	na	na	na	na	0	524
union	-1	689195	695530	6336	na	0	na	0	na	na	na	na	174	5448
union	-1	696767	702398	5632	na	0	na	0	na	na	na	na	2631	2004
union	-1	705139	709572	4434	na	0	na	0	na	na	na	na	0	4136
union	-1	712109	714077	1969	na	0	na	0	na	na	na	na	159	1714
union	-1	714250	715403	1154	na	0	na	0	na	na	na	na	0	1145
union	-1	715832	716916	1085	na	0	na	0	na	na	na	na	0	864
union	-1	718773	720095	1323	na	0	na	0	na	na	na	na	0	1059
union	-1	730725	733712	2988	na	0	na	0	na	na	na	na	0	2825
union	-1	736436	738234	1799	na	0	na	0	na	na	na	na	519	882
union	-1	746456	749267	2812	na	0	na	0	na	na	na	na	0	2245
union	-1	752435	772183	19749	na	0	na	0	na	na	na	na	188	16106
union	-1	788695	789455	761	na	0	na	0	na	na	na	na	0	282
union	-1	791074	793348	2275	na	0	na	0	na	na	na	na	0	1572
union	-1	795555	798261	2707	na	0	na	0	na	na	na	na	0	2084
union	-1	798621	800998	2378	na	0	na	0	na	na	na	na	0	1426
union	-1	807396	808461	1066	na	0	na	0	na	na	na	na	7	830
union	-1	809366	816485	7120	na	0	na	0	na	na	na	na	33	5138
union	-1	823238	826617	3380	na	0	na	0	na	na	na	na	315	2465
union	-1	831398	833553	2156	na	0	na	0	na	na	na	na	0	1957
union	-1	840544	845623	5080	na	0	na	0	na	na	na	na	0	3881
union	-1	855963	860311	4349	na	0	na	0	na	na	na	na	0	3564
union	-1	864516	875713	11198	na	0	na	0	na	na	na	na	0	10079
union	-1	876434	877328	895	na	0	na	0	na	na	na	na	0	526
union	-1	880191	890554	10364	na	0	na	0	na	na	na	na	870	8241
union	-1	893433	905548	12116	na	0	na	0	na	na	na	na	337	11188
union	-1	913644	918417	4774	na	0	na	0	na	na	na	na	0	4540
union	-1	922200	925676	3477	na	0	na	0	na	na	na	na	0	2838
union	-1	928249	930470	2222	na	0	na	0	na	na	na	na	0	1988
union	-1	932670	933785	1116	na	0	na	0	na	na	na	na	0	898
union	-1	934053	935655	1603	na	0	na	0	na	na	na	na	0	1587
union	-1	936832	938579	1748	na	0	na	0	na	na	na	na	0	1512
union	-1	938893	940024	1132	na	0	na	0	na	na	na	na	548	219
union	-1	940698	942098	1401	na	0	na	0	na	na	na	na	297	780
union	-1	942833	946331	3499	na	0	na	0	na	na	na	na	0	3026
union	-1	946607	950632	4026	na	0	na	0	na	na	na	na	392	2635
union	-1	951027	951805	779	na	0	na	0	na	na	na	na	88	552
union	-1	952746	955596	2851	na	0	na	0	na	na	na	na	0	2630
union	-1	958883	960968	2086	na	0	na	0	na	na	na	na	1478	0
union	-1	968537	968686	150	na	0	na	0	na	na	na	na	7	0
union	-1	970475	972596	2122	na	0	na	0	na	na	na	na	1	1194
union	-1	979247	988984	9738	na	0	na	0	na	na	na	na	0	9580
union	-1	995620	997161	1542	na	0	na	0	na	na	na	na	0	1118
union	-1	1006379	1006698	320	na	0	na	0	na	na	na	na	5	0
union	-1	1013103	1014994	1892	na	0	na	0	na	na	na	na	0	1570
union	-1	1045462	1051510	6049	na	0	na	0	na	na	na	na	0	5482
union	-1	1056462	1068425	11964	na	0	na	0	na	na	na	na	96	10343
union	-1	1072273	1073049	777	na	0	na	0	na	na	na	na	0	507
union	-1	1077695	1085612	7918	na	0	na	0	na	na	na	na	2169	3754
union	-1	1088081	1089573	1493	na	0	na	0	na	na	na	na	0	952
union	-1	1091993	1092429	437	na	0	na	0	na	na	na	na	0	334
union	-1	1092957	1093381	425	na	0	na	0	na	na	na	na	0	425
union	-1	1094255	1095727	1473	na	0	na	0	na	na	na	na	0	1473
union	-1	1113924	1117147	3224	na	0	na	0	na	na	na	na	0	2963
union	-1	1120755	1121312	558	na	0	na	0	na	na	na	na	0	558
union	-1	1131656	1132073	418	na	0	na	0	na	na	na	na	0	53
union	-1	1133369	1135932	2564	na	0	na	0	na	na	na	na	47	2294
union	-1	1136857	1137122	266	na	0	na	0	na	na	na	na	0	266
union	-1	1139658	1139842	185	na	0	na	0	na	na	na	na	0	185
union	-1	1140050	1142936	2887	na	0	na	0	na	na	na	na	0	2293
union	-1	1152069	1152422	354	na	0	na	0	na	na	na	na	0	354
union	-1	1168900	1172805	3906	na	0	na	0	na	na	na	na	0	3188
union	-1	1219681	1225437	5757	na	0	na	0	na	na	na	na	11	5208
union	-1	1225808	1229772	3965	na	0	na	0	na	na	na	na	0	3529
union	-1	1231969	1237541	5573	na	0	na	0	na	na	na	na	0	4774
union	-1	1239568	1242420	2853	na	0	na	0	na	na	na	na	4	2478
union	-1	1244102	1252331	8230	na	0	na	0	na	na	na	na	0	3911
union	-1	1252571	1255561	2991	na	0	na	0	na	na	na	na	1190	1482
union	-1	1257538	1258978	1441	na	0	na	0	na	na	na	na	0	1379
union	-1	1263300	1265948	2649	na	0	na	0	na	na	na	na	0	2524
union	-1	1269828	1271201	1374	na	0	na	0	na	na	na	na	0	1080
union	-1	1271732	1273938	2207	na	0	na	0	na	na	na	na	105	1424
union	-1	1275693	1276505	813	na	0	na	0	na	na	na	na	0	474
union	-1	1278365	1283815	5451	na	0	na	0	na	na	na	na	0	4945
union	-1	1284533	1285719	1187	na	0	na	0	na	na	na	na	0	1097
union	-1	1285871	1288949	3079	na	0	na	0	na	na	na	na	0	2188
union	-1	1289108	1290717	1610	na	0	na	0	na	na	na	na	0	1227
union	-1	1298371	1302039	3669	na	0	na	0	na	na	na	na	0	2751
union	-1	1305733	1305898	166	na	0	na	0	na	na	na	na	0	106
union	-1	1306123	1307683	1561	na	0	na	0	na	na	na	na	26	1263
union	-1	1313506	1315299	1794	na	0	na	0	na	na	na	na	0	1794
union	-1	1334225	1345083	10859	na	0	na	0	na	na	na	na	0	9592
union	-1	1371658	1371994	337	na	0	na	0	na	na	na	na	0	0
union	-1	1374175	1374867	693	na	0	na	0	na	na	na	na	0	482
union	-1	1601372	1603789	2418	na	0	na	0	na	na	na	na	2304	0
union	-1	1604796	1604945	150	na	0	na	0	na	na	na	na	111	0
union	-1	1662444	1664173	1730	na	0	na	0	na	na	na	na	1586	0
union	-1	1721995	1723452	1458	na	0	na	0	na	na	na	na	99	1056
union	-1	1756232	1756347	116	na	0	na	0	na	na	na	na	2	17
union	-1	1771634	1771919	286	na	0	na	0	na	na	na	na	47	0
union	-1	1797261	1802111	4851	na	0	na	0	na	na	na	na	3401	1002
union	-1	1806570	1806752	183	na	0	na	0	na	na	na	na	0	0
union	-1	1810581	1811240	660	na	0	na	0	na	na	na	na	79	142
union	-1	1814087	1815133	1047	na	0	na	0	na	na	na	na	0	0
union	-1	1821179	1821542	364	na	0	na	0	na	na	na	na	0	0
union	-1	1826374	1830314	3941	na	0	na	0	na	na	na	na	0	3171
union	-1	1861564	1864552	2989	na	0	na	0	na	na	na	na	89	1329
union	-1	1876204	1876333	130	na	0	na	0	na	na	na	na	2	8
union	-1	1963257	1966280	3024	na	0	na	0	na	na	na	na	201	2210
union	-1	1988146	1988329	184	na	0	na	0	na	na	na	na	145	0
union	-1	2020331	2020425	95	na	0	na	0	na	na	na	na	8	31
union	-1	2029048	2033583	4536	na	0	na	0	na	na	na	na	2553	639
union	-1	2067289	2070677	3389	na	0	na	0	na	na	na	na	1722	1050
union	-1	2074351	2077868	3518	na	0	na	0	na	na	na	na	2073	1049
union	-1	2093169	2093678	510	na	0	na	0	na	na	na	na	135	0
union	-1	2104725	2106445	1721	na	0	na	0	na	na	na	na	0	1712
union	-1	2111539	2122952	11414	na	0	na	0	na	na	na	na	156	10508
union	-1	2140484	2144814	4331	na	0	na	0	na	na	na	na	3730	369
union	-1	2193880	2194624	745	na	0	na	0	na	na	na	na	0	694
union	-1	2221215	2224153	2939	na	0	na	0	na	na	na	na	0	2928
union	-1	2264414	2265548	1135	na	0	na	0	na	na	na	na	0	801
union	-1	2284508	2285999	1492	na	0	na	0	na	na	na	na	0	1287
union	-1	2350977	2356940	5964	na	0	na	0	na	na	na	na	891	4642
union	-1	2444072	2447057	2986	na	0	na	0	na	na	na	na	1444	1353
union	-1	2455085	2455829	745	na	0	na	0	na	na	na	na	362	277
union	-1	2488679	2490866	2188	na	0	na	0	na	na	na	na	137	1086
union	-1	2492230	2492719	490	na	0	na	0	na	na	na	na	16	423
union	-1	2555709	2556214	506	na	0	na	0	na	na	na	na	192	86
union	-1	2577726	2580796	3071	na	0	na	0	na	na	na	na	2754	0
union	-1	2581310	2584451	3142	na	0	na	0	na	na	na	na	2973	0
union	-1	2591929	2593223	1295	na	0	na	0	na	na	na	na	1165	0
union	-1	2664372	2670233	5862	na	0	na	0	na	na	na	na	1500	3682
union	-1	2680369	2681436	1068	na	0	na	0	na	na	na	na	62	950
union	-1	2719506	2721165	1660	na	0	na	0	na	na	na	na	0	1545
union	-1	2737218	2738964	1747	na	0	na	0	na	na	na	na	0	1671
union	-1	2775214	2776891	1678	na	0	na	0	na	na	na	na	0	1678
union	-1	2804370	2806097	1728	na	0	na	0	na	na	na	na	0	1489
union	-1	2808173	2811384	3212	na	0	na	0	na	na	na	na	240	2917

## Sheet: legend
Cond	The condition in which the up-regulated region in the rho-deletion mutant was detected. It can take the values "RPMI.expo", "RPMI.t4", "TSB.expo", "TSB.t4", or "union". The latter ("union") consists of the non-overlapping regions obtained by merging the up-regulated regions detected in the four conditions. The up-regulated regions considered here correspond to positions with four-fold up-regulati…
Strand	Strand of the up-regulated region on Genbank sequence CP000253.1
Start	Coordinate on CP000253.1
End	Coordinate on CP000253.1
Length	Length of the region ("End"-"Start"+1)
RhoDepTerm.id	For regions with a Rho-dependent termination site located in the window (-100bp,+100bp) around their 5'-end, the identifier of the corresponding down-shift.
RhoDepTerm.RhoVsWt	The amount of additional read-through (corresponding to the "RhoVsWt_Downstream_Corrected_..." column in Table S8) in the rho-deletion mutant for the downshift indicated in "RhoDepTerm.id" (log2-scale). This value is above 1; otherwise the termination site is not considered Rho-dependent.
RhoUpRegulatedGene.LocusTag	For regions whose the first 200bp overlap a gene up-regulated (>=two-fold, q-value<=0.05) in the rho-deletion mutant (annotated gene or new segments of categories 5', indep, and indep-NT), the identifier of this upstream up-regulated gene.
RhoUpRegulatedGene.RhoVsWt	The amount of up-regulation of the upstream up-regulated gene indicated in "RhoUpRegulatedGene.LocusTag" (log2-scale). This value is above 1; otherwise the upstream gene is not considered significantly up-regulated.
WithUpstreamNT.LocusTag	For regions with a new segment of category NT (3'NT or indep-NT) located in the window (-500bp,+500bp) around their 5'-end, the identifier (new_xxx) of this NT-segment detected in the wild-type.
WithUpstreamNT.Name	The name (Sxxx) of the segment corresponding to "WithUpstreamNT.LocusTag".
WithUpstreamNTPT.LocusTag	For regions with a new segment of category PT or NT (3'PT, 3'NT, or indep-NT) located in the window (-500bp,+500bp) around their 5'-end, the identifier (new_xxx) of this PT/NT-segment detected in the wild-type.
WithUpstreamNTPT.Name	The name (Sxxx) of the segment corresponding to "WithUpstreamPTNT.LocusTag".
GBoverlap	Overlap between considered up-regulated region and Genbank annotation (bp).
ASGBoverlap	Overlap between considered up-regulated region and the antisense strand of Genbank annotation (bp).
Cond
Strand
Start
End
Length
RhoDepTerm.id
RhoDepTerm.RhoVsWt
RhoUpRegulatedGene.LocusTag
RhoUpRegulatedGene.RhoVsWt
WithUpstreamNT.LocusTag
WithUpstreamNT.Name
WithUpstreamNTPT.LocusTag
WithUpstreamNTPT.Name
GBAnnot
OurNewSeg
OurNewSegAS
GBandOur
ASGB
Cond
Strand
Start
End
Length
RhoDepTerm.id
RhoDepTerm.RhoVsWt
RhoUpRegulatedGene.LocusTag
RhoUpRegulatedGene.RhoVsWt
WithUpstreamNT.LocusTag
WithUpstreamNT.Name
WithUpstreamNTPT.LocusTag
WithUpstreamNTPT.Name
GBAnnot
OurNewSeg
OurNewSegAS
GBandOur
ASGB
Cond
Strand
Start
End
Length
RhoDepTerm.id
RhoDepTerm.RhoVsWt
RhoUpRegulatedGene.LocusTag
RhoUpRegulatedGene.RhoVsWt
WithUpstreamNT.LocusTag
WithUpstreamNT.Name
WithUpstreamNTPT.LocusTag
WithUpstreamNTPT.Name
GBAnnot
OurNewSeg
OurNewSegAS
GBandOur
ASGB
Cond
Strand
Start
End
Length
RhoDepTerm.id
RhoDepTerm.RhoVsWt
RhoUpRegulatedGene.LocusTag
RhoUpRegulatedGene.RhoVsWt
WithUpstreamNT.LocusTag
WithUpstreamNT.Name
WithUpstreamNTPT.LocusTag
WithUpstreamNTPT.Name
GBAnnot
OurNewSeg
OurNewSegAS
GBandOur
ASGB
Cond
Strand
Start
End
Length
RhoDepTerm.id
RhoDepTerm.RhoVsWt
RhoUpRegulatedGene.LocusTag
RhoUpRegulatedGene.RhoVsWt
WithUpstreamNT.LocusTag
WithUpstreamNT.Name
WithUpstreamNTPT.LocusTag
WithUpstreamNTPT.Name
GBAnnot
OurNewSeg
OurNewSegAS
GBandOur
ASGB
Cond
Strand
Start
End
Length
RhoDepTerm.id
RhoDepTerm.RhoVsWt
RhoUpRegulatedGene.LocusTag
RhoUpRegulatedGene.RhoVsWt
WithUpstreamNT.LocusTag
WithUpstreamNT.Name
WithUpstreamNTPT.LocusTag
WithUpstreamNTPT.Name
GBAnnot
OurNewSeg
OurNewSegAS
GBandOur
ASGB
Cond
Strand
Start
End
Length
RhoDepTerm.id
RhoDepTerm.RhoVsWt
RhoUpRegulatedGene.LocusTag
RhoUpRegulatedGene.RhoVsWt
WithUpstreamNT.LocusTag
WithUpstreamNT.Name
WithUpstreamNTPT.LocusTag
WithUpstreamNTPT.Name
GBAnnot
OurNewSeg
OurNewSegAS
GBandOur
ASGB
Cond
Strand
Start
End
Length
RhoDepTerm.id
RhoDepTerm.RhoVsWt
RhoUpRegulatedGene.LocusTag
RhoUpRegulatedGene.RhoVsWt
WithUpstreamNT.LocusTag
WithUpstreamNT.Name
WithUpstreamNTPT.LocusTag
WithUpstreamNTPT.Name
GBAnnot
OurNewSeg
OurNewSegAS
GBandOur
ASGB
Cond
Strand
Start
End
Length
RhoDepTerm.id
RhoDepTerm.RhoVsWt
RhoUpRegulatedGene.LocusTag
RhoUpRegulatedGene.RhoVsWt
WithUpstreamNT.LocusTag
WithUpstreamNT.Name
WithUpstreamNTPT.LocusTag
WithUpstreamNTPT.Name
GBAnnot
OurNewSeg
OurNewSegAS
GBandOur
ASGB
Cond
Strand
Start
End
Length
RhoDepTerm.id
RhoDepTerm.RhoVsWt
RhoUpRegulatedGene.LocusTag
RhoUpRegulatedGene.RhoVsWt
WithUpstreamNT.LocusTag
WithUpstreamNT.Name
WithUpstreamNTPT.LocusTag
WithUpstreamNTPT.Name
GBAnnot
OurNewSeg
OurNewSegAS
GBandOur
ASGB
Cond
Strand
Start
End
Length
RhoDepTerm.id
RhoDepTerm.RhoVsWt
RhoUpRegulatedGene.LocusTag
RhoUpRegulatedGene.RhoVsWt
WithUpstreamNT.LocusTag
WithUpstreamNT.Name
WithUpstreamNTPT.LocusTag
WithUpstreamNTPT.Name
GBAnnot
OurNewSeg
OurNewSegAS
GBandOur
ASGB
Cond
Strand
Start
End
Length
RhoDepTerm.id
RhoDepTerm.RhoVsWt
RhoUpRegulatedGene.LocusTag
RhoUpRegulatedGene.RhoVsWt
WithUpstreamNT.LocusTag
WithUpstreamNT.Name
WithUpstreamNTPT.LocusTag
WithUpstreamNTPT.Name
GBAnnot
OurNewSeg
OurNewSegAS
GBandOur
ASGB
Cond
Strand
Start
End
Length
RhoDepTerm.id
RhoDepTerm.RhoVsWt
RhoUpRegulatedGene.LocusTag
RhoUpRegulatedGene.RhoVsWt
WithUpstreamNT.LocusTag
WithUpstreamNT.Name
WithUpstreamNTPT.LocusTag
WithUpstreamNTPT.Name
GBAnnot
OurNewSeg
OurNewSegAS
GBandOur
ASGB
Cond
Strand
Start
End
Length
RhoDepTerm.id
RhoDepTerm.RhoVsWt
RhoUpRegulatedGene.LocusTag
RhoUpRegulatedGene.RhoVsWt
WithUpstreamNT.LocusTag
WithUpstreamNT.Name
WithUpstreamNTPT.LocusTag
WithUpstreamNTPT.Name
GBAnnot
OurNewSeg
OurNewSegAS
GBandOur
ASGB
Cond
Strand
Start
End
Length
RhoDepTerm.id
RhoDepTerm.RhoVsWt
RhoUpRegulatedGene.LocusTag
RhoUpRegulatedGene.RhoVsWt
WithUpstreamNT.LocusTag
WithUpstreamNT.Name
WithUpstreamNTPT.LocusTag
WithUpstreamNTPT.Name
GBAnnot
OurNewSeg
OurNewSegAS
GBandOur
ASGB
Cond
Strand
Start
End
Length
RhoDepTerm.id
RhoDepTerm.RhoVsWt
RhoUpRegulatedGene.LocusTag
RhoUpRegulatedGene.RhoVsWt
WithUpstreamNT.LocusTag
WithUpstreamNT.Name
WithUpstreamNTPT.LocusTag
WithUpstreamNTPT.Name
GBAnnot
OurNewSeg
OurNewSegAS
GBandOur
ASGB
Cond
Strand
Start
End
Length
RhoDepTerm.id
RhoDepTerm.RhoVsWt
RhoUpRegulatedGene.LocusTag
RhoUpRegulatedGene.RhoVsWt
WithUpstreamNT.LocusTag
WithUpstreamNT.Name
WithUpstreamNTPT.LocusTag
WithUpstreamNTPT.Name
GBAnnot
OurNewSeg
OurNewSegAS
GBandOur
ASGB
Cond
Strand
Start
End
Length
RhoDepTerm.id
RhoDepTerm.RhoVsWt
RhoUpRegulatedGene.LocusTag
RhoUpRegulatedGene.RhoVsWt
WithUpstreamNT.LocusTag
WithUpstreamNT.Name
WithUpstreamNTPT.LocusTag
WithUpstreamNTPT.Name
GBAnnot
OurNewSeg
OurNewSegAS
GBandOur
ASGB
Cond
Strand
Start
End
Length
RhoDepTerm.id
RhoDepTerm.RhoVsWt
RhoUpRegulatedGene.LocusTag
RhoUpRegulatedGene.RhoVsWt
WithUpstreamNT.LocusTag
WithUpstreamNT.Name
WithUpstreamNTPT.LocusTag
WithUpstreamNTPT.Name
GBAnnot
OurNewSeg
OurNewSegAS
GBandOur
ASGB
Cond
Strand
Start
End
Length
RhoDepTerm.id
RhoDepTerm.RhoVsWt
RhoUpRegulatedGene.LocusTag
RhoUpRegulatedGene.RhoVsWt
WithUpstreamNT.LocusTag
WithUpstreamNT.Name
WithUpstreamNTPT.LocusTag
WithUpstreamNTPT.Name
GBAnnot
OurNewSeg
OurNewSegAS
GBandOur
ASGB
Cond
Strand
Start
End
Length
RhoDepTerm.id
RhoDepTerm.RhoVsWt
RhoUpRegulatedGene.LocusTag
RhoUpRegulatedGene.RhoVsWt
WithUpstreamNT.LocusTag
WithUpstreamNT.Name
WithUpstreamNTPT.LocusTag
WithUpstreamNTPT.Name
GBAnnot
OurNewSeg
OurNewSegAS
GBandOur
ASGB
Cond
Strand
Start
End
Length
RhoDepTerm.id
RhoDepTerm.RhoVsWt
RhoUpRegulatedGene.LocusTag
RhoUpRegulatedGene.RhoVsWt
WithUpstreamNT.LocusTag
WithUpstreamNT.Name
WithUpstreamNTPT.LocusTag
WithUpstreamNTPT.Name
GBAnnot
OurNewSeg
OurNewSegAS
GBandOur
ASGB
Cond
Strand
Start
End
Length
RhoDepTerm.id
RhoDepTerm.RhoVsWt
RhoUpRegulatedGene.LocusTag
RhoUpRegulatedGene.RhoVsWt
WithUpstreamNT.LocusTag
WithUpstreamNT.Name
WithUpstreamNTPT.LocusTag
WithUpstreamNTPT.Name
GBAnnot
OurNewSeg
OurNewSegAS
GBandOur
ASGB
Cond
Strand
Start
End
Length
RhoDepTerm.id
RhoDepTerm.RhoVsWt
RhoUpRegulatedGene.LocusTag
RhoUpRegulatedGene.RhoVsWt
WithUpstreamNT.LocusTag
WithUpstreamNT.Name
WithUpstreamNTPT.LocusTag
WithUpstreamNTPT.Name
GBAnnot
OurNewSeg
OurNewSegAS
GBandOur
ASGB
Cond
Strand
Start
End
Length
RhoDepTerm.id
RhoDepTerm.RhoVsWt
RhoUpRegulatedGene.LocusTag
RhoUpRegulatedGene.RhoVsWt
WithUpstreamNT.LocusTag
WithUpstreamNT.Name
WithUpstreamNTPT.LocusTag
WithUpstreamNTPT.Name
GBAnnot
OurNewSeg
OurNewSegAS
GBandOur
ASGB
Cond
Strand
Start
End
Length
RhoDepTerm.id
RhoDepTerm.RhoVsWt
RhoUpRegulatedGene.LocusTag
RhoUpRegulatedGene.RhoVsWt
WithUpstreamNT.LocusTag
WithUpstreamNT.Name
WithUpstreamNTPT.LocusTag
WithUpstreamNTPT.Name
GBAnnot
OurNewSeg
OurNewSegAS
GBandOur
ASGB
Cond
Strand
Start
End
Length
RhoDepTerm.id
RhoDepTerm.RhoVsWt
RhoUpRegulatedGene.LocusTag
RhoUpRegulatedGene.RhoVsWt
WithUpstreamNT.LocusTag
WithUpstreamNT.Name
WithUpstreamNTPT.LocusTag
WithUpstreamNTPT.Name
GBAnnot
OurNewSeg
OurNewSegAS
GBandOur
ASGB
Cond
Strand
Start
End
Length
RhoDepTerm.id
RhoDepTerm.RhoVsWt
RhoUpRegulatedGene.LocusTag
RhoUpRegulatedGene.RhoVsWt
WithUpstreamNT.LocusTag
WithUpstreamNT.Name
WithUpstreamNTPT.LocusTag
WithUpstreamNTPT.Name
GBAnnot
OurNewSeg
OurNewSegAS
GBandOur
ASGB
Cond
Strand
Start
End
Length
RhoDepTerm.id
RhoDepTerm.RhoVsWt
RhoUpRegulatedGene.LocusTag
RhoUpRegulatedGene.RhoVsWt
WithUpstreamNT.LocusTag
WithUpstreamNT.Name
WithUpstreamNTPT.LocusTag
WithUpstreamNTPT.Name
GBAnnot
OurNewSeg
OurNewSegAS
GBandOur
ASGB
Cond
Strand
Start
End
Length
RhoDepTerm.id
RhoDepTerm.RhoVsWt
RhoUpRegulatedGene.LocusTag
RhoUpRegulatedGene.RhoVsWt
WithUpstreamNT.LocusTag
WithUpstreamNT.Name
WithUpstreamNTPT.LocusTag
WithUpstreamNTPT.Name
GBAnnot
OurNewSeg
OurNewSegAS
GBandOur
ASGB
Cond
Strand
Start
End
Length
RhoDepTerm.id
RhoDepTerm.RhoVsWt
RhoUpRegulatedGene.LocusTag
RhoUpRegulatedGene.RhoVsWt
WithUpstreamNT.LocusTag
WithUpstreamNT.Name
WithUpstreamNTPT.LocusTag
WithUpstreamNTPT.Name
GBAnnot
OurNewSeg
OurNewSegAS
GBandOur
ASGB
Cond
Strand
Start
End
Length
RhoDepTerm.id
RhoDepTerm.RhoVsWt
RhoUpRegulatedGene.LocusTag
RhoUpRegulatedGene.RhoVsWt
WithUpstreamNT.LocusTag
WithUpstreamNT.Name
WithUpstreamNTPT.LocusTag
WithUpstreamNTPT.Name
GBAnnot
OurNewSeg
OurNewSegAS
GBandOur
ASGB
Cond
Strand
Start
End
Length
RhoDepTerm.id
RhoDepTerm.RhoVsWt
RhoUpRegulatedGene.LocusTag
RhoUpRegulatedGene.RhoVsWt
WithUpstreamNT.LocusTag
WithUpstreamNT.Name
WithUpstreamNTPT.LocusTag
WithUpstreamNTPT.Name
GBAnnot
OurNewSeg
OurNewSegAS
GBandOur
ASGB
Cond
Strand
Start
End
Length
RhoDepTerm.id
RhoDepTerm.RhoVsWt
RhoUpRegulatedGene.LocusTag
RhoUpRegulatedGene.RhoVsWt
WithUpstreamNT.LocusTag
WithUpstreamNT.Name
WithUpstreamNTPT.LocusTag
WithUpstreamNTPT.Name
GBAnnot
OurNewSeg
OurNewSegAS
GBandOur
ASGB
Cond
Strand
Start
End
Length
RhoDepTerm.id
RhoDepTerm.RhoVsWt
RhoUpRegulatedGene.LocusTag
RhoUpRegulatedGene.RhoVsWt
WithUpstreamNT.LocusTag
WithUpstreamNT.Name
WithUpstreamNTPT.LocusTag
WithUpstreamNTPT.Name
GBAnnot
OurNewSeg
OurNewSegAS
GBandOur
ASGB
Cond
Strand
Start
End
Length
RhoDepTerm.id
RhoDepTerm.RhoVsWt
RhoUpRegulatedGene.LocusTag
RhoUpRegulatedGene.RhoVsWt
WithUpstreamNT.LocusTag
WithUpstreamNT.Name
WithUpstreamNTPT.LocusTag
WithUpstreamNTPT.Name
GBAnnot
OurNewSeg
OurNewSegAS
GBandOur
ASGB
Cond
Strand
Start
End
Length
RhoDepTerm.id
RhoDepTerm.RhoVsWt
RhoUpRegulatedGene.LocusTag
RhoUpRegulatedGene.RhoVsWt
WithUpstreamNT.LocusTag
WithUpstreamNT.Name
WithUpstreamNTPT.LocusTag
WithUpstreamNTPT.Name
GBAnnot
OurNewSeg
OurNewSegAS
GBandOur
ASGB
Cond
Strand
Start
End
Length
RhoDepTerm.id
RhoDepTerm.RhoVsWt
RhoUpRegulatedGene.LocusTag
RhoUpRegulatedGene.RhoVsWt
WithUpstreamNT.LocusTag
WithUpstreamNT.Name
WithUpstreamNTPT.LocusTag
WithUpstreamNTPT.Name
GBAnnot
OurNewSeg
OurNewSegAS
GBandOur
ASGB
Cond
Strand
Start
End
Length
RhoDepTerm.id
RhoDepTerm.RhoVsWt
RhoUpRegulatedGene.LocusTag
RhoUpRegulatedGene.RhoVsWt
WithUpstreamNT.LocusTag
WithUpstreamNT.Name
WithUpstreamNTPT.LocusTag
WithUpstreamNTPT.Name
GBAnnot
OurNewSeg
OurNewSegAS
GBandOur
ASGB
Cond
Strand
Start
End
Length
RhoDepTerm.id
RhoDepTerm.RhoVsWt
RhoUpRegulatedGene.LocusTag
RhoUpRegulatedGene.RhoVsWt
WithUpstreamNT.LocusTag
WithUpstreamNT.Name
WithUpstreamNTPT.LocusTag
WithUpstreamNTPT.Name
GBAnnot
OurNewSeg
OurNewSegAS
GBandOur
ASGB
Cond
Strand
Start
End
Length
RhoDepTerm.id
RhoDepTerm.RhoVsWt
RhoUpRegulatedGene.LocusTag
RhoUpRegulatedGene.RhoVsWt
WithUpstreamNT.LocusTag
WithUpstreamNT.Name
WithUpstreamNTPT.LocusTag
WithUpstreamNTPT.Name
GBAnnot
OurNewSeg
OurNewSegAS
GBandOur
ASGB
Cond
Strand
Start
End
Length
RhoDepTerm.id
RhoDepTerm.RhoVsWt
RhoUpRegulatedGene.LocusTag
RhoUpRegulatedGene.RhoVsWt
WithUpstreamNT.LocusTag
WithUpstreamNT.Name
WithUpstreamNTPT.LocusTag
WithUpstreamNTPT.Name
GBAnnot
OurNewSeg
OurNewSegAS
GBandOur
ASGB
Cond
Strand
Start
End
Length
RhoDepTerm.id
RhoDepTerm.RhoVsWt
RhoUpRegulatedGene.LocusTag
RhoUpRegulatedGene.RhoVsWt
WithUpstreamNT.LocusTag
WithUpstreamNT.Name
WithUpstreamNTPT.LocusTag
WithUpstreamNTPT.Name
GBAnnot
OurNewSeg
OurNewSegAS
GBandOur
ASGB
Cond
Strand
Start
End
Length
RhoDepTerm.id
RhoDepTerm.RhoVsWt
RhoUpRegulatedGene.LocusTag
RhoUpRegulatedGene.RhoVsWt
WithUpstreamNT.LocusTag
WithUpstreamNT.Name
WithUpstreamNTPT.LocusTag
WithUpstreamNTPT.Name
GBAnnot
OurNewSeg
OurNewSegAS
GBandOur
ASGB
Cond
Strand
Start
End
Length
RhoDepTerm.id
RhoDepTerm.RhoVsWt
RhoUpRegulatedGene.LocusTag
RhoUpRegulatedGene.RhoVsWt
WithUpstreamNT.LocusTag
WithUpstreamNT.Name
WithUpstreamNTPT.LocusTag
WithUpstreamNTPT.Name
GBAnnot
OurNewSeg
OurNewSegAS
GBandOur
ASGB
Cond
Strand
Start
End
Length
RhoDepTerm.id
RhoDepTerm.RhoVsWt
RhoUpRegulatedGene.LocusTag
RhoUpRegulatedGene.RhoVsWt
WithUpstreamNT.LocusTag
WithUpstreamNT.Name
WithUpstreamNTPT.LocusTag
WithUpstreamNTPT.Name
GBAnnot
OurNewSeg
OurNewSegAS
GBandOur
ASGB
Cond
Strand
Start
End
Length
RhoDepTerm.id
RhoDepTerm.RhoVsWt
RhoUpRegulatedGene.LocusTag
RhoUpRegulatedGene.RhoVsWt
WithUpstreamNT.LocusTag
WithUpstreamNT.Name
WithUpstreamNTPT.LocusTag
WithUpstreamNTPT.Name
GBAnnot
OurNewSeg
OurNewSegAS
GBandOur
ASGB
Cond
Strand
Start
End
Length
RhoDepTerm.id
RhoDepTerm.RhoVsWt
RhoUpRegulatedGene.LocusTag
RhoUpRegulatedGene.RhoVsWt
WithUpstreamNT.LocusTag
WithUpstreamNT.Name
WithUpstreamNTPT.LocusTag
WithUpstreamNTPT.Name
GBAnnot
OurNewSeg
OurNewSegAS
GBandOur
ASGB
Cond
Strand
Start
End
Length
RhoDepTerm.id
RhoDepTerm.RhoVsWt
RhoUpRegulatedGene.LocusTag
RhoUpRegulatedGene.RhoVsWt
WithUpstreamNT.LocusTag
WithUpstreamNT.Name
WithUpstreamNTPT.LocusTag
WithUpstreamNTPT.Name
GBAnnot
OurNewSeg
OurNewSegAS
GBandOur
ASGB
Cond
Strand
Start
End
Length
RhoDepTerm.id
RhoDepTerm.RhoVsWt
RhoUpRegulatedGene.LocusTag
RhoUpRegulatedGene.RhoVsWt
WithUpstreamNT.LocusTag
WithUpstreamNT.Name
WithUpstreamNTPT.LocusTag
WithUpstreamNTPT.Name
GBAnnot
OurNewSeg
OurNewSegAS
GBandOur
ASGB
Cond
Strand
Start
End
Length
RhoDepTerm.id
RhoDepTerm.RhoVsWt
RhoUpRegulatedGene.LocusTag
RhoUpRegulatedGene.RhoVsWt
WithUpstreamNT.LocusTag
WithUpstreamNT.Name
WithUpstreamNTPT.LocusTag
WithUpstreamNTPT.Name
GBAnnot
OurNewSeg
OurNewSegAS
GBandOur
ASGB
Cond
Strand
Start
End
Length
RhoDepTerm.id
RhoDepTerm.RhoVsWt
RhoUpRegulatedGene.LocusTag
RhoUpRegulatedGene.RhoVsWt
WithUpstreamNT.LocusTag
WithUpstreamNT.Name
WithUpstreamNTPT.LocusTag
WithUpstreamNTPT.Name
GBAnnot
OurNewSeg
OurNewSegAS
GBandOur
ASGB
Cond
Strand
Start
End
Length
RhoDepTerm.id
RhoDepTerm.RhoVsWt
RhoUpRegulatedGene.LocusTag
RhoUpRegulatedGene.RhoVsWt
WithUpstreamNT.LocusTag
WithUpstreamNT.Name
WithUpstreamNTPT.LocusTag
WithUpstreamNTPT.Name
GBAnnot
OurNewSeg
OurNewSegAS
GBandOur
ASGB
Cond
Strand
Start
End
Length
RhoDepTerm.id
RhoDepTerm.RhoVsWt
RhoUpRegulatedGene.LocusTag
RhoUpRegulatedGene.RhoVsWt
WithUpstreamNT.LocusTag
WithUpstreamNT.Name
WithUpstreamNTPT.LocusTag
WithUpstreamNTPT.Name
GBAnnot
OurNewSeg
OurNewSegAS
GBandOur
ASGB
Cond
Strand
Start
End
Length
RhoDepTerm.id
RhoDepTerm.RhoVsWt
RhoUpRegulatedGene.LocusTag
RhoUpRegulatedGene.RhoVsWt
WithUpstreamNT.LocusTag
WithUpstreamNT.Name
WithUpstreamNTPT.LocusTag
WithUpstreamNTPT.Name
GBAnnot
OurNewSeg
OurNewSegAS
GBandOur
ASGB
Cond
Strand
Start
End
Length
RhoDepTerm.id
RhoDepTerm.RhoVsWt
RhoUpRegulatedGene.LocusTag
RhoUpRegulatedGene.RhoVsWt
WithUpstreamNT.LocusTag
WithUpstreamNT.Name
WithUpstreamNTPT.LocusTag
WithUpstreamNTPT.Name
GBAnnot
OurNewSeg
OurNewSegAS
GBandOur
ASGB
Cond
Strand
Start
End
Length
RhoDepTerm.id
RhoDepTerm.RhoVsWt
RhoUpRegulatedGene.LocusTag
RhoUpRegulatedGene.RhoVsWt
WithUpstreamNT.LocusTag
WithUpstreamNT.Name
WithUpstreamNTPT.LocusTag
WithUpstreamNTPT.Name
GBAnnot
OurNewSeg
OurNewSegAS
GBandOur
ASGB
Cond
Strand
Start
End
Length
RhoDepTerm.id
RhoDepTerm.RhoVsWt
RhoUpRegulatedGene.LocusTag
RhoUpRegulatedGene.RhoVsWt
WithUpstreamNT.LocusTag
WithUpstreamNT.Name
WithUpstreamNTPT.LocusTag
WithUpstreamNTPT.Name
GBAnnot
OurNewSeg
OurNewSegAS
GBandOur
ASGB
Cond
Strand
Start
End
Length
RhoDepTerm.id
RhoDepTerm.RhoVsWt
RhoUpRegulatedGene.LocusTag
RhoUpRegulatedGene.RhoVsWt
WithUpstreamNT.LocusTag
WithUpstreamNT.Name
WithUpstreamNTPT.LocusTag
WithUpstreamNTPT.Name
GBAnnot
OurNewSeg
OurNewSegAS
GBandOur
ASGB
Cond
Strand
Start
End
Length
RhoDepTerm.id
RhoDepTerm.RhoVsWt
RhoUpRegulatedGene.LocusTag
RhoUpRegulatedGene.RhoVsWt
WithUpstreamNT.LocusTag
WithUpstreamNT.Name
WithUpstreamNTPT.LocusTag
WithUpstreamNTPT.Name
GBAnnot
OurNewSeg
OurNewSegAS
GBandOur
ASGB
Cond
Strand
Start
End
Length
RhoDepTerm.id
RhoDepTerm.RhoVsWt
RhoUpRegulatedGene.LocusTag
RhoUpRegulatedGene.RhoVsWt
WithUpstreamNT.LocusTag
WithUpstreamNT.Name
WithUpstreamNTPT.LocusTag
WithUpstreamNTPT.Name
GBAnnot
OurNewSeg
OurNewSegAS
GBandOur
ASGB
Cond
Strand
Start
End
Length
RhoDepTerm.id
RhoDepTerm.RhoVsWt
RhoUpRegulatedGene.LocusTag
RhoUpRegulatedGene.RhoVsWt
WithUpstreamNT.LocusTag
WithUpstreamNT.Name
WithUpstreamNTPT.LocusTag
WithUpstreamNTPT.Name
GBAnnot
OurNewSeg
OurNewSegAS
GBandOur
ASGB
Cond
Strand
Start
End
Length
RhoDepTerm.id
RhoDepTerm.RhoVsWt
RhoUpRegulatedGene.LocusTag
RhoUpRegulatedGene.RhoVsWt
WithUpstreamNT.LocusTag
WithUpstreamNT.Name
WithUpstreamNTPT.LocusTag
WithUpstreamNTPT.Name
GBAnnot
OurNewSeg
OurNewSegAS
GBandOur
ASGB
