# Supplementary material for: Staphylococcus aureus Transcriptome Architecture: From Laboratory to Infection-Mimicking Conditions
Source: PLoS Genet. 2016 Apr 1;12(4):e1005962. doi: 10.1371/journal.pgen.1005962 (PMC4818034; doi:10.1371/journal.pgen.1005962)
Supplement: S11 Table — (XLSX) [file pgen.1005962.s013.xlsx]

## Sheet: Table S11
Table S11. Gene differential expression analysis in the rho-deletion mutant compared to the wild-type
Locustag	Name	Start	End	Strand	wt_RPMI_expo_BR1.543098A03	wt_RPMI_expo_BR2.543099A01	wt_RPMI_t4_BR1.543107A01	wt_RPMI_t4_BR2.543107A02	wt_TSB_expo_BR1.543108A01	wt_TSB_expo_BR2.543108A02	wt_TSB_t4_BR1.543097A02	wt_TSB_t4_BR2.543097A03	rho_RPMI_expo_BR1.543099A02	rho_RPMI_expo_BR2.543099A03	rho_RPMI_t4_BR1.543107A03	rho_RPMI_t4_BR2.543078A02	rho_TSB_expo_BR1.543108A03	rho_TSB_expo_BR2.543097A01	rho_TSB_t4_BR1.543098A01	rho_TSB_t4_BR2.543098A02	Intercept	log2FC_tcondRPMI#t4	log2FC_tcondTSB#expo	log2FC_tcondTSB#t4	log2FC_tcondRPMI#expo:tbkgrho	log2FC_tcondRPMI#t4:tbkgrho	log2FC_tcondTSB#expo:tbkgrho	log2FC_tcondTSB#t4:tbkgrho	pval_tcondRPMI#t4	pval_tcondTSB#expo	pval_tcondTSB#t4	pval_tcondRPMI#expo:tbkgrho	pval_tcondRPMI#t4:tbkgrho	pval_tcondTSB#expo:tbkgrho	pval_tcondTSB#t4:tbkgrho	qval_tcondRPMI#t4	qval_tcondTSB#expo	qval_tcondTSB#t4	qval_tcondRPMI#expo:tbkgrho	qval_tcondRPMI#t4:tbkgrho	qval_tcondTSB#expo:tbkgrho	qval_tcondTSB#t4:tbkgrho	summarylog2FC_tcondRPMI#expo:tbkgrho	summarylog2FC_tcondRPMI#t4:tbkgrho	summarylog2FC_tcondTSB#expo:tbkgrho	summarylog2FC_tcondTSB#t4:tbkgrho	AS_wt_RPMI_expo_BR1.543098A03	AS_wt_RPMI_expo_BR2.543099A01	AS_wt_RPMI_t4_BR1.543107A01
new_297_516_1	S1	297	516	1	13.17071875	13.20448125	13.86245625	13.88343125	13.24395	13.29833125	13.15151875	13.06766875	13.29715625	13.33089375	13.698125	13.869925	13.484275	13.5759125	12.87343125	13.0816375	13.1876	0.685343750000004	0.0835406250000045	-0.0780062499999963	0.126425000000004	-0.0889187500000004	0.258953125	-0.132059375	1.94189561590944e-05	0.30741204995086	0.338525745228201	0.137616135517117	0.279388366309528	0.009655803976108	0.123144959936248	5.74087861486063e-06	0.0923491321833663	0.0293651088173607	0.0748187005711813	0.222505763097254	0.0213269468126131	0.0675130681531288	~	~	~	~	6.19314629277567	6.37319777777778	6.83716515151515
SAOUHSC_00001	dnaA	517	1878	1	13.24395	13.40969375	13.93648125	13.8853875	13.4255875	13.34938125	13.061525	12.9016875	13.4026625	13.41166875	13.7456875	13.8194875	13.4797625	13.4255875	12.86810625	13.0066	13.326821875	0.5841125	0.0606625000000004	-0.345215625000001	0.08034375	-0.128346875000001	0.0651906249999997	-0.0442531249999991	5.10331927384711e-05	0.439741061619381	0.00169558291034152	0.312980193763306	0.123725689425048	0.407749719171231	0.569509548001117	1.31496660337378e-05	0.124364321839546	0.000184278048979422	0.141080567547525	0.12749720839376	0.301026515220219	0.219653536097942	~	~	~	~	6.89468894230769	6.621153125	7.01809243827161
new_1879_2155_1	S2	1879	2155	1	12.9246125	13.10281875	13.67423125	13.3001	13.04239375	13.10281875	12.885825	12.79716875	13.12031875	13.19900625	13.12031875	13.36003125	13.25869375	13.43021875	12.66191875	12.682525	13.013715625	0.47345	0.058890625000001	-0.172218749999999	0.145946875	-0.246990625	0.271849999999999	-0.169275000000001	0.00698279766821878	0.666186385138621	0.226722413921891	0.299356126314212	0.0971993288431262	0.0725604947594347	0.234045142168486	0.0011322419919136	0.176311682855584	0.0200046784406622	0.13638683316873	0.108544288145822	0.0950707473810349	0.11189245670747	~	~	~	~	7.78405962837838	7.50405673076923	7.48673985655738
SAOUHSC_00002	dnaN	2156	3289	1	13.17776875	13.2610375	13.6482875	13.65469375	13.591725	13.54269375	13.06614375	12.94365625	13.29455	13.2751125	13.45015	13.3784875	13.5457	13.62766875	13.084625	12.95351875	13.219403125	0.432087499999995	0.347806249999995	-0.214503125000005	0.0654281249999947	-0.237171875	0.0194749999999999	0.0141718749999997	7.25596727950756e-05	0.000324177055911285	0.00605086819235104	0.291894789679269	0.00348575198743168	0.745628917855934	0.81307994205058	1.79843456157747e-05	0.000306630458915858	0.00061988122976216	0.133789418070943	0.0103585323748208	0.43749711570612	0.284946913142704	~	~	~	~	6.96974934210527	6.58892844488189	6.80088630136986
SAOUHSC_00003	NA	3670	3915	1	12.81976875	12.94365625	12.5166875	12.42725625	13.4935875	13.33881875	14.3797125	14.26765	12.576075	12.5648	12.5115125	12.04195625	13.30729375	13.2122375	13.84936875	13.93126875	12.8817125	-0.409740625000003	0.534490624999998	1.44196875	-0.311275000000003	-0.195237499999999	-0.1564375	-0.433362499999999	0.0167777298155562	0.00436739385320246	5.49359308300159e-06	0.0514472763750351	0.189229979908158	0.283458738787996	0.012899859398787	0.00254615961619959	0.00251662366949724	9.37746246630027e-07	0.0345332335120616	0.171361002827979	0.237739283423464	0.0113014310796523	~	~	~	~	7.27436088836478	7.03282159090909	7.30074625
SAOUHSC_00004	recF	3912	5024	1	13.2561625	13.3769875	12.49943125	12.32465625	13.80651875	13.65820625	14.73563125	14.67359375	13.35854375	13.40386875	12.30138125	12.20169375	13.7572125	13.93648125	14.4168625	14.47725	13.316575	-0.904531249999997	0.415787500000002	1.3880375	0.0646312500000027	-0.16050625	0.114484375	-0.25755625	5.89533846444482e-06	0.00131133763302842	2.2122058028506e-07	0.474637723169357	0.0994759028823723	0.220563187835721	0.0173494928348238	2.1118385667031e-06	0.000940189293964268	5.87735754327749e-08	0.193086605491457	0.110247596880346	0.201133535168459	0.0143313659436662	~	~	~	~	6.80907801616915	6.47099621559633	6.68156309713376
SAOUHSC_00005	gyrB	5034	6968	1	13.55654375	13.668775	12.5674875	12.434425	14.17853125	14.07793125	14.760525	14.6405375	13.70848125	13.628615625	12.3874625	12.30924375	14.11415	14.15344375	14.46518125	14.53880625	13.612659375	-1.111703125	0.515571874999995	1.087871875	0.0558890624999954	-0.152603125	0.00556562500000096	-0.1985375	2.00454383093093e-07	6.50449841842114e-05	2.37292560836571e-07	0.435825769657017	0.0554526850314599	0.936904609980319	0.0194740993241852	1.38202468102317e-07	8.7884628755191e-05	6.22843023639544e-08	0.181390235167833	0.0741087584839486	0.494257071943642	0.0156873655621553	~	~	~	~	7.07117175480769	6.70490919117647	6.91884920977011
SAOUHSC_00006	gyrA	7005	9668	1	13.4758625	13.57814375	12.0185125	11.9337	14.16553125	14.1351625	14.46518125	14.357028125	13.5679	13.4864625	11.81834375	11.7816125	14.00780625	14.1164875	14.1447125	14.16146875	13.527003125	-1.550896875	0.62334375	0.8841015625	0.000178125000000111	-0.176128125	-0.0882000000000005	-0.258014062499999	3.16017078221515e-09	3.84267665779207e-06	2.62460116440067e-07	0.99754417349354	0.0138098089246333	0.154521973796928	0.00175652008178168	7.80494114753977e-09	9.87258208318894e-06	6.76151038139725e-08	0.328808418649394	0.0279222860310377	0.15837238092919	0.0024031983515656	~	~	~	~	6.76396134259259	6.59141491141732	7.02564401595745
SAOUHSC_00007	nnrD	9755	10456	-1	10.85443125	11.00475	10.6420625	10.76075	10.73956875	10.88624375	11.0590375	10.4819	11.5718375	11.59861875	12.0471	12.22763125	11.1833875	11.20296875	11.07011875	11.3557375	10.929590625	-0.228184375000005	-0.116684375000004	-0.159121875000004	0.655637499999996	1.435959375	0.380271875	0.442459375	0.235601524194885	0.530367721666708	0.397274346753094	0.00617651297643569	4.10009004227492e-05	0.0650613827960303	0.0377166775339653	0.0298736831303513	0.145673678887786	0.0341803421179147	0.00632245062062158	0.000449072270044096	0.08818202974554	0.0268002167877359	~	U	~	~	8.06269321428571	8.15688894230769	7.20841938291139
new_10457_10702_-1	S3	10457	10702	-1	10.91633125	11.0378625	10.2142	10.3303125	10.61738125	10.4949	10.71000625	10.255325	11.81834375	11.654871875	11.60850625	11.90943125	11.2124625	11.108	10.900275	11.12246875	10.977096875	-0.704840624999998	-0.420956249999999	-0.494431249999998	0.759510937500002	1.4867125	0.604090625000001	0.52870625	0.00257443507140807	0.0328629746720291	0.0164431776660416	0.00165276480573661	1.71560467456244e-05	0.00608220098930329	0.0119794292803746	0.000451303948333173	0.0137461290696808	0.00161395683057113	0.00218645814363897	0.000254414619504623	0.0152491409308916	0.0106381752491059	~	U	~	~	8.12963722826087	8.07974821428571	7.49611638513514
SAOUHSC_00008	hutH	10893	12407	1	8.5396375	8.53085	9.54538125	9.48063125	8.40416875	8.56274375	11.257275	11.2683875	9.15825625	9.0963375	9.33315	9.52178125	9.30979375	9.2716625	11.69739375	11.6188875	8.53524374999999	0.977762500000004	-0.0517874999999959	2.7275875	0.592053125000004	-0.0855406250000009	0.807271875	0.395309375	6.10582305081056e-07	0.475529582601029	1.88264149328667e-10	2.67870993004654e-05	0.251338517416486	2.65195607844736e-06	0.000446966016860285	3.24782111952617e-07	0.132882174748913	3.43915745841021e-10	8.79097146805872e-05	0.207536845847102	5.57078121810841e-05	0.000851327292282734	~	~	~	~	6.87781125	6.64622209543568	7.26263228092784
new_12457_12691_1	S4	12457	12691	1	14.8664125	14.6949375	15.3428125	15.74629375	14.73563125	14.4814625	15.0760375	15.0360625	14.53880625	14.84718125	15.5636875	15.4589625	14.636925	14.3162	15.0855625	15.196875	14.780675	0.763878125000005	-0.172128124999994	0.275375000000006	-0.0876812499999935	-0.0332281249999991	-0.131984375	0.0851687500000002	0.00225174580397494	0.349299002629999	0.150420911612239	0.626249575132576	0.852602687537896	0.467794616205172	0.636025175162162	0.000398986526253088	0.102570601258962	0.013512500045451	0.236793178214116	0.449750477961806	0.328218765987072	0.238194704680491	~	~	~	~	6.14275241834171	6.54920275423729	6.45423070054945
new_12693_12785_1	S5	12693	12785	1	11.13624375	11.27429375	9.17754375	8.6905125	11.58021875	11.54568125	10.32183125	10.29981875	10.9574125	10.82459375	9.3856375	9.77040625	11.60135	11.145525	10.04784375	10.23941875	11.20526875	-2.271240625	0.357681250000003	-0.894443749999997	-0.314265624999997	0.64399375	-0.1895125	-0.16719375	3.83570586540637e-06	0.118162179340393	0.00235774598741026	0.162624102424924	0.0135672039021505	0.380836705539157	0.436933463799292	1.48796741853748e-06	0.0410695274741895	0.000252216981754991	0.0851492607705581	0.0275647135256602	0.288586981766605	0.180351839570816	~	~	~	~	7.48137519132653	6.75013430755396	7.14554308920705
SAOUHSC_00009	serS	12786	14072	1	12.09695625	12.24388125	9.930975	9.7873875	12.6630125	12.68740625	11.13730625	11.05404375	11.8474125	11.6618	9.83490625	10.174940625	12.5436375	12.259875	11.2173	11.0026375	12.17041875	-2.31123749999999	0.504790625000006	-1.07474374999999	-0.415812499999994	0.1457421875	-0.273453125	0.0142937500000002	2.13778371849804e-07	0.00768474591205173	6.76836190702804e-05	0.0195521631055813	0.337407908888167	0.091887345890523	0.922747262975665	1.45082682602638e-07	0.00402488498844234	9.12629839654176e-06	0.0160235830184243	0.250578860885551	0.111516400554785	0.311411651986963	~	~	~	~	7.109635	6.599620125	7.04235637755102
new_14073_14172_1	S6	14073	14172	1	10.3534	10.40505	8.13556875	8.04841875	11.010375	11.20296875	9.56116875	9.8194375	9.96551875	9.9428625	7.97965	8.29926875	10.73705	10.73034375	9.72030625	9.723275	10.379225	-2.28723125	0.727446875	-0.688921875	-0.425034374999998	0.0474656250000003	-0.372975	0.0314875000000009	4.68032283107217e-08	0.00024582288060642	0.000354247751938266	0.00648014703201671	0.69412831120111	0.0125317140387526	0.79361398118761	4.57557943731322e-08	0.000246390004978537	4.21536770076399e-05	0.00656663478775369	0.399555929972025	0.0260872096701848	0.280035372813848	~	~	~	~	6.75722106481482	6.47006983944954	6.9120603
SAOUHSC_00010	NA	14722	15417	1	9.9070625	9.70181875	12.5039375	12.40370625	9.18428125	9.21314375	8.251925	8.87781875	8.8013125	8.87781875	12.011275	12.05793125	8.713975	8.7233	8.6767875	8.89556875	9.804440625	2.64938125	-0.605728125000002	-1.23956875	-0.964875000000003	-0.419218749999999	-0.480075	0.221306250000001	3.90107672950165e-07	0.00903420594319135	0.000111860194456352	0.000605695521708454	0.0452654062096234	0.0265044225764167	0.246284778614825	2.27897615200148e-07	0.00461220298106096	1.4458891444529e-05	0.00098743910593457	0.0644098222990333	0.0461260748023682	0.116372238456149	~	~	~	~	7.73841022727273	7.71008657786885	7.38325859375
SAOUHSC_00012	NA	15414	15743	1	10.27448125	10.08164375	12.9008375	12.833975	9.33315	9.2945375	8.83028125	8.778446875	9.22288125	9.31379375	12.41088125	12.536725	8.73989375	8.80420625	8.774375	9.0379375	10.1780625	2.68934375	-0.864218749999997	-1.3736984375	-0.909724999999997	-0.393603125	-0.54179375	0.1017921875	2.55853749324343e-09	1.67514126115844e-05	5.00141283109647e-07	1.1460586414418e-05	0.0031843104400847	0.000443932526865974	0.313846422311174	6.90100555906451e-09	2.98978152839943e-05	1.14781212364248e-07	4.54316819562354e-05	0.00969794594404351	0.00218636970668206	0.140282475512088	~	~	~	~	7.72443159090909	7.52398541666667	7.46483629032258
new_15785_16105_1	S7	15785	16105	1	11.0674875	10.9508	13.7866125	13.62535625	9.9070625	10.0761125	12.970275	13.0180125	10.44101875	10.472509375	13.5521125	13.55475	9.8734375	9.8156625	12.81358125	12.89216875	11.00914375	2.696840625	-1.01755625	1.985	-0.5523796875	-0.152553124999999	-0.147037500000001	-0.141268749999999	2.57582395858801e-10	5.57150910957681e-07	2.94014211767386e-09	5.41375523436138e-05	0.0643525301553473	0.0726014879552792	0.0823310167925217	1.94456398235571e-09	2.29835700014398e-06	2.06203516376808e-09	0.000146746076664877	0.0822493320665415	0.095107143169865	0.0493168832969497	~	~	~	~	7.11432829433498	6.865355	7.14435586453745
SAOUHSC_00013	metX	16106	17074	1	10.23230625	10.197125	12.16810625	12.17639375	9.6138	9.55328125	11.31651875	10.930671875	9.656325	9.68358125	11.65900625	11.5877625	9.270725	9.39566875	10.77786875	10.61991875	10.214715625	1.95753437499999	-0.631175000000003	0.908879687499996	-0.544762500000004	-0.548865624999999	-0.25034375	-0.4247015625	1.16091548144775e-07	0.000485779716508973	3.90602082485466e-05	0.00124033032710117	0.00118408248538297	0.0556084649369145	0.00526271632196543	9.17997784598833e-08	0.000425971960893425	5.48718123658746e-06	0.00173018115464276	0.00468550773130891	0.079031280122561	0.00558675088384608	~	~	~	~	8.3642859375	8.30281875	7.80979402777778
new_17075_17337_1	S8	17075	17337	1	10.34383125	10.37261875	12.07971875	11.998325	9.86506875	9.77040625	11.0207625	10.4154875	9.9243625	9.91265	11.35641875	11.49353125	9.33479375	9.497775	10.48025625	10.62525	10.358225	1.680796875	-0.540487499999998	0.359900000000001	-0.439718749999999	-0.614046875	-0.401453125000001	-0.165371875	8.29924531428691e-06	0.0121409876788265	0.0640031251456887	0.0304592031160592	0.00636125272624045	0.043468810506055	0.352614342954048	2.80158676339003e-06	0.00590236628696897	0.00593445651582042	0.0228045510061461	0.0158183376867326	0.066507350640883	0.153518491328254	~	~	~	~	8.99468184121622	8.55317518939394	7.86960729166667
SAOUHSC_00014	NA	17365	18303	1	13.32489375	13.1218125	13.10281875	13.08599375	13.4026625	13.32489375	11.954003125	11.71785	13.3884875	13.32489375	12.94496875	12.7623875	13.31363125	13.57143125	11.951975	12.05233125	13.223353125	-0.128946874999996	0.140425000000003	-1.3874265625	0.133337500000003	-0.240728125	0.0787531250000004	0.1662265625	0.300632653079267	0.262601937079703	2.27540590329758e-06	0.285591450558906	0.0726939127390928	0.518197822697953	0.191556738725434	0.037432018873318	0.0808846526690644	4.26777316176984e-07	0.131584878025683	0.0893747326563768	0.350874575918245	0.0955142319549918	~	~	~	~	7.00427678571429	6.54548756476684	6.69660118801653
SAOUHSC_00015	NA	18318	20285	1	14.02843125	14.130421875	13.71385	13.5521125	13.928275	13.91523125	12.64725625	12.4445	13.97541875	14.02230625	13.29715625	13.369775	13.96429375	14.11415	12.904575	12.8655	14.0794265625	-0.446445312499995	-0.157673437499996	-1.5335484375	-0.080564062499996	-0.299515625	0.117468750000001	0.339159375	0.000644768792338052	0.0928570613148749	7.33955451256263e-08	0.358228917026587	0.00674443868944286	0.193023646977957	0.00342095337546751	0.000127663631824895	0.0333893832931517	2.36210670883525e-08	0.156446274096045	0.016464870860435	0.184471053625518	0.00400744803130493	~	~	~	~	6.62018291666667	6.53976269430052	6.63231653792135
SAOUHSC_00017	rplI	20282	20734	1	14.36613125	14.5164	14.17853125	14.11415	14.80353125	14.74014375	13.02115625	12.840975	14.3162	14.39160625	13.9682875	13.68095625	14.71423125	14.6489625	13.32340625	13.283225	14.441265625	-0.294925000000002	0.330571874999998	-1.5102	-0.0873625000000015	-0.32171875	-0.0902406250000007	0.372249999999999	0.0177574131174552	0.010327979848731	3.42502359706797e-07	0.404002883791192	0.0117998873347452	0.389399072602987	0.00559237883653258	0.00268390458855214	0.00514860164616984	8.39171575064887e-08	0.171404410276431	0.024851465361339	0.292611597725144	0.00586643296029338	~	~	~	~	7.09826370192308	6.83736214788732	7.08516689356436
SAOUHSC_00018	dnaC	20766	22166	1	13.788925	13.78291875	12.73355625	12.58483125	13.57814375	13.5004	11.011575	10.73818125	13.71664375	13.7299	12.34559375	12.333475	13.477425	13.535	11.414896875	11.4429	13.785921875	-1.126728125	-0.246649999999997	-2.91104375	-0.0626499999999976	-0.319659374999999	-0.0330593750000005	0.554020312499999	7.53116569477672e-07	0.016788167575166	4.30454170087074e-10	0.466348042985688	0.00453021116611157	0.697098090110389	0.000143100548979268	3.85122809470189e-07	0.00778140325556477	5.6050513245908e-10	0.190632968907565	0.0124187499466407	0.421010135708739	0.00037813425109513	~	~	~	~	6.46545448943662	6.38991374172185	6.84753328488372
SAOUHSC_00019	purA	22444	23727	1	13.1359875	13.30729375	10.09213125	10.0261625	12.45720625	12.469375	9.885375	9.5268625	13.4338625	13.4338625	9.54538125	9.4603875	12.363425	12.26496875	9.5551125	9.42103125	13.221640625	-3.16249375	-0.758350000000001	-3.515521875	0.212221874999999	-0.556262499999999	-0.14909375	-0.218046875	2.4970117164183e-09	0.00013372839975617	1.07809066134923e-09	0.0923533868184573	0.00104022790703211	0.21621179411657	0.085168481252224	6.80655160678675e-09	0.00015351015935375	1.0444662079422e-09	0.0547556123786564	0.00428878831740838	0.198578219323687	0.050670912606922	~	~	~	~	6.76469398148148	6.55716087427746	8.63881552419355
new_24770_24930_1	S9	24770	24930	1	12.563225	12.49215	12.85725625	12.98378125	12.70021875	12.49790625	13.08873125	12.95868125	12.7328625	13.00818125	12.576075	12.25250625	12.83645625	12.8311	13.2816	13.344625	12.5276875	0.392831249999996	0.0713749999999959	0.496018749999996	0.342834374999996	-0.506228125	0.234715625	0.289406250000001	0.0155434014300899	0.593230616795598	0.00476903090786706	0.0282747906463321	0.00426312181745103	0.104744061224436	0.0540940018793256	0.0023710056717987	0.160094500564478	0.00049345785797588	0.0215249673971758	0.0119229215618623	0.121673235061637	0.0355382206537174	~	~	~	~	8.26412452380952	6.98264296875	7.17673742424242
SAOUHSC_00020	walR	24931	25632	1	12.9295375	12.86344375	12.711625	12.63223125	12.65536875	12.5489125	12.8948	12.84448125	12.69385	12.815540625	12.56619375	12.33513125	12.63654375	12.66089375	13.11355	13.2014375	12.896490625	-0.2245625	-0.294350000000001	-0.0268500000000006	-0.1417953125	-0.221265625	0.046578125	0.287853125000001	0.0222977413679615	0.00600941910261832	0.744166668737294	0.112225172632409	0.0237699215215122	0.573970393219848	0.00676219165850411	0.00332525837914539	0.00326991959359225	0.0619549618488299	0.0636199102881342	0.0415525801147981	0.374496052031121	0.00680760488968701	~	~	~	~	7.26170933988764	6.81300197649573	7.16328980263158
SAOUHSC_00021	walK	25645	27471	1	12.89345625	12.94261875	12.67428125	12.62368125	12.53564375	12.464675	12.78675	12.65100625	12.5929625	12.81044375	12.42725625	12.26900625	12.517896875	12.57021875	12.83645625	12.8845125	12.9180375	-0.269056249999996	-0.417878124999996	-0.199159374999996	-0.216334374999996	-0.30085	0.0438984375000003	0.14160625	0.0107256928273096	0.000887124591245712	0.0400093052141084	0.0288047075369218	0.00604948245928339	0.604051538891522	0.11983096863498	0.00168047037136085	0.000686918910442762	0.00377289395678308	0.0218393180728728	0.0152742788216624	0.386536451281404	0.0661304486982897	~	~	~	~	7.31804072580645	6.87925520833333	6.97018469387755
SAOUHSC_00022	yycH	27515	28798	1	13.2624375	13.419525	13.0236875	12.904575	12.8845125	12.88169375	12.9655625	12.8655	12.95186875	13.12580625	12.69385	12.615725	12.84961875	12.8889	13.05811875	12.9888375	13.34098125	-0.376850000000001	-0.457878125	-0.425449999999999	-0.302143750000001	-0.30934375	-0.0138437500000003	0.107946875	0.001078159311101	0.000305247562182626	0.00049655461180919	0.00398543196432358	0.00349172858040252	0.859366904029946	0.191483384891225	0.000204192584923093	0.000291579639989655	5.78830730721199e-05	0.00442835636669851	0.0103713058427899	0.472687655151393	0.0954847420136713	~	~	~	~	7.034638203125	6.56641626536885	6.77820375
SAOUHSC_00023	yycI	28799	29587	1	13.20945	13.16940625	12.85725625	12.81358125	12.726725	12.73836875	12.78961875	12.75455625	12.9986375	12.74226875	12.469375	12.5418625	12.56905625	12.60570625	12.794025	12.8029375	13.189428125	-0.354009374999998	-0.456881249999998	-0.417340624999997	-0.318974999999998	-0.329799999999999	-0.145165625	0.0263937499999995	0.000936932669927093	0.00017403099147769	0.000321548625518075	0.0017791551416267	0.0014536194898615	0.0701493696896432	0.713991634778245	0.000179775426119544	0.000189034403241849	3.84820392569638e-05	0.00231902134076525	0.00538673162753489	0.0929064663551948	0.259222780712048	~	~	~	~	7.22194925986842	6.57381531762295	6.9737349137931
new_29785_29976_1	S10	29785	29976	1	13.0022625	12.9600875	12.25744375	12.104425	12.05233125	12.0507375	10.0195125	9.96111875	12.97549375	13.06614375	12.1779875	12.17639375	11.8510875	12.0746875	10.7293125	10.85443125	12.981175	-0.800240625	-0.929640624999999	-2.990859375	0.039643750000001	-0.0037437499999986	-0.0886468750000002	0.80155625	8.49308521538345e-06	2.74559467172353e-06	2.88372043253098e-10	0.633664846032239	0.963835907777784	0.30019463394826	8.38954982417757e-06	2.85866400229261e-06	7.63053741782191e-06	4.44891812195199e-10	0.238788453903249	0.480247407139401	0.247237294338024	5.81437888032845e-05	~	~	~	~	7.0875359375	6.64741078838174	6.77054359375
SAOUHSC_00024	yycJ	29977	30777	1	13.10281875	13.14359375	12.8311	12.9404375	12.363425	12.311075	11.01955625	11.0378625	12.93064375	12.73680625	12.7956	12.72106875	12.0555125	12.0390875	11.27325	11.22760625	13.12320625	-0.237437499999999	-0.785956249999999	-2.094496875	-0.289481249999998	-0.127434374999998	-0.289949999999998	0.221718750000001	0.0051703659924934	1.46956336348618e-06	6.72192091749049e-10	0.00165793095419718	0.0751716860183745	0.00164179891762417	0.00743543873014093	0.000860404994758235	4.68527397133928e-06	7.49336448581792e-10	0.00219190360594727	0.0913941301567873	0.00571281408940167	0.00731564192620304	~	~	~	~	6.36143941605839	6.55795780346821	6.80759178082192
SAOUHSC_00025	adsA	31005	33323	1	10.27289375	10.37563125	10.4643125	10.4220625	9.96111875	9.8324	8.668625	7.75021875	11.16035	11.38445625	10.8158125	10.6436875	10.53824375	10.41906875	8.89263125	8.9347	10.3242625	0.118925000000002	-0.427503124999997	-2.114840625	0.948140625000002	0.286562500000001	0.581896875	0.704243749999999	0.641731580751348	0.120434260106748	2.59156361017329e-05	0.00484763864314086	0.277609260876314	0.04556529599585	0.0210586631542313	0.0749956797515571	0.0417526391336888	3.78686266734853e-06	0.00520816561219175	0.22158780722222	0.0687477361546286	0.0166919874476731	~	~	~	~	6.90258107394366	6.54297059585492	6.96919056122449
SAOUHSC_00026	NA	33555	34034	-1	7.62316875	7.12235625	7.29830625	7.42301875	8.2199875	8.10831875	10.1451625	10.89426875	10.6547125	10.77005	9.279825	9.49933125	10.5208625	10.86344375	10.7333	11.02845	7.37276249999999	-0.0120999999999942	0.791390625000005	3.14695312500001	3.33961875	2.028915625	2.528	0.361159374999999	0.964419934045107	0.0168108584650703	2.18565325581847e-06	1.38812593831029e-06	5.65333986003408e-05	1.13668006970151e-05	0.206796107212249	0.108583326658474	0.0077905686906237	4.12319283351003e-07	8.81988612924271e-06	0.000550911831649435	0.000146098212915993	0.101547343925739	U	U	U	~	10.9631469594595	11.0010017156863	10.8860719594595
new_33610_33690_1	S11	33610	33690	1	10.48873125	10.53718125	10.30704375	10.00906875	9.9392	9.603825	12.12125625	12.06149375	9.55755625	9.6680375	10.457025	9.948975	9.44560625	9.26810625	11.88565	12.062525	10.51295625	-0.354899999999996	-0.741443749999997	1.57841875	-0.900159374999997	0.0449437500000001	-0.41465625	-0.1172875	0.0895407047687322	0.00376284241198518	2.60853172937378e-05	0.00119603074644062	0.812941278972575	0.0540179872845405	0.541141917813754	0.0121831126368412	0.00222674442284275	3.80911394221322e-06	0.00168368811629641	0.437992429771032	0.0774721001596157	0.211513766489774	~	~	~	~	7.29200625	6.98538515625	6.99230121753247
SAOUHSC_00027	orfX	33691	34170	1	10.82081875	11.011575	10.81250625	10.61291875	10.3882125	10.27028125	12.5166875	12.44299375	10.04194375	10.18889375	10.79985625	10.51881875	10.08281875	10.03945625	12.28008125	12.298375	10.916196875	-0.203484375	-0.58695	1.56364375	-0.800778125	-0.0533750000000005	-0.268109375	-0.190612499999999	0.105028988471399	0.000753840475868451	6.41510090085692e-07	9.31716840682032e-05	0.644499768341031	0.0426425018431522	0.125264466248304	0.0141045228862893	0.00060330001559616	1.42304699249704e-07	0.000225872104354293	0.381898430880234	0.0656069083364763	0.0683986404805604	~	~	~	~	7.63090888554217	7.21148412921348	7.31465645491803
new_34171_34472_1	S12	34171	34472	1	11.11425	11.2356875	10.73956875	10.5208625	10.961525	10.7117875	12.41274375	12.33513125	11.0828625	11.2307	10.7333	10.29648125	10.9587125	11.013025	12.47511875	12.4519	11.17496875	-0.544753125	-0.3383125	1.19896875	-0.0181874999999996	-0.115325	0.149212500000001	0.0895718749999998	0.00605643434319397	0.0507192465882882	3.85341134652322e-05	0.904774748700676	0.456201132140543	0.340702364432217	0.559973973960901	0.000993609442101914	0.019860572273958	5.42065201601421e-06	0.307637022784015	0.304992808515601	0.268868206472148	0.216941575451387	~	~	~	~	8.40408898195876	8.25593125	8.87607589285714
SAOUHSC_00028	NA	34375	34509	-1	7.80059375	7.7835875	8.12245	8.234525	7.9717875	8.203625	9.55328125	9.98109375	10.002075	9.74879375	9.1171625	9.4101375	9.85388125	10.01660625	10.3104875	10.58135	7.792090625	0.386396875000003	0.295615625000002	1.975096875	2.08334375	1.0851625	1.8475375	0.67873125	0.0602032622819263	0.13283145238708	3.67238676619388e-06	2.44978341500044e-06	0.000276421222632082	6.07455643168377e-06	0.0049360959997733	0.0084032173132789	0.0454293334971094	6.51290079157864e-07	1.32650975301615e-05	0.00166911305493865	9.67819927877729e-05	0.00531915754653136	U	U	U	~	11.0652090042373	11.1284140625	10.669023828125
SAOUHSC_00029	NA	34473	34565	1	11.074525	11.38318125	10.8089625	10.78130625	11.01800625	10.929575	12.3232875	12.25068125	11.23413125	11.1481125	10.7532875	10.677175	11.11670625	11.06136875	12.43750625	12.450075	11.228853125	-0.433718750000003	-0.255062500000003	1.05813125	-0.0377312500000029	-0.0799031249999994	0.115246875	0.156806250000001	0.00119914649740609	0.0205268337848634	2.2192192724118e-06	0.681362317811687	0.393371912959897	0.229453409492222	0.114641427667986	0.000224664036905789	0.00924982388693447	4.17638224849636e-07	0.251307670087361	0.276692486841582	0.206378652261317	0.063938871604184	~	~	~	~	8.1606060515873	7.84238699817518	8.14823055555556
new_34566_34711_1	S13	34566	34711	1	11.44553125	11.42730625	10.9042625	10.6101875	11.33445	11.2089125	12.58936875	12.642371875	11.33945	11.60974375	10.9864	11.000225	11.4004625	11.57285625	12.58936875	12.61054375	11.43641875	-0.679193750000002	-0.164737500000002	1.1794515625	0.0381781249999968	0.2360875	0.214978125	-0.0159140625000003	0.000343702213971913	0.187259836687673	6.68347992679663e-06	0.746818992313067	0.0726050840282377	0.0966269552747758	0.89264977138913	7.20988220708314e-05	0.0607967546766104	1.1198645661147e-06	0.268341627310024	0.0893014938449921	0.11532132997513	0.304345614752773	~	~	~	~	8.0075125	7.75021875	8.20503152985075
SAOUHSC_00030	NA	34712	36457	1	11.54696875	11.61521875	11.11300625	11.03696875	11.56571875	11.38878125	12.3953125	12.35431875	11.86655625	11.80235625	11.218040625	11.1481125	11.749578125	11.79811875	12.4598	12.4543125	11.58109375	-0.50610625	-0.10384375	0.793721875	0.253362499999999	0.1080890625	0.2965984375	0.0822406249999997	2.48670089664059e-05	0.113990760694789	8.40797490230119e-07	0.00251789104809459	0.102021083729896	0.000968763992666848	0.197659366665324	7.08347218233103e-06	0.0398106934807147	1.79340326024111e-07	0.00305719133664554	0.112121668358368	0.00388268134100442	0.0979523950827059	~	~	~	~	7.74553338607595	7.53000021551724	7.35723020833333
new_36458_36606_1	S14	36458	36606	1	10.09904375	9.88943125	10.10075625	9.92785625	10.7343375	10.58045625	10.20136875	10.56898125	11.0813875	10.95399375	10.43871875	10.04456875	11.278534375	11.150865625	10.51881875	10.332325	9.99423749999999	0.020068750000005	0.663159375000005	0.390937500000005	1.02345312500001	0.227337499999999	0.557303125000001	0.0403968749999998	0.908234848001812	0.00434946208666584	0.0491137293676213	0.000300215626327726	0.214690419041718	0.0107996187451269	0.816761766460615	0.102908471644536	0.00250824066357656	0.00459633017465181	0.000568952606811314	0.187004603387006	0.0232881409119278	0.285868363737347	U	~	~	~	7.84099088541667	7.51778636363636	7.15451590625
SAOUHSC_00032	NA	37019	37120	-1	9.9392	10.02310625	12.491634375	12.88005	10.48821875	10.53824375	10.5961	10.72288125	10.91769375	10.88269375	12.85421875	13.012975	11.4250625	11.2101125	10.82919375	10.822825	9.981153125	2.7046890625	0.532078124999999	0.678337499999999	0.919040624999998	0.247754687499999	0.804356249999999	0.16651875	2.16409774668426e-08	0.00274706527652532	0.000618991003856162	7.88119754580684e-05	0.0823582917832403	0.000199207178397289	0.218802441452924	2.66257681015929e-08	0.00171188372774589	7.11833472205403e-05	0.000197553340337028	0.0970448567231684	0.00123504264602312	0.106173030930283	~	~	~	~	9.35733026315789	9.39951471774194	8.44333134765625
new_37121_37217_-1	S15	37121	37217	-1	10.123375	10.1695125	12.8748	13.3840625	10.99820625	10.9042625	11.048525	10.873315625	10.99210625	11.2124625	13.034075	12.9822625	11.72058125	11.67543125	10.74844375	10.973225	10.14644375	2.9829875	0.804790625000005	0.814476562500005	0.955840625000005	-0.121262500000002	0.746771875	-0.1000859375	6.75069235170004e-08	0.000977497585469032	0.000906604059184937	0.000320073260052887	0.467722469344356	0.0015517149621316	0.546742820908607	6.06220304596385e-08	0.00074297876123945	0.000101882568854507	0.00059729090336801	0.309928498646889	0.00547015721516241	0.213138147948109	~	~	~	~	9.56157208333333	9.34995015432099	8.48518375
SAOUHSC_00033	NA	37218	37973	-1	9.8456625	9.79541875	12.61744375	13.03626875	10.613396875	10.56898125	10.56116875	10.5975625	10.444525	10.52608125	12.633625	13.05000625	11.19625	11.1528875	10.822825	10.5940375	9.82054062500001	3.00631562499999	0.770648437499996	0.758824999999996	0.664762499999996	0.0149593749999998	0.5833796875	0.129065625	7.03307552830244e-08	0.00138654502475965	0.001523740839647	0.00332016118633036	0.928320025141629	0.00678053694922288	0.446306406919723	6.25902754427541e-08	0.000982383372968309	0.000166372276375872	0.00382221733634448	0.470883966514308	0.0164653910413384	0.18318533719114	~	~	~	~	9.61748307926829	9.63471180555556	8.60647905701754
SAOUHSC_00034	NA	37973	38233	-1	9.34168125	9.3264125	12.37115625	12.7398375	10.58045625	10.51258125	9.83490625	9.9468625	10.16239375	10.20905	12.44184375	12.5823875	11.2542875	11.0590375	9.9973125	10.2621125	9.334046875	3.22145	1.212471875	0.556837500000001	0.851675000000001	-0.043381250000001	0.610143750000001	0.238828125	9.06048449812449e-09	1.69582774766997e-05	0.0030651305790549	0.000209463108654385	0.752848589827682	0.00179276261254533	0.110514168223219	1.50286730021914e-08	3.01790786885015e-05	0.000323574443239409	0.000429021278136034	0.419187799564153	0.00610672412738778	0.0621623653108172	~	~	~	~	8.52351875	8.38662278645833	8.47516072530864
SAOUHSC_00035	NA	38370	39437	1	8.51234375	8.575775	9.43305	9.7613125	9.8703125	9.765675	9.23634375	8.888359375	11.52549375	11.624775	10.180625	10.34383125	11.60534375	11.6736875	10.69365625	10.57046875	8.544059375	1.053121875	1.273934375	0.518292187500002	3.031075	0.665046874999998	1.821521875	1.5697109375	5.80343609889879e-05	1.45409420993591e-05	0.0053570550133623	1.83672779351464e-08	0.00126297774908132	9.760839310183e-07	3.04165408027998e-06	1.47154344184852e-05	2.67867157591625e-05	0.000551741008298395	3.9553590298451e-07	0.00490028819198	2.65793959924901e-05	3.32379264875232e-05	U	~	U	U	6.60315147058823	6.71363684210526	7.83146891233766
SAOUHSC_00036	NA	39468	40802	1	9.03206875	9.19630625	10.3303125	10.45844375	9.95861875	9.9033625	10.2411875	10.336175	11.824225	11.9127375	10.92353125	11.2266625	11.68669375	11.753225	11.318075	11.0590375	9.11418749999999	1.28019062500001	0.816803125000006	1.17449375000001	2.75429375000001	0.680718749999999	1.78896875	0.899874999999999	4.91875771652463e-06	0.000129437995757289	9.38240980032429e-06	1.29241526117424e-08	0.00044477879704353	3.79681313725777e-07	6.54864616863393e-05	1.82791650135682e-06	0.000149799074046078	1.51888323133416e-06	3.06713670661379e-07	0.00232306963034316	1.41969871500459e-05	0.000221040779592198	U	~	U	~	6.45207261029412	6.48999538043478	7.31134879587156
SAOUHSC_00037	NA	40821	42014	1	9.765675	9.77754375	13.05000625	13.15404375	10.48343125	10.54874375	13.16940625	13.23985	11.97565	11.85299375	13.19619375	13.19441875	11.75460625	11.84064375	12.91435	12.711053125	9.771609375	3.330415625	0.744478125	3.43301875	2.1427125	0.0932812500000003	1.2815375	-0.3919265625	5.53849065225465e-11	6.92204735608816e-06	4.34827225638434e-11	1.85072205802404e-09	0.233877540133942	1.06649784745873e-07	0.000638369071973815	9.11585294277159e-10	1.507700026367e-05	1.32273758644346e-10	9.40705215204505e-08	0.198027495867122	6.3568444535164e-06	0.00110134434682244	U	~	U	~	7.24316055672269	7.34438531091371	6.73505307692308
new_42015_42201_1	S16	42015	42201	1	9.18428125	9.067225	11.4406	11.83800625	10.1451625	10.08463125	12.173090625	12.496675	11.1301625	11.12353125	11.95735	11.998325	10.9115875	11.12023125	11.9177125	11.58661875	9.125753125	2.51355	0.989143750000002	3.2091296875	2.00109375	0.338534374999999	0.9010125	-0.5827171875	3.39632218894619e-07	0.000323483128000593	5.04030557678947e-08	1.96507459271633e-06	0.0741142097699517	0.000597849506384098	0.00768099112091417	2.06212275908243e-07	0.000306083922152791	1.73047150124419e-08	1.13290941631726e-05	0.0905377973106899	0.00272166184678474	0.00749954027350442	U	~	~	~	7.95017042682927	7.89311621732026	6.64080842391304
SAOUHSC_00038	NA	42281	42382	-1	9.638625	9.7686375	7.91038125	8.14675625	10.29476875	10.370875	10.51881875	10.227025	10.14081875	10.0462375	7.93220625	7.8028	10.2931625	10.23734375	9.985025	9.8465375	9.70363125	-1.6750625	0.629190625000001	0.669290625000001	0.389896875000001	-0.161065625000001	-0.0675687499999995	-0.457140624999999	4.84669238019371e-07	0.000594481529807144	0.000396686336841749	0.00950529452534037	0.199008533439661	0.573124711543528	0.00409471207043363	2.69449485824424e-07	0.000498806337194113	4.68569468241435e-05	0.0089949657283431	0.177513706588396	0.374150721935452	0.00460554596652224	~	~	~	~	8.15789041666667	7.78503057065217	8.15141032303371
new_42383_42680_-1	S17	42383	42680	-1	11.092184375	11.31651875	9.3536375	9.1801	11.42293125	11.78951875	11.09375625	11.3067875	11.71684375	11.55725	9.408475	9.935175	11.99516875	11.95109375	10.57598125	10.49641875	11.2043515625	-1.9374828125	0.401873437499994	-0.0040796875000044	0.432695312499995	0.40495625	0.366906250000001	-0.664071875	7.04280690011338e-06	0.0661389359517589	0.983304673762043	0.051286120269833	0.0644799909278084	0.0881293571636748	0.00791357626952823	2.44277478714031e-06	0.0249469065479056	0.0802661552585728	0.034449415781621	0.0823613689160478	0.108406942701935	0.00767513501550422	~	~	~	~	7.61318487903226	7.3896	7.70687555147059
SAOUHSC_00039	dus	42681	43613	-1	12.03665	12.2540875	10.42955625	10.35028125	12.48955625	12.35095625	12.2233375	12.2128875	12.514346875	12.747025	10.67195625	10.659525	12.86344375	12.9295375	11.66119375	11.538575	12.14536875	-1.75545	0.274887499999998	0.0727437499999988	0.485317187499999	0.275821875	0.476234375000001	-0.618228125	8.03850141894336e-08	0.0207665266843884	0.469052735192409	0.000964448516976165	0.0204575895227857	0.00108549302292677	0.000196411099310854	6.93199040361741e-08	0.00934118734838453	0.0399993619678536	0.0014260575782481	0.0372928392740409	0.00421265774004236	0.000473949005819316	~	~	~	~	6.90426417253521	6.6547775	7.72183668032787
new_43614_43674_-1	S18	43614	43674	-1	12.0139875	11.89433125	10.32183125	10.4863875	12.56905625	12.45549375	12.66864375	12.71986875	12.4159625	12.7530125	10.6384625	10.46904375	12.95868125	12.99705625	11.83395625	11.9438	11.954159375	-1.55005000000001	0.558115624999994	0.740096874999994	0.630328124999994	0.149643749999999	0.46559375	-0.805378125	8.99035432506745e-07	0.00128825214715436	0.000205152755166707	0.000597167791554641	0.230556792238128	0.00374831113936484	0.000114434873953277	4.43339653285982e-07	0.000927034680717949	2.52641618068325e-05	0.000976947841405454	0.196164021334046	0.0105696153915607	0.000322196563461082	~	~	~	~	NA	NA	NA
new_43676_43869_-1	S19	43676	43869	-1	11.29604375	11.19625	9.01755625	8.83586875	10.646225	10.427125	10.64818125	10.8379	11.998325	11.99688125	9.8809125	9.856225	11.6605875	11.86526875	11.052625	11.23413125	11.246146875	-2.319434375	-0.709471874999997	-0.503106249999996	0.751456250000003	0.941856249999999	1.226253125	0.400337500000001	3.20280459826039e-08	0.000230864602996981	0.00207505459270944	0.000155735077701806	3.1389692830385e-05	4.43806482729592e-06	0.00740849874034267	3.48217576294569e-08	0.000234600047213333	0.000223475323497352	0.000340577577506539	0.000383692987580045	7.87046831551556e-05	0.00729575573842304	~	~	U	~	7.65747102272727	6.75071771582734	7.87147589285714
SAOUHSC_00040	NA	43976	44179	1	9.96551875	9.9070625	9.603825	9.6253	10.2931625	10.1931	11.3975625	11.52743125	10.68871875	10.5286625	9.785275	9.86150625	10.3303125	10.43871875	11.57285625	11.664975	9.936290625	-0.321728124999997	0.306840625000002	1.52620625	0.672400000000002	0.208828125	0.141384375	0.156418750000001	0.00204892252637067	0.00270538926640437	2.51545421247251e-08	1.37859756923733e-05	0.0196031947693094	0.0843619065112483	0.060926161802445	0.000365645964391287	0.00169001794593543	9.92827201256133e-09	5.26833036523412e-05	0.0361342491486779	0.105203782161929	0.0388250250273005	~	~	~	~	7.72974655898876	7.69573175	7.40806672297297
SAOUHSC_00041	NA	44228	44524	1	9.6940875	9.6680375	9.7929625	9.7419375	10.003775	9.88943125	11.11556875	11.1528875	10.47700625	10.5172875	9.93373125	10.07455625	10.0548125	10.09213125	11.36361875	11.31113125	9.6810625	0.0863875000000012	0.265540625	1.453165625	0.816084375000001	0.23669375	0.126868750000001	0.203146875000001	0.135571738868445	0.000928231689940865	2.92586794517711e-09	2.73385368504358e-07	0.00188123599201145	0.0407339285403902	0.0045271385113582	0.0179019432707813	0.000712621303933449	2.05554185666067e-09	2.5512276496439e-06	0.00652031937901076	0.0634892975521918	0.00497992958356605	~	~	~	~	8.08723443396226	8.02131439873418	8.1973795
SAOUHSC_00042	NA	44596	45816	-1	8.68455625	8.72696875	10.25074375	10.30235625	9.07080625	9.109625	9.3572	9.4499875	10.7426125	10.94010625	11.47105625	11.53285	10.69148125	10.68290625	10.20136875	10.3992125	8.7057625	1.5707875	0.384453124999997	0.697831249999998	2.135596875	1.225403125	1.596978125	0.896696874999998	3.74708111567787e-08	0.00112455921442173	1.88343928448262e-05	3.31377897870949e-09	2.61337359031727e-07	3.2901685993348e-08	2.88750709625886e-06	3.86579606053313e-08	0.000831182526871913	2.84896822095497e-06	1.3127206902314e-07	1.36885025697285e-05	2.78041414540033e-06	3.21668353869192e-05	U	U	U	~	8.89188125	8.92240625	9.71165613839286
SAOUHSC_00043	NA	45809	46360	-1	8.11555625	8.12245	9.621925	9.6474125	8.8174375	8.7473625	8.84089375	8.713975	10.6735125	10.6857625	11.392025	11.37650625	10.5035	10.56898125	9.92278125	10.03805625	8.119003125	1.515665625	0.663396875	0.658431249999999	2.560634375	1.749596875	1.753840625	1.202984375	1.47530978395013e-09	9.63827184687189e-07	1.02113104755479e-06	2.26804925439578e-11	4.71575537689719e-10	4.62575782624323e-10	9.19993136330127e-09	4.96283228630157e-09	3.37169865021801e-06	2.11363493317329e-07	8.46715102107079e-09	2.32427026628272e-07	1.96395332444463e-07	1.19410057079425e-06	U	U	U	U	7.79547215909091	7.88891033163265	9.6586078125
SAOUHSC_00044	NA	46473	47333	1	10.0788875	10.15475	11.03139375	11.1646125	10.13680625	10.0179125	11.448325	11.448325	11.4623375	11.33945	10.99210625	10.96679375	10.91769375	10.84345625	11.74301875	11.70735	10.11681875	0.981184375	-0.0394593750000002	1.33150625	1.284075	-0.118553125	0.803215625000001	0.276859375	2.33319494534489e-07	0.537909879772978	2.13313661964055e-08	2.838436616821e-08	0.0892606841415003	1.09682616000898e-06	0.00196296042904454	1.54908301383021e-07	0.14740508233314	8.72712531515e-09	5.37930934108928e-07	0.102489219959761	2.89067010795781e-05	0.0026172090152593	U	~	~	~	7.8655599702381	7.8417585310219	8.8999445
new_47334_47574_1	S20	47334	47574	1	10.32336875	10.21821875	11.1921	11.39653125	10.352025	10.1498375	11.8522875	11.840209375	11.49515625	11.5899375	11.38539375	11.26708125	10.9877625	11.011575	11.77851875	11.8510875	10.27079375	1.023521875	-0.0198624999999995	1.5754546875	1.271753125	0.0319218749999998	0.748737500000001	-0.0314453124999999	2.619197052888e-06	0.826248383155489	9.34400163521005e-08	4.94897737812003e-07	0.724902345984379	2.69667193926921e-05	0.7288148765626	1.07852974352144e-06	0.209786485451164	2.8820249970176e-08	3.88487997541954e-06	0.410007197771839	0.000284870192002949	0.263188115464951	U	~	~	~	7.97145185185185	8.09221647058824	9.27543080357143
new_47596_47688_-1	S21	47596	47688	-1	8.52369375	8.39050625	10.427125	10.77005	9.01755625	9.22156875	9.69985625	9.214178125	10.659525	10.79078125	11.63845625	11.42293125	10.29981875	10.522775	9.39884375	9.8194375	8.4571	2.1414875	0.6624625	0.9999171875	2.268053125	0.932106249999999	1.291734375	0.1521234375	7.2376411944798e-06	0.0133924972057823	0.00140884419059695	4.70147920180667e-06	0.00214957997374199	0.000270443959879078	0.488723601872395	2.49785028867335e-06	0.00642014926425537	0.000154421309004788	2.19186008300926e-05	0.00722874660363631	0.00152820660212505	0.195883396999871	U	~	U	~	7.11129110221675	7.7379022	8.39985454545455
SAOUHSC_00045	NA	47689	48222	-1	8.668625	8.62059375	10.4719125	10.63975625	9.145025	9.2582	9.63178125	9.68969375	10.9273875	10.87684375	11.6578	11.71569375	10.60141875	10.677175	10.07963125	9.885375	8.64460937500001	1.911225	0.557003124999997	1.016128125	2.25750625	1.1309125	1.437684375	0.321765625	7.78583796125348e-09	9.33531271767326e-05	1.08528390490356e-06	2.08221272427722e-09	4.75501822641449e-07	7.32827482695609e-08	0.00319356532686476	1.37010218992721e-08	0.000116014971973936	2.2305265777348e-07	9.8344299948109e-08	2.03467075281013e-05	4.92172102274575e-06	0.00380669046169903	U	U	U	~	8.5293375	8.63568303571429	9.851446875
SAOUHSC_00046	NA	48313	49056	1	9.78124375	9.8136375	10.6347375	10.55291875	9.70351875	9.70351875	8.82060625	8.697471875	10.36625625	10.384075	10.43538125	10.32830625	10.00906875	10.02769375	8.87476875	8.63840625	9.797440625	0.7963875	-0.0939218749999988	-1.0384015625	0.577725	-0.211984375	0.314862499999999	-0.00245156250000014	5.62045538264248e-06	0.247994294385612	7.43949748571184e-07	5.93539874203886e-05	0.02275897178098	0.00309112780084879	0.974850337107171	2.03331627677611e-06	0.0770233151156774	1.61621644071845e-07	0.000157712354465172	0.0402900181006935	0.00920106652794958	0.323310498951592	~	~	~	~	7.0889796875	7.11439732142857	9.33872282894737
SAOUHSC_00047	NA	49490	50092	1	10.73548125	10.6952	11.35641875	11.381334375	10.67195625	10.6347375	9.66323125	9.5239625	11.0207625	11.11670625	11.29290625	11.179715625	10.88269375	10.9273875	9.6655375	9.34391875	10.715340625	0.653535937500007	-0.061993749999993	-1.12174374999999	0.353393750000007	-0.132565625	0.25169375	-0.0888687500000004	0.000146705486461724	0.540527275656862	2.83555610150441e-06	0.00655061696656863	0.208813460991375	0.0318470934934034	0.386261093918165	3.35082218807552e-05	0.14801100925809	5.18285807693137e-07	0.00662260740378636	0.183500474536755	0.0530728695142923	0.164504738031572	~	~	~	~	6.84454175925926	6.74211150568182	8.53469390822785
SAOUHSC_00049	NA	50359	53511	1	9.6655375	9.8215625	10.24589375	10.30523125	8.8987125	8.8130625	9.994125	9.42824375	8.89263125	8.90524375	9.945075	9.86506875	8.589275	8.52369375	8.946025	8.6475	9.74355	0.532012499999999	-0.8876625	-0.0323656250000009	-0.844612500000001	-0.370490625	-0.299403125	-0.914421875	0.0135280247955215	0.000763096061951874	0.852644702239479	0.00104451652784295	0.059359200449412	0.113871053751658	0.000630700445893529	0.00208522026102485	0.000609150668781728	0.070350852216888	0.00151801630893742	0.0777497380088269	0.128572192134706	0.00109223662252352	~	~	~	~	6.46253195422535	6.12975675	7.2636525128866
SAOUHSC_00050	NA	53568	54050	1	10.66120625	10.74844375	11.6578	11.77706875	9.9410875	10.16449375	10.6508625	10.49064375	10.20905	10.2490875	11.428040625	11.680271875	9.87599375	9.76359375	9.76014375	9.20821875	10.704825	1.01260937500001	-0.652034374999994	-0.134071874999994	-0.475756249999994	-0.163278124999999	-0.232996875	-1.086571875	0.000384105167137482	0.00550533755866721	0.461105826065598	0.0251721672349686	0.373383881860343	0.215397034868596	0.000239406559202459	7.96806427204805e-05	0.00304149596849584	0.0393536873285265	0.0196317578825786	0.267481836951393	0.198095683743983	0.000542268631540359	~	~	~	D	6.86637421052632	6.2782796875	7.14540817731278
SAOUHSC_00051	plc	54255	55241	1	9.07284375	9.17754375	10.04456875	10.014625	8.68208125	8.7244875	7.6699	7.86915625	8.85025625	8.86310625	9.945075	9.516325	8.63559375	8.579025	7.49471875	7.27026875	9.12519374999999	0.904403125000003	-0.421909374999996	-1.355665625	-0.268512499999996	-0.298896875	-0.0959750000000001	-0.387034375	0.000151608866148526	0.0140395777998914	8.15638345967227e-06	0.0816121022159906	0.0574861315807903	0.496850176388898	0.0208218048172399	3.45317586321949e-05	0.00668225017390699	1.3393050581316e-06	0.0496292487178357	0.0760222574883935	0.341354107796657	0.0165438695085127	~	~	~	~	6.63084657258064	6.21854090154867	7.3682109375
SAOUHSC_00052	NA	55462	56232	1	8.61409375	8.43953125	8.14916875	8.625346875	7.63615625	7.531775	8.24445625	9.0963375	7.76339375	7.7411125	8.7726375	8.12936875	7.60495	7.6317125	7.81143125	7.8959375	8.5268125	-0.139554687500002	-0.942846875000001	0.143584374999999	-0.774559375000001	0.0637453125000002	0.0343656250000004	-0.8167125	0.651507068915393	0.0132068595462727	0.642267528440631	0.0314371942353665	0.835689411892635	0.91087978380375	0.0252383019780489	0.0760382612449389	0.00634425851063498	0.0539289433568457	0.0233742287061321	0.444797066378899	0.487216969179707	0.0193197477237579	~	~	~	~	7.71295242346939	6.34578514344262	6.69802468220339
SAOUHSC_00053	NA	56284	57054	1	9.1003125	9.22725	9.2837	9.24403125	8.61899375	8.57091875	8.6964375	9.59903125	8.42810625	8.52600625	9.16186875	9.09150625	8.6767875	8.4491375	8.29926875	8.34785	9.16378125000001	0.100084374999997	-0.568825000000003	-0.0160468750000041	-0.686725000000003	-0.137178125	-0.0319937500000007	-0.824175	0.684697806321291	0.0435918845585987	0.947815215199249	0.0201978039517334	0.579612208252269	0.896219319548588	0.00846144686611308	0.0795964051970807	0.0174834161067304	0.0775939743156868	0.0164396553431628	0.357182661466297	0.483164107968222	0.00809367994951138	~	~	~	~	7.24486449468085	6.47890933333333	6.11102706973899
SAOUHSC_00054	NA	57118	57888	1	9.76359375	9.948975	9.755925	10.19529375	9.68969375	9.4889375	9.300825	10.0716	9.2195375	9.16923125	9.97018125	9.5761	9.29053125	9.13565	8.80033125	8.907875	9.856284375	0.119325	-0.266968749999999	-0.170071874999999	-0.6619	-0.202468749999999	-0.376225	-0.832109374999999	0.654566459882947	0.328935107596471	0.52642050748289	0.0327470680608819	0.453183840398346	0.181080395913628	0.0118737195397923	0.0763639918592588	0.0976594047117535	0.0446395885507107	0.0241293764786891	0.303685618162676	0.17676049311299	0.0105639530013352	~	~	~	~	7.91880859375	6.81310443376068	7.199259
SAOUHSC_00055	NA	57955	58722	1	9.6138	9.82534375	9.3856375	9.250225	9.55005	9.4101375	9.30979375	9.21678125	9.05425625	9.12885625	8.86898125	8.62905625	9.31379375	9.19409375	8.57091875	8.478728125	9.719571875	-0.401640625	-0.239478125	-0.456284375	-0.628015625	-0.5689125	-0.226149999999999	-0.738464062499999	0.00512060853156165	0.0524680465071495	0.00249551723954526	0.000335756564282633	0.000642256080932011	0.0639230051974096	0.000110888468455565	0.000852811486307691	0.0204407673001072	0.000266255695769259	0.000620784749406001	0.00306880265474588	0.0870945974024419	0.000315485220612011	~	~	~	~	7.77033461538462	6.81023563034188	8.9024085
new_58617_60971_-1	S22	58617	60971	-1	7.664675	7.3866	10.71434375	10.69148125	8.43170625	8.4774125	9.79655	9.800275	8.43691875	8.575775	11.13624375	10.9630875	8.95766875	8.7941125	9.6474125	9.58475	7.52563750000001	3.17727499999999	0.928921874999995	2.27277499999999	0.980709374999995	0.346753125	0.421331250000001	-0.182331249999999	1.04539583160667e-09	1.46415042762976e-05	1.4845195558923e-08	9.7905539553983e-06	0.00845895854873344	0.0029368718641067	0.105615557475688	4.09523876634984e-09	2.69325865009221e-05	6.68013387635379e-09	3.98805363477743e-05	0.0194453676221903	0.00886527449907924	0.0600141381295025	~	~	~	~	11.5650007211538	11.6484	10.9024511363636
new_58776_58854_1	S23	58776	58854	1	11.594225	11.84064375	11.6951375	11.747375	12.6776125	12.30804375	11.7704375	11.3575875	11.60441875	11.74075625	10.933975	10.92353125	12.287575	12.54275	11.824225	11.8032625	11.717434375	0.00382187499999682	0.775393749999997	-0.153421875000003	-0.0448468750000022	-0.792503125	-0.0776656249999998	0.249731250000001	0.982468385161225	0.00175670045970335	0.389384999057697	0.796950284616213	0.00153957868361325	0.657282536983229	0.176790776558062	0.110391066947764	0.00119381044947753	0.0335382181848473	0.281287633471551	0.0055925614027325	0.406744430811371	0.0894951569697192	~	~	~	~	8.33472606132075	8.00160794270833	11.2038116071429
SAOUHSC_00056	NA	58855	61053	1	11.5521375	11.6511625	10.91900625	10.80446875	11.93551875	11.84481875	10.88843125	10.7333	11.3777	11.3698375	10.47808125	10.40881875	11.81684375	11.92114375	11.1464375	11.013025	11.60165	-0.739912499999995	0.288518750000004	-0.790784374999996	-0.227881249999996	-0.4182875	-0.0211749999999994	0.268865625	8.91457989655418e-06	0.00471568817580966	5.41705851222533e-06	0.0155901898436885	0.000500708102388373	0.783393770482024	0.0068820599746954	2.98167796222757e-06	0.0026781912728124	9.26019091415791e-07	0.0134116822655504	0.00254705665164061	0.449691131609482	0.00689977625475541	~	~	~	~	7.62533693181818	7.34381687817259	10.679978125
SAOUHSC_00057	NA	61204	62382	1	9.87815625	9.91828125	11.10486875	11.074525	10.4256375	10.29648125	12.5823875	12.66191875	9.38278125	9.5112375	10.7435	10.900275	10.09213125	10.123375	10.9630875	10.91769375	9.89821875	1.191478125	0.462840625	2.723934375	-0.451209374999999	-0.267809374999999	-0.253306250000001	-1.6817625	9.07654897592827e-08	0.00011097970126009	1.3050130689943e-10	0.000132514915789801	0.00363870590804507	0.00495319816542444	6.01528384064643e-09	7.59492688155562e-08	0.000133116291002273	2.76892332075529e-10	0.000299953043629571	0.0106816143517252	0.0131065119415195	9.85860899488431e-07	~	~	~	D	6.70562	6.278165625	6.6449240530303
SAOUHSC_00058	norC	62384	63772	1	10.0195125	10.0606375	11.31253125	11.419675	10.46755	10.44934375	12.4519	12.4519	9.603825	9.69254375	11.02845	11.0968125	10.21071875	10.26545	10.9825625	10.65639375	10.040075	1.326028125	0.418371875000001	2.411825	-0.391890624999999	-0.303471875	-0.2203625	-1.632421875	5.24879409540128e-07	0.00188068473800742	4.81632274201895e-09	0.00276285465747226	0.0108823191565274	0.0435010614687541	1.04154758639801e-07	2.87325737278076e-07	0.00126296972057567	2.85461913454269e-09	0.00328935425272857	0.0233976415209458	0.0665422926021205	4.58993207006957e-06	~	~	~	D	7.09168657178218	6.59919173228346	6.8046352739726
new_63773_63930_1	S24	63773	63930	1	10.152725	10.14081875	11.544025	11.6660375	10.71000625	10.77185625	12.5505375	12.682525	9.8679875	9.985025	11.29146875	9.98109375	10.589225	10.61291875	11.16223125	10.61843125	10.146771875	1.458259375	0.594159374999998	2.469759375	-0.220265625000001	-0.968750000000001	-0.139859374999999	-1.7262	0.00362949227717933	0.136613651390353	0.000127392866968145	0.556665200840744	0.0271724263324761	0.707095920065654	0.00134361825299748	0.000619935374514922	0.0465388405464669	1.62952714255165e-05	0.217401121914826	0.045681043251666	0.424485184548145	0.00195316365728246	~	~	~	D	6.088875	6.20314573448905	6.68143578821656
new_64185_64264_-1	S25	64185	64264	-1	9.198375	8.867475	7.67519375	8.08665	11.094825	10.92629375	7.91996875	9.00980625	9.14781875	9.20640625	7.55213125	7.5114125	10.53539375	10.5961	6.82055	6.86696875	9.032925	-1.152003125	1.977634375	-0.5680375	0.144187500000001	-0.34915	-0.4448125	-1.621128125	0.00558344085497223	0.000199084662674766	0.101230361413534	0.650903715155926	0.288014587203224	0.18512676460044	0.000742378560513118	0.000922975525091802	0.000209872104136953	0.00922662332725389	0.243375391506503	0.226898610703404	0.179409526404895	0.00122848953741476	~	~	~	D	7.94639814453125	7.82285479041916	6.76558473360656
SAOUHSC_00060	NA	64265	65926	-1	11.7924625	11.85979375	10.68719375	10.53993125	13.34938125	13.4280625	10.41906875	9.9827875	12.24388125	12.1799125	10.19161875	10.09904375	13.30438125	13.33416875	10.25213125	10.13680625	11.826128125	-1.21256562499999	1.56259375	-1.62519999999999	0.385768750000005	-0.468231250000001	-0.0694468749999997	-0.00645937500000132	1.05832832140683e-05	1.55950280400846e-06	1.15414424501169e-06	0.0149208244228199	0.00563356205160558	0.593403852264339	0.960022779832102	3.45388348617697e-06	4.90985863519966e-06	2.35564704645585e-07	0.0129512201405854	0.0145218884189588	0.382327928466882	0.319966378924221	~	~	~	~	7.69674375	7.59181348892405	7.08288125
SAOUHSC_00061	NA	66252	68027	-1	8.51623125	8.504125	9.06164375	9.26265625	8.062475	8.12936875	9.74436875	9.300825	10.05703125	10.33955	10.00906875	10.227025	9.42560625	9.412625	8.75684375	8.5498875	8.510178125	0.651971874999998	-0.414256250000002	1.01241875	1.6881125	0.955896875	1.32319375	-0.869231249999999	0.00362063412046994	0.0325504419003117	0.000230653061269796	5.81093877021507e-06	0.000339552431479428	3.51211049368885e-05	0.000633565763433861	0.000618517672730259	0.0136343520613263	2.81756146970961e-05	2.60147251218217e-05	0.0019113649072601	0.000342457136199429	0.001095647711263	U	~	U	~	9.016375	9.06784398148148	9.29347295918367
SAOUHSC_00062	NA	68201	69073	-1	7.09481875	7.24429375	7.42301875	7.4541875	7.672575	7.5964125	7.83455625	8.08380625	10.32336875	10.4108875	8.91985625	9.2413625	9.65108125	9.78124375	8.192825	8.42810625	7.16955624999999	0.269046875000003	0.464937500000003	0.789625000000004	3.197571875	1.64200625	2.08166875	0.351284374999999	0.0740662854208268	0.00751813897875859	0.000313549291156182	8.4704578376396e-09	1.53690379769093e-06	2.46181738105249e-07	0.027856438446289	0.0102121493074896	0.00395117250289845	3.75774109024335e-05	2.35005385825279e-07	4.52238185770418e-05	1.08458280694143e-05	0.0209750356527882	U	U	U	~	7.99016447368421	8.00711487068966	8.15653028846154
SAOUHSC_00064	norG	69186	70583	1	9.4947625	9.5946625	8.42810625	8.2410625	9.656325	9.51983125	7.6317125	8.4629375	10.38593125	10.50768125	8.3746375	8.4182375	10.10820625	10.20136875	8.4774125	8.308675	9.5447125	-1.210128125	0.0433656250000015	-1.4973875	0.902093750000002	0.0618531249999999	0.566709375	0.345718749999999	0.000658759839565338	0.851824797091422	0.000158884606882777	0.00387742440495347	0.790156301490301	0.0357425013900846	0.162596923480943	0.00013015482687082	0.214884955077857	1.99820966069491e-05	0.00433220876093642	0.431007491377237	0.0577774895517955	0.0836564652217823	~	~	~	~	7.26733328488372	6.65229292012448	7.4403397606383
new_70704_70772_1	S26	70704	70772	1	10.73133125	10.6966875	11.37520625	11.22760625	11.18566875	10.933975	12.16810625	12.149046875	11.21163125	11.2761375	11.58898125	11.2542875	11.2251875	11.094825	12.10740625	11.9139375	10.714009375	0.587396875	0.345812499999999	1.4445671875	0.529874999999999	0.120228124999999	0.100184375	-0.1479046875	0.00168367099261382	0.0259680490140669	3.18451762375576e-06	0.00308638402588668	0.370846617892833	0.452296947781075	0.277074497182083	0.000305816806231102	0.0112843077965896	5.73805313445454e-07	0.00360282279462085	0.266310166923289	0.320981815889519	0.127491956498936	~	~	~	~	NA	NA	NA
SAOUHSC_00065	NA	70773	71246	1	10.75889375	10.6783	11.41685	11.512	10.88064375	10.8420375	13.3217875	13.5320625	11.11556875	11.24838125	11.7185875	11.39414375	11.11425	11.1189875	12.64904375	12.60880625	10.718596875	0.745828124999997	0.142743749999997	2.708328125	0.463378124999996	0.0919406249999995	0.255278124999999	-0.797999999999999	0.000121905337614973	0.221880940964472	6.72395691111005e-09	0.00261557934233703	0.418365258340461	0.0453223094808261	7.58122327468303e-05	2.8484276419958e-05	0.0700211700058505	3.64931962812695e-09	0.00315087068830089	0.288149738800494	0.0684912615851547	0.000244406428449768	~	~	~	~	7.74456882911392	7.00760818965517	7.5399778125
new_71247_71338_1	S27	71247	71338	1	10.53151875	10.6373875	11.13730625	10.85443125	10.60141875	10.587425	12.9783375	13.1759375	11.07918125	11.05119375	11.0828625	11.198940625	10.909975	10.97968125	12.37705	12.16166875	10.584453125	0.411415625000001	0.00996875000000097	2.492684375	0.480734375	0.1450328125	0.35040625	-0.807778124999999	0.00589315949468978	0.930442335041378	1.59853697221373e-08	0.00246585954008174	0.226406506734634	0.013271157107039	8.39824490175085e-05	0.000969347778439993	0.23015286773318	7.0613173433622e-09	0.00300668742366993	0.193809435303377	0.0272239533070952	0.000261672914770072	~	~	~	~	7.14406408898305	6.7734295620438	7.31569923155738
new_71340_71507_1	S28	71340	71507	1	11.713875	11.4638125	12.21456875	12.35431875	11.86298125	11.8054	13.12685625	13.37160625	12.2495875	12.38910625	12.34748125	12.236175	12.09969375	12.02725625	12.5996625	12.4625875	11.58884375	0.6956	0.245346875000001	1.6603875	0.730503125	0.0073843749999988	0.229284375	-0.718106249999999	0.00025843957556693	0.0601030509389675	4.25871170941394e-07	0.000185199478403558	0.949108956266237	0.0751114863284508	0.000208194600274036	5.59063643202753e-05	0.0229756367219093	1.00174974964801e-07	0.000389392890386769	0.476405295059743	0.0973106798135523	0.000492924804404659	~	~	~	~	7.72573454545455	6.78179650259067	7.33289107142857
SAOUHSC_00067	lctP1	71508	73100	1	12.12125625	11.95976875	12.563225	12.6071375	12.285625	12.24525	12.84840625	12.92359375	12.55236875	12.508928125	12.477775	12.566840625	12.450075	12.37545625	12.5436375	12.28689375	12.0405125	0.544668749999999	0.224924999999998	0.845487499999998	0.490135937499998	-0.0628734375000006	0.147328125	-0.470734374999999	0.000213535502588303	0.0299512340120538	9.11900089480064e-06	0.000433124582647717	0.482447952338551	0.12265003924288	0.000564106711272818	4.71747340834972e-05	0.0126985412523199	1.48072303896911e-06	0.000761474451900208	0.316241304166059	0.135195382349717	0.00101014534826025	~	~	~	~	7.24202736344538	6.60328	7.18922772435897
new_73101_73172_1	S29	73101	73172	1	10.15475	10.36625625	10.39269375	10.9042625	10.45158125	10.73034375	10.9377	11.23413125	10.58335	10.44934375	10.197125	10.58045625	10.444525	9.9033625	9.0647125	9.19630625	10.260503125	0.387975000000001	0.330459375000001	0.8254125	0.255843750000001	-0.2596875	-0.417018749999999	-1.95540625	0.149454780272598	0.211443647759805	0.0094632265921595	0.323720206576582	0.316952821002844	0.124870016728174	4.22360705358172e-05	0.0195943483933316	0.067265748959018	0.000950122957814574	0.144783794158549	0.24096642237392	0.136916436425158	0.00016235415910959	~	~	~	D	NA	NA	NA
SAOUHSC_00069	spa	73429	74979	-1	15.24601875	15.16825	14.1578875	13.63424375	14.15474375	12.800875	12.53564375	11.54031875	14.7094375	14.83594375	14.011325	13.73655	11.9139375	12.0945125	8.62059375	8.42565625	15.207134375	-1.31106875	-1.729325	-3.169153125	-0.434443749999996	-0.0221281249999987	-1.473584375	-3.51485625	0.0198348197784778	0.00503490947271263	0.000111023752388921	0.364419428105327	0.962137912930266	0.0115001931955001	5.33628395436556e-05	0.00297811798941358	0.00282304235421358	1.43589049911392e-05	0.158520382737345	0.479807295806584	0.0244441150284566	0.0001912230772156	~	~	D	D	5.55403216960063	5.99261837686567	6.15383979238754
SAOUHSC_00070	sarS	75400	76152	-1	13.27226875	13.3840625	12.99705625	12.91435	13.06766875	12.887425	11.500975	11.13388125	13.05671875	12.9986375	12.94365625	12.821125	11.88423125	11.955375	9.733409375	9.64518125	13.328165625	-0.372462500000003	-0.350618750000004	-2.0107375	-0.300487500000004	-0.0733124999999999	-1.05774375	-1.6281328125	0.0127601450533584	0.0169412102377387	1.30825766984501e-07	0.0328516821399231	0.547298480680642	1.75676941247688e-05	6.73927930269412e-07	0.00197562213326532	0.00784315957693471	3.79092544314242e-08	0.0241891021780855	0.344122067661093	0.000205313026258658	1.2177734909367e-05	~	~	D	D	7.58698943965517	7.07915803571429	7.76165766752577
SAOUHSC_00071	sirC	76521	77435	-1	13.6361875	13.5627875	12.7956	12.72234375	9.63178125	9.52178125	7.055325	6.70389375	12.918875	13.461525	12.94950625	13.14359375	9.8434625	9.92689375	6.54835	6.58601875	13.5994875	-0.840515624999999	-4.02270625	-6.719878125	-0.409287499999999	0.287578125000002	0.308396875	-0.312425	0.00132418625321316	1.32714834241095e-08	2.26525144325443e-10	0.0469534579406696	0.137848222081184	0.115051791283749	0.111069282167398	0.000245662168937321	1.50982291025951e-07	3.83896890672414e-10	0.0321506669334673	0.136888933818075	0.129436576899833	0.0624030650900587	~	~	~	~	6.19099927519011	6.37594166666667	6.67893204617834
new_77436_77515_-1	S30	77436	77515	-1	13.64135625	13.71385	12.62901875	12.5278625	9.3572	9.42103125	6.79074375	6.088875	12.9931375	13.4736125	12.3410875	12.82365	9.56751875	9.7087	6.21925	6.2453125	13.677603125	-1.09916249999999	-4.28848749999999	-7.23779374999999	-0.444228124999993	0.00392812500000249	0.24899375	-0.207528125	0.00227356503435672	1.33794744098898e-07	2.16284091131011e-09	0.112947755591202	0.987827326212053	0.347635141249371	0.429776000068815	0.000402559557494501	8.34609905202356e-07	1.67499393104373e-09	0.0639431461010127	0.48638719959663	0.272390301362763	0.178166433392946	~	~	~	~	6.65512791666667	6.6180993872549	6.90525350609756
SAOUHSC_00072	sirB	77516	78511	-1	13.73655	13.5521125	12.586578125	12.469375	9.439575	9.321125	6.8399625	6.57430625	12.86070625	13.4797625	12.7701	12.94950625	9.6680375	9.67624375	6.3722	6.4873	13.64433125	-1.1163546875	-4.26398124999999	-6.93719687499999	-0.474096874999996	0.331826562500003	0.291790625	-0.277384375	0.000337651580287573	1.46690698819979e-08	3.0924866210373e-10	0.0351626909293513	0.114343293421055	0.157809168016225	0.17681860114794	7.09688416662631e-05	1.63175103135485e-07	4.63084207005181e-10	0.025534538450583	0.12099849512215	0.160747350580376	0.089506547064379	~	~	~	~	6.41398649193548	6.5246125	6.73160923076923
SAOUHSC_00074	sirA	78527	79519	-1	14.86106875	14.72914375	13.14628125	12.99975	10.42955625	10.20905	7.922125	7.37625	14.21744375	14.83986875	13.2816	13.35075625	10.9027	10.82788125	7.384609375	7.0402625	14.79510625	-1.722090625	-4.475803125	-7.14591875	-0.266449999999998	0.243162500000002	0.545987500000001	-0.4367515625	8.77518160299659e-05	6.47875752742489e-08	1.61085659427559e-09	0.294286067736391	0.335704504095086	0.0504922775823353	0.10310538172232	2.13109785970045e-05	4.77065747805709e-07	1.37073396307314e-09	0.134619757613318	0.249749629335032	0.0739121181614694	0.0588962252458021	~	~	~	~	5.89873655756208	6.19700367244526	6.58832232142857
new_79520_79577_-1	S31	79520	79577	-1	15.0056875	14.40928125	13.29833125	12.7484	10.79441875	10.60651875	7.543025	6.6631875	14.31823125	15.0360625	13.8668125	13.7219	11.4516125	11.188	6.44881875	6.62039375	14.707484375	-1.68411875	-4.007015625	-7.604378125	-0.0303374999999988	0.770990625	0.619337500000001	-0.5685	0.00165419791500542	4.00043965678783e-06	2.8003285335518e-08	0.935363388221189	0.0661276217742504	0.125938223328075	0.155476166413479	0.000300895958020735	1.0173269642977e-05	1.07695953392429e-08	0.31476388778246	0.0837972698172395	0.137738118133358	0.0807884829524084	~	~	~	~	NA	NA	NA
new_79653_79884_1	S32	79653	79884	1	13.8853875	13.74754375	14.968325	15.16825	7.777425	7.62581875	7.11039375	6.8469875	12.7956	13.7456875	15.22360625	15.1621	8.61899375	8.71050625	6.8589	6.712525	13.816465625	1.251821875	-6.11484375	-6.837775	-0.545821875000002	0.124565625000002	0.963128125	-0.192978125	0.00135306539920856	1.16127589437373e-08	4.79949831957234e-09	0.0696349682297365	0.645589942555212	0.00609388161451716	0.480348117319834	0.000250529115810523	1.35989254185764e-07	2.8472519856011e-09	0.0438699597230617	0.382297456153542	0.0152701334923969	0.193371236696892	~	~	~	~	6.40170375536481	6.51855673076923	6.28945435606061
SAOUHSC_00075	sbnA	79885	80730	1	13.7572125	13.60265	15.06965	14.84435625	7.113896875	6.9769125	6.90131875	6.35684375	12.53439375	13.69961875	14.968325	15.11328125	8.504125	8.51234375	6.636175	6.62748125	13.67993125	1.27707187500001	-6.63452656249999	-7.05084999999999	-0.562924999999994	0.0838000000000019	1.4628296875	0.00274687499999943	0.00494045965782176	4.14798066018456e-08	2.56991459534228e-08	0.128897264834328	0.807364902863669	0.00228782457694395	0.993610589384192	0.000825216220398597	3.43430952030616e-07	1.00925126144105e-08	0.0710538044196355	0.43629883924798	0.00734375478383749	0.327494735458163	~	~	U	~	6.73060327868852	6.52545	6.44958348214286
SAOUHSC_00076	sbnB	80727	81737	1	14.37036875	14.31178125	14.97438125	14.8088375	7.22450625	6.9242875	6.736775	6.02234375	13.1478625	13.995375	14.89813125	15.06063125	8.51234375	8.5993875	6.71780625	6.47715	14.341075	0.550534375000003	-7.266678125	-7.961515625	-0.769456249999996	0.0877718750000018	1.48146875	0.21791875	0.103977911629056	9.04019821261515e-09	4.3895354100358e-09	0.0334658399459726	0.777409744160848	0.0011414178855196	0.488529524570008	0.0139757138197141	1.13705636013798e-07	2.67636659008101e-09	0.0245380135132022	0.427023655792409	0.00436486904782606	0.195824048646406	~	~	U	~	6.49645949427481	6.13025320833333	6.43809983799454
SAOUHSC_00077	sbnC	81758	83512	1	14.6333625	14.54774375	14.85285	14.60551875	7.659675	7.43715625	6.91653125	6.23339375	13.62535625	14.30289375	14.7094375	14.93078125	8.67961875	8.7078	6.74795625	6.54835	14.590553125	0.138631249999999	-7.0421375	-8.015590625	-0.626428124999999	0.090925000000002	1.14529375	0.0731906249999994	0.616560252562679	4.47549061473983e-09	1.60334947496847e-09	0.0464155441145372	0.741430303134243	0.00260456425997993	0.79028748720535	0.0722984490086537	7.13688122557452e-08	1.36618111857335e-09	0.0318590340232231	0.415471526588324	0.00810868084424859	0.279189292570243	~	~	U	~	5.94573235759494	6.2460815	6.22011594387755
SAOUHSC_00078	sbnD	83505	84761	1	14.5952	14.74553125	14.5876375	14.36349375	7.8959375	7.5734	7.0014875	6.397225	13.814775	14.35093125	14.52773125	14.6405375	8.74236875	8.85025625	7.023	6.82055	14.670365625	-0.194799999999997	-6.935696875	-7.971009375	-0.587512499999996	0.108568750000003	1.06164375	0.22241875	0.433964676403093	1.97915875525592e-09	6.5553954162503e-10	0.0378551375867059	0.65838625964017	0.00203083136208048	0.374482220325636	0.052408932831789	4.33448008793777e-08	7.38088664932364e-10	0.0270840191318948	0.386942935638385	0.00669528591494715	0.160713590757057	~	~	U	~	5.88842494638826	6.094559140625	6.11408842781403
SAOUHSC_00079	sbnE	84751	86487	1	14.707809375	14.766625	14.56731875	14.31178125	7.9898875	7.88770625	7.07391875	6.52545	13.98536875	14.4695625	14.4046375	14.5164	8.82060625	8.86898125	6.91653125	6.768825	14.7372171875	-0.297667187499998	-6.7984203125	-7.9375328125	-0.509751562499998	0.0209687500000015	0.905996874999999	0.0429937499999999	0.178294048090893	6.56319146846089e-10	1.91342500355212e-10	0.0354249075643116	0.919771279811164	0.00202560629798532	0.836558854312876	0.0230367927199738	2.40871300609996e-08	3.47258276104838e-10	0.0256874793993999	0.468579572128747	0.00668277475536328	0.290782547815274	~	~	~	~	5.92199866534989	6.14469375	6.42829669167804
SAOUHSC_00080	sbnF	86396	88246	1	14.8714375	14.94646875	14.62755	14.4569	8.4910625	8.39631875	7.8371875	7.22891875	14.27871875	14.6830875	14.4814625	14.6225	9.1212875	9.15036875	7.39035	7.29830625	14.908953125	-0.366728124999999	-6.4652625	-7.3759	-0.428049999999998	0.00975625000000377	0.6921375	-0.188725	0.0963568791071886	7.37741075947979e-10	2.58633188128648e-10	0.0591164432175755	0.961261127113747	0.0074532496570833	0.360745202367443	0.0130349043366413	2.4918022802147e-08	4.16989350231085e-10	0.0385614450118406	0.479579745604496	0.0176250828061163	0.156217943093384	~	~	~	~	6.03873250862069	6.41680625	6.65490642688679
SAOUHSC_00081	sbnG	88221	88997	1	15.0855625	15.12418125	14.83986875	14.58505625	8.98841875	8.86066875	8.4629375	8.0299375	14.4046375	14.9589875	14.57189375	14.89341875	9.458675	9.42955625	8.1597375	7.7474625	15.104871875	-0.392409375000005	-6.180328125	-6.858434375	-0.423059375000004	0.020193750000003	0.519571875000001	-0.2928375	0.127402313293912	4.05992814287216e-09	1.77850490341262e-09	0.10405766846974	0.932406391566838	0.054403391941334	0.240041987538295	0.01689770876315	6.78109478731391e-08	1.46931379694205e-09	0.0600571981498278	0.471978439754501	0.0778525297352633	0.114100459151743	~	~	~	~	5.92752036681716	6.4665628440367	6.43748000511596
SAOUHSC_00082	sbnH	88997	90199	1	15.025375	15.0855625	14.83594375	14.53041875	9.08064375	8.98385625	8.6526875	8.12936875	14.52141875	14.85285	14.66675	14.83594375	9.4534125	9.5435375	7.99251875	7.880153125	15.05546875	-0.372287500000001	-6.02321875	-6.664440625	-0.368334374999999	0.0681656250000021	0.466225	-0.4546921875	0.0771480589511256	8.13273633587401e-10	3.63807106699169e-10	0.0797667637236954	0.72009336798097	0.034755596916844	0.0383284829221974	0.0106088571155518	2.62112397999094e-08	5.05940941710599e-10	0.0487223221674205	0.408398055814945	0.056612474987938	0.0271502725081672	~	~	~	~	6.03904989655172	6.51308522727273	6.43467444577081
SAOUHSC_00083	sbnI	90203	90967	1	15.15220625	15.0901	14.85611875	14.60075625	9.4101375	9.4068125	9.30780625	9.145025	14.66675	14.8714375	14.6782125	14.94646875	9.6802625	9.6940875	8.7531875	8.44361875	15.121153125	-0.392715625000007	-5.71267812500001	-5.89473750000001	-0.352059375000005	0.0839031250000013	0.2787	-0.6280125	0.0217366169189248	1.28981582201114e-10	1.00455331124126e-10	0.0342810520184582	0.560526016440681	0.0784140367370331	0.00188626232844869	0.00324658373825579	1.08914435181374e-08	2.3427693256121e-10	0.0250170233607966	0.34953201640789	0.100137054119931	0.00253675585572645	~	~	~	~	6.35286160714286	6.64673153526971	7.11778125
SAOUHSC_A00084	NA	90905	91096	-1	6.85168125	6.23339375	6.10354375	6.33195	6.652675	6.5120125	8.709153125	9.661225	7.53929375	7.48979375	6.87940625	7.20781875	8.55940625	8.71614375	8.43691875	8.2394625	6.5425375	-0.324790625	0.0398062500000001	2.6426515625	0.972006249999999	0.825865624999999	2.05543125	-0.8469984375	0.324937481736383	0.900897889100057	2.73658435970264e-05	0.0138337596680245	0.0285059347998955	0.000162984251746138	0.0256475546277012	0.0402068639580541	0.224485351358405	3.97629033942521e-06	0.0121855211338357	0.047239456239017	0.00106485812196174	0.0195821147649045	~	~	U	~	15.21686875	15.1045893382353	14.9901852547654
new_90968_91059_1	S33	90968	91059	1	15.21686875	15.13274375	15.011525	15.025375	9.73564375	9.7888	9.11525	9.15825625	14.60551875	14.73563125	15.025375	14.60551875	10.0261625	9.8447875	7.6317125	7.701925	15.17480625	-0.156356249999995	-5.41258437499999	-6.03805312499999	-0.504231249999994	-0.203003124999998	0.173253125000001	-1.469934375	0.240185371153121	7.96721423275147e-11	3.33148221817061e-11	0.00347734643087231	0.138106737883794	0.197381634466586	2.24422156505035e-06	0.0304146455510915	8.56258329451323e-09	1.12230384396507e-10	0.00396658793320198	0.13706030882026	0.187204720898782	2.72077850435358e-05	~	~	~	D	7.11804247685185	6.56820466188525	6.82305297965116
SAOUHSC_00084	NA	91163	91570	1	10.374846875	10.2837875	9.08064375	8.99653125	9.31670625	9.37545625	8.73989375	9.3572	9.55005	9.8447875	8.843625	9.083625	8.79185625	8.82376875	8.61899375	8.543525	10.3293171875	-1.2907296875	-0.983235937499999	-1.2807703125	-0.631898437499998	-0.0749625000000002	-0.538268749999999	-0.4672875	0.000117835364968982	0.000730121493883031	0.00012437084279724	0.00929293638648224	0.696850025802118	0.0198798929728751	0.0359252768103087	2.76449733340611e-05	0.000588169343709481	1.59409874471153e-05	0.00883395322699996	0.400495162440613	0.0368443866062342	0.0257779874335415	~	~	~	~	7.35984995860927	6.5563049132948	7.14489551211454
SAOUHSC_00085	NA	91620	92246	1	10.58045625	10.5622375	9.72434375	9.64881875	9.8991125	9.8215625	8.99951875	9.50434375	9.9682	10.1346125	9.73255	9.64881875	9.46688125	9.3633	9.17754375	9.03206875	10.571346875	-0.884765625000002	-0.711009375000002	-1.319415625	-0.519940625000002	0.00410312500000067	-0.445246875	-0.147125	0.0002805798963357	0.00115695145512893	1.65545819725329e-05	0.00696827175673775	0.97802302994413	0.015025168714895	0.337997063612674	6.01263371089152e-05	0.000850508852033652	2.53956199345582e-06	0.00697071188211702	0.483895733528882	0.0297923267165255	0.148591779377078	~	~	~	~	6.89289817307692	6.61623909313725	6.774081875
SAOUHSC_00086	butA	92458	93234	1	10.50445	10.66913125	13.1098625	13.07204375	9.8310375	9.9998875	15.2837	15.2901125	9.6271625	9.5239625	14.259375	14.4269625	9.1122	9.1171625	14.8088375	14.71423125	10.586790625	2.5041625	-0.671328125000004	4.700115625	-1.011228125	1.252215625	-0.80078125	-0.525371874999999	1.29442212317767e-09	3.36328752768354e-05	8.58649007456602e-12	1.57551606912957e-06	3.03069876843663e-07	9.19127295705862e-06	0.000189870989091516	4.59142910819031e-09	5.19688231707807e-05	5.17392170715804e-11	9.68924078553683e-06	1.4785110104945e-05	0.000126242262477772	0.000463099370168558	D	U	~	~	6.10160992765273	6.00290792910448	6.075365
SAOUHSC_00087	NA	93378	93500	1	7.17385	6.8399625	10.002075	12.66089375	7.8754875	6.254925	7.984946875	9.10185	6.5435875	6.7266	13.059975	10.749825	6.80875	6.81474375	7.68761875	7.801696875	7.00690625	4.324578125	0.058299999999999	1.5364921875	-0.371812500000001	0.573415624999999	-0.253459375000001	-0.798740624999998	0.00273678489554446	0.955543007956517	0.168016085702835	0.723260779895277	0.587091561487725	0.808841828400617	0.45339290635618	0.000477206368031478	0.234903250986065	0.0150241719737803	0.262274817146641	0.360131882756152	0.457614267606827	0.185306575531724	~	~	~	~	7.163784375	6.77611555656934	6.41236735557769
SAOUHSC_00088	NA	93570	94550	1	7.90441875	8.0957	6.9769125	6.80875	7.6940125	7.42301875	7.94705	8.641125	7.62581875	7.53929375	6.8469875	6.77286875	7.6699	7.6699	7.55660625	7.62316875	8.000059375	-1.107228125	-0.441543749999997	0.294028125000003	-0.417503124999997	-0.0829031249999999	0.111384375	-0.7042	0.000542767328229154	0.05788924664154	0.178952844368764	0.0698356467158403	0.688807690789776	0.592091703902887	0.00775441449451141	0.000109335011394133	0.0222392481346929	0.0159573117602774	0.043969027250809	0.397711318947025	0.381805299011508	0.00755522667031803	~	~	~	~	6.37051865875912	6.55775119219653	6.22671361151603
SAOUHSC_00089	NA	94513	95205	1	8.24794375	8.27455625	7.3866	7.20369375	8.0603625	7.84295	7.80059375	8.5332875	7.78708125	7.76660625	7.40436875	7.09481875	7.8844375	7.9898875	7.652775	7.752696875	8.26125	-0.966103125	-0.30959375	-0.0943093750000006	-0.484406250000001	-0.0455531250000003	-0.01449375	-0.464204687499999	0.00198718413611656	0.186771221062872	0.671697080003414	0.0537940473576072	0.837070770471102	0.947766823040439	0.0623088240418289	0.00035568057970148	0.0606633115548999	0.0562610128443294	0.0357736236625933	0.445204968540338	0.497138608450485	0.0394844528961009	~	~	~	~	6.05397272727273	6.19304365875912	6.44681175373134
SAOUHSC_00090	NA	95415	96581	1	8.3431125	8.4572625	7.30894375	7.14759375	8.318575	8.1995375	7.09481875	7.16601875	8.0915875	8.0135	7.055325	6.94890625	8.118725	8.1116625	6.86696875	6.8589	8.4001875	-1.17191875	-0.141131250000002	-1.26976875	-0.347643750000002	-0.226153125	-0.1438625	-0.267484374999999	1.44072623384634e-07	0.0745205776270803	7.69492628536863e-08	0.000989953615488679	0.0111077113888619	0.0700656224005231	0.00464098249400166	1.08102346266646e-07	0.0275989424402526	2.45274324603258e-08	0.00145569604052243	0.0237513311331448	0.0928304506247656	0.00507577171303855	~	~	~	~	6.59412390873016	6.78119436528497	7.33043214285714
SAOUHSC_00091	NA	96562	97800	1	9.050825	9.16728125	8.0001625	7.86654375	8.932675	8.8824375	7.15875	7.4984125	8.720859375	8.62905625	7.78708125	7.6202625	8.6615125	8.79679375	7.0402625	7.28380625	9.10905312500001	-1.17570000000001	-0.201496875000006	-1.78047187500001	-0.434095312500006	-0.22968125	-0.178403125	-0.166546875	1.61846230524956e-05	0.154804130010768	7.0124071212333e-07	0.00957507278690229	0.111096077502578	0.201683394699179	0.230267394369114	4.92853181774323e-06	0.0517551774254379	1.53662106929162e-07	0.00904755508432513	0.118667101522444	0.189862737934992	0.11048920842021	~	~	~	~	7.27373132861635	7.38158597972973	7.8371875
SAOUHSC_00092	NA	97790	99220	1	10.0606375	10.12578125	9.1171625	9.0445125	9.77919375	9.84169375	9.6859	9.4778125	9.85863125	9.51983125	8.932675	8.8987125	9.49933125	9.5836125	9.1801	8.966034375	10.093209375	-1.012371875	-0.282765625000002	-0.511353125000002	-0.403978125000002	-0.165143749999999	-0.268971874999999	-0.508789062500001	2.7538861594147e-05	0.0444523234032783	0.00259316145511276	0.0093307685499063	0.201755568345946	0.0532899435143305	0.00266999653394698	7.73798010128433e-06	0.0177707392507394	0.000276167891382288	0.00886274502368493	0.179209090350861	0.0767488398825239	0.00332121336725575	~	~	~	~	7.65470922619048	7.56099925	7.75707283950617
SAOUHSC_00093	sodM	99488	100087	1	12.4231375	12.529675	12.2756125	12.49215	11.5024125	11.22966875	13.43946875	13.25703125	12.74226875	12.6714	12.97549375	12.9295375	12.38910625	12.33513125	12.85918125	13.03236875	12.47640625	-0.0925249999999971	-1.110365625	0.871843750000002	0.230428125000003	0.568634375	0.996078124999999	-0.402474999999999	0.438378152588594	9.96735110139381e-06	5.82702882064317e-05	0.0767371947053485	0.00103720010328734	2.22302435134923e-05	0.0075375532360879	0.0528916072651178	1.99272945362058e-05	7.95229535221361e-06	0.0473026522232376	0.00428071841945464	0.000246787395883197	0.0073906928839636	~	~	~	~	7.7914375	7.59680296875	7.31959830942623
SAOUHSC_00094	NA	100455	101054	1	10.96679375	11.036075	10.71779375	10.77185625	10.46904375	10.501184375	12.27408125	11.855475	10.2599125	10.1194875	11.6484	11.563325	10.5417125	10.83139375	11.59080625	11.50563125	11.001434375	-0.256609374999998	-0.516320312499997	1.06334375	-0.811734374999998	0.861037500000001	0.201439062499999	-0.516559375	0.098794549859648	0.00556454112395239	5.54336318000125e-05	0.000358784684255812	0.000241466273364386	0.180832739618762	0.00555071124815862	0.0133371499857614	0.00306868580343766	7.59291309012596e-06	0.000655355180983198	0.00151919562280458	0.176597112100475	0.00583144876277271	~	~	~	~	8.61987262323944	8.43770794270833	7.62335150862069
new_101055_101194_1	S34	101055	101194	1	10.810775	10.85626875	10.675075	10.8379	10.14378125	10.30819375	12.18264375	11.753915625	10.267825	10.03065	11.712725	11.703775	10.227025	10.36930625	11.79964375	11.71569375	10.833521875	-0.077034374999998	-0.607534374999997	1.1347578125	-0.684284374999998	0.951762500000001	0.072178124999999	-0.2106109375	0.602490037723134	0.00270348426186983	4.4220294497852e-05	0.00132851964015274	0.00015299165517032	0.625183786432892	0.176566996715507	0.0707827689330261	0.00168908044650852	6.14608647295076e-06	0.00183030151445341	0.00107955890402666	0.394721428005891	0.0894035269469488	~	~	~	~	9.1172125	9.06762291666667	7.83802302631579
SAOUHSC_00096	NA	101370	102125	-1	10.23065625	10.23230625	9.55005	9.516325	10.336175	10.39661875	11.97744375	11.83525	10.7736625	10.7244	9.4603875	9.458675	10.58428125	10.6966875	11.647225	11.65521875	10.23148125	-0.698293749999999	0.134915625000001	1.674865625	0.51755	-0.073656250000001	0.274087499999999	-0.255125	6.78761393384693e-07	0.0273455942961104	6.98427218776707e-10	6.64433977987924e-06	0.179622023770311	0.00059298216529025	0.000937341335273101	3.53841639962139e-07	0.011781316335411	7.69734352097495e-10	2.8883785133277e-05	0.165130405722468	0.00270567977150232	0.00147417496963071	~	~	~	~	7.14198781779661	7.23939631696429	7.384502734375
SAOUHSC_A00097	NA	102228	102452	-1	7.9717875	7.55660625	7.61856875	7.61856875	8.52159375	8.7078	10.63975625	10.446475	10.35698125	10.113875	8.4836875	8.72963125	10.01036875	10.23230625	10.91769375	11.26708125	7.764196875	-0.145628124999999	0.8505	2.77891875	2.47123125	0.988090625	1.506640625	0.549271875	0.448920183801272	0.00164528585688433	3.49065267944988e-07	8.64578372727732e-07	0.000644531404656954	3.53743891055374e-05	0.0169966438299564	0.0540411712553197	0.00113166529008361	8.52016595940777e-08	6.11611693715616e-06	0.00307686698112913	0.000344104247818136	0.0141037921673962	U	~	U	~	8.2017947761194	8.4471990942029	7.87409326923077
SAOUHSC_00097	deoD	102361	103068	1	8.04841875	8.22986875	7.75021875	7.55660625	8.34785	8.328025	10.07963125	9.88321875	8.39631875	8.3746375	7.54679375	7.8152375	8.8130625	8.79935	10.06743125	10.08463125	8.13914375	-0.485731250000003	0.198793749999997	1.84228125	0.246334374999997	0.027603125	0.468268750000001	0.094606249999999	0.00187602781491484	0.0996408781806574	1.2956685000831e-07	0.0499104056424362	0.802525630591842	0.00233068433841417	0.401425805486887	0.000337588596364087	0.0354812238147501	3.76129493022009e-08	0.0337290458318241	0.434820818928442	0.00744914033293635	0.169320802440805	~	~	~	~	7.65075788043478	7.29459625	7.58283217592593
SAOUHSC_00099	NA	103075	104427	1	9.7613125	9.790825	8.867475	8.867475	9.96551875	9.85388125	11.4014375	11.5337125	9.53066875	9.6733	8.7531875	8.82376875	10.10324375	10.10820625	11.21628125	11.231359375	9.77606875	-0.90859375	0.13363125	1.69150625	-0.174084375000002	-0.0789968750000014	0.196025	-0.2437546875	3.30068977636289e-07	0.0545164500097085	2.49214471668913e-09	0.0189428915752815	0.220042747878115	0.0108358264145014	0.00341279087122792	2.01910090463753e-07	0.0211216869359714	1.84704299489836e-09	0.0156321643058598	0.190142684210577	0.0233487065072635	0.00400036130766865	~	~	~	~	7.22998004518072	6.54178613989637	7.14635256057269
SAOUHSC_00101	deoB	105198	106376	1	13.9482125	13.96925	12.8556	12.8272625	13.9434125	13.96429375	14.8664125	14.83239375	13.58706875	13.67423125	12.8029375	12.563225	13.91523125	13.87550625	14.52773125	14.52363125	13.95873125	-1.1173	-0.00487812500000059	0.890671874999999	-0.32808125	-0.158349999999999	-0.058484374999999	-0.323721874999999	1.48667391466186e-07	0.942812766882709	8.62417944187141e-07	0.00108195879490208	0.042992414973196	0.400744800028754	0.00117577355395877	1.10713384141972e-07	0.232501361450016	1.83219119389577e-07	0.00155994751151664	0.062248182329951	0.29784939374513	0.0017643550570061	~	~	~	~	6.75634189814815	6.56760852971312	6.71802073170732
SAOUHSC_00102	phnE	106507	107322	-1	7.63615625	7.60495	7.12235625	7.1000875	8.16535	8.267875	10.7164125	10.4751	8.4464625	8.16989375	7.9001875	8.08923125	8.39631875	8.53711875	10.002075	10.60010625	7.620553125	-0.509331250000001	0.596059374999999	2.975203125	0.687625	0.8834875	0.25010625	-0.294665625	0.026138612616545	0.0128741301961727	2.44553486398901e-07	0.0062567728545024	0.00149668732087908	0.217995973665269	0.153862108201773	0.00385733687294948	0.00620744613164622	6.38427815065271e-08	0.00638747653109802	0.00549088449313927	0.199630378543997	0.0801533013376701	~	~	~	~	8.12321375	8.07713660714286	9.4881875
SAOUHSC_00103	phnE	107319	108119	-1	7.44143125	7.5734	7.1991375	7.17005625	7.934575	7.8589	9.1171625	9.2601625	8.42371875	8.52954375	8.24445625	8.17645	8.3746375	8.45259375	8.63133125	8.602475	7.507415625	-0.322818749999998	0.389321875000001	1.681246875	0.969215625000001	1.02585625	0.516878125	-0.571759374999999	0.00107641074028718	0.000320284565829297	5.22323307565678e-09	3.93694380128691e-07	2.53302463522325e-07	4.45690056020481e-05	2.14155978526344e-05	0.00020389413841856	0.000303559657734907	3.03157276054724e-09	3.22806300158405e-06	1.34585522527964e-05	0.000399001724577467	0.000103733502975353	~	U	~	~	7.75796232142857	7.79510909090909	9.37972685185185
SAOUHSC_00104	phnC	108121	108894	-1	7.055325	7.5025125	7.15875	7.2179875	7.49471875	7.2179875	7.63975625	6.82055	8.504125	8.5458125	8.44361875	8.5498875	8.3147625	8.42810625	7.5354875	7.6907875	7.27891875	-0.0905500000000008	0.0774343749999991	-0.0487656250000005	1.24605	1.308384375	1.01508125	0.382984375	0.726734850446702	0.764806645954404	0.850292562414448	0.00107772294662018	0.00079238912920845	0.00364368115979181	0.164290372580641	0.0840723821616211	0.197263631650135	0.0701703976953637	0.00155523726128417	0.00357115274270687	0.0103608096858926	0.0843553912276093	U	U	U	~	7.034937890625	7.18498498036649	9.31006436170213
SAOUHSC_00105	phnD	109108	110064	-1	7.16469375	7.49154375	7.05911875	7.12893125	7.38261875	7.08573125	7.68316875	6.99476875	8.8106125	8.85720625	8.84661875	8.73989375	8.5555625	8.575775	7.86654375	8.0001625	7.32811875	-0.234093749999999	-0.0939437499999997	0.0108500000000008	1.505790625	1.69923125	1.33149375	0.594384374999999	0.297319282257212	0.666478246167586	0.960060105748034	9.51483436492279e-05	4.02221675028319e-05	0.000222844091426902	0.0221341368541859	0.0370510467156033	0.176375302437136	0.0785177068130094	0.00022979866942418	0.000444285412380819	0.0013370236152165	0.0173557227505426	U	U	U	~	6.92810659722222	7.28445383454106	9.24240776041667
SAOUHSC_00106	NA	110293	111837	1	7.55213125	7.8627875	9.58795625	9.59105	8.1116625	8.038025	7.7835875	7.67519375	9.43305	9.68179375	9.7216625	9.50274375	9.40494375	9.46766875	8.18225625	8.07986875	7.707459375	1.88204375	0.367384374999998	0.0219312499999991	1.8499625	0.0227000000000006	1.3614625	0.401671874999999	3.0878639465929e-07	0.0167404937768595	0.86173887822111	3.52870485987291e-07	0.856953888597343	3.70689575419556e-06	0.0109557139942903	1.92100023369376e-07	0.00776213621386945	0.0710478926053571	2.98170397861239e-06	0.451010557850853	6.9903044499878e-05	0.00990756641998343	U	~	U	~	6.04080995689655	6.127075875	6.63422134831461
SAOUHSC_00107	NA	111888	113423	1	9.69254375	9.753925	10.44934375	10.38593125	9.844125	9.7686375	10.99820625	10.85073125	10.19529375	10.2599125	10.34383125	10.341375	10.20136875	10.29176875	10.32060625	10.04456875	9.723234375	0.694403125000001	0.0831468750000011	1.201234375	0.504368750000001	-0.0750343750000007	0.4401875	-0.74188125	4.80327957139086e-05	0.372177656421497	7.95651827251317e-07	0.000436854028420051	0.418428730880023	0.001046920511869	2.97845662366104e-05	1.24945985984516e-05	0.107961637533308	1.71140140407062e-07	0.000766588913697734	0.288178678491409	0.00410501266832266	0.000126211518571078	~	~	~	~	6.34634537337662	5.97686981924644	7.13580441176471
SAOUHSC_00108	NA	113507	113710	1	7.49154375	7.61856875	7.94426875	8.0915875	8.3828	8.12245	8.2199875	7.8589	8.10395625	8.1995375	7.8028	7.88770625	8.46998125	8.6269375	7.319825	7.18085625	7.55505625	0.462871874999997	0.697568749999997	0.484387499999997	0.596690624999997	-0.172675	0.295834375	-0.789103125	0.00934116428496997	0.000900446585942113	0.00740608380114603	0.0023338661524744	0.240150517712629	0.0614412646535324	0.00040576664118484	0.00148015892027447	0.000695239084067789	0.0007512140206253	0.00287959898980124	0.201498931170984	0.0847093266088137	0.000790553668494314	~	~	~	~	6.09717628617363	5.46247736034618	6.15551557093426
SAOUHSC_00109	NA	114083	114568	1	8.1116625	8.1995375	7.68316875	7.705175	7.34223125	7.41513125	7.71043125	7.83134375	7.6699	7.56138125	7.14759375	7.41513125	7.12893125	7.08003125	7.51530625	7.26655625	8.1556	-0.461428125000001	-0.77691875	-0.3847125	-0.539959375	-0.412809374999999	-0.2742	-0.37995625	0.00227901846498984	7.5278117927455e-05	0.00630417380290886	0.000872381821199548	0.00430399646752169	0.030833260121027	0.00673164005330139	0.000403451777795936	9.81727620198001e-05	0.000644578223895994	0.00131627920812682	0.0120000975677183	0.0518003120558047	0.00678399067811375	~	~	~	~	6.09095032154341	5.75794371171516	7.56902413537549
SAOUHSC_00110	NA	114553	114843	1	8.40754375	8.43691875	8.0250375	7.91996875	7.7835875	7.8088	8.641125	9.5435375	7.93220625	7.80596875	7.65580625	7.61856875	7.47136875	7.4292125	8.864825	8.946025	8.42223125	-0.449728125	-0.626037499999999	0.6701	-0.553143749999999	-0.335315624999999	-0.345903125	-0.18690625	0.0872289583158248	0.0265748727834002	0.0198034323393901	0.0434307260715519	0.184401631675648	0.172392484753841	0.441536630921269	0.0118919732072946	0.0115042978382081	0.00192801586655669	0.0302228957975697	0.168253376387003	0.170940950754174	0.18174739626655	~	~	~	~	7.06460537790698	6.66396567679558	8.060890625
SAOUHSC_00111	NA	114927	115214	1	9.458675	9.28716875	8.95425	9.145025	9.71035	10.1756	10.646225	11.03955	9.04839375	8.834075	9.071825	8.81555	9.13565	9.08064375	10.40663125	10.27289375	9.372921875	-0.323284375	0.570053124999999	1.469965625	-0.431687500000001	-0.10595	-0.834828124999999	-0.503125	0.124958786189672	0.0165201875952079	5.27824117216886e-05	0.0514126829470417	0.589779076437719	0.00221170266561549	0.0285029187250063	0.0165956050499232	0.00767291812248544	7.2546329050953e-06	0.0345152513671887	0.361185012112849	0.0071543199181517	0.0213754608354081	~	~	~	~	7.6777653125	6.78146198186529	8.11538722826087
new_115209_115524_-1	S35	115209	115524	-1	8.89263125	9.50920625	8.9347	10.89311875	8.98385625	8.99951875	10.87561875	11.71006875	11.13730625	10.7532875	12.0507375	11.4984125	9.37545625	9.5965875	10.88996875	11.0880875	9.20091875	0.712990624999996	-0.209231250000003	2.091925	1.744378125	1.860665625	0.494334374999999	-0.303815625	0.256728509271457	0.72931234790834	0.00715273111622149	0.0173850631787189	0.0128561412970759	0.421724231001248	0.616857841344815	0.032356375271432	0.189846753579838	0.000726836342857248	0.014616375335373	0.0264964322162314	0.307239306091217	0.23291898031296	U	U	~	~	7.71334043367347	6.79241109154929	6.90096712962963
SAOUHSC_00113	adhE	116538	119147	1	9.0941875	9.109625	8.95766875	9.00713125	7.75813125	7.64629375	8.65875	8.50195	7.3314	7.27741875	8.776975	8.8824375	7.593359375	7.56138125	8.1995375	8.24794375	9.10190625	-0.11950625	-1.39969375	-0.52155625	-1.797496875	-0.152693749999999	-0.124842187499999	-0.356609375	0.0806337672012513	1.17712049167859e-08	2.32780885155068e-05	1.62412331445439e-09	0.0339516331385528	0.0702016477265402	0.000336193224178119	0.0110550345741009	1.37261659766139e-07	3.44055869467201e-06	8.92055023004866e-08	0.0532447713464816	0.0929538891091414	0.000683919077926146	D	~	~	~	6.37696212121212	6.47304747706422	6.94966854641694
new_119148_119233_1	S36	119148	119233	1	10.40505	10.18386875	10.8452375	10.70793125	9.72793125	10.06620625	9.9392	10.341375	8.5458125	9.2716625	10.84345625	10.0639875	9.6233	9.46425	8.5555625	9.019925	10.294459375	0.482124999999999	-0.397390625	-0.154171875000001	-1.385721875	-0.322862499999999	-0.35329375	-1.35254375	0.179560056286597	0.259991370361314	0.650685643783765	0.00288710517424928	0.353510184687018	0.312566119627756	0.00331644634259029	0.0231856284962871	0.080199285218504	0.0545971914154355	0.00341089641669134	0.25827691919745	0.254041174992299	0.00391604661393784	D	~	~	D	6.7149015625	6.76991710766423	7.20620277061856
new_119358_119437_1	S37	119358	119437	1	6.02234375	6.21925	6.736775	6.7266	6.34569375	6.45595625	7.952375	9.5946625	7.36753125	7.05911875	7.956375	7.86654375	6.89133125	7.21375	7.7835875	8.59613125	6.120796875	0.610890624999998	0.280028124999998	2.652721875	1.092528125	1.179771875	0.651715625	-0.583659375	0.234710355114754	0.572060127613425	0.000522044592303105	0.0506044978792802	0.0380026990392433	0.207604407752778	0.254412657229977	0.0297683455500285	0.15526833156299	6.06678547435622e-05	0.0340935864911613	0.0574059166758121	0.19345730074401	0.119289861561253	U	~	~	~	7.31088920454545	6.89301009615385	7.58571134259259
SAOUHSC_00114	capA	119492	120160	1	6.76523125	7.023	9.6271625	10.427125	6.7266	7.0162625	13.3265375	13.55475	7.27026875	7.12235625	11.45845	11.142975	7.67783125	7.5114125	13.00335	12.71986875	6.89411562500001	3.133028125	-0.0226843750000021	6.546528125	0.302196874999997	1.27356875	0.723190624999999	-0.579034375	2.00621850866434e-06	0.932313498469837	6.39324157722881e-09	0.276594221301123	0.00116310863720168	0.0234079684225541	0.05566960192512	8.6127757541179e-07	0.230509025302864	3.5163618451026e-09	0.128397925537356	0.00462696513476267	0.0418549905531271	0.0363118034032908	~	U	~	~	6.03749181034483	6.24633783333333	7.18610084064327
SAOUHSC_00115	capB	120176	120862	1	6.67613125	7.0353125	9.59229375	10.07963125	6.56575	6.8589	13.24725625	13.45015	6.99476875	6.99476875	10.88996875	10.84041875	7.22450625	7.11039375	12.99975	12.67428125	6.85572187500001	2.98024062499999	-0.143396875000004	6.49298125	0.139046874999995	1.02923125	0.455125	-0.5116875	3.47576711686912e-07	0.485403514515764	7.54005569625092e-10	0.498336456902639	0.000774180682278199	0.0488140226531336	0.0311360673872773	2.09737793606988e-07	0.13519658602527	8.12193726773865e-10	0.200174221648979	0.00351328803355075	0.0721664257739098	0.0229814107197168	~	U	~	~	6.98939569444445	7.23607522321429	7.68307672413793
SAOUHSC_00116	capC	120865	121629	1	6.99096875	7.29410625	9.5373125	10.182	6.85168125	7.07391875	13.33881875	13.59483125	7.4190625	7.26148125	11.1189875	10.96541875	7.68316875	7.55213125	13.08599375	12.88331875	7.1425375	2.71711875	-0.179737500000003	6.3242875	0.197734374999997	1.182546875	0.65485	-0.482168749999999	1.36663476621858e-06	0.424252054592136	1.82653999530255e-09	0.381390913008973	0.000547587538223778	0.0154027834288436	0.0538296557456885	6.2333036178764e-07	0.120613782228353	1.49650957890507e-09	0.16412337938841	0.00272600193594465	0.0303229725682796	0.0354073399112888	~	U	~	~	6.24974178921569	6.72327895611702	7.383791796875
SAOUHSC_00117	capD	121649	123472	1	6.94890625	7.35815625	9.321125	9.827075	6.86696875	7.05911875	13.0530875	13.283225	7.28859375	7.05175625	10.7131875	10.5035	7.50753125	7.1885875	12.681225	12.4939	7.15353125	2.42056875	-0.190487500000001	6.014625	0.0166437499999991	1.03424375	0.385015625	-0.58059375	3.67374539379655e-06	0.404677527850698	3.04595315240395e-09	0.940620633704184	0.00139741113071652	0.113289485110471	0.0278727305317394	1.43455041812028e-06	0.115832883754047	2.10948420251645e-09	0.315974027132113	0.0052475942069735	0.128144136500273	0.0209851665878954	~	U	~	~	5.91503555586907	6.1303525	7.35208857142857
SAOUHSC_00118	capE	123462	124490	1	7.48804375	7.71269375	9.412625	9.823325	7.41513125	7.52444375	13.08599375	13.292425	7.17005625	7.1000875	10.4922875	10.2348625	7.4580375	7.23994375	12.68740625	12.47290625	7.60036875	2.01760625	-0.13058125	5.588840625	-0.465296874999999	0.745599999999999	-0.120796875	-0.609053125	1.90395766920417e-06	0.452951326039808	6.4696952489635e-10	0.0228141659204541	0.00199124468159427	0.486373211055179	0.00622595553117381	8.25128990407146e-07	0.127532263990154	7.32211912690686e-10	0.018144714761262	0.00681593102425202	0.336681184594839	0.00638577374405294	~	~	~	~	6.19003101235741	6.47904466666667	7.66095705128205
SAOUHSC_00119	capF	124503	125612	1	7.6576375	7.84474375	9.3384875	9.71400625	7.6907875	7.921046875	13.1036375	13.32043125	7.61856875	7.3720625	10.446475	10.32336875	7.960275	7.71269375	12.82606875	12.5267375	7.751190625	1.77505625	0.054726562500003	5.46084375	-0.255874999999997	0.858674999999999	0.0305671874999999	-0.535631249999999	8.40838811112421e-06	0.765436264452751	1.3406466700964e-09	0.186917762867148	0.00128228450217694	0.867387947039373	0.0165251200387036	2.83376545458559e-06	0.197393970915277	1.20654701649966e-09	0.0945916480915417	0.00495157878001727	0.47500388986875	0.0137964245883968	~	~	~	~	5.88434465293454	5.92291740506329	6.53825328947368
SAOUHSC_00120	capG	125616	126740	1	7.856975	8.08665	9.31670625	9.7062125	8.24445625	8.18944375	13.06891875	13.2610375	7.5114125	7.348125	10.32830625	10.276625	7.86915625	7.64629375	12.8058625	12.52459375	7.9718125	1.539646875	0.245137500000001	5.193165625	-0.542043749999998	0.79100625	-0.459225000000001	-0.49975	1.05927228570081e-05	0.160799711880585	8.25629783512505e-10	0.00912211571766575	0.00106993225362108	0.0200354415790324	0.0135819626325242	3.45648949137939e-06	0.053432240917531	8.65032878054153e-10	0.00870336951346498	0.00436708467295809	0.0370573757015591	0.0117895118016039	~	~	~	~	5.94348425632911	5.86332766089109	6.6063682549505
SAOUHSC_00121	capH	126743	127369	1	8.16295625	8.2276375	9.26621875	9.69254375	8.4727875	8.47504375	13.09085	13.3053375	7.777425	7.58603125	10.402775	10.121175	8.15266875	7.91038125	12.7678625	12.5648	8.195296875	1.284084375	0.278618749999999	5.002796875	-0.513568750000001	0.78259375	-0.442390625	-0.5317625	5.87609606334371e-05	0.134394936483736	1.69629474541981e-09	0.0153526534289426	0.00158626754817999	0.0295139857871664	0.0130259265336137	1.4875557863856e-05	0.0458890433327027	1.42170085670427e-09	0.0132492209859817	0.00570557238762893	0.0501131116509072	0.0113923205790278	~	~	~	~	6.65629597222222	6.77283923357664	7.41008958333333
SAOUHSC_00122	capI	127374	128483	1	8.28805	8.5555625	9.42824375	9.758975	8.57321875	8.50750625	12.9986375	13.238025	7.91038125	7.7906875	10.431	10.2142	7.93736875	7.97576875	12.682525	12.4661125	8.42180625	1.171803125	0.118556250000003	4.696525	-0.571271874999998	0.728990625	-0.58379375	-0.5440125	4.78902168265069e-05	0.44732246963294	1.07966709232131e-09	0.00487494113124277	0.00117374311813301	0.00432756108978915	0.00634008761313931	1.24634151996244e-05	0.126185854772649	1.04550175926519e-09	0.00523213933092069	0.00465672582956414	0.0118137075372331	0.00647688124220091	~	~	~	~	7.69669583333333	7.63229211956522	7.84105180921053
SAOUHSC_00123	capJ	128497	129663	1	8.575775	8.7244875	9.3789625	9.64208125	8.83586875	8.776975	12.82365	13.05671875	8.27923125	8.14675625	10.31339375	10.03345	8.4003	8.32500625	12.51483125	12.33513125	8.65013125	0.860390625000003	0.156290625000003	4.290053125	-0.437137499999997	0.6629	-0.44376875	-0.515203125	0.000194321498390743	0.273728831676633	9.29615659132646e-10	0.0110748691705235	0.00107372016581034	0.0102821411193433	0.00471617402779393	4.33271202625241e-05	0.0837832490239009	9.42365012107983e-10	0.0101413424934355	0.00437695647537411	0.0224125060009118	0.00513847061767244	~	~	~	~	7.94552900390625	7.78594198369565	8.236394
SAOUHSC_00124	capK	129656	130861	1	8.68208125	8.85025625	9.46425	9.69985625	9.050825	9.07080625	12.69724375	12.90285	8.6269375	8.69850625	10.3187	10.12578125	8.89028125	8.89556875	12.191425	11.97565	8.76616875	0.815884375000002	0.294646875000002	4.033878125	-0.103446874999998	0.640187499999999	-0.167890625	-0.716509375	0.0001091140603752	0.0347384491589178	5.12350225117804e-10	0.398638264644279	0.000561956027922918	0.185915796969318	0.000266481257146848	2.58250503044374e-05	0.0144152082040469	6.31203837398954e-10	0.169695635079027	0.0027793271181056	0.179921644516347	0.000583448718196022	~	~	~	~	6.7606400462963	6.75021209532374	7.2452354787234
SAOUHSC_00125	capL	130862	132067	1	8.9262625	9.13809375	9.75715625	9.96379375	9.4183625	9.3856375	12.72234375	12.8567625	9.01755625	9.03206875	10.384075	10.50614375	9.145025	9.16186875	12.2756125	12.1236375	9.032178125	0.828296874999998	0.369821874999998	3.757375	-0.00736562500000164	0.584634374999999	-0.248553125	-0.589928125	2.38641529861846e-05	0.00466099394677388	1.87731301096303e-10	0.940269060723678	0.000277923973145056	0.0311733846030464	0.000261532483748333	6.83313057059052e-06	0.00265299688197764	3.43332706227889e-10	0.315893233662166	0.00167528804984246	0.0522295302338115	0.000576128292592414	~	~	~	~	6.041589	6.17605133928571	6.8071345890411
SAOUHSC_00126	capM	132078	132635	1	9.224325	9.34391875	9.85961875	10.05703125	9.58956875	9.52546875	12.80764375	12.83546875	9.0963375	9.2309375	10.50614375	10.37563125	9.3572	9.3670875	12.29675	11.97423125	9.284121875	0.674203124999995	0.273396874999995	3.537434375	-0.120484375000004	0.4825625	-0.195374999999999	-0.686065625	0.000299393027083372	0.0392430154042708	1.02931093586592e-09	0.309677514720509	0.00246430357870087	0.116650889450778	0.000266236030998051	6.37466378712253e-05	0.0160021537651624	1.01193449503275e-09	0.139951908024235	0.00800771832288518	0.130597334161252	0.000583088073703541	~	~	~	~	7.12397748287671	6.962825	7.25441203703704
SAOUHSC_00127	capN	132635	133522	1	9.0963375	9.203675	9.83658125	9.87815625	9.60075	9.5858875	12.5579625	12.65536875	9.15215	9.16186875	10.27289375	10.25213125	9.2858125	9.4436	11.9833625	11.84165625	9.15000625	0.707362500000001	0.443312500000001	3.456659375	0.00700312500000117	0.405143749999999	-0.2286125	-0.69415625	4.71929599198957e-06	0.00014107961677515	1.82307868809202e-11	0.91737743100526	0.000261236641834868	0.00813960612574484	5.43889265997022e-06	1.76747272728463e-06	0.00015973085850485	7.93127206119074e-11	0.310591209449721	0.00160549732164495	0.0188049972369228	4.58403791261467e-05	~	~	~	~	6.81220907960199	6.73999384469697	7.20390637886598
SAOUHSC_00128	capO	133576	134838	1	9.40494375	9.52546875	10.05308125	10.23065625	9.8734375	9.826209375	12.6401625	12.82448125	9.522871875	9.46609375	10.5286625	10.646225	9.67624375	9.7888	12.0782625	11.966225	9.46520625	0.676662500000002	0.384617187500002	3.267115625	0.0292765625000024	0.445575	-0.117301562500001	-0.710078125	5.90589204367734e-05	0.00241372494339518	3.10035119353789e-10	0.748527835759915	0.000988481062964518	0.220304257939277	4.17969958736563e-05	1.49410706029008e-05	0.00154462172868815	4.63748676984434e-10	0.268790570984664	0.0041485402036724	0.200982498803785	0.000161186163702531	~	~	~	~	6.66624495033113	6.3637013120229	7.02801914893617
new_134839_134914_1	S38	134839	134914	1	10.06743125	10.2621125	11.0344	11.20129375	10.9211875	10.90844375	13.0444	12.98378125	10.10949375	10.41906875	11.28819375	11.0405375	10.97804375	11.00475	12.53819375	12.17506875	10.164771875	0.953074999999992	0.750043749999992	2.84931874999999	0.0995093749999927	0.0465187499999994	0.0765812499999993	-0.657459375	0.000218327289344359	0.00104637801390426	6.06146149094675e-08	0.525355038497064	0.764180661083879	0.623141688091212	0.00232650240332258	4.81233266617939e-05	0.000784584080940087	2.02111159357108e-08	0.208255075637302	0.422829584969711	0.393940024683735	0.00299138020407826	~	~	~	~	7.36019639900662	6.77838439119171	7.17728943181818
SAOUHSC_00129	capP	134915	136060	1	9.7062125	9.81143125	10.41906875	10.4368625	10.40505	10.48873125	12.363425	12.40640625	9.7888	9.79655	10.61843125	10.759821875	10.284909375	10.32183125	11.8488	11.47105625	9.75882187500001	0.669143749999996	0.688068749999995	2.62609375	0.033853124999995	0.261160937499999	-0.1435203125	-0.724987499999999	0.000250010884512308	0.000206848680953423	8.31760232340293e-09	0.760536754970506	0.0410050699760816	0.217963376125726	0.000144421539940883	5.42915450304053e-05	0.000216082474610878	4.29950352199161e-09	0.27193023369378	0.0603255431343245	0.199611210539615	0.000380728050497398	~	~	~	~	7.65366994047619	6.77570232664234	7.24417457191781
SAOUHSC_00130	isdI	136125	136451	-1	12.240446875	11.77851875	12.285625	12.50676875	9.469275	9.6940875	10.3104875	9.91616875	10.89311875	11.64263125	12.35616875	12.304675	9.46425	9.656325	10.03805625	9.7929625	12.0094828125	0.386714062499996	-2.4278015625	-1.8961546875	-0.741607812500002	-0.0657749999999988	-0.0213937499999996	-0.197818750000001	0.183659679617995	1.65840216744026e-05	9.84399029686323e-05	0.0235234144320291	0.810727303300528	0.937806928348668	0.477888437924249	0.0236662974851169	2.9669019753391e-05	1.2840867271996e-05	0.0185965874398297	0.437321247017455	0.494497696780923	0.192641823390359	~	~	~	~	7.60791276408451	7.05887133152174	7.18795453216374
SAOUHSC_00131	NA	136458	136841	-1	12.99975	12.44299375	13.1684875	13.273675	9.93724375	9.9293875	10.57046875	9.85863125	11.56443125	12.30654375	13.106175	13.28690625	10.21821875	10.27141875	10.5578875	10.12901875	12.721371875	0.499709374999999	-2.78805625	-2.506821875	-0.785884375000001	-0.024540624999999	0.311503125000001	0.128903125	0.152483056273262	2.14538322580424e-05	4.64206419175622e-05	0.0377120176884212	0.940010710940999	0.353156616469752	0.694054978514938	0.0199605703161733	3.63310460741842e-05	6.43333844830962e-06	0.0270028067389252	0.474003138527594	0.275159807342364	0.25390796743061	~	~	~	~	6.64459769736842	6.5734997182377	6.2178625
new_136842_137046_-1	S39	136842	137046	-1	12.9362375	12.31850625	13.09699375	13.30729375	9.83860625	9.81143125	10.57365625	10.590078125	11.626996875	12.32685	13.3619125	13.591725	10.05046875	10.2056125	10.50173125	10.78041875	12.627371875	0.574771875	-2.802353125	-2.0455046875	-0.650448437499998	0.274675000000001	0.303021875000001	0.0592078125000003	0.0570576351433223	4.66427096778577e-06	4.75616907225985e-05	0.0361520886610453	0.319423088722295	0.275245430486252	0.824743621225595	0.00799024880823898	1.1426437143883e-05	6.58165051382541e-06	0.0261092943349058	0.242121866378431	0.232949320889147	0.287857851206198	~	~	~	~	6.99245793918919	7.09363490384615	6.24186233552632
new_137191_137267_1	S40	137191	137267	1	8.267875	7.9001875	7.56529375	7.642725	8.58016875	8.5094875	9.765675	9.6802625	7.97576875	7.9291125	7.56138125	8.10395625	8.6269375	8.73184375	9.93265625	9.47558125	8.08403125	-0.480021875000004	0.460796874999996	1.6389375	-0.131590625000004	0.228659375	0.134562499999999	-0.0188499999999996	0.0469871470769788	0.0544086893269185	4.33039960889164e-05	0.538170446440655	0.296240778802823	0.52926234474697	0.928869313059825	0.00666637154564145	0.0210858566899946	6.02757176619863e-06	0.212031611130992	0.23100026519952	0.355701562080835	0.312831403287377	~	~	~	~	6.40898173283262	6.53219015151515	6.9761599137931
SAOUHSC_00132	aldA	137268	138755	1	8.3147625	8.3548	9.86506875	9.8679875	8.504125	8.48004375	9.9827875	9.4101375	8.006725	8.1136125	9.514	9.7888	8.48843125	8.5332875	10.16449375	9.8038125	8.33478125	1.531746875	0.157303125	1.36168125	-0.2746125	-0.215128125000001	0.0187749999999998	0.287690625	3.44231506181505e-05	0.42051859068783	7.99419657942712e-05	0.176549121240404	0.279034275795553	0.921772898508693	0.159057299197634	9.38180027573174e-06	0.119703855775796	1.06180389021312e-05	0.090587919929525	0.222323394476903	0.490187430884195	0.0821863160648434	~	~	~	~	6.36525045620438	6.398674375	7.36087922297297
new_138756_138912_1	S41	138756	138912	1	8.318575	8.43170625	10.01660625	10.29981875	8.3795125	8.6526875	10.4368625	10.246778125	8.0957	8.10395625	9.827075	9.89163125	8.32231875	8.48004375	9.98611875	10.33370625	8.375140625	1.783071875	0.140959375000001	1.9666796875	-0.275312499999999	-0.298859375	-0.11491875	-0.1819078125	2.15391927974126e-06	0.370849392291425	1.01731868547295e-06	0.101211498220922	0.0792687380028369	0.461791027658949	0.255959646515598	9.15165023209684e-07	0.107652233372985	2.10684416940864e-07	0.058794063319188	0.0946365710295359	0.325434813111246	0.119840109170016	~	~	~	~	6.72638551829268	6.49714233156028	7.83609114583333
new_138934_140421_-1	S42	138934	140421	-1	7.30603125	7.30603125	9.050825	9.254275	8.57091875	8.55138125	11.93195	12.13260625	10.0121375	10.10324375	9.59105	9.60278125	9.92018125	10.002925	11.62765625	11.4737375	7.30603125	1.84651875	1.25511875	4.726246875	2.751659375	0.444365624999999	1.400403125	-0.48158125	2.54517216818588e-08	5.19552295815466e-07	1.45777889839143e-11	1.08355224909084e-09	0.000918906701264045	2.22079199342602e-07	0.000548956541230601	2.96317358106052e-08	2.18370097226516e-06	7.08846673341628e-11	7.36793619825998e-08	0.00395220868863958	1.01092606657961e-05	0.000990683481528377	U	~	U	~	9.66295767045455	9.78079205508475	9.85490921052632
new_139248_139400_1	S43	139248	139400	1	9.77451875	9.88775	10.0361125	9.8734375	9.77285	9.656325	12.57928125	12.7554875	9.514	9.6940875	10.0515875	9.97018125	9.46688125	9.55980625	11.623125	11.393125	9.831134375	0.123640625000001	-0.116546874999998	2.83625	-0.227090624999999	0.0561093750000001	-0.201243750000001	-1.159259375	0.282823947988747	0.30940007948944	4.53923412594732e-09	0.0673752914665419	0.615474439403792	0.0977978920236259	4.78038817919751e-06	0.0353835055614124	0.0928448898218254	2.7379646462968e-09	0.0427458708654421	0.371081688195548	0.116241965877307	4.29913532092398e-05	~	~	~	D	6.76855546875	6.74113738162879	8.61139765625
SAOUHSC_00133	NA	139401	140360	1	9.7087	9.7987875	9.90483125	9.81143125	9.8720875	9.81704375	12.25561875	12.5138625	9.63330625	9.437325	9.8447875	9.90914375	9.53936875	9.61759375	11.46861875	11.29056875	9.75374375	0.104387500000004	0.0908218750000029	2.630996875	-0.218428124999997	0.0188343749999998	-0.266084374999999	-1.005146875	0.336699215202451	0.399860034492151	5.53573430099636e-09	0.0649320247460239	0.858293895802805	0.0313719064505577	9.56878241780918e-06	0.0415373397755127	0.114647144644382	3.16256453962662e-09	0.0415271000327792	0.451397453821978	0.0524789782485189	6.23963719541151e-05	~	~	~	D	7.36196709437086	7.34785574238579	9.07026875
SAOUHSC_00134	NA	140422	140625	-1	7.93736875	7.98694375	9.04839375	9.31379375	9.2413625	9.33674375	13.24234375	13.49009375	9.8310375	10.02310625	9.071825	9.03206875	9.7419375	9.7419375	12.31850625	12.2030375	7.96215625	1.2189375	1.326896875	5.4040625	1.964915625	-0.129146875	0.452884375	-1.105446875	4.04656543331436e-06	2.12505739014748e-06	3.36875332546409e-11	1.02014447082019e-07	0.275935770215285	0.00343553244442523	8.43231123597231e-06	1.55647070350772e-06	6.2530098860827e-06	1.1287181054813e-10	1.3090839657188e-06	0.220720555353314	0.009934816924582	5.8307311901903e-05	U	~	~	D	9.07494781553398	9.1255875	9.88520913461539
SAOUHSC_00135	NA	140804	141316	1	9.40255625	9.39566875	10.06209375	10.0548125	12.8556	12.60273125	11.7381375	11.68926875	10.85073125	10.884125	10.27141875	10.29476875	13.11355	12.98703125	12.37115625	12.44025625	9.39911250000001	0.659340624999998	3.330053125	2.314590625	1.468315625	0.224640624999998	0.321125	0.692003125	2.10213338688528e-05	6.9496491282535e-11	1.25636492584546e-09	4.58529182310157e-08	0.0167080490178173	0.00258512271058449	1.47270998405695e-05	6.12602435119631e-06	8.25106633437129e-09	1.15571218295076e-09	7.38602400049017e-07	0.0321184771583101	0.00806294479748225	8.22427321438396e-05	U	~	~	~	5.89390229683973	5.32513059352872	6.57402724184783
new_141317_141657_1	S44	141317	141657	1	7.99251875	8.0421125	8.4105	8.48004375	10.86344375	10.99094375	10.09213125	10.180625	9.4068125	9.2837	8.55138125	8.51623125	11.17443125	11.178775	10.76474375	10.76075	8.017315625	0.427956249999999	2.909878125	2.1190625	1.327940625	0.0885343749999989	0.249409375	0.626368750000001	5.10060632737181e-05	1.71956086875989e-11	2.15462736567231e-10	8.79711269276038e-09	0.14397515288836	0.00184361334591006	3.04554491354054e-06	1.31437967683717e-05	4.62878833903669e-09	3.7201191237493e-10	2.3953908586963e-07	0.140930893401549	0.00623569955136509	3.32644336871015e-05	U	~	~	~	5.89545458239278	5.36996235247836	6.4304008611869
SAOUHSC_00136	NA	141658	142398	1	6.9242875	7.28380625	7.0353125	6.95523125	10.5578875	10.30704375	9.2985875	9.06164375	7.80596875	7.87834375	6.89133125	6.89133125	10.54874375	10.4938875	9.885375	9.96379375	7.10404687500001	-0.108775000000003	3.32841875	2.07606875	0.738109374999997	-0.103940625000001	0.0888499999999998	0.74446875	0.425983628233306	5.69895328769379e-09	2.32575792551979e-07	0.000459036910144563	0.446031713037943	0.512653961499833	0.000433848908796046	0.0515337586674638	8.01936609400545e-08	6.12627801805726e-08	0.000796617388681466	0.30056247032739	0.348428721534615	0.000832275485445799	~	~	~	~	6.46589286971831	6.7259451462766	7.21284905063291
SAOUHSC_00137	NA	142412	143386	1	7.4460375	7.76660625	7.3238875	7.18085625	10.427125	10.21071875	8.67338125	8.17845	7.86654375	7.97965	6.94890625	6.99096875	10.431	10.49064375	9.74436875	9.72030625	7.606321875	-0.353950000000002	2.7126	0.819593749999998	0.316774999999998	-0.282434375000001	0.1419	1.306421875	0.063793008552424	1.85791469016654e-07	0.00108213304500432	0.0905511864403195	0.124602344693322	0.413844492571744	4.6309584873998e-05	0.0088743287838237	1.07570493180305e-06	0.00012038075823975	0.0539134876696247	0.128087072918924	0.303756421389239	0.000173066716653374	~	~	~	U	6.41774616935484	6.68994071691176	7.10795491071429
SAOUHSC_00138	NA	143383	144144	1	8.18625625	8.29175625	7.56888125	7.48804375	10.77615	10.54581875	8.73184375	8.48004375	8.3522	8.234525	7.23994375	7.20369375	10.749825	10.8007	9.74879375	10.01036875	8.23900625	-0.710543749999996	2.421978125	0.366937500000003	0.0543562500000024	-0.306643750000001	0.114278124999999	1.2736375	0.000304049088729972	3.17892940957726e-08	0.014075127864641	0.655530772923109	0.0309694991485836	0.358620027099435	4.58772156549144e-06	6.46354732434574e-05	2.87649510829064e-07	0.00138988089127423	0.244594433756733	0.05000460780778	0.277869684997356	4.20841022588177e-05	~	~	~	U	5.93055841139955	6.12101908333333	7.06031357758621
SAOUHSC_00139	NA	144157	145188	1	8.47504375	8.46711875	9.10531875	8.95425	10.69788125	10.5172875	9.55755625	9.2985875	8.2276375	8.30529375	8.45259375	8.7495	10.675075	10.7244	10.1194875	10.15615625	8.47108125	0.558703125000001	2.136503125	0.956990625000001	-0.204615624999999	-0.428737500000001	0.0921531249999994	0.70975	0.00142870334701532	8.54308949498532e-08	3.81415766474738e-05	0.119518154676165	0.00647625555545869	0.455098123806929	0.000307423419678267	0.000263186511439317	5.93225025215962e-07	5.37089411677303e-06	0.0668871918082322	0.016014889565383	0.322302136992569	0.000640750478877934	~	~	~	~	5.90958038092551	5.93920668279022	6.83273048986486
new_145189_145358_1	S45	145189	145358	1	8.32500625	8.3300375	8.42178125	8.3634625	10.1756	10.0716	9.6078875	10.1072875	8.498025	8.2410625	8.35749375	8.3431125	9.9410875	10.13055	10.2348625	10.2157625	8.327521875	0.0650999999999986	1.796078125	1.530065625	0.0420218749999977	-0.0423187500000013	-0.0877812500000001	0.367725	0.678302744947711	2.32479912493959e-06	7.79574172778871e-06	0.788219840197191	0.786766657159479	0.577699708717129	0.0411471738344669	0.0789116418158657	6.696546676677e-06	1.28636597390501e-06	0.279066108479204	0.429953502024711	0.376014365588322	0.0287353207945163	~	~	~	~	6.65034155701755	6.6030615	6.82994535472973
SAOUHSC_00141	NA	145405	145764	1	10.32183125	10.20905	13.928275	13.9059	11.98924375	12.1236375	15.14619375	15.3183125	11.11778125	11.21628125	13.8920875	13.78291875	12.30654375	12.2540875	15.0901	15.11328125	10.265440625	3.651646875	1.791	4.9668125	0.901590624999996	-0.0795843750000002	0.223875	-0.130562500000001	2.89784911281849e-11	8.34577670539631e-09	2.48696545541255e-12	1.76390323377561e-06	0.308830260513995	0.0156560253383222	0.112474582633062	6.79899730983857e-10	1.07113137590473e-07	2.30443332989228e-11	1.05087293996248e-05	0.237118069140007	0.0307105537788233	0.0630099522283033	~	~	~	~	6.699975	6.63826458333334	7.28159519230769
new_145805_145936_1	S46	145805	145936	1	6.7769125	7.16469375	9.14781875	9.17754375	9.2344	9.198375	10.0893625	10.48770625	7.52834375	7.543025	9.09150625	9.0762875	9.08746875	9.1003125	10.69009375	10.83263125	6.970803125	2.191878125	2.245584375	3.31773125	0.564881250000003	-0.0787843750000014	-0.122496875	0.472828125	3.45509367134995e-07	2.86304595934187e-07	1.34274679871704e-08	0.00441526618446418	0.59943493117231	0.419941334062596	0.0111608132299429	2.08824552005146e-07	1.46709300932142e-06	6.20145858451151e-09	0.00482185344094075	0.364940320632852	0.306455796234211	0.0100560818984116	~	~	~	~	6.89969125	6.72750540254237	7.57598603515625
SAOUHSC_00142	fdh	145937	146962	1	6.90729375	7.20781875	9.1003125	9.16186875	8.43403125	8.65875	9.17575625	8.79679375	7.4292125	7.3280125	8.7221125	8.89263125	8.29926875	8.33395625	9.56116875	10.0978	7.05755625	2.073534375	1.488834375	1.92871875	0.321056250000001	-0.32371875	-0.229778125	0.843209375000001	5.63662348653385e-06	6.40368861200574e-05	9.68992997664337e-06	0.140622633659897	0.137784452228385	0.275528331461699	0.00263378678896749	2.03792071190229e-06	8.68308431374783e-05	1.56314258811639e-06	0.0760930837426298	0.136846626759111	0.233115755138434	0.00328746037594712	~	~	~	~	6.84939780405405	6.77192422445255	7.9626347826087
new_146963_147045_1	S47	146963	147045	1	6.56575	6.95523125	8.1116625	7.9503875	7.16734375	7.81143125	7.16469375	7.62316875	7.02931875	7.20781875	7.6907875	7.22450625	7.37625	7.38261875	7.67783125	8.579025	6.760490625	1.270534375	0.728896875	0.633440625	0.358078125	-0.573378124999999	-0.109953125	0.734496875	0.00585305859001365	0.0652432220767878	0.10058668155576	0.324818467302147	0.131512631911433	0.75561774763789	0.0635972296226116	0.000963369627982397	0.0246576918232389	0.0091701926621594	0.145161102232817	0.132680332202757	0.440774700037471	0.0401311035158438	~	~	~	~	6.77390319767442	7.23476138392857	8.25168371212121
new_147204_147347_1	S48	147204	147347	1	10.47700625	10.53260625	10.9027	10.70343125	9.78343125	9.60278125	12.31850625	12.20965625	11.008975	11.2835	11.1481125	11.092184375	10.26545	10.0179125	13.069678125	13.2286375	10.50480625	0.298259375000005	-0.811699999999994	1.75927500000001	0.641431250000006	0.3170828125	0.448575	0.885076562499999	0.0448880637592681	0.000195451183883111	6.5368565190823e-07	0.000920899942600022	0.0355316308345751	0.00727155842777914	0.000107379515533944	0.00639055272983577	0.000206926565365228	1.44642300230513e-07	0.0013746843003719	0.0549020216368478	0.0173068102827022	0.000308704779016002	~	~	~	~	7.77572596153846	7.5266375	8.49229765625
SAOUHSC_00143	lmrP	147348	148598	1	10.93590625	11.0026375	11.12246875	11.18980625	10.432825	10.2639	12.5236	12.38910625	11.2703875	11.28505625	11.403525	11.538575	10.65785	10.66913125	13.1399	13.20945	10.969271875	0.186865624999996	-0.620909375000005	1.48708125	0.308449999999996	0.3149125	0.315128125	0.718321875000001	0.0288568415148115	2.1232119100142e-05	2.6153450019068e-08	0.00232115817769369	0.00205364620820236	0.00204531699175061	7.20954871472678e-06	0.00423144801272601	3.60391516499383e-05	1.0228269664646e-08	0.00286720349035038	0.00698037474037638	0.00672987890950764	5.33176886537699e-05	~	~	~	~	7.21131521464646	6.81172126068376	8.85268043032787
new_148599_149044_1	S49	148599	149044	1	10.7898875	10.968675	10.80485625	10.86786875	10.6051625	10.45500625	12.26900625	12.04965625	11.58404375	11.4802	11.094825	11.10024375	11.106575	11.1772	12.99541875	13.14359375	10.87928125	-0.0429187499999989	-0.349196874999999	1.28005	0.652840625000001	0.261171875	0.611803125	0.910175	0.663376696279452	0.0062519729693613	8.81477000029135e-07	0.000127957606602862	0.0250736189738554	0.000200197225819092	1.16613434952861e-05	0.0773094355066021	0.00337739520480047	1.86612848924563e-07	0.000291666472227458	0.0431347964972364	0.0012394504017455	7.03446121552222e-05	~	~	~	~	7.11343094211823	6.73749500473485	8.33395625
SAOUHSC_00144	NA	149045	156220	1	11.26708125	11.3512125	11.2266625	11.1310375	10.7164125	10.62396875	12.747025	12.44704375	11.9648625	12.06886875	11.2206625	11.4014375	11.64963125	11.677625	13.17776875	13.29715625	11.309146875	-0.130296875000009	-0.638956250000009	1.28788749999999	0.707718749999992	0.1322	0.9934375	0.640428124999999	0.245931647414473	0.000277123676261426	1.6950057112094e-06	0.000137770133961653	0.239677512317534	1.19964869624625e-05	0.000272860592105841	0.0310907751454927	0.000270506255786806	3.31516099885247e-07	0.000309366630157484	0.20123936379671	0.000152288010438188	0.00059275453878593	~	~	~	~	7.12749015410959	6.63721979166666	7.35406374327957
SAOUHSC_00145	NA	156233	156877	1	11.46105	11.526375	12.35910625	12.35616875	10.968675	11.057725	12.85918125	12.812075	12.10130625	12.14445625	12.0746875	12.129325	11.81148125	11.81684375	13.2077625	13.238025	11.4937125	0.863925000000001	-0.480512499999999	1.341915625	0.629168750000002	-0.255631250000001	0.8009625	0.387265624999999	8.76457557257817e-09	8.60837313653665e-07	2.66084809112436e-10	1.06171023761856e-07	9.32220129335912e-05	1.59305598522485e-08	4.46137147580796e-06	1.47342300177565e-08	3.11087710719538e-06	4.24214269014306e-10	1.34300708368417e-06	0.000776168894291967	1.92821328276894e-06	4.14691584876999e-05	~	~	~	~	7.63014021084337	7.443665625	8.38909019160584
SAOUHSC_00146	NA	157205	157684	-1	11.83395625	11.70015	10.97968125	11.0564	10.99319375	11.03139375	11.81684375	11.6736875	10.598834375	10.66595625	10.96996875	11.1288	10.9489125	11.07918125	11.70576875	11.78423125	11.767053125	-0.749012500000001	-0.754759375000001	-0.0217875000000011	-1.1346578125	0.0313437499999999	0.00175312500000049	-0.000265624999999908	1.2038844782512e-05	1.13749377431621e-05	0.78840306468035	5.13556425052315e-07	0.700139911753003	0.98272998191301	0.997383091525978	3.84744262079754e-06	2.20333578990653e-05	0.0653969771593735	4.00675780870291e-06	0.401626549254824	0.506194732694914	0.328329903024987	D	~	~	~	8.59747205882353	8.484934375	7.54602067307692
SAOUHSC_00147	argB	157954	158718	-1	9.91828125	9.8991125	10.20136875	10.03945625	9.4947625	9.57835	7.96340625	7.19358125	9.71190625	9.885375	10.1756	10.12901875	9.71400625	9.8324	7.60161875	8.14069375	9.908696875	0.211715624999997	-0.372140625000003	-2.330203125	-0.110056250000004	0.0318968749999994	0.236646875	0.2926625	0.41328997216019	0.16778422526639	1.24536581229635e-05	0.665633310875354	0.89976806934486	0.363012702463991	0.2670934561031	0.0501355835968415	0.0553933970634237	1.96404457145884e-06	0.247238457753525	0.463108279820831	0.280026808888525	0.123902893503371	~	~	~	~	8.44510244565218	8.4241884469697	7.11139464285715
SAOUHSC_00148	argJ	158734	159975	-1	9.5858875	9.6233	10.152725	10.14378125	9.389525	9.3058875	7.3238875	6.27474375	9.469275	9.56116875	10.03065	10.02769375	9.52546875	9.60601875	7.1066	7.26148125	9.60459374999999	0.543659375000003	-0.256887499999998	-2.805278125	-0.0893718749999973	-0.119081250000001	0.218037500000001	0.384725	0.0769131992128063	0.365648184843778	6.0077976177217e-06	0.747232828638906	0.668431690741077	0.439224667421964	0.18886863820938	0.0105786983634981	0.106436456993588	1.01696936796207e-06	0.268450380611329	0.390541084915584	0.314835240167994	0.0944306868121944	~	~	~	~	7.89195533707865	7.90685325	6.91831429597701
SAOUHSC_00149	argC	159987	161018	-1	9.3509625	9.516325	10.19014375	10.1931	9.364425	9.3186125	7.29410625	6.87215625	9.4889375	9.48310625	10.12901875	10.2599125	9.610125	9.67039375	7.41513125	7.468203125	9.43364375000001	0.757978124999996	-0.0921250000000036	-2.3505125	0.0523781249999965	0.00284375000000048	0.298740625	0.3585359375	0.00023109535687497	0.465377620187628	4.85674747775054e-08	0.674492839810039	0.981702181169445	0.0377758928219437	0.0175145443134108	5.06299211026169e-05	0.130486663399381	1.67695322876766e-08	0.249537519080765	0.484833507035012	0.0601228784406897	0.0144371113416013	~	~	~	~	7.73868977272727	7.85277971153846	7.56970284090909
SAOUHSC_00150	argD	161057	162241	-1	8.29926875	8.42178125	9.8720875	9.93373125	8.774375	8.68208125	7.0162625	6.68279375	8.4727875	8.67961875	9.901025	9.79541875	8.9819	8.93084375	6.829075	7.15875	8.360525	1.542384375	0.367703124999999	-1.510996875	0.215678124999999	-0.0546874999999998	0.228143749999999	0.144384374999999	3.63472686586757e-06	0.0284202111219807	4.24586813935065e-06	0.156137407592286	0.701814808165355	0.136354990036875	0.32530882431542	1.42157589248125e-06	0.0121631686523682	7.42234769098222e-07	0.0825390982640037	0.402200904754635	0.145540675369735	0.144251435725859	~	~	~	~	7.71269375	7.66721213942308	9.03588348765432
SAOUHSC_00151	brnQ1	162494	163849	-1	12.0471	11.91671875	12.2291875	12.30005	10.9329125	10.8649875	9.58956875	9.20640625	11.682275	11.747375	12.3920875	12.30138125	10.81424375	10.73705	9.60075	9.3572	11.981909375	0.282709374999996	-1.082959375	-2.583921875	-0.267084375000004	0.0821156250000007	-0.123303125	0.0809874999999999	0.0540321993391271	2.49258722043065e-05	3.20158611942391e-08	0.0656281191573348	0.530620960930488	0.353894927929411	0.536141455465786	0.00759049770673649	4.08042698755965e-05	1.1970877728523e-08	0.0418757207590349	0.337171489597475	0.275527775185644	0.210056234101822	~	~	~	~	7.27485554245283	7.2742259827044	6.95426292752443
SAOUHSC_00152	entB	164125	164622	-1	11.42730625	11.52549375	11.48305	11.33445	11.0590375	11.16035	13.2644875	13.224475	11.35641875	11.18415625	11.38648125	11.5718375	11.23724375	11.24838125	13.1647375	13.10281875	11.4764	-0.0676500000000012	-0.366706250000002	1.76808125	-0.206112500000002	0.0704093749999996	0.13311875	-0.110703125	0.441310443926493	0.00231360122683422	2.60233624742533e-08	0.0388205660938915	0.423637664894703	0.149582993164632	0.221555348819964	0.0532117866195946	0.00149375840179771	1.01895117110393e-08	0.0276285333634001	0.290553895568839	0.154940982843154	0.107218275161929	~	~	~	~	7.21204703282828	7.28144050925926	6.95302677117264
new_164623_164748_-1	S50	164623	164748	-1	11.54568125	11.4250625	11.4250625	11.6959875	11.2774375	11.106575	13.4882125	13.3820125	11.2506625	11.26096875	11.4664125	11.6578	11.21163125	11.2634625	13.0180125	13.15404375	11.485371875	0.0751531249999977	-0.293365625000002	1.949740625	-0.229556250000001	0.00158125000000094	0.0455406250000002	-0.349084375	0.505918077432078	0.0263154578006061	9.04392463290526e-08	0.0660913038800257	0.988668596738013	0.684147794666397	0.0119731433583901	0.0602555457320527	0.0114104569736652	2.80588414793426e-08	0.0421068072814446	0.486599862997592	0.41644599114309	0.0106337694218546	~	~	~	~	7.55335170454545	7.33293815789474	6.8676246408046
SAOUHSC_00153	ipdC	164749	166389	-1	11.33945	11.50735625	10.77615	10.59315	11.1323875	11.0257625	12.8272625	12.7023875	11.318721875	11.29604375	10.89603125	10.92856875	11.20129375	11.28554375	12.70814375	12.76498125	11.423403125	-0.738753124999996	-0.344328124999996	1.341421875	-0.116020312499996	0.22765	0.16434375	-0.0282625000000003	1.43327002258638e-05	0.00246638272290029	1.50861255097448e-07	0.181465094071872	0.0207731819699899	0.0718760178144372	0.730668479499117	4.44787817282863e-06	0.00157101284459491	4.27540611299818e-08	0.0924562461759541	0.0377143506305277	0.094461070922304	0.263680984768269	~	~	~	~	7.52326517857143	7.39298516009852	7.08223224009901
SAOUHSC_00154	NA	166583	166684	1	7.642725	7.05175625	6.438475	6.9242875	7.960275	7.4190625	9.458675	10.10949375	7.83134375	7.36396875	7.0014875	7.1174	7.40436875	7.30211875	9.174	9.985025	7.347240625	-0.665859375000002	0.342428124999998	2.43684375	0.250415624999998	0.378062499999999	-0.336425	-0.204571875	0.110402572014515	0.38296314704907	0.000174967474780712	0.518679799946667	0.337965739659172	0.390960352790684	0.596380250946234	0.0147792153931351	0.110457933460104	2.18433333724981e-05	0.206269516287657	0.250849788827733	0.293339219477236	0.2272153796108	~	~	~	~	7.063759375	7.37615994623656	6.58065879237288
SAOUHSC_00155	ptsG	166663	168660	-1	13.7597125	13.813296875	9.4947625	9.4534125	13.31150625	13.248875	10.48873125	9.92785625	13.599121875	13.60493125	9.3464875	9.42560625	13.30830625	13.4125875	10.59359375	10.58335	13.7865046875	-4.31241718749999	-0.506314062499995	-3.5782109375	-0.184478124999995	-0.0880406250000003	0.0802562499999988	0.380178124999999	1.8555411741616e-09	0.00842463845119436	8.1377852698652e-09	0.241526623089176	0.562805775735498	0.597162894223352	0.0312937287861659	5.68745725267939e-09	0.00435041107582551	4.22909985543821e-09	0.115505097613263	0.350455414874867	0.38382027691555	0.0230760220241654	~	~	~	~	6.54007232142857	6.52383942307692	6.66021226415094
new_168661_168955_-1	S51	168661	168955	-1	13.8894625	13.9241625	9.224325	9.39566875	13.814775	13.4758625	11.2703875	10.94505625	13.751953125	13.80651875	9.30979375	9.27710625	13.67581875	13.644925	11.57860625	11.83395625	13.9068125	-4.596815625	-0.26149375	-2.799090625	-0.1275765625	-0.0165468750000009	0.0150531249999997	0.598559374999999	8.90816529965061e-10	0.102287804138516	4.50196689306478e-08	0.394384512658045	0.909946282423653	0.918039782852799	0.00290481859988344	3.84728225772765e-09	0.0362925427257251	1.57381576486461e-08	0.16833253144165	0.465906236679655	0.489173325125966	0.00354138013693602	~	~	~	~	6.5149625	6.54060168393782	6.58250216404358
new_169226_169308_1	S52	169226	169308	1	8.5094875	7.98295	7.33870625	7.47381875	9.00139375	8.91518125	13.5980375	13.58706875	8.80420625	8.83705625	7.531775	7.64920625	9.4603875	9.56391875	14.44389375	14.65306875	8.24621875	-0.839956249999997	0.712068750000003	5.346334375	0.574412500000002	0.184228124999999	0.553865625	0.955928125000001	0.000569868020738745	0.00160778252537968	4.80993388488315e-10	0.00550356661744082	0.261695834390538	0.00668038038896622	0.000241510767684331	0.000114256959200497	0.0011104058503624	6.05053187192352e-10	0.00577086450014603	0.213188976820627	0.0162956744021543	0.000545570737088025	~	~	~	~	8.3842025	8.26243919491525	6.82104563953488
SAOUHSC_00156	NA	169309	170349	1	7.9001875	7.93736875	7.28380625	7.27741875	8.29926875	8.2410625	12.95868125	12.7530125	8.51234375	8.43170625	7.2338125	7.22891875	8.83586875	8.84089375	13.7703875	13.93648125	7.918778125	-0.638165624999997	0.351387500000003	4.93706875	0.553246875000003	-0.049246875000001	0.568215625	0.997587499999999	1.92209298096569e-05	0.00114798091579104	2.09732479326324e-12	5.41523643427499e-05	0.509068167717081	4.47133871646557e-05	6.57414471697941e-07	5.69250663264158e-06	0.00084517763823675	2.2132001685442e-11	0.000146777840019922	0.327967840304262	0.000399794094937031	1.20050570932069e-05	~	~	~	~	5.90039972065463	5.94216065427699	5.7806556547619
SAOUHSC_00157	murQ	170349	171245	1	8.29175625	8.308675	7.61034375	7.8231	8.55138125	8.24794375	13.0816375	12.7603875	8.55940625	8.68786875	7.659675	7.63975625	8.9347	8.974075	14.05015625	14.01925	8.300215625	-0.583493750000002	0.0994468749999977	4.620796875	0.323421874999998	-0.0670062500000005	0.554725	1.113690625	0.00181324290657717	0.457968491147024	3.68934017193058e-10	0.0349277574272187	0.613548103219077	0.00244633543379666	2.3118703364628e-05	0.000327283470017679	0.128728076299961	5.09656202518056e-10	0.0253971311879212	0.370350396706648	0.00773150086192951	0.00010841290271933	~	~	~	U	5.90738500564334	5.44996248770653	6.16169500432526
SAOUHSC_00158	murP	171257	172711	1	8.80665625	8.89556875	8.76986875	8.79185625	8.68455625	8.62059375	12.85775	12.71048125	9.00139375	8.907875	8.7244875	8.575775	9.05425625	8.98841875	13.83303125	13.86445	8.8511125	-0.0702500000000004	-0.198537500000002	3.933003125	0.103521874999999	-0.130731250000001	0.3687625	1.064625	0.320341271720673	0.0172257409812753	7.25228196009304e-12	0.157101240084563	0.0841438382309102	0.00053389459206778	2.27222371013399e-07	0.0396847685210056	0.00795759150262118	4.61585627083796e-11	0.082930103223812	0.0984742293789934	0.0025060211089554	6.65974459424214e-06	~	~	~	U	6.25379411764706	6.14427291666667	6.80548869863014
SAOUHSC_00160	NA	172714	173589	1	8.91985625	8.9296	8.68455625	8.774375	8.591975	8.5396375	12.704975	12.58079375	9.1193625	8.91025625	8.4910625	8.56274375	8.91294375	8.8013125	13.5843875	13.5736625	8.924728125	-0.1952625	-0.358921875000001	3.71815625	0.0900812499999993	-0.202562500000001	0.291321875	0.936140625	0.0298763191588864	0.00127794852692268	2.74411712111669e-11	0.258538344694409	0.0256450694452022	0.00433536730449558	1.44154903415151e-06	0.00437083291828745	0.000921132170875981	1.01113739073081e-10	0.121855414446168	0.0438397543363503	0.0118303424616636	2.00167619759747e-05	~	~	~	~	6.55173235294118	6.56585519979508	6.86834015804598
new_173590_173751_1	S53	173590	173751	1	10.02310625	10.07963125	9.4436	9.38716875	9.63330625	9.59105	13.09996875	12.97388125	9.9535625	9.97955625	9.2837	8.90524375	9.68358125	9.59229375	13.9544375	13.83303125	10.05136875	-0.635984375000004	-0.439190625000006	2.98555625	-0.0848093750000056	-0.3209125	0.0257593749999998	0.856809374999999	0.000395918264821669	0.00384493124221688	3.47036048050005e-09	0.459993916013646	0.0187997016106183	0.819557852903948	5.04348214947577e-05	8.1935676489831e-05	0.00226690914930371	2.29064622891315e-09	0.188736082585866	0.0350208318969877	0.460882800348767	0.000183578823814839	~	~	~	~	6.75770949074074	6.58866392716535	6.45595625
SAOUHSC_00161	NA	173783	174064	-1	8.485825	8.34785	8.5282375	8.5498875	9.254275	9.2858125	10.81905	10.92516875	10.4256375	10.57365625	9.14781875	9.0289	11.013025	11.0781625	10.89190625	11.76158125	8.4168375	0.122225000000001	0.85320625	2.455271875	2.082809375	0.549296874999999	1.77555	0.454634374999999	0.605771600723034	0.00562664828314006	4.79657508958604e-06	1.6360573905631e-05	0.0422391930697361	5.22178394683294e-05	0.0807607534103646	0.0711367820948783	0.0030971044351657	8.29677379268942e-07	6.01265953877662e-05	0.0615150395582064	0.00045069730792244	0.048559588538098	U	~	U	~	7.37862639925373	7.63877443181818	7.12971175847458
SAOUHSC_00162	hsdR	174277	177066	1	11.8373625	11.93133125	11.0236375	10.9329125	10.95399375	10.762775	11.1820875	11.00774375	11.318721875	11.35813125	10.57365625	10.5975625	10.457025	10.4368625	11.11425	11.13506875	11.884346875	-0.906071874999996	-1.0259625	-0.789431249999997	-0.545920312499996	-0.392665625	-0.411440625	0.0297437500000006	1.78850988757017e-06	6.88907211458165e-07	5.08731049666025e-06	7.59067657976931e-05	0.000706368197752497	0.00052223708218742	0.697224233291659	7.8348594357437e-07	2.66866774290148e-06	8.75102530664698e-07	0.000191843925893013	0.0032905386708586	0.00246626980906936	0.254756598738414	~	~	~	~	7.23328185240964	6.70706700367647	7.33341294642857
SAOUHSC_00163	NA	177271	178113	1	11.16599375	11.24838125	11.33445	11.297659375	11.17584375	11.13730625	13.2457875	13.24234375	10.552296875	10.57865	11.057725	11.1038	10.86213125	10.77005	12.6517625	12.58936875	11.2071875	0.108867187499999	-0.0506125000000015	2.036878125	-0.641714062500002	-0.2352921875	-0.340484375	-0.6235	0.0245344397070665	0.23479692829094	2.16812351585019e-11	2.02906897462403e-07	0.000333246887210798	2.49181994204428e-05	2.53878808232209e-07	0.0036364671743404	0.0734789421568693	8.79831801571054e-11	2.08668042369231e-06	0.0018886548770087	0.000268861811160242	7.00137492533247e-06	~	~	~	~	7.23615352272727	6.72750540254237	8.32219798387097
SAOUHSC_00164	NA	178115	179038	1	10.76474375	10.87385625	11.24173125	11.26708125	10.70086875	10.6547125	13.14925	13.11593125	10.0179125	10.002075	10.96021875	11.0066625	10.4220625	10.30523125	12.4868125	12.3738375	10.8193	0.435106249999999	-0.141509375	2.313290625	-0.809306250000001	-0.270965625	-0.31414375	-0.702265625	3.52683411199652e-05	0.0279267971298984	8.13018123059697e-11	3.25965304941763e-07	0.000894219889455975	0.000342198257178635	9.75552357732844e-07	9.58275312647724e-06	0.0119884700477305	2.02402123364849e-10	2.84540334077021e-06	0.00388061265664511	0.00180688625722989	1.57016733743361e-05	~	~	~	~	6.73660819672131	6.35830904103053	7.3893
SAOUHSC_00166	NA	179025	180137	1	10.79078125	10.810775	11.84064375	11.83395625	10.6384625	10.60010625	13.5843875	13.5679	9.945075	9.9973125	11.77546875	11.788821875	10.29476875	10.1498375	12.799525	12.821125	10.800778125	1.036521875	-0.181493749999997	2.775365625	-0.829584374999997	-0.0551546874999998	-0.39698125	-0.76581875	6.11244335105673e-09	0.00212776191952532	2.40325827749727e-12	3.54223982935836e-08	0.212875587141761	1.03107655417587e-05	6.63782534656888e-08	1.18033556459408e-08	0.00139690500450562	2.28676008464212e-11	6.22584610370837e-07	0.185929112540565	0.000136292820208755	3.62960319055544e-06	~	~	~	~	6.81364042288557	6.50819416666667	7.19012403846154
new_180199_180401_-1	S54	180199	180401	-1	9.63330625	9.723809375	10.16449375	10.0978	10.4605875	10.55291875	11.35940625	10.47310625	10.4751	10.613875	9.92689375	10.05861875	10.96021875	10.95245625	10.87385625	11.0454375	9.6785578125	0.452589062499997	0.828195312499997	1.2376984375	0.865929687499996	-0.138390625	0.449584375	0.0433906249999999	0.0886486030132185	0.00755374669863602	0.000729021220635768	0.00597752424326886	0.569861957227446	0.0904262762833816	0.857241661102052	0.0120708979588748	0.0039669691382109	8.30153116921143e-05	0.00616092257871887	0.353296922979132	0.110317417477684	0.295844868588395	~	~	~	~	6.15036548366834	6.47149248853211	6.62865344101124
SAOUHSC_00167	NA	180402	181994	-1	9.2716625	9.3186125	9.8038125	9.77919375	10.17285	10.05861875	10.26545	9.82534375	10.192359375	10.34838125	9.67454375	9.91828125	10.48873125	10.55961875	10.32336875	10.529484375	9.2951375	0.496365624999996	0.820596874999997	0.750259374999996	0.975232812499995	0.00490937499999918	0.408440625	0.381029687499999	0.00934690759132599	0.000497026641507814	0.000884478463620042	0.000155558819952157	0.973990045080847	0.0232501442288911	0.0310952195947129	0.00148099720049419	0.000433736477651236	9.95240481008541e-05	0.000340277017005786	0.4828638416169	0.0416315114673439	0.0229568691889765	~	~	~	~	6.37186373175182	6.34642489754098	6.57012112771739
SAOUHSC_00168	truncated-oppB	181951	183429	1	7.09054375	7.2179875	8.50195	8.39050625	7.37625	7.30603125	7.73256875	7.71269375	6.90131875	6.95523125	7.86915625	7.67519375	7.17005625	7.348125	7.97576875	8.12936875	7.154265625	1.2919625	0.186874999999998	0.568365624999997	-0.225990625000002	-0.674053125	-0.0820499999999997	0.3299375	5.45001053365203e-07	0.0717084929267505	0.000230318582606575	0.0364327600023131	7.03876570211446e-05	0.388967080887851	0.00637436962040598	2.96066804454343e-07	0.0267199517357128	2.8137509547149e-05	0.0262711964251493	0.000644449115957337	0.292409880945966	0.00650410546206105	~	~	~	~	7.91445196759259	7.94151041666667	8.689190625
SAOUHSC_00169	NA	183435	184598	1	7.51894375	7.77015	8.79185625	8.6615125	7.91996875	7.672575	7.1174	7.09054375	7.1066	7.4292125	8.1995375	8.11555625	7.65580625	7.7365	7.5734	7.7197625	7.644546875	1.0821375	0.151724999999998	-0.540575000000001	-0.376640625000001	-0.5691375	-0.10011875	0.542609375	3.77091057916436e-05	0.285416115605496	0.00354161159301725	0.0217570218300594	0.00263716730473805	0.471681120261107	0.00346722024690491	1.0157602884899e-05	0.0867907745708211	0.000370754514676594	0.0174625907823521	0.00841363101266538	0.33000800163676	0.00404745198762871	~	~	~	~	6.01393643292683	6.36715939885496	7.83802302631579
SAOUHSC_00170	rlp	184615	186390	1	8.17645	8.3147625	9.1717375	9.00139375	8.58016875	8.40754375	7.40963125	6.9720625	7.7835875	7.9952625	8.61899375	8.53085	8.16295625	8.232775	7.82725	7.79773125	8.24560625	0.840959374999999	0.24825	-1.054759375	-0.356181250000001	-0.511643750000001	-0.295990625	0.62164375	0.000371723543483532	0.121041736694385	7.84371768304498e-05	0.0375992629933765	0.00724160577114352	0.0724398804817916	0.00246672817528928	7.73055002045308e-05	0.0419346907596681	1.04362933292265e-05	0.0269387350007011	0.0173407319452813	0.0949635831548507	0.00312867560864351	~	~	~	~	5.89643030474041	5.63511482843137	6.63917309782609
SAOUHSC_00171	ggt	186428	188434	1	9.2837	9.36973125	9.514	9.42271875	9.55980625	9.5239625	7.672575	7.0353125	8.932675	8.9914625	9.2004375	9.15540625	9.16346875	9.174	8.1136125	8.08665	9.32671562499999	0.141643750000002	0.215168750000002	-1.972771875	-0.364646874999997	-0.290437499999999	-0.37315	0.7461875	0.412442668959384	0.225474697282933	2.08807155371667e-06	0.056670107292414	0.114197717127436	0.052261220933396	0.00186295800412258	0.0500419814795943	0.0709785090925535	3.96708665848196e-07	0.0372907351772815	0.120894906021853	0.0757164607462687	0.00251296634837861	~	~	~	~	6.09014849276527	6.36499076812977	7.28644079142012
new_188435_188581_1	S55	188435	188581	1	8.45259375	8.48843125	8.81555	8.8618875	8.5458125	9.12885625	7.96689375	7.934575	8.7244875	8.61409375	8.69850625	8.58645	8.50195	8.52159375	8.155275	8.5332875	8.4705125	0.368206250000001	0.366821875000001	-0.519778124999999	0.198778125000001	-0.196240625	-0.3255625	0.393546875	0.0736506521172365	0.0745407293304185	0.0197578457957591	0.298951123260906	0.304746555710922	0.106387105692542	0.0590811864310687	0.0101584845589551	0.0276052028084446	0.00192378570390751	0.136245760628505	0.235154308544337	0.122944368084505	0.0379516727308326	~	~	~	~	7.2400168592437	7.59266372626582	8.05586628521127
SAOUHSC_00172	NA	188732	189505	-1	8.1381625	8.30191875	7.9717875	8.14069375	9.250225	9.3509625	9.18281875	8.778446875	8.92304375	8.9347	8.15266875	8.12245	9.58795625	9.62920625	9.5112375	9.18428125	8.220040625	-0.163799999999995	1.080553125	0.760592187500004	0.708831250000004	0.0813187499999999	0.307987499999999	0.3671265625	0.292856329774183	7.42426880075692e-05	0.000794880525764078	0.00123660474746408	0.591498268129155	0.0671432585388174	0.0356173854575759	0.0365368668776986	9.71644309366103e-05	8.99946179392391e-05	0.00172630367837321	0.361856878254282	0.0901415939485152	0.0256028921431203	~	~	~	~	7.36085078642384	7.51646363636364	7.67185480769231
SAOUHSC_00173	acpD	189695	190321	-1	9.60278125	9.773684375	11.1464375	11.7831625	10.5417125	10.51430625	13.00335	12.921475	10.70793125	10.61738125	11.30985625	11.5966375	11.1189875	11.3302	12.56619375	12.6071375	9.6882328125	1.7765671875	0.8397765625	3.2741796875	0.974423437499999	-0.0115531250000001	0.696584375	-0.375746874999999	1.40918189058952e-05	0.00224064729212983	1.31949718590047e-07	0.000903647348382958	0.95305452082129	0.00637910625748992	0.0836232159359248	4.38625088720983e-06	0.00145612214116929	3.8172883137345e-08	0.00135405909081809	0.477440212363134	0.0157757628866911	0.0499358002935651	~	~	~	~	7.21562481060606	7.14215889084507	7.64886542553191
SAOUHSC_00174	NA	190530	191108	1	9.18855	9.28716875	11.896825	11.9280125	9.53066875	9.42560625	9.2716625	9.33479375	9.755925	9.7087	12.11568125	12.062525	9.7062125	9.70181875	9.28189375	9.01245625	9.237859375	2.674559375	0.240278124999999	0.0653687499999986	0.494453124999999	0.176684375000001	0.225878124999999	-0.156053125	7.26836260520974e-10	0.0173601564648779	0.439646876778008	0.000273728153736987	0.0591858925597455	0.0228474132550497	0.088173476083251	3.52923714841847e-09	0.00801147796767617	0.0376141775674214	0.000529751108702681	0.0775912870672336	0.041058373059156	0.0520850256923055	~	~	~	~	6.54273705357143	6.76677142857143	6.96919056122449
SAOUHSC_00175	msmX	191491	192588	1	7.23994375	7.48804375	6.6710125	6.59945625	7.3280125	7.18085625	7.24429375	7.14759375	7.09054375	6.962825	6.57430625	6.736775	7.33870625	7.48804375	7.9898875	8.21105	7.36399375	-0.728759375	-0.109559375000001	-0.16805	-0.337309375000001	0.0203062500000001	0.158940625	0.904525	0.000223706914775017	0.368643327867741	0.18206960231273	0.0189079930072157	0.864230443294199	0.204306854317377	4.93317451962964e-05	4.91831459130994e-05	0.107137389662137	0.016222281301655	0.0156095793497916	0.453104955016673	0.191464437549458	0.000180821877582022	~	~	~	~	5.87308455777461	5.70551166730475	7.01421032608696
SAOUHSC_00176	NA	192601	193872	1	7.40436875	7.7158625	7.2338125	7.15875	7.16105625	7.0698375	7.09054375	6.89133125	7.1346875	7.09481875	6.90131875	6.87215625	7.1066	7.18085625	8.36675625	8.485825	7.560115625	-0.363834375000002	-0.444668750000002	-0.569178125000002	-0.445362500000002	-0.30954375	0.0282812500000007	1.435353125	0.0080673399751679	0.00269180525798206	0.000589607675794004	0.00266758041619424	0.0176385554890573	0.792409072826276	7.29452539014112e-07	0.00129220494363219	0.00168332678850132	6.79992607562947e-05	0.00320014033857563	0.0334046892310803	0.452524345204054	1.28470705161552e-05	~	~	~	U	5.94404628164557	6.19069997718978	7.57006005434783
SAOUHSC_00177	NA	193875	195143	1	7.98694375	8.14916875	7.78029375	7.63975625	7.7474625	7.62316875	7.93736875	7.21375	7.65580625	7.57764375	7.4541875	7.4460375	7.55213125	7.6202625	9.300825	9.3464875	8.06805625	-0.358031250000001	-0.382740625	-0.492496875	-0.45133125	-0.2599125	-0.0991187500000001	1.748096875	0.101183142637145	0.0830879972975384	0.0343132591478493	0.0478265005474171	0.215699940578338	0.622024807972392	1.79090327815826e-05	0.0136321056788845	0.0303254765866054	0.00325554955134827	0.0326210145689218	0.187600331287412	0.393511799487053	9.30585173345745e-05	~	~	~	U	6.34307158717105	6.59263169291339	7.97975476190476
SAOUHSC_00178	NA	195145	195984	1	8.22358125	8.33635625	7.934575	7.701925	7.98295	7.89139375	8.43691875	7.88770625	7.63975625	7.652775	7.63615625	7.60495	7.47381875	7.62581875	9.50920625	9.74436875	8.27996875000001	-0.461718750000007	-0.342796875000007	-0.117656250000006	-0.633703125000007	-0.197696874999999	-0.387353125	1.464475	0.0256960478733568	0.0768999906168607	0.505772595193869	0.00560777180852247	0.275472973590744	0.0509894041031184	2.43487787870975e-05	0.00379659527447761	0.0283485845640169	0.0429692065155849	0.0058577800411829	0.220480068930158	0.0744229621271923	0.000111611224696431	~	~	~	U	5.92545804458239	6.07879971910112	7.14834538043478
new_195985_196057_1	S56	195985	196057	1	9.2601625	9.2309375	8.8130625	9.2745	10.03065	9.18428125	9.856225	9.08064375	8.1995375	8.2945125	8.86066875	8.48004375	8.71614375	8.62059375	10.165875	10.36930625	9.24555	-0.201768749999998	0.361915625000002	0.222884375000002	-0.998524999999998	-0.373425	-0.939096875	0.799156249999999	0.557188725054164	0.303854811096241	0.517716143843307	0.0162757627288022	0.289765725987764	0.0214479077285281	0.0414532271614471	0.0658649561408207	0.0914593493658517	0.0439355369212062	0.0138748666122792	0.227778806888743	0.0390340436600609	0.0289047351592331	~	~	~	~	7.40598397277228	6.30857620192308	7.08189362623762
SAOUHSC_00179	NA	196058	197134	1	8.5840875	8.7078	8.27455625	8.06629375	8.610375	8.51408125	8.99653125	8.318575	7.75813125	7.8627875	7.8844375	7.77015	7.96689375	7.8819625	9.656325	9.61759375	8.64594375	-0.475518750000001	-0.0837156250000009	0.0116093749999991	-0.835484375000001	-0.34313125	-0.6378	0.979406250000001	0.0346531795563288	0.666481349438157	0.952054585148071	0.00209809028979018	0.10405864640627	0.00924685703257252	0.000789284960675784	0.00501987550144324	0.176375978832216	0.0779139942770637	0.00264522336036937	0.113599501812984	0.0206024601605607	0.00128534339308004	~	~	~	~	5.91731963318284	5.98267226323829	7.08879375
SAOUHSC_00180	NA	197159	198199	1	8.91294375	8.9179125	8.4464625	8.33635625	8.8864375	8.8725375	9.2460375	8.42178125	8.14381875	8.22358125	8.2378625	8.08665	8.3828	8.16784375	9.8703125	9.8094375	8.915428125	-0.52401875	-0.0359406250000008	-0.0815187500000002	-0.731728125000001	-0.229153125	-0.604165625	1.005965625	0.0440384775732116	0.873997550074184	0.719993809655559	0.0103285836299786	0.327011278732812	0.0249633883105254	0.00179493601849371	0.00627837512060726	0.219251985712811	0.0600633479996504	0.00960566528123029	0.245628555708383	0.0440242046264882	0.00244305657095166	~	~	~	U	6.87795625	6.74571152935606	8.43513375
SAOUHSC_00181	NA	198254	199222	1	9.10531875	9.2389125	8.9419375	8.82376875	9.1234375	9.33479375	9.40375	8.98385625	8.79185625	8.65163125	8.63133125	8.86066875	8.932675	8.907875	9.514	9.22288125	9.172115625	-0.2892625	0.057	0.0216875000000002	-0.450371874999999	-0.136853124999999	-0.308840624999999	0.1746375	0.10853781607043	0.731121612458071	0.895631444099407	0.0227720708091565	0.417691077339467	0.0899520264208694	0.307288540219109	0.0145444669889722	0.190228130465584	0.0736364715284282	0.0181177238513033	0.287842169209176	0.109925536694183	0.138010658317215	~	~	~	~	7.18895289634146	7.17235549242424	6.66259245283019
new_199223_199412_1	S57	199223	199412	1	8.57091875	8.75913125	8.70055	8.5840875	8.6526875	8.7341	8.7495	8.232775	8.485825	8.2724125	8.485825	8.55323125	8.36044375	8.40754375	8.5676875	8.3634625	8.66502500000001	-0.0227062500000034	0.0283687499999966	-0.173887500000004	-0.285906250000004	-0.122790625	-0.3094	-0.0255624999999995	0.891576871663981	0.864818443500628	0.312637638993637	0.114378201285584	0.468529185052048	0.0914879940382903	0.878058683589632	0.101212055306393	0.21745002293646	0.0272249567986	0.0645804671786292	0.310270822024999	0.111189925694304	0.300867586877003	~	~	~	~	8.07006155063291	8.2642390625	7.14219727422908
SAOUHSC_00182	NA	199583	200155	-1	11.3512125	11.39594375	8.12936875	8.0135	13.345534375	13.41350625	7.9952625	7.55660625	13.857	13.714625	8.97053125	9.02604375	14.4814625	14.25835625	7.96340625	7.8589	11.373578125	-3.30214374999999	2.00594218750001	-3.59764374999999	2.41223437500001	0.926853124999999	0.990389062499999	0.13521875	8.90116977741478e-09	4.42381519640389e-07	4.51832592883918e-09	1.05252205669774e-07	0.000136644426443353	8.59307183311882e-05	0.349661758145315	1.48711299047268e-08	1.94746190231138e-06	2.72944081977668e-09	1.33559182634356e-06	0.000994072318494987	0.000645663921011398	0.152531027471823	U	~	~	~	7.46537972972973	7.46216051356589	7.267136328125
SAOUHSC_00183	uhpT	200310	201689	1	8.15266875	8.13245625	8.0995	8.0702625	8.0453125	7.98295	7.52444375	7.64920625	7.794625	7.72428125	7.90670625	8.0001625	7.672575	7.8627875	7.8231	7.76660625	8.14256250000001	-0.0576812500000031	-0.128431250000004	-0.555737500000004	-0.383109375000004	-0.131446875	-0.24645	0.208028125	0.420313858066024	0.0952210061314217	3.70512836005771e-05	0.000485901053575368	0.088920034690574	0.00669036924672248	0.0154973699374606	0.0509101959595121	0.0341178197722576	5.23215588921625e-06	0.000833001190361603	0.102226323387892	0.0163126696633162	0.013113265123088	~	~	~	~	7.25799608050848	7.37768440315315	6.6796534633758
new_201740_201913_1	S58	201740	201913	1	7.44919375	7.75021875	7.8959375	7.71043125	7.0103625	7.9717875	9.2389125	9.01245625	7.2212125	7.43715625	7.49471875	7.30894375	7.35815625	7.31429375	10.561703125	9.755925	7.59970625	0.203478125000001	-0.10863125	1.525978125	-0.270521874999999	-0.401353125000001	-0.15485	1.0331296875	0.56436830271775	0.756474021671073	0.00197985202732556	0.447224684994875	0.26972979500886	0.659480766486273	0.0157646952857736	0.0666471099386818	0.195534673419856	0.000213708364547957	0.184881042296812	0.217471968807069	0.407550354641638	0.0132927308008802	~	~	~	U	7.4083807549505	7.723829375	6.68156309713376
SAOUHSC_00184	NA	202048	202806	-1	10.54758125	10.88843125	9.9998875	9.6680375	10.04784375	10.1072875	9.01755625	8.42565625	11.0682375	10.82611875	9.6474125	9.9682	10.60843125	10.78575	8.713975	8.69850625	10.71800625	-0.884043750000003	-0.640440625000003	-1.9964	0.229171874999997	-0.0261562500000003	0.619525	-0.0153656250000004	0.00383578649077987	0.0194994165601827	1.73564918982937e-05	0.327713009288728	0.908232553099595	0.0225680844658984	0.945997162005855	0.000652828550954698	0.0088544866078533	2.64894910128243e-06	0.146152695345973	0.465437181706359	0.0406584104894519	0.316772561333667	~	~	~	~	6.45165275735294	6.2832984375	6.61116974009901
SAOUHSC_00185	NA	202799	204355	-1	10.65785	10.66595625	9.6138	9.4101375	10.09904375	9.92018125	8.5813125	7.90670625	10.89515	10.99094375	9.43086875	9.574275	10.71434375	10.849725	8.55323125	8.16989375	10.661903125	-1.149934375	-0.652290625000005	-2.41789375000001	0.281143749999995	-0.00939687499999994	0.772421874999999	0.117553125	0.000640519367825076	0.0154139678792156	3.23156959672606e-06	0.222722269302534	0.965839503715626	0.00666527085849143	0.595535770852166	0.000126904878659399	0.00722830510151996	5.81386128756734e-07	0.10830824490649	0.480765771796518	0.0162699375095136	0.226979832435181	~	~	~	~	7.12604905821918	7.07909086538462	7.05001555851064
SAOUHSC_00186	NA	204352	205320	-1	10.29176875	10.39661875	9.2745	8.9419375	9.54785	9.39291875	8.28805	7.6699	10.60141875	10.70086875	8.946025	9.1171625	10.32693125	10.5006375	8.2410625	8.08380625	10.34419375	-1.235975	-0.873809375000002	-2.36521875	0.306949999999998	-0.0766250000000003	0.9434	0.183459375	0.000240517084957261	0.00218948258290291	2.14651966638182e-06	0.158068541149108	0.707641514747653	0.00138075615379948	0.379269426721137	5.24602374946178e-05	0.00142943154529128	4.0608541555714e-07	0.0833213949823661	0.404190437692103	0.00500889190172022	0.16226140557629	~	~	~	~	7.49880565068493	7.54663671875	7.53348392857143
new_205837_205907_1	S59	205837	205907	1	14.6117125	14.4269625	8.2081125	8.98003125	8.36044375	8.118725	8.92304375	7.89139375	11.03139375	11.70576875	10.08855	9.71400625	8.6526875	9.04250625	8.30529375	7.794625	14.5193375	-5.925265625	-6.279753125	-6.11211875	-3.15075625	1.30720625	0.608012500000002	-0.357259375	5.68506674334276e-07	3.62546335156788e-07	4.4712699594197e-07	6.39184639416874e-05	0.0136584594009969	0.181407488881593	0.414765736807895	3.06250329554122e-07	1.71421335390576e-06	1.0440829279001e-07	0.000167250418052335	0.0276996198045974	0.176976057090022	0.173521218946023	D	U	~	~	6.37696212121212	5.9364637092668	6.42673079809004
SAOUHSC_00187	pflB	205908	208157	1	13.84936875	13.7386375	8.53711875	8.96080625	8.15266875	8.0957	8.5282375	7.4541875	10.30389375	10.56116875	9.6940875	9.78124375	8.68786875	8.6526875	7.926775	7.67783125	13.794003125	-5.045040625	-5.66981875	-5.802790625	-3.361471875	0.988703125000002	0.54609375	-0.188909375	1.78830400355459e-07	7.17908263210282e-08	5.98588407846839e-08	4.05989060094454e-06	0.0117942269103509	0.110873415280168	0.55252987370732	1.27204209655448e-07	5.15767623346959e-07	2.00017587922078e-08	1.94813210631355e-05	0.024842456164307	0.126349318205597	0.214807522036727	D	~	~	~	6.66676316225166	6.58988070866142	7.1280014520202
SAOUHSC_00188	pflA	208180	208935	1	13.5627875	13.3784875	9.758975	10.10565625	8.95766875	9.00713125	9.21678125	8.906559375	10.50614375	10.68115	10.522775	10.66120625	9.44165625	9.4183625	8.98003125	8.63376875	13.4706375	-3.538321875	-4.4882375	-4.4089671875	-2.876990625	0.659675000000002	0.447609375	-0.254770312500001	2.0980017256278e-08	3.20216417728197e-09	3.68778697378638e-09	1.0651559736525e-07	0.00364957177888614	0.0249559315640869	0.155804798071129	2.60811706909206e-08	5.92848008242934e-08	2.3805420418006e-09	1.34577590984472e-06	0.0107042675725871	0.0440139472298755	0.0809174146073508	D	~	~	~	6.87882625	6.52242211538462	6.4964571969697
SAOUHSC_00189	NA	209039	209233	1	10.35698125	9.95691875	7.6288125	7.52444375	7.701925	7.34223125	6.636175	6.59945625	7.81143125	7.94426875	7.17385	7.49154375	7.664675	7.8371875	6.652675	6.962825	10.15695	-2.580321875	-2.634871875	-3.539134375	-2.2791	-0.243931249999999	0.228853125	0.189934375	6.69701460289549e-07	5.69802509382472e-07	5.71791678007029e-08	1.7373519814202e-06	0.223277142159134	0.250592664290231	0.334030942838644	3.5004709501351e-07	2.33598861952581e-06	1.92521975884475e-08	1.03963458826335e-05	0.192014941035346	0.218736157227557	0.147238902048147	D	~	~	~	8.62375625	8.42749375	10.28040625
SAOUHSC_00190	NA	209271	211034	1	10.62525	10.60141875	10.35028125	10.41906875	10.24589375	10.15825	7.36396875	7.48425625	10.1756	10.180625	10.1931	10.113875	9.95861875	9.8978625	8.005484375	7.752696875	10.613334375	-0.228659374999999	-0.411262499999999	-3.189221875	-0.435221875	-0.2311875	-0.273831250000001	0.454978125	0.020730541089076	0.000855781873446678	1.65461465208247e-10	0.000595490350048751	0.0197443849548036	0.00881518960476074	0.000445694134963665	0.00310491287178869	0.000667154365877171	3.17718944698454e-10	0.000974875505063489	0.0363274889306478	0.0199171474719685	0.000849491859147051	~	~	~	~	7.34092358870968	7.44445625	8.20556735074627
new_211095_211197_-1	S60	211095	211197	-1	8.903525	8.7531875	9.948975	9.85388125	10.13233125	10.4605875	8.97644375	8.91025625	12.0840375	12.4231375	12.17639375	12.6209	12.52459375	12.28689375	11.652634375	11.70848125	8.82835625	1.073071875	1.468103125	0.114993750000001	3.42523125	2.49721875	2.109284375	2.7372078125	0.000332349170545877	3.73473203654415e-05	0.53984498508505	5.91166415142406e-08	6.92134174297127e-07	2.52343059179254e-06	3.40279660656998e-07	6.99779323020178e-05	5.65932707473652e-05	0.0457232884483319	8.93934378970857e-07	2.65501406837586e-05	5.37541952177607e-05	8.0383222361984e-06	U	U	U	U	6.76034699074074	6.98510390625	6.415315562749
SAOUHSC_00191	NA	211198	211542	-1	9.59903125	9.4499875	10.71000625	10.78041875	11.048971875	11.11556875	9.7613125	9.19940625	13.007390625	13.3366	12.9623	13.17228125	13.4280625	13.10281875	12.464675	12.3104125	9.524509375	1.220703125	1.5577609375	-0.0441500000000024	3.6474859375	2.322078125	2.1831703125	2.907184375	0.000272585631344851	4.98409423431425e-05	0.829423664806329	7.86917404409042e-08	2.58639458538308e-06	4.12778771632407e-06	4.60766999861681e-07	5.85888530875196e-05	7.11533204713939e-05	0.0685662770675647	1.09894222427425e-06	6.59419899794085e-05	7.50333504442816e-05	9.62734625291372e-06	U	U	U	U	6.708748828125	7.06667399193548	6.41929564243028
SAOUHSC_00192	coa	211732	213642	1	10.0548125	9.93724375	9.58228125	9.72973125	11.98660625	11.57285625	9.91616875	10.10565625	14.14780625	14.067075	10.6347375	10.85728125	14.81855625	14.766625	10.10324375	10.27448125	9.996028125	-0.340021874999998	1.783703125	0.0148843750000021	4.1114125	1.090003125	3.012859375	0.17795	0.0455990295101524	1.66246397903246e-06	0.920091840920772	2.417879699854e-09	6.41513733325309e-05	2.82178784961786e-08	0.250907261960509	0.00648418646534503	5.16734741607197e-06	0.0754957141415106	1.03566574567887e-07	0.000603783652798814	2.6012835963644e-06	0.118037059923641	U	U	U	~	7.26524473314607	7.01820600961539	6.88464457781457
new_212870_213823_-1	S61	212870	213823	-1	7.319825	7.1991375	6.54835	6.54835	7.76660625	7.9001875	9.2745	9.9033625	6.8846	7.0445375	7.672575	7.4799125	6.3181375	5.93224375	12.05793125	12.1520875	7.25948125	-0.71113125	0.573915624999999	2.32945	-0.2949125	1.02789375	-1.70820625	2.516078125	0.00770188799861093	0.0214451600594386	2.82618270923681e-06	0.181076104894746	0.00092271011808747	2.84980660576383e-05	1.57067767274004e-06	0.00123801884428021	0.00959810703817606	5.16784741018023e-07	0.0923093668537069	0.00396312596976174	0.000296405774541528	2.10414775682279e-05	~	U	D	U	9.93243208955224	9.86314862288135	9.58585633561644
new_213643_213850_1	S62	213643	213850	1	9.5798	9.51983125	9.29253125	9.31670625	11.284034375	11.24838125	11.3067875	10.29176875	13.83650625	13.8040375	10.13938125	10.51600625	14.39160625	14.33986875	10.6783	10.16060625	9.549815625	-0.245196874999997	1.7163921875	1.2494625	4.27045625	1.023075	3.0995296875	-0.379825	0.438823403492604	0.00045285153684617	0.00320240326206213	5.92425347636112e-07	0.00937027485329697	6.81146465800774e-06	0.242491697190707	0.0529402506281865	0.000402801367017394	0.000337207296269801	4.51039309135436e-06	0.0209202275482838	0.000104082200516469	0.114995149565309	U	U	U	~	7.09325266089109	7.287807397343	6.43206462312415
SAOUHSC_00193	NA	213824	213931	-1	6.397225	6.932375	6.13333125	6.066825	7.09054375	7.728875	8.1995375	9.39291875	8.07294375	7.91038125	6.5179125	6.67613125	8.11555625	8.0957	10.6420625	10.956325	6.6648	-0.564721874999997	0.744909375000003	2.131428125	1.3268625	0.496943749999999	0.69591875	2.002965625	0.172442325996179	0.0835219721224529	0.00047868717981453	0.00784229049002879	0.22384777087148	0.10204652951759	0.000716114488355918	0.0223463801603933	0.030462646387318	5.59210925288823e-05	0.00769367901272688	0.192343397664063	0.119566634859522	0.00119584599127333	U	~	~	U	5.92031332674944	6.24902933333333	6.56872608695652
SAOUHSC_00194	NA	213950	214120	-1	9.0226	9.005571875	8.0702625	8.2138	9.370334375	9.40494375	14.8088375	14.84718125	9.33315	9.44165625	8.308675	8.14069375	9.49175625	9.20821875	15.30844375	15.15220625	9.0140859375	-0.8720546875	0.373553125	5.8139234375	0.373317187499999	0.082653124999999	-0.0376515624999999	0.402315625	2.81204405526024e-05	0.00657326576674958	1.04233955654931e-11	0.00659517557252256	0.443670856208003	0.723098958123058	0.004405700036146	7.87809605936562e-06	0.0035243533041693	5.8516222378293e-11	0.00665786510224635	0.299523871846507	0.42996152966919	0.00487646349731409	~	~	~	~	6.36659552919708	6.3421146484375	6.56630801630435
new_214121_214245_-1	S63	214121	214245	-1	9.92278125	9.84169375	9.15825625	9.5761	10.2037125	9.91115625	15.4589625	15.25796875	9.50434375	9.610125	9.0894875	9.2195375	9.50274375	9.47558125	15.781475	15.61464375	9.8822375	-0.515059375000001	0.175196874999998	5.476228125	-0.325003125000001	-0.212665625	-0.568271875	0.339593750000001	0.00914702186000476	0.27879760141403	3.62260548423018e-10	0.0632553207410952	0.196130024860395	0.0054774549945886	0.0543962042981123	0.0014517744477245	0.085091665859726	5.04810421011962e-10	0.0406807290107471	0.175721787511219	0.0141302337686314	0.0356874574912815	~	~	~	~	6.40916834763949	6.1932052919708	6.65446014150943
SAOUHSC_00195	fadA	214246	215430	-1	8.46711875	8.6475	8.10395625	7.96515	8.3300375	8.28414375	15.15220625	15.0760375	8.2410625	8.32231875	7.7158625	7.62316875	8.0702625	8.08665	15.7028625	15.58185625	8.557309375	-0.52275625	-0.25021875	6.5568125	-0.27561875	-0.365037499999999	-0.228634375	0.528237499999999	0.000115242374392257	0.0102368817901724	3.24356140137923e-13	0.00623142154677143	0.00123669340823905	0.0157840470216126	0.000107138718227042	2.71066910261329e-05	0.00511166016692677	1.07163423546156e-11	0.00636697472039963	0.00482966919174012	0.0309069739112178	0.000308234263556884	~	~	~	~	5.88926761568849	5.63659375	5.99616400316456
SAOUHSC_00196	fadB	215460	217721	-1	7.701925	7.88770625	7.5964125	7.48425625	7.31429375	7.16734375	15.18181875	15.10136875	7.51530625	7.659675	7.22450625	7.14146875	7.26655625	7.34223125	15.654975	15.75508125	7.794815625	-0.254481250000001	-0.553996875000002	7.346778125	-0.207325000000002	-0.357346875	0.0635750000000003	0.563434375	0.0182792673915082	0.000201831336689912	3.97423676486055e-13	0.0426672205749124	0.00320999168340913	0.481439021329551	0.000179788155897023	0.00275682295939817	0.000212082075558687	1.1411226309835e-11	0.029799775046416	0.00975550140391153	0.33445589333828	0.000445907208203727	~	~	~	~	5.91703135158014	6.21132099004425	6.22160041909621
new_217722_217906_-1	S64	217722	217906	-1	6.383425	6.83336875	6.58601875	6.438475	5.80314375	5.93224375	15.025375	14.81855625	6.3722	6.60491875	6.27474375	6.23339375	6.1825375	6.23339375	15.62825	15.37206875	6.608396875	-0.0961500000000013	-0.740703125000003	8.31356875	-0.119837500000003	-0.258178125000001	0.340271875000001	0.578193749999999	0.563648896877816	0.00166636735435431	2.048219212968e-11	0.474339044096232	0.144478471971645	0.0656355841192214	0.00676361501080114	0.0665688071470182	0.0011435396294375	8.49087149945232e-11	0.192998611156308	0.141288873083613	0.088726229994528	0.0068087038272806	~	~	~	~	5.91168705417607	6.36885913645038	6.28170501893939
SAOUHSC_00197	fadD	217907	219118	-1	6.10354375	6.538825	6.60491875	6.68279375	6.10354375	6.02234375	15.05293125	14.9009	6.066825	6.3047	6.42651875	6.066825	6.10354375	6.3047	15.40448125	15.38369375	6.321184375	0.322671874999998	-0.258240625000002	8.65573125	-0.135421875000002	-0.397184375000001	0.141178125	0.417171875	0.0911764330968886	0.163025189645134	2.24151031709506e-11	0.443745624726507	0.0457549519438362	0.425369896726389	0.0380081359988754	0.0123884236356723	0.0540558088450679	8.9801711561795e-11	0.183820608900357	0.0648656711350445	0.308833250441489	0.0269672520310941	~	~	~	~	5.90064365124154	6.35907099236641	6.54910657894737
new_219119_219229_-1	S65	219119	219229	-1	5.60965625	6.0432625	5.68508125	5.80314375	5.60965625	5.49384375	15.1395	14.93078125	5.883125	5.68508125	5.49384375	5.93224375	5.80314375	6.02234375	15.38369375	15.33043125	5.826459375	-0.082346874999998	-0.274709374999999	9.20868125	-0.0423562499999989	-0.0310687500000015	0.36099375	0.321921875	0.666223950144486	0.173625787370866	2.8035378111504e-11	0.823641559923914	0.870049052388253	0.0852925424834765	0.11817389734094	0.0776154982588933	0.0570311441200037	1.02332269965251e-10	0.287995302004118	0.454768251116416	0.106003215867216	0.0654356824731014	~	~	~	~	5.09115	5.63522046568628	6.80353801369863
SAOUHSC_00198	fadE	219230	220735	-1	6.70389375	6.8846	7.7365	7.755175	6.8589	6.736775	15.0447125	14.92166875	6.5179125	6.79074375	7.3720625	7.27741875	6.70389375	6.79074375	15.4589625	15.57301875	6.794246875	0.951590625000003	0.00359062500000319	8.18894375	-0.139918749999998	-0.421096875	-0.0505187500000001	0.5328	1.43890757527343e-05	0.972825017044654	6.54448453266732e-13	0.208039681498367	0.00333627500746606	0.63425830068812	0.000807412096224233	4.46224811203496e-06	0.238139993807237	1.4445278961196e-11	0.102794488829172	0.0100350185587849	0.398169533569762	0.00130683336873444	~	~	~	~	6.234585625	6.61481286764706	7.13410211864407
SAOUHSC_00199	fadX	220761	222338	-1	7.531775	7.4190625	9.5946625	9.5836125	7.40436875	7.24429375	14.97438125	14.89341875	7.34223125	7.4190625	9.2582	9.4352	7.30211875	7.41513125	15.5475625	15.4589625	7.47541875	2.11371875	-0.151087500000001	7.45848125	-0.0947718750000008	-0.242437500000002	0.0342937500000003	0.569362499999999	4.60715741124735e-09	0.0962554497398841	1.99094266184314e-13	0.271144548466259	0.0164664933037439	0.680139655358382	0.000101878673106077	9.89748951985348e-09	0.0344349530956187	9.57896008037616e-12	0.126444151553069	0.0317782298802784	0.41501876267827	0.000297784449481188	~	~	~	~	6.65582875	7.10538580508475	7.18686944444444
new_222650_222778_1	S66	222650	222778	1	11.64263125	11.3726375	10.02488125	10.13233125	11.29714375	10.973225	12.18366875	12.46113125	11.17029375	11.94090625	10.19014375	9.7419375	11.20296875	11.137959375	11.8101	11.928790625	11.507634375	-1.429028125	-0.372450000000004	0.814765624999995	0.0479656249999952	-0.112565624999999	0.035279687500001	-0.452954687499999	0.00057248183985875	0.189490199478067	0.0138697807440934	0.858082449518554	0.676182707809708	0.895311754037851	0.119332931148199	0.00011472923858169	0.0614044717587435	0.00137032219321649	0.296467684652042	0.393288665874261	0.482911106199754	0.0659221256347839	~	~	~	~	7.6317125	6.80982580128205	6.36796919642857
SAOUHSC_00200	NA	222779	223921	1	11.64569375	11.717346875	10.17205	10.09213125	11.011575	10.74720625	10.97175	10.510625	11.434475	11.56443125	9.9973125	9.901025	10.77185625	10.67195625	10.6508625	11.00774375	11.6815203125	-1.5494296875	-0.802129687499997	-0.940332812499997	-0.182067187499997	-0.182921874999999	-0.157484375000001	0.0881156250000002	1.62445038718733e-05	0.00145768087769793	0.000534297609829528	0.313033155273038	0.310912631629679	0.378958785742936	0.616432939904544	4.94401518165732e-06	0.00102354293475756	6.20004619518422e-05	0.141098619334963	0.238111919424016	0.287699369148456	0.232801043365548	~	~	~	~	6.60186617647059	6.275428125	6.43043348396999
SAOUHSC_00201	NA	224235	225647	-1	10.43538125	10.70229375	9.18281875	9.16505	10.15475	10.39445	9.55980625	9.26265625	9.3042125	9.145025	8.87476875	9.16728125	9.753925	9.71798125	10.5172875	10.3674375	10.5688375	-1.394903125	-0.294237500000003	-1.15760625	-1.34421875	-0.152909375	-0.538646875000001	1.03113125	1.33938422190202e-05	0.0825550607760645	5.21346269905856e-05	1.76015564343434e-05	0.332713989688105	0.00666816033597339	0.000118151765345673	4.20557261620207e-06	0.0301567654999853	7.17162533278866e-06	6.35143054453372e-05	0.248286787986678	0.0162748620372963	0.00032908265916593	D	~	~	U	7.22044910714286	7.07905728021978	7.05286205985916
new_225648_225767_-1	S67	225648	225767	-1	10.71000625	10.85728125	7.7906875	7.794625	10.75223125	10.85728125	9.758975	9.53936875	9.04250625	9.00980625	7.7365	7.71269375	10.303125	10.27028125	11.15155625	11.2083875	10.78364375	-2.9909875	0.0211124999999999	-1.134471875	-1.7574875	-0.0680593749999998	-0.518053124999998	1.5308	1.49613586648994e-10	0.781806862433964	3.15342034525909e-07	1.01878065738382e-08	0.382786763763029	0.000109429887787746	3.02680454562584e-08	1.40936753040435e-09	0.200768103940116	7.84959338206497e-08	2.61363971704004e-07	0.271840258283233	0.000776849260300568	2.35178915366726e-06	D	~	~	U	8.65735074152542	8.5754587628866	8.64036491935484
SAOUHSC_00202	NA	225908	226264	-1	10.86605625	10.98525	7.22891875	7.16734375	8.2081125	8.13245625	7.49471875	7.5025125	8.9388625	8.7726375	7.3866	7.57764375	7.85295625	7.98295	7.68316875	8.006725	10.925653125	-3.72752187499999	-2.75536874999999	-3.4270375	-2.06990312499999	0.283990625000001	-0.25233125	0.34633125	8.59723249807399e-10	9.43190494907309e-09	1.67582695382459e-09	8.95553376577587e-08	0.0380026654487644	0.0585209903578437	0.0163929595839911	3.79249423006198e-09	1.17309305736211e-07	1.40963140860504e-09	1.20125888203122e-06	0.0574058831362182	0.0819096316127358	0.0137095984252433	D	~	~	~	8.67898958333333	8.37770535714286	8.9264304245283
new_226265_226387_-1	S68	226265	226387	-1	10.812965625	10.91769375	6.87215625	6.9720625	7.952375	7.8819625	7.348125	7.0014875	8.5332875	8.666075	7.14146875	7.16734375	7.8718625	7.5354875	7.2338125	7.2179875	10.8653296875	-3.9432203125	-2.9481609375	-3.6905234375	-2.2656484375	0.232296875000002	-0.21349375	0.0510937499999996	1.68553620219217e-09	1.68365305981044e-08	2.85025196250884e-09	1.33095056029022e-07	0.115907328763498	0.143818268971449	0.708290662629175	5.34901012066221e-09	1.81048733738063e-07	2.02076947959093e-09	1.57658664472757e-06	0.122105999603185	0.150913560614736	0.257703707107959	D	~	~	~	8.32405199275362	8.00616761775362	8.48331240808823
SAOUHSC_00203	NA	226421	226594	-1	12.5278625	13.0816375	8.21105	8.12626875	10.4017875	10.57046875	9.6253	8.73645	11.090425	10.69788125	8.5676875	9.0894875	10.311675	10.38258125	9.1171625	9.04839375	12.80475	-4.636090625	-2.318621875	-3.623875	-1.910596875	0.659928125000002	-0.139	-0.0980968750000006	4.25987098790402e-07	7.58012391834694e-05	2.82192124667196e-06	0.000288759278923676	0.0681127059366018	0.668841137074713	0.762057584509195	2.42340551091156e-07	9.8679498084443e-05	5.1610189723048e-07	0.000552198728147081	0.0855189685712549	0.410957719605475	0.271928279872925	D	~	~	~	7.16209553571429	7.03313295454545	8.27733203125
SAOUHSC_00204	NA	226620	227765	-1	13.21688125	13.51604375	8.4003	8.5332875	10.88269375	10.92353125	9.96111875	9.279825	11.30846875	11.13506875	8.73184375	9.2697875	10.80485625	10.76474375	9.615325	9.16505	13.3664625	-4.89966875	-2.46335	-3.745990625	-2.14469375	0.534021875000001	-0.118312499999999	-0.230284375	6.86476810935417e-08	1.33566638871716e-05	5.55633834294122e-07	3.68200919502403e-05	0.0757173659294062	0.663355550682021	0.404751800397037	6.14214342370372e-08	2.50545103629444e-05	1.25477724084706e-07	0.000110782679337573	0.0918328467438791	0.408965624969841	0.170374525529028	D	~	~	~	7.22891875	6.93638241525424	9.5301296875
SAOUHSC_00205	NA	227920	228027	1	9.4964625	9.7419375	9.01245625	9.07080625	8.589275	8.52369375	8.0421125	8.25773125	10.3638625	10.44770625	9.64518125	9.2152125	10.06976875	10.13233125	8.58526875	8.776975	9.6192	-0.577568750000001	-1.062715625	-1.469278125	0.786584374999998	0.388565625	1.544565625	0.5312	0.00440728055660902	9.10158996654944e-05	8.63761359852725e-06	0.000693266510181086	0.0297859732666245	5.9414283510792e-06	0.0069123158790583	0.000742735541362711	0.000113655094882171	1.41038216308393e-06	0.00109501392833655	0.0486941348982209	9.54495584384163e-05	0.00692292144286288	~	~	U	~	7.69559375	6.981975	6.93793229166667
new_228158_228481_1	S69	228158	228481	1	15.37206875	15.41445625	9.1595875	9.3856375	10.03345	10.3793875	8.0171125	7.73880625	13.470225	13.4561375	10.02488125	10.51258125	10.96996875	11.06948125	8.591975	8.1953875	15.3932625	-6.12065	-5.18684375	-7.515303125	-1.93008125	0.996118750000002	0.81330625	0.515721875	1.55020233838721e-09	5.75746861923683e-09	3.0322709863804e-10	1.20752148704694e-05	0.00116068763881841	0.00384698650668073	0.0342591673112451	5.10561073973839e-09	8.05640242589908e-08	4.57947492896561e-10	4.74004958348259e-05	0.0046201675282278	0.0107636598533874	0.0248229294203819	D	~	~	~	5.09115	5.7020764643951	6.87030783045977
SAOUHSC_00206	ldh1	228482	229291	1	15.13274375	15.38369375	9.64306875	9.71618125	9.73255	9.96111875	7.76660625	6.9769125	13.32340625	13.17776875	9.88321875	10.68115	10.83139375	11.1577625	8.5654375	7.77015	15.25821875	-5.57859375	-5.411384375	-7.886459375	-2.00763125	0.602559375000004	1.14774375	0.796034374999999	3.38986475167481e-07	4.29192242906647e-07	2.25699807390844e-08	0.000581817310109815	0.138134522216076	0.0138567854451143	0.0612354625156657	2.0592379633951e-07	1.90938207275248e-06	9.12577292253911e-09	0.000957876410920618	0.137078714885803	0.0281009985158075	0.0389700779126749	D	~	U	~	5.52068206450341	5.71889087863706	6.8887011589404
new_229362_229501_1	S70	229362	229501	1	11.04364375	11.10024375	6.2453125	6.21925	7.251	7.35815625	7.0445375	6.4873	10.2639	10.211253125	6.21925	6.383425	8.25570625	8.48843125	6.64244375	7.0698375	11.07194375	-4.8396625	-3.767365625	-4.306025	-0.8343671875	0.0690562500000014	1.067490625	0.0902218749999995	6.68522552269375e-09	4.81598744564963e-08	1.68225594914697e-08	0.00249145547236825	0.728974863714571	0.000542496773952269	0.651673554279376	1.24518707477401e-08	3.7748491079503e-07	7.33512740210978e-09	0.00303158519816677	0.411363081523517	0.0025354914270651	0.242438370921472	~	~	U	~	8.39418238636364	7.71797651869159	7.06458645833333
SAOUHSC_00208	NA	229502	229645	1	10.46610625	10.28040625	5.49384375	5.68508125	6.0432625	5.98404375	6.02234375	6.15226875	9.2745	9.3738875	5.68508125	6.3047	7.12235625	7.51894375	6.088875	6.066825	10.37325625	-4.78379375	-4.359603125	-4.28595	-1.0490625	0.405428125000001	1.306996875	-0.00945625000000052	1.01305458754387e-08	2.10776216322763e-08	2.41056527773793e-08	0.000789992071335362	0.077771059565827	0.00018425533167508	0.963533866229092	1.60309350529346e-08	2.12842073875041e-07	9.60725408807049e-09	0.00121416539084004	0.0934649533064525	0.0011669474469147	0.320761231873521	D	~	U	~	7.36319888245033	6.52409711538462	6.69012644628099
SAOUHSC_00209	NA	229611	231140	-1	8.52600625	8.56274375	9.34168125	9.321125	8.86898125	8.82060625	8.44361875	7.960275	9.621925	9.6680375	9.458675	9.6078875	9.3856375	9.43305	8.25773125	8.2199875	8.544375	0.787028124999998	0.300418749999997	-0.342428125000002	1.10060625	0.201878124999999	0.56455	0.0369125	0.000287481403475139	0.048098698269197	0.0289499889993706	2.72258079629308e-05	0.155912508721525	0.00234836195050069	0.781855717183769	6.1459838820145e-05	0.0189924328647625	0.00277144166089475	8.89933180121796e-05	0.149293156120751	0.00749234315255115	0.277035771056335	U	~	~	~	10.3016730769231	10.1422107680723	6.68169040605096
new_229646_230633_1	S71	229646	230633	1	10.3187	10.1756	6.62039375	6.5060875	7.44919375	7.23994375	6.64244375	6.3722	9.55170625	9.6859	6.4873	6.5555375	8.0453125	8.1995375	6.45595625	6.6710125	10.24715	-3.68390937499999	-2.90258124999999	-3.73982812499999	-0.628346874999994	-0.0418218749999987	0.77785625	0.0561625	1.70285816252137e-09	1.1243978223112e-08	1.51094554794746e-09	0.00093210679451058	0.743105754728679	0.000230028827721067	0.660741258680748	5.37888903578897e-09	1.32985471947667e-07	1.30913757024486e-09	0.00138799841379555	0.41601980473699	0.00136720238855766	0.244871800409578	~	~	~	~	8.52688522727273	8.5853688559322	9.42241193181818
new_230986_231501_1	S72	230986	231501	1	11.79659375	11.75958125	9.53066875	9.44165625	10.822825	10.7293125	10.3740625	9.90914375	11.64569375	11.56676875	9.2716625	9.3856375	10.88624375	10.9027	10.8384375	10.76474375	11.7780875	-2.291925	-1.00201875	-1.636484375	-0.171856249999999	-0.1575125	0.118403125	0.6599875	9.26743757802579e-08	4.89461070514889e-05	1.26321608297652e-06	0.213822592632638	0.250899999876621	0.379370440776827	0.000836315388290123	7.71461021130053e-08	7.01103820384091e-05	2.55483732484011e-07	0.104974537529345	0.207303801335435	0.287894224072086	0.00134279472280202	~	~	~	~	7.86697916666667	7.17723504213483	7.75069077380952
SAOUHSC_00211	NA	231502	232437	1	11.68926875	11.63845625	10.69788125	10.53539375	10.94148125	11.0454375	11.2221	10.99820625	11.518925	11.450175	10.4643125	10.6226875	10.913125	10.91900625	11.4361375	11.31936875	11.6638625	-1.047225	-0.670403124999999	-0.553709374999999	-0.1793125	-0.0731374999999993	-0.0773937499999996	0.2676	3.02456388132704e-06	8.05478109681196e-05	0.0003011727827488	0.0851572187643247	0.446273917309416	0.421293624801402	0.0189778338502105	1.2134528800463e-06	0.000103199234650369	3.6172758166185e-05	0.0513500359476948	0.300668805308393	0.307050313862825	0.0153733712824674	~	~	~	~	6.767028125	6.56209002890173	7.512629296875
SAOUHSC_00212	NA	232547	232645	1	9.32375	8.8987125	10.0761125	10.84345625	9.785275	9.15540625	9.0445125	9.437325	8.4629375	8.72963125	10.9458375	10.38100625	9.96111875	9.58228125	9.275803125	9.3670875	9.11123125	1.348553125	0.359109374999997	0.129687499999996	-0.514946875000002	0.203637499999999	0.301359374999999	0.0805265625000002	0.00422088283440644	0.323304566845389	0.713757875123301	0.169662922351072	0.567108730421356	0.402851180232311	0.819347545020793	0.000713606053449063	0.0962822416384087	0.059574124971899	0.0879259105841287	0.352191167642903	0.298809249058331	0.286514088480609	~	~	~	~	7.24125971638655	6.93807786016949	7.18655296052632
SAOUHSC_00213	NA	232776	234872	1	6.80875	7.19358125	7.09481875	7.055325	6.5555375	6.49615625	6.41171875	6.47715	6.47715	6.68279375	6.69748125	6.68279375	6.5060875	6.6631875	6.27474375	6.21925	7.001165625	0.0739062499999976	-0.475318750000002	-0.556731250000002	-0.421193750000002	-0.384934375	0.058790625	-0.1974375	0.552823988862967	0.00403810514075472	0.00160965732050966	0.00772652200047272	0.0121194208133149	0.635401743484246	0.13653211377307	0.0653886915220828	0.00236057500107486	0.000175302644863183	0.00759952506550629	0.0253566360895374	0.398601230384964	0.0731239337934385	~	~	~	~	6.09694045418006	6.66733777624309	7.35157714285714
SAOUHSC_00214	NA	234857	235324	1	6.86696875	7.3526	7.59030625	7.49471875	6.7533625	6.47715	6.67613125	6.636175	6.6631875	6.76523125	7.0445375	7.0014875	6.68279375	6.8846	6.5179125	6.41171875	7.109784375	0.432728125	-0.494528125	-0.453631249999999	-0.395574999999999	-0.5195	0.168440625	-0.1913375	0.0238537823821878	0.0130127503264117	0.0194008589806365	0.0345452685389822	0.0102348273369294	0.310421606635322	0.25361364672825	0.00354216536485584	0.00626456785404726	0.00189062776589454	0.0251726509929768	0.0223595473206852	0.252874618558903	0.119005031805662	~	~	~	~	5.86407097895863	5.34128903668371	6.78315354166667
SAOUHSC_00215	gatB	235347	235625	1	7.15335625	7.59030625	7.7474625	7.57764375	6.9720625	6.9384375	7.05175625	7.319825	6.9769125	6.99096875	7.32970625	7.30603125	7.11039375	7.023	6.8846	6.87940625	7.37183125	0.290721875	-0.41658125	-0.186040625	-0.387890625	-0.344684375	0.111446875	-0.3037875	0.0669317415367721	0.0161533077439972	0.212134115306051	0.0222456272732066	0.0362413334714984	0.440119752887994	0.0577011063405627	0.00928559620717279	0.00752367117766422	0.01877662681236	0.0177785335762742	0.0556306426301709	0.315225862368325	0.0372930444181238	~	~	~	~	5.88767097911964	5.23990272669158	6.82852979651163
SAOUHSC_00216	gatC	235852	237111	1	7.56529375	7.76339375	7.91440625	7.75021875	7.25560625	7.11039375	7.29830625	6.87940625	7.1174	7.20369375	7.52444375	7.47381875	7.2338125	7.2212125	7.05175625	7.25560625	7.66434375	0.167968749999998	-0.481343750000002	-0.575487500000002	-0.503796875000002	-0.33318125	0.0445124999999999	0.0648250000000003	0.265172398264262	0.00891122423453286	0.00341497382977986	0.00704890668539301	0.0447894543028731	0.758994794351717	0.656123392410259	0.0333407755557782	0.00455986576710108	0.000358182055073491	0.00703860010020305	0.063963375777627	0.441874170833654	0.24363486953966	~	~	~	~	5.68018352272728	5.7020764643951	7.72305896516393
SAOUHSC_00217	gutB	237129	238184	1	7.84115625	8.18944375	8.15760625	8.0603625	7.8028	7.60161875	7.778859375	7.20369375	7.54679375	7.52834375	7.84115625	7.7474625	7.51894375	7.53929375	7.543025	7.21375	8.01530000000001	0.0936843749999968	-0.313090625000003	-0.524023437500003	-0.477731250000003	-0.314675	-0.173090625	-0.1128890625	0.646859869562174	0.150387204536256	0.0287148872589276	0.0414040927860395	0.148589223998457	0.404876654321353	0.582081368061712	0.0755429663494121	0.0505064824818794	0.00275002090106529	0.0290929610907069	0.144205491939653	0.299728580890156	0.223202768660686	~	~	~	~	5.89487801918736	5.61007879901961	7.96186331521739
SAOUHSC_00218	NA	238186	238332	1	8.08923125	8.2945125	8.97053125	8.864825	8.28414375	8.22358125	8.0453125	8.16989375	7.8231	7.705175	8.46711875	8.42810625	7.88770625	7.7906875	7.71043125	7.71043125	8.191871875	0.725806250000002	0.0619906250000028	-0.0842687499999978	-0.427734374999998	-0.470065625	-0.414665625	-0.397171875	1.44921660868225e-05	0.449689253791462	0.311467108317843	0.000584831332697935	0.000313996363546155	0.000714262170008074	0.000939130825776312	4.48847355098928e-06	0.126752604616258	0.0271277963403555	0.000961640108378925	0.0018173664856693	0.00311274731141086	0.00147645670032773	~	~	~	~	6.00833155487805	5.96916839358452	6.37687708333333
SAOUHSC_00219	NA	238356	239399	1	8.55323125	8.668625	8.94893125	8.85025625	8.2945125	8.4105	8.3147625	8.28805	8.21524375	8.12245	8.4629375	8.6444625	8.1136125	8.05674375	8.05674375	8.32231875	8.610928125	0.288665624999999	-0.258421875000001	-0.309521875000001	-0.44208125	-0.34589375	-0.267328125000001	-0.111875	0.0182477390274335	0.0294101083713242	0.0131957098827524	0.00193060675074704	0.00759268299134696	0.0255350544590649	0.285009599618946	0.00275242644564985	0.0125104667040091	0.00130597441536831	0.00247590687781731	0.0179654837434765	0.0448065865134278	0.130304104561586	~	~	~	~	7.08861875	6.81625186688312	7.14099007352941
new_239650_239968_1	S73	239650	239968	1	12.8029375	12.41786875	11.93415625	11.85299375	11.29430625	10.98360625	13.21519375	12.99541875	12.19299375	12.48955625	11.868	11.508475	11.3497	11.31936875	12.63223125	12.91773125	12.610403125	-0.716828125000001	-1.471446875	0.494903124999998	-0.269128125000002	-0.205337499999999	0.195578125000001	-0.330325	0.00601030842279209	6.28896609896677e-05	0.0338002747666468	0.201825430413114	0.31969228964591	0.34183062241764	0.126259368206175	0.000986768226027409	8.56224522646761e-05	0.00320961995033916	0.100420254793759	0.242247367157321	0.26944483107827	0.0688118765239377	~	~	~	~	7.50071523972603	6.9840140625	7.05896230670103
SAOUHSC_00220	ispD	239969	240643	1	12.79151875	12.64325625	11.83800625	11.75958125	11.13388125	10.86344375	12.93825	12.82606875	12.2271625	12.4445	11.85299375	11.677625	11.02845	11.17443125	12.711625	12.755021875	12.7173875	-0.918593750000002	-1.718725	0.164771874999999	-0.381556250000001	-0.0334843749999997	0.102778125	-0.1488359375	4.6784759588562e-05	4.21917622644935e-07	0.193015959706713	0.0110013532983052	0.780052694593549	0.401184587306365	0.235130771156599	1.22206339921352e-05	1.88803225884715e-06	0.0171554521651512	0.0100893060311157	0.427854266711976	0.298050121458788	0.112294067427744	~	~	~	~	7.50986	6.95250663461538	6.96269519230769
SAOUHSC_00221	NA	240636	241661	1	12.72921875	12.614784375	11.6660375	11.60534375	11.0378625	10.88843125	12.56619375	12.47511875	12.29473125	12.35616875	11.38189375	11.512	11.05404375	11.141625	12.1965	12.26900625	12.6720015625	-1.0363109375	-1.7088546875	-0.151345312500001	-0.346551562500001	-0.188743749999999	0.1346875	-0.287903125	4.84787080873826e-07	9.64277356603837e-09	0.0661362035344373	0.00124054436744488	0.0291575111923944	0.0950466150374044	0.00370717153233748	2.69502689404265e-07	1.19216193506138e-07	0.00612415009529696	0.00173040374164213	0.0479848717329024	0.114066762347974	0.00426196719433835	~	~	~	~	6.9878975462963	6.49519361413043	6.42645978585657
SAOUHSC_A00219	NA	241570	241857	-1	8.5185125	8.1136125	7.7835875	7.93736875	8.63840625	9.16346875	12.098525	12.92563125	9.0941875	8.76440625	8.267875	8.3714	9.016121875	9.1595875	12.3410875	12.5166875	8.3160625	-0.455584374999997	0.584875000000001	4.196015625	0.613234375000003	0.459159374999999	0.1869171875	-0.0831906250000001	0.151134455429423	0.0759559692335041	4.70533280940212e-07	0.0651404449196938	0.148347955248957	0.533180430701784	0.779322551959394	0.0197976179209262	0.0280435036596721	1.09029539444605e-07	0.0416316503559298	0.144035533501118	0.357393692058935	0.276386270468294	~	~	~	~	13.2796274456522	13.1224040178571	12.32480078125
new_241662_241835_1	S74	241662	241835	1	13.31740625	13.12031875	12.32685	12.071128125	11.77706875	11.4447	12.8029375	12.5929625	12.91045625	13.02243125	12.02455	11.9833625	11.61615	11.69739375	12.37931875	12.59091875	13.2188625	-1.01987343750001	-1.60797812500001	-0.520912500000005	-0.252418750000006	-0.195032812500001	0.0458875000000002	-0.212831250000001	9.59117679462885e-05	3.4015291427887e-06	0.00641684535189286	0.114213474016473	0.207991586792474	0.755513914583398	0.1733542205183	2.3042948196569e-05	9.01303951562788e-06	0.000655532800978901	0.064507247607494	0.183005467370818	0.440740826289236	0.0880830965073189	~	~	~	~	8.66189806338028	8.37323458333333	8.03318408018868
SAOUHSC_00222	NA	241836	243377	1	12.91435	12.81358125	12.07031875	11.90811875	11.3605	11.1386125	12.62511875	12.4625875	12.434425	12.58936875	11.664975	11.80751875	11.257275	11.2774375	12.349375	12.38344375	12.863965625	-0.874746875000003	-1.614409375	-0.320112500000003	-0.352068750000003	-0.252971875	0.0177999999999995	-0.17744375	2.1808970228819e-05	2.0731747749781e-07	0.0122162842487358	0.00758854455518353	0.0344083461818623	0.862297596442057	0.111990605831108	6.31449435145988e-06	1.16644828036121e-06	0.00121244524801489	0.00748667658637599	0.0537288833884957	0.473536316248326	0.0628013405330514	~	~	~	~	7.0858515625	6.4679193233945	6.51349811151079
new_243378_243605_1	S75	243378	243605	1	11.77851875	11.72876875	10.89190625	10.6115125	10.444525	10.5417125	11.75196875	11.7670125	11.52743125	11.3682375	10.61991875	10.5622375	10.2988125	10.19529375	11.22966875	11.39124375	11.75364375	-1.001934375	-1.260525	0.00584687499999496	-0.305809375000004	-0.160631249999999	-0.246065625	-0.449034375	7.65879852232931e-06	1.34473928536013e-06	0.954272414990092	0.0147889476003457	0.142726001047139	0.0375262838070305	0.0018898072227493	2.61504790416133e-06	4.38188468013849e-06	0.0780813245254141	0.0128595231973847	0.140086946838259	0.0598388719571112	0.0025403620301031	~	~	~	~	7.88075625	7.32907109375	7.82781857638889
new_243662_243804_1	S76	243662	243804	1	11.33720625	11.19845625	12.68060625	12.46113125	11.7908125	11.6403	9.4101375	10.16449375	11.4390125	11.56571875	12.3319375	12.16498125	11.6903875	11.77546875	9.88321875	10.74720625	11.26783125	1.3030375	0.447725000000001	-1.480515625	0.234534375000002	-0.322409375	0.0173718750000003	0.527896875000001	0.00255162116899159	0.176154338021513	0.00118391389332036	0.459365377916379	0.316475586706683	0.955501597950479	0.118323044999804	0.000447641791363203	0.0577361634457447	0.000130936924862548	0.188547677727536	0.240742405258806	0.499170560800299	0.0654984078024631	~	~	~	~	7.73645263554217	7.05972798076923	7.3682109375
SAOUHSC_00223	tagF	243805	244974	1	11.75196875	11.78050625	12.38671875	12.2540875	12.2540875	12.14703125	10.6300875	10.48025625	11.78671875	11.93708125	12.13045	12.0746875	12.2190625	12.27120625	11.12591875	11.257275	11.7662375	0.554165624999999	0.434321874999999	-1.211065625	0.0956624999999996	-0.217834375000001	0.0445750000000001	0.636425	0.000103968595268923	0.000541389740083399	3.02718414777862e-07	0.256388110389048	0.0238039041315028	0.58462543336614	3.88210468216024e-05	2.47468536928729e-05	0.000463899794747664	7.59168904829266e-08	0.121062894968609	0.0415944712833879	0.378814563806481	0.000153066087974304	~	~	~	~	7.17025080128205	6.63225428921569	7.29573205645161
new_244975_245052_1	S77	244975	245052	1	11.4700875	10.72288125	11.39653125	11.4429	11.70471875	11.6629375	10.1931	10.17125	11.17584375	11.2251875	11.3053875	11.31345	11.6955625	11.78951875	10.34838125	10.2117875	11.096484375	0.323231249999998	0.587343749999998	-0.914309375000002	0.104031249999998	-0.110296875000001	0.0587124999999994	0.0979093749999994	0.131579672394318	0.0157799120216584	0.0014442139721324	0.60355439245212	0.582336593257021	0.768108074393511	0.624680609929804	0.0174123236561144	0.00737315818802686	0.000158107309570607	0.230602708108226	0.358260069943906	0.444819735450884	0.235082623195353	~	~	~	~	7.07566517857143	6.68731792279412	7.27840144230769
new_245054_245249_1	S78	245054	245249	1	12.74336875	12.7678625	13.012975	13.19441875	13.299215625	13.16376875	12.97388125	13.07701875	12.74425	13.18026875	12.96663125	12.6630125	13.427075	13.469003125	13.470225	13.5404375	12.755615625	0.348081249999996	0.475876562499995	0.269834374999996	0.206643749999996	-0.288875000000001	0.216546875000001	0.479881249999999	0.0467930936431856	0.0124114620275084	0.106163661505042	0.200757826335798	0.087125500035308	0.182143522323957	0.0119184959951303	0.00664095265342723	0.00601550341924963	0.00965820743537163	0.100009021757052	0.100830413551266	0.177460202702784	0.0105954257556232	~	~	~	~	7.38233358208955	6.65216556016598	7.194126953125
SAOUHSC_00225	ispD	245250	245966	1	13.07701875	13.2122375	13.292425	13.3053375	13.50593125	13.4063625	13.41166875	13.3001	13.18463125	13.3784875	13.1218125	12.99033125	13.6092875	13.5627875	13.852025	13.78136875	13.144628125	0.154253125000005	0.311518750000004	0.211256250000005	0.136931250000005	-0.242809374999999	0.129890625	0.460812499999999	0.0905430405159295	0.00463697231881673	0.02993932202332	0.126013092713502	0.01634173635462	0.14384863129901	0.000429993767314904	0.0123089901516224	0.00264189620333509	0.00286139739895776	0.0697852155686581	0.0316014545092364	0.150935048019569	0.000826624005446314	~	~	~	~	7.43426201923077	7.16516696428571	7.48481506147541
SAOUHSC_00226	NA	245959	246984	1	13.5736625	13.84936875	13.823840625	13.751953125	13.93126875	13.857	13.7660375	13.5604875	13.6174125	13.65469375	13.3480375	13.51604375	13.944275	14.09839375	14.0905375	14.1095625	13.711515625	0.0763812500000041	0.182618750000004	-0.0482531249999962	-0.0754624999999963	-0.35585625	0.127199999999999	0.4367875	0.495042335180545	0.125812015792869	0.663557853478674	0.500091503686833	0.0103789427955026	0.268001743795774	0.0034963794165088	0.059065573696079	0.0433557071159115	0.055617191613297	0.200699476330913	0.0225934808373635	0.228712654611055	0.00407252069634642	~	~	~	~	6.99912926324503	6.76947436131387	7.201932
SAOUHSC_00227	NA	247006	248694	1	13.8171125	14.03714375	14.04751875	14.01534375	14.14780625	14.05334375	13.87550625	13.68931875	13.77905625	13.86445	13.72635625	13.8431375	14.042575	14.21406875	14.13244375	14.27871875	13.927128125	0.104303124999997	0.173446874999997	-0.144715625000003	-0.105375000000003	-0.246684375	0.0277468749999992	0.423168749999999	0.334109988022536	0.125796624798133	0.191690782078107	0.329460316962441	0.0411481307750125	0.791457054594527	0.00312240108031919	0.0412451340779114	0.0433511465863179	0.0170425804890959	0.146749299693113	0.0604608642640682	0.452226535555032	0.00374240576614021	~	~	~	~	6.62804213709677	6.39073625827815	6.61921700581395
SAOUHSC_00228	NA	248727	250451	1	14.08621875	14.183125	14.21744375	14.13849375	14.22988125	14.35445	14.05015625	13.9911875	14.0587	13.99950625	13.9084375	14.03330625	14.29351875	14.31178125	14.26765	14.26385	14.134671875	0.043296875000005	0.157493750000005	-0.113999999999994	-0.105568749999995	-0.207096875	0.0104843749999999	0.245078124999999	0.477671837456922	0.0266825008071398	0.0855027537358138	0.1068836121422	0.00737116780352486	0.861350779091957	0.00293118247440748	0.0571561316716465	0.0115431421754592	0.00784587501733753	0.0612953244271544	0.017573032031236	0.473262438586054	0.00356610453757308	~	~	~	~	6.716221875	6.64520321576764	6.90086666666667
SAOUHSC_00229	scdA	250591	251265	1	12.11423125	12.3258125	8.96733125	8.843625	10.49641875	10.69365625	9.73255	9.6233	10.60225625	10.42955625	9.12885625	9.31379375	10.17428125	10.18564375	9.97254375	10.01660625	12.220021875	-3.31454375	-1.624984375	-2.542096875	-1.704115625	0.315846875000001	-0.415075	0.31665	1.11880148461161e-09	3.06434696762519e-07	9.15972395647409e-09	2.11713054663253e-07	0.0169960572737381	0.00425792255929929	0.0167994962691114	4.20050210409523e-09	1.53627471187188e-06	4.6194722125829e-09	2.14984077588062e-06	0.0325206987530066	0.0116647250340537	0.0139757354581011	D	~	~	~	6.94833096910112	6.64940609439834	7.42493480215827
SAOUHSC_00230	lytS	251527	253266	1	11.1820875	11.298175	10.60010625	10.5658375	11.18065625	11.094825	9.63711875	9.2460375	11.141625	11.27429375	11.26708125	11.5353125	11.42415	11.33445	9.7888	9.65108125	11.24013125	-0.657159375000003	-0.102390625000003	-1.798553125	-0.0321718750000035	0.818225	0.241559375	0.2783625	0.00124235821835802	0.469878123407322	9.6186222191617e-07	0.817607884862177	0.000301970351716075	0.111313831413126	0.0731081235840958	0.000231893855194904	0.131550629585848	2.00917241938868e-07	0.286489980919961	0.00177127372028013	0.126678487127786	0.0447911874848132	~	~	~	~	6.62762147177419	6.29751701923077	6.60781775990099
SAOUHSC_00231	lytR	253269	254009	1	11.30440625	11.3875625	10.22235625	10.17285	11.20444375	11.2774375	8.6475	8.38115625	11.358675	11.3480375	11.01800625	11.246775	11.5369375	11.4390125	9.0941875	8.85720625	11.345984375	-1.14838125	-0.10504375	-2.83165625	0.00737187500000093	0.9347875	0.247034375000001	0.461368750000001	7.45884047016542e-06	0.37925260150166	6.81934391323616e-09	0.949527002386771	3.39998835103233e-05	0.060044248005447	0.00349694909595006	2.55971739619527e-06	0.10960234280613	3.68889469841717e-09	0.31801441507301	0.000402903325560955	0.0833805297546776	0.00407300936353719	~	~	~	~	7.39126442307692	7.22851761363636	6.95123434446254
SAOUHSC_00232	lrgA	254122	254565	1	8.01049375	8.17645	7.96689375	7.79773125	8.17745	8.25570625	8.65651875	8.15760625	8.65651875	8.17845	7.64629375	7.98694375	8.05674375	8.39631875	8.12936875	9.41465	8.093471875	-0.211159375000004	0.123106249999996	0.313590624999997	0.324012499999996	-0.0656937499999999	0.00995312499999996	0.364946874999999	0.602181201051484	0.759838160162436	0.443633254560033	0.429218973892551	0.87013470403792	0.980221725913704	0.375793486444364	0.0707494356564391	0.196233603084711	0.0379361610646665	0.179345215556386	0.454792659770089	0.505555921592681	0.161138513910153	~	~	~	~	7.16055951923077	7.14855416666667	6.75509769736842
SAOUHSC_00233	lrgB	254558	255259	1	8.3746375	8.45259375	8.4836875	8.55138125	8.67338125	8.9262625	10.21498125	9.91923125	8.776975	8.504125	8.43953125	8.5458125	8.6475	8.78381875	9.91455	10.8158125	8.413615625	0.103918750000002	0.386206250000002	1.653490625	0.226934375000002	-0.0248625000000004	-0.0841625000000007	0.298075000000001	0.699462649917903	0.175219297462487	0.000216355700217884	0.407584904282304	0.926070729188548	0.754144228788168	0.28413828296072	0.0811734966658073	0.0574758089295431	2.65401204804531e-05	0.172539033542474	0.470279587334776	0.440293605447493	0.129997075658114	~	~	~	~	6.66323932119205	6.69606056985294	6.73416602564103
SAOUHSC_00234	bglR	255367	256071	-1	11.06609375	11.14029375	11.39535625	11.65595	10.74505625	10.7273875	11.15906875	10.97504375	11.0599625	10.89831875	10.87684375	10.9057125	10.8158125	10.82459375	11.17138125	11.2251875	11.10319375	0.422459374999999	-0.366971875000001	-0.0361375000000023	-0.124053125000001	-0.634375000000001	0.083981249999999	0.131228125000001	0.00185790919436901	0.00418748384464453	0.706867488566431	0.217661853735963	0.000131994034716148	0.39148807667138	0.194666158980343	0.000334621142362729	0.00243192145478218	0.0590329661352158	0.106406492892924	0.000970630384267981	0.293584661981222	0.0967602785402149	~	~	~	~	6.35611972402597	6.536109375	6.43837713165075
SAOUHSC_00235	NA	256220	257011	1	8.67961875	8.71050625	11.71684375	12.25331875	9.3464875	9.19065625	8.62375625	8.9347	8.3714	8.591975	11.4638125	11.750425	9.18855	9.22156875	8.5094875	8.5555625	8.6950625	3.29001875	0.573509375000002	0.0841656250000009	-0.213374999999999	-0.377962500000001	-0.0635125000000008	-0.246703124999999	9.95246229437334e-08	0.0144230276051033	0.660127412887788	0.280470942987459	0.0744762962962619	0.739332140706462	0.217600776202993	8.1341149084112e-08	0.00683580676275678	0.0553455770033122	0.129776976844552	0.0908319283080836	0.435411169729986	0.10571499530152	~	~	~	~	6.66816233443709	6.6253296875	7.36641796875
SAOUHSC_00236	bglA	257027	258463	1	9.364425	9.37545625	11.6736875	12.2128875	9.8809125	9.7929625	8.68208125	9.0146875	8.946025	9.1212875	11.6263375	12.06149375	9.8978625	9.80230625	8.32231875	8.43170625	9.36994062500001	2.573346875	0.466996874999997	-0.521556250000003	-0.336284375000003	-0.0993718750000003	0.0131468750000013	-0.471371874999999	1.33806627604106e-06	0.0492066668268061	0.032270369295614	0.133885123961316	0.635344717376417	0.949609237190333	0.0475677307843058	6.12006770363063e-07	0.0193612535718446	0.00307217378376065	0.0732203386193837	0.378527047770743	0.497624111584794	0.0322116501040288	~	~	~	~	7.33995705645161	6.74761742424242	7.35603531586021
new_258464_258552_1	S79	258464	258552	1	9.790825	9.68810625	12.06149375	12.82606875	10.50879375	10.4751	10.253153125	10.07963125	9.412625	9.69985625	12.18075625	12.28008125	10.50173125	10.13938125	9.55980625	9.8734375	9.739465625	2.704315625	0.752481250000002	0.426926562500002	-0.183224999999999	-0.213362500000001	-0.171390625	-0.449770312500001	3.85451583134734e-06	0.0148733013086642	0.117596476690605	0.473266775915359	0.406379087742142	0.501427665526907	0.101886345324402	1.49412583497672e-06	0.00701447849494031	0.010658958437396	0.19268245648759	0.282638302400601	0.34341899020847	0.0583490672378243	~	~	~	~	8.9799015813253	8.30071035	7.94679127906977
SAOUHSC_00237	NA	258896	259657	-1	11.60281875	11.420525	9.93265625	9.73255	8.3746375	8.50195	7.15335625	6.80875	10.276625	10.749825	10.2142	10.22235625	8.1995375	8.16295625	6.8469875	6.91653125	11.511671875	-1.67906875	-3.073378125	-4.53061875	-0.998446874999999	0.385675000000001	-0.257046875	-0.0992937499999997	7.62980741871528e-06	7.30125119127239e-08	3.42239842521455e-09	0.000312127625121918	0.0481645577966289	0.15905360320391	0.565199468779516	2.6070604692033e-06	5.22326814546138e-07	2.27027726114229e-09	0.00058605677106542	0.0671897426674706	0.161638843722501	0.218430726520606	~	~	~	~	7.94266546875	7.81898592814371	8.38287601626016
SAOUHSC_00238	NA	259676	259810	1	8.0702625	7.80059375	8.2276375	8.3300375	8.05674375	8.36675625	7.8844375	7.44143125	8.21105	8.087940625	7.96340625	8.40416875	8.18944375	8.36044375	7.37625	7.531775	7.935428125	0.343409374999999	0.276321874999998	-0.272493750000001	0.214067187499999	-0.0950499999999999	0.0631937500000008	-0.208921875	0.123902887178639	0.203944960065044	0.209659599945416	0.315136699715168	0.64691418184498	0.759827680994793	0.326178412116763	0.0164648115633165	0.0652879524477008	0.0185675504779397	0.14181440428975	0.382781461415515	0.442144670854284	0.14454996786635	~	~	~	~	6.41870100806452	6.72477576462766	7.42996298076923
SAOUHSC_00239	rbsK	259908	260822	-1	9.84169375	9.85863125	10.85728125	10.62781875	9.65108125	9.621925	10.29105	9.42560625	9.79541875	9.85961875	10.78130625	10.70229375	9.53066875	9.5798	10.02103125	9.63330625	9.8501625	0.892387499999997	-0.213659375000002	0.00816562499999618	-0.0226437500000034	-0.000749999999999881	-0.0812687500000004	-0.0311593749999988	0.00666543167838517	0.409852180446173	0.974302062793797	0.928836689454027	0.997639199620863	0.749318821407129	0.902213203877936	0.00108496759425222	0.117102087548906	0.0795897697757426	0.313255568617611	0.488856624220219	0.438712330274879	0.306606505152508	~	~	~	~	7.293275	7.28750673309179	7.97970238095238
SAOUHSC_00240	rbsD	260850	261254	-1	10.121175	10.00595	10.7333	10.71885	9.98109375	9.73426875	10.79441875	10.23734375	9.9973125	10.2198375	10.7898875	10.62525	9.621925	9.888590625	10.37261875	10.3254	10.0635625	0.662512499999998	-0.205881250000002	0.452318749999999	0.0450124999999986	-0.0185062499999998	-0.1024234375	-0.166871875	0.00674263563353466	0.292722993952309	0.0384533150084294	0.811706184738061	0.921856778785106	0.590630783621932	0.38801666000229	0.00109650146002675	0.088652248385732	0.00363104516542144	0.285011415264944	0.469143587000862	0.381222372111437	0.165064839713631	~	~	~	~	7.15906932692308	7.39922975352113	8.11730135869565
SAOUHSC_00241	rbsU	261269	262150	-1	9.7216625	9.71798125	10.180625	10.04194375	9.412625	9.31670625	9.5653875	8.7531875	9.582946875	9.72793125	9.9410875	10.002075	9.198375	9.38055	9.49175625	9.37545625	9.719821875	0.391462499999999	-0.355156250000001	-0.560534375000001	-0.0643828125000003	-0.139703124999999	-0.0752031249999998	0.27431875	0.110113090700093	0.141742256726788	0.0329918965013381	0.775141923564457	0.539333562856972	0.738878385178147	0.243517414428366	0.014742799092913	0.048029428482036	0.00313708295848504	0.27571252381963	0.340820858535001	0.435260255475824	0.115368522603618	~	~	~	~	7.44435813802083	7.46131341743119	8.436735
SAOUHSC_00242	NA	262382	263380	-1	9.9428625	9.90914375	10.47073125	10.33370625	9.6253	9.69985625	11.682275	11.70108125	10.243575	10.51515625	10.58541875	10.41906875	9.61203125	9.63711875	11.094825	10.79605625	9.926003125	0.476215625	-0.263425000000001	1.765675	0.4533625	0.100025	-0.0380031249999996	-0.7462375	0.00349629787827879	0.0536209232709023	3.55567169648368e-07	0.0045987416998678	0.415542279155847	0.752632009303734	0.000207884351040852	0.000598572088684428	0.0208239969981058	8.64646752826478e-08	0.00498732863849979	0.286859620478484	0.43979901392895	0.000492434351410955	~	~	~	~	7.3942108974359	7.34662912436548	8.18547193627451
SAOUHSC_00243	NA	263531	263710	1	7.672575	7.69731875	8.08923125	8.03381875	7.47136875	7.56138125	8.8725375	9.0349125	8.5498875	8.4464625	8.06629375	8.61623125	8.7531875	8.75134375	8.46008125	8.42178125	7.684946875	0.376578125	-0.168571875000001	1.268778125	0.813228125	0.279737499999999	1.235890625	-0.51279375	0.0349171440968	0.289114700718505	2.70910528743667e-05	0.000589573668899242	0.0963130586761494	3.27908305299883e-05	0.00864906894391535	0.00505568317513291	0.0877349005957787	3.94039472873304e-06	0.00096754306959294	0.107874158657147	0.000326925495355949	0.00823438069177321	~	~	U	~	7.00535446428571	6.95587478813559	6.7565552631579
SAOUHSC_00244	NA	263760	264152	1	9.62920625	9.7087	9.05925625	9.1595875	9.313065625	9.50609375	9.0379375	9.53066875	9.7087	9.5285125	8.98385625	9.0349125	9.50920625	9.69595	8.47504375	8.73989375	9.668953125	-0.559531249999996	-0.259373437499997	-0.384649999999997	-0.0503468749999971	-0.1000375	0.1929984375	-0.676834375	0.00953499186592324	0.154986570239084	0.0482559619520422	0.768289960133037	0.561534104013318	0.276263123840722	0.00344874956214862	0.00150840473346787	0.0518065121148231	0.0045189521514692	0.273942981180243	0.349940657891581	0.233547556471103	0.0040315151663358	~	~	~	~	7.46358208333333	7.350012890625	7.2552650462963
SAOUHSC_00245	NA	264380	264784	1	8.33635625	7.777425	9.2389125	9.47379375	9.55328125	9.7261125	10.74720625	10.53718125	8.48004375	8.3795125	9.19630625	8.85720625	9.4499875	9.2460375	8.86898125	10.20905	8.056890625	1.2994625	1.58280625	2.585303125	0.372887500000002	-0.329596875000001	-0.291684374999999	-1.103178125	0.01004467269149	0.00351774188823362	0.000157572020596361	0.364228701381818	0.419876251469153	0.473311684514454	0.0216114078776253	0.00158224039032175	0.00210632092414683	1.98303926674261e-05	0.158456725399741	0.288837856861872	0.330755651387706	0.0170348983976565	~	~	~	D	13.7048640086207	13.62581875	12.3884140625
new_264705_264824_-1	S80	264705	264824	-1	13.5320625	13.4935875	12.26655625	12.09518125	10.64818125	10.68871875	9.92278125	9.97955625	13.34335	13.54803125	12.40989375	12.37259375	11.07208125	11.2124625	9.8215625	9.97254375	13.512825	-1.33195625	-2.844375	-3.56165625	-0.0671343749999991	0.210375000000001	0.473821875	-0.0541156249999997	3.33064438335388e-07	8.46278722777919e-10	1.41390173403226e-10	0.463211256679809	0.0422360373948448	0.000617991310732024	0.551882375762081	2.03264579356228e-07	2.67398729918543e-08	2.90498343081475e-10	0.189698312766727	0.0615119499787665	0.00278702970090879	0.214621192116828	~	~	~	~	7.4815524872449	7.5903448971519	8.16898263888889
SAOUHSC_00246	NA	264825	266201	-1	13.3097	13.22599375	12.2725625	12.19299375	10.47916875	10.53993125	9.64109375	8.774375	12.8845125	13.31551875	12.225325	12.23039375	10.81748125	11.047125	9.71295625	9.458675	13.267846875	-1.03506874999999	-2.75829687499999	-4.06011249999999	-0.167831249999994	-0.00491874999999896	0.422753125	0.378081249999999	0.00395030139719487	5.26020280138478e-06	2.71804254005688e-07	0.53478933671049	0.985300289478992	0.140967619130505	0.182134770529983	0.00067098637132359	1.24756295173542e-05	6.95444147219556e-08	0.211039730994134	0.485747333339783	0.148882916030112	0.0916902136571638	~	~	~	~	6.86221243421053	6.89078840725806	8.12316837871287
new_266202_266310_-1	S81	266202	266310	-1	12.62681875	12.54050625	11.70216875	11.29430625	9.8094375	9.92278125	9.42824375	9.33031875	12.46173125	12.7623875	11.5167375	11.568925	10.3187	10.28246875	9.5719	9.55980625	12.5836625	-1.085425	-2.717553125	-3.20438125	0.0283968749999986	0.0445937500000006	0.434475	0.186571874999999	4.17131170650939e-05	3.8307911086916e-08	1.04534819511647e-08	0.838441108846641	0.749315099224991	0.0121901347524963	0.20377781811966	1.10834426883056e-05	3.26246469779896e-07	5.1167978086279e-09	0.291660832912961	0.418042824678762	0.0255506713743388	0.100367026695413	~	~	~	~	7.22070357142857	7.71863259345794	7.93320638888889
new_266361_266434_1	S82	266361	266434	1	11.8758125	11.52431875	12.35791875	12.47511875	10.82788125	10.58224375	10.69365625	10.66120625	10.7426125	11.653175	12.37115625	12.07971875	10.65353125	10.56116875	10.2476625	10.18696875	11.700065625	0.716453124999994	-0.995003125000005	-1.02263437500001	-0.502171875000006	-0.19108125	-0.0977125	-0.460115624999999	0.0269913514166149	0.00560432638537289	0.00483156224601774	0.0948617846742434	0.49165529480786	0.72205734371053	0.120915031963542	0.00397471859895357	0.00308690281655356	0.000499671193232294	0.0559160223478797	0.320343270046666	0.429608255344164	0.0665824488166971	~	~	~	~	7.41529505208333	6.48066866666667	8.15398086206897
SAOUHSC_00247	NA	266435	267427	1	11.54268125	11.60281875	12.28008125	12.30138125	10.341375	10.123375	10.7256125	10.4985	10.6857625	11.2542875	12.067825	12.19980625	10.1498375	10.0978	10.1498375	10.003775	11.57275	0.717981250000004	-1.340375	-0.960693749999996	-0.602724999999997	-0.156915624999999	-0.108556249999999	-0.53525	0.00300175947509817	5.05606038140996e-05	0.000499604311100487	0.00779207067623132	0.385639067050182	0.543262994838684	0.0140128194198697	0.000519689040847606	7.19870433645026e-05	5.82171066816232e-05	0.00765289464741414	0.273153876483294	0.36170752576132	0.0120932099097371	~	~	~	~	7.09549423076923	6.49288328804348	8.1316546875
new_267428_267696_1	S83	267428	267696	1	12.1026625	12.17506875	12.57021875	12.63890625	10.71885	10.6436875	11.12591875	10.86605625	11.38445625	11.70471875	12.5418625	12.29554375	10.6101875	10.67111875	10.6373875	10.29981875	12.138865625	0.465696875000002	-1.457596875	-1.142878125	-0.594278124999998	-0.185859374999999	-0.0406156249999999	-0.527384374999999	0.0149494506237229	1.09559750523803e-05	6.44405836240136e-05	0.0042972061881939	0.25287310442596	0.794542192682489	0.00812291315098056	0.00228619064381701	2.13907008667466e-05	8.72502578939507e-06	0.00471414606885028	0.208381656810048	0.453190451988229	0.00783642773880094	~	~	~	~	7.82512535885167	7.05988028846154	7.59265006313131
SAOUHSC_00248	lytM	267753	268703	1	12.57798125	12.59173125	13.20316875	12.95186875	13.2213	13.2376625	11.2089125	10.42955625	11.96130625	12.18921875	12.7484	12.76498125	12.59091875	12.5568875	10.62781875	10.10820625	12.58485625	0.4926625	0.644625	-1.765621875	-0.509593749999999	-0.320828124999999	-0.655578124999999	-0.451221875	0.0835369628519927	0.0323246117316173	0.000103780641065828	0.0751904985557493	0.234102928682485	0.0301915967898338	0.107893653775897	0.0114246178401946	0.0135533902977485	1.34883174276933e-05	0.0465677528923187	0.19815332247234	0.0509841722454593	0.061018606269695	~	~	~	~	7.18874989837398	6.80024555555556	6.83516704545455
SAOUHSC_00249	NA	268755	269414	-1	9.30780625	9.52178125	8.87781875	8.86898125	9.15215	9.3042125	8.310875	7.84913125	8.95153125	8.8106125	8.610375	8.61899375	8.95425	8.95766875	7.48425625	7.30603125	9.41479375	-0.541393750000001	-0.1866125	-1.334790625	-0.533721875	-0.258715625	-0.272221875	-0.684859375	0.00564285425242321	0.232497938591951	1.52673013462135e-05	0.00608988215190998	0.111085441344935	0.0962515205087123	0.00146244339786036	0.000931906883269873	0.0728610188104113	2.36231793995454e-06	0.0062518704752315	0.118659393110704	0.115024547372127	0.00208459310863771	~	~	~	~	7.8088	7.80646838235294	7.93225888888889
SAOUHSC_00250	NA	269428	270348	-1	9.63178125	9.8038125	8.8269875	8.81555	9.19409375	9.250225	7.5025125	7.27741875	9.07080625	9.1234375	8.5282375	8.62375625	8.99653125	9.0289	7.0014875	6.83336875	9.717796875	-0.896528124999998	-0.495637499999998	-2.32783125	-0.620674999999999	-0.245271875	-0.20944375	-0.4725375	7.57617408064477e-06	0.000502494324074217	4.60658454253138e-09	0.000109408408137256	0.0240087141979312	0.0451076373360393	0.000684594209396732	2.59225283005511e-06	0.000437484253037332	2.76524923496566e-09	0.000257275843520915	0.0418462006753142	0.0682639847452182	0.00115635462080964	~	~	~	~	8.26732095238095	8.23600833333333	8.352125
SAOUHSC_00251	NA	270345	271511	-1	9.48063125	9.765675	8.0957	8.10831875	8.4003	8.27923125	6.78336875	6.83336875	8.834075	8.83028125	7.90441875	7.75813125	8.318575	8.3548	6.42651875	6.3181375	9.623153125	-1.52114375	-1.2833875	-2.814784375	-0.790975	-0.270734375	-0.00307812499999988	-0.436040625000001	1.68648106663841e-07	6.30787231277256e-07	1.31835748347302e-09	2.42803784490055e-05	0.0178980628039091	0.973898501565773	0.00138738292444	1.21780099906394e-07	2.51103528218732e-06	1.19252891933734e-09	8.15479028649988e-05	0.0337566275925317	0.503938142182235	0.00200129067345314	~	~	~	~	8.52221875	8.4965143382353	8.59381637658228
SAOUHSC_00253	NA	271579	273102	-1	11.428775	11.51324375	9.9973125	10.6633875	9.91265	9.800275	7.88770625	7.8371875	10.6101875	10.55961875	10.06976875	9.96111875	9.7888	9.57835	7.1991375	7.17385	11.471009375	-1.140659375	-1.614546875	-3.6085625	-0.886106249999998	-0.314906249999999	-0.172887499999999	-0.675953125	0.000233926846390252	1.99358952788818e-05	4.21059329416919e-08	0.00120811524216473	0.120407180353255	0.367925183917083	0.00578205718781558	5.11816945980267e-05	3.43050915443303e-05	1.48880067001101e-08	0.00169645534682739	0.125237924382862	0.282416661255634	0.00602437326758749	~	~	~	~	7.16034663461538	6.7509121852518	7.55133724173554
SAOUHSC_00254	NA	273373	274026	1	9.8809125	10.05046875	9.05425625	9.439575	8.74478125	8.7531875	7.3314	8.3746375	9.901025	9.8038125	9.0647125	9.17575625	9.3464875	9.40014375	7.31429375	7.1174	9.96569062500001	-0.718775000000005	-1.21670625	-2.112671875	-0.113271875000004	-0.126681249999999	0.624331250000001	-0.637171875	0.0372944401977849	0.00290962370288102	8.14727148226527e-05	0.704573496169747	0.671900775219863	0.0621838289829562	0.0580111275980673	0.00537774921333649	0.00179691214867825	1.08022746253221e-05	0.257397663142101	0.391773876445169	0.0854187004303277	0.0374412137440218	~	~	~	~	6.392625	6.36030183683206	7.06880208333333
SAOUHSC_00255	NA	274060	274647	1	10.02103125	10.22931875	9.4855625	9.8510625	9.2309375	9.3769375	7.12235625	7.40963125	10.02103125	9.84875	9.50274375	9.5373125	9.56391875	9.56751875	7.0162625	6.69748125	10.125175	-0.456862500000003	-0.821237500000002	-2.85918125	-0.190284375000003	-0.148284374999999	0.26178125	-0.409121875	0.0217286640475348	0.000918964998558837	1.02079573976711e-07	0.270432902660394	0.38320242252636	0.142017422928015	0.0344171794345287	0.00324546692855762	0.000706842912707075	3.09635109543319e-08	0.126187697028286	0.272031180681491	0.14963379864198	0.0249143073425159	~	~	~	~	6.35387524350649	5.74872290390505	6.36593214285714
SAOUHSC_00256	NA	274790	275683	-1	9.18281875	9.31379375	8.666075	8.71050625	8.5676875	8.543525	9.391425	8.85720625	11.71569375	11.79659375	9.29053125	9.0963375	10.10565625	10.03345	8.04841875	7.67519375	9.24830625000001	-0.560015625000004	-0.692700000000003	-0.123990625000003	2.5078375	0.50514375	1.513946875	-1.262509375	0.012851034402018	0.00427933105419456	0.500382579580703	5.65663502827194e-07	0.0206630155210848	2.54794966210532e-05	9.37224262765216e-05	0.00198864554183034	0.00247532913306491	0.042534664115526	4.33937711759936e-06	0.0375675997260922	0.000273315862129982	0.000280921633246528	U	~	U	D	8.03893908227848	7.94042380050505	6.41484384960159
new_275843_275930_1	S84	275843	275930	1	11.99688125	12.30804375	10.8076625	10.9150875	10.319653125	10.4922875	13.544196875	13.6174125	10.03345	9.52178125	9.765675	9.53300625	9.4183625	9.2152125	12.5835	12.40640625	12.1524625	-1.2910875	-1.7464921875	1.4283421875	-2.374846875	-1.212034375	-1.0891828125	-1.0858515625	0.000104051456770908	1.17092912268971e-05	5.08395536142825e-05	1.1468942654105e-06	0.000161426803824505	0.000333426356960858	0.000340312071523632	2.4764313675164e-05	2.25540166612577e-05	7.00525443717335e-06	7.62376216520634e-06	0.00112352056931863	0.00177374386322363	0.000690493501650948	D	D	D	D	5.95538045886076	5.93878468686354	6.62826271067416
SAOUHSC_00257	esxA	275931	276224	1	12.800875	12.91608125	11.68596875	11.94233125	11.0564	11.12591875	14.03714375	13.98283125	10.34383125	10.121175	10.71434375	10.551675	10.00595	9.95163125	12.75455625	12.6912875	12.858478125	-1.044328125	-1.76731875	1.151509375	-2.625975	-1.181140625	-1.11236875	-1.287065625	7.65954441325762e-06	1.35426448662815e-07	3.672404166298e-06	6.00758086754489e-09	3.02935079614031e-06	4.76838288341835e-06	1.57466045171288e-06	2.61525325250098e-06	8.4198410024969e-07	6.51292799162958e-07	1.94385833197777e-07	7.32901370711119e-05	8.26732625202435e-05	2.10724803013884e-05	D	D	D	D	5.95566147151899	5.8395708539604	7.0333859375
SAOUHSC_00258	esaA	276308	279337	1	9.930975	10.0978	8.83586875	8.83028125	9.23634375	9.1171625	6.81474375	6.64244375	8.699528125	8.5396375	8.01049375	7.960275	8.67338125	8.589275	6.3181375	6.254925	10.0143875	-1.1813125	-0.837634375000002	-3.28579375	-1.3948046875	-0.847690624999999	-0.545424999999999	-0.4420625	5.92589548121682e-07	8.11289758109838e-06	1.8684704746752e-10	1.63139518116944e-07	7.42026928337512e-06	0.000178280918295424	0.000720036938791537	3.1691470389993e-07	1.69898829048211e-05	3.4236222631076e-10	1.80506702922678e-06	0.000140187896444764	0.00113891087980705	0.00120075900261058	D	~	~	~	6.53288125	6.45429083333333	7.27552016242938
SAOUHSC_00259	essA	279337	279795	1	8.53085	8.83028125	8.589275	8.834075	8.6444625	8.16989375	6.76523125	7.17385	7.7365	7.63975625	8.0421125	7.9503875	8.16535	8.14381875	6.62748125	6.42651875	8.680565625	0.0311093750000002	-0.2733875	-1.711025	-0.992437500000001	-0.715425	-0.25259375	-0.442540625	0.876393200171243	0.195841290755073	2.12659756571796e-05	0.000903568842165259	0.00610177321728742	0.228513455045756	0.0517051291203382	0.0996601804117932	0.0631224518519535	3.17254379383111e-06	0.00135396487937811	0.0153666937893792	0.205826363792479	0.0343438491095428	~	~	~	~	6.55483284313725	6.6245703125	7.5511166838843
SAOUHSC_00260	esaB	279728	280009	1	8.3548	8.63133125	8.36044375	8.17645	7.810115625	7.83455625	6.438475	6.538825	7.8028	7.22450625	7.48804375	7.7365	7.4190625	7.73256875	6.438475	6.35684375	8.493065625	-0.224618750000003	-0.670729687500003	-2.004415625	-0.979412500000003	-0.656175	-0.2465203125	-0.0909906249999998	0.287602538080475	0.00933878109773249	7.50936563810828e-06	0.00109716951687088	0.0104191307724717	0.246551634084607	0.656760576584007	0.0359330231113154	0.00474079403532671	1.24395703041982e-06	0.00157679226409122	0.0226584180489757	0.216403607510447	0.243805831197949	~	~	~	~	7.36850721153846	7.47831651785714	8.03898676470588
SAOUHSC_00261	essB	280022	281356	1	8.48843125	8.80665625	8.52600625	8.51623125	8.192825	8.06629375	6.962825	7.3943125	6.91653125	6.8846	7.7411125	7.38261875	7.48804375	7.37625	6.768825	6.81474375	8.64754375	-0.126424999999998	-0.517984374999999	-1.468975	-1.746978125	-0.959253125	-0.697412499999999	-0.386784375	0.471441252376278	0.0147416250843155	2.2188180463956e-05	6.13266751973481e-06	0.00043666118593617	0.00312534678449687	0.0495142409780407	0.0564809202751061	0.0069624108932335	3.29599700039107e-06	2.71423678420408e-05	0.00228956034317439	0.00927429349300832	0.0332250413471039	D	~	~	~	6.34266469983553	6.113373625	7.26422802835052
SAOUHSC_00262	essC	281378	285817	1	9.16346875	9.38278125	9.00139375	8.91294375	8.86310625	8.76440625	7.2179875	7.1066	6.79985	6.7769125	8.13245625	7.8844375	7.56529375	7.3314	6.95523125	6.9769125	9.273125	-0.315956249999998	-0.459368749999997	-2.11083125	-2.48474375	-0.948721874999999	-1.365409375	-0.196221875	0.0211545517612807	0.00317385871796344	5.83305324633388e-08	1.61671557579228e-08	2.61304306673542e-05	1.7118798855516e-06	0.113621294037673	0.00316471585657346	0.00193271019376403	1.95756561885786e-08	3.60951209159656e-07	0.000341133240440744	4.00243169901608e-05	0.0635025727594691	D	~	D	~	6.02984564655172	6.074175	7.02891542553192
SAOUHSC_00264	esaC	285847	286239	1	9.87599375	9.994125	9.38716875	9.3839875	9.56964375	9.50920625	7.7906875	8.267875	6.3181375	6.52545	8.5498875	8.0957	7.43715625	6.87578125	7.80596875	7.8371875	9.935059375	-0.54948125	-0.395634375	-1.905778125	-3.513265625	-1.062784375	-2.38295625	-0.207703125	0.0404966204954564	0.116871668327967	2.89763467922187e-05	2.83121074375766e-07	0.00149940476504284	5.53859957794062e-06	0.383137124287659	0.00580759157010937	0.0406799739060362	4.18552517117807e-06	2.60872364373838e-06	0.0054973864132429	9.1279061177949e-05	0.163504901873183	D	D	D	~	6.75893055555556	6.46785315366972	7.62840535
SAOUHSC_00265	esxB	286255	286569	1	9.9410875	10.02769375	9.6733	9.59229375	9.56116875	9.4436	7.86654375	8.310875	6.23339375	6.254925	8.40416875	8.57321875	7.0353125	6.68279375	8.3300375	8.228753125	9.984390625	-0.351593750000001	-0.48200625	-1.89568125	-3.74023125	-1.144103125	-2.64333125	0.1906859375	0.0541238529457534	0.0148504856656991	1.93854971549708e-06	9.71069912951398e-09	8.08188705265576e-05	1.48554326514819e-07	0.25608953086197	0.00760264503476306	0.00700546745124897	3.72353955581945e-07	2.54051135865534e-07	0.000707736656001032	7.75837643677653e-06	0.119886234591339	D	D	D	~	6.54228348214286	6.34843555327869	6.62270803571429
SAOUHSC_00266	NA	286569	287243	1	9.6733	9.96551875	9.3464875	9.2582	9.47558125	9.288525	7.8819625	7.794625	6.61406875	6.80875	8.12626875	7.9717875	7.44143125	6.9769125	8.118725	7.96689375	9.819409375	-0.517065625000002	-0.437356250000002	-1.981115625	-3.108	-1.253315625	-2.17288125	0.204515625	0.0139971427683248	0.0293370186045098	2.14966044222519e-06	6.56899293106324e-08	6.3710023176143e-05	1.06005168772348e-06	0.250689936974024	0.00215169948618192	0.0124849678402417	4.0658703703871e-07	9.65392486694896e-07	0.000600819318717481	2.82138841808423e-05	0.117959115551455	D	D	D	~	6.6114122983871	6.24273010416667	6.24280328947368
SAOUHSC_00267	NA	287243	287560	1	10.03945625	10.227025	9.55328125	9.497775	9.79541875	9.53300625	8.68786875	8.57091875	6.83336875	6.83336875	8.3773125	8.0453125	7.39035	6.962825	9.06164375	8.90524375	10.133240625	-0.607712500000005	-0.469028125000005	-1.503846875	-3.299871875	-1.314215625	-2.487625	0.35405	0.00629222696915293	0.0220161385283487	1.72720331026851e-05	4.17393644916237e-08	4.60686750529637e-05	3.79295166776936e-07	0.0648543197510099	0.00102890492129877	0.0098122839471256	2.63741007170187e-06	6.94257580962134e-07	0.000479087137513968	1.41887566179009e-05	0.0407577459135999	D	D	D	~	6.32899017857143	5.68328541666667	5.86705400116822
SAOUHSC_00268	NA	287570	289414	1	10.44770625	10.53824375	9.98109375	9.8703125	10.4949	10.276625	10.121175	9.97774375	6.9720625	7.08573125	8.85259375	8.4464625	8.1381625	7.40963125	9.72973125	9.69254375	10.492975	-0.567271875	-0.1072125	-0.443515624999999	-3.464078125	-1.276175	-2.611865625	-0.338321875	0.0347650313536296	0.644170591206753	0.0823972114444652	2.98092972241984e-07	0.000448188851744452	2.61611490309689e-06	0.168421121138116	0.00503505277460476	0.171484202858365	0.00757152610281858	2.69436382022132e-06	0.00233706876628012	5.51684931931816e-05	0.0860483509431472	D	D	D	~	7.33661875	6.59532977362205	6.34484362113402
SAOUHSC_00269	NA	289425	289916	1	12.79863125	12.84961875	11.74255625	11.682275	12.78961875	12.7613875	12.30005	12.46785	9.97636875	9.7987875	11.0590375	10.46755	10.73133125	10.12578125	12.225325	12.00780625	12.824125	-1.11170937499999	-0.0486218749999942	-0.440174999999994	-2.93654687499999	-0.949121874999999	-2.346946875	-0.267384375	0.0012254155431106	0.836351062080663	0.0894526605275658	1.24168669573195e-06	0.00314048394315189	6.8003797221508e-06	0.274325546058363	0.000229065571783362	0.211808272024792	0.00819370649120181	8.10114458301845e-06	0.00959915931294507	0.000103974588084715	0.126509280859161	D	~	D	~	8.2378625	7.42345270700637	7.17401984848485
SAOUHSC_00270	NA	290124	290807	1	10.8379	10.95399375	9.88943125	9.77601875	11.03139375	11.06136875	10.6783	10.98895625	8.67961875	8.668625	9.5285125	9.19065625	9.51790625	9.3633	10.9587125	10.81250625	10.895946875	-1.063221875	0.150434374999998	-0.0623187500000016	-2.221825	-0.473140624999999	-1.605778125	0.0519812500000008	4.40491627648885e-05	0.290997605931037	0.652037320807983	1.67402729460602e-07	0.00744662545234367	2.05376152305716e-06	0.706252221844921	1.1612069087565e-05	0.0882140556903204	0.0547044024888919	1.83506938705856e-06	0.017707381880639	4.61219850343507e-05	0.257162726228091	D	~	D	~	8.62025572183098	8.11266704545455	7.69718993506493
SAOUHSC_00271	NA	290954	291565	1	10.74070625	10.790334375	9.841253125	9.7929625	10.8384375	10.87561875	9.254275	10.152725	9.5965875	9.2985875	9.5412875	9.65108125	10.30819375	10.07814375	10.26545	10.3424	10.7655203125	-0.948412500000001	0.0915078124999992	-1.0620203125	-1.3179328125	-0.220923437499999	-0.663859374999999	0.600425	0.00490706263328817	0.720228506362639	0.00259318798905528	0.00069070880468944	0.396498731484766	0.0274158126210126	0.0409026234502026	0.000820082698838343	0.187926518111138	0.000276170580007119	0.00109196603903126	0.278133748380475	0.0473543227899212	0.0285995772212801	D	~	~	~	7.69009613636364	6.56359533959538	7.43146394230769
new_291566_291700_1	S85	291566	291700	1	10.69148125	10.5658375	9.60601875	9.80724375	10.390325	11.03271875	9.51790625	10.31534375	9.21678125	9.27710625	9.85961875	9.19630625	10.40029375	9.4855625	9.99050625	10.39136875	10.628659375	-0.922028125000003	0.0828624999999974	-0.712034375000004	-1.381715625	-0.178668750000001	-0.768593750000001	0.2743125	0.0495771825079089	0.840631124956841	0.112090518969905	0.00851952957180611	0.666101303933525	0.0901651072257896	0.51109755338286	0.00700409608726022	0.212661697952236	0.0101775430560137	0.00823497451089638	0.389710136878985	0.110101773842042	0.202651185161838	D	~	~	~	7.32907293478261	6.41742291666667	6.53796743421053
SAOUHSC_00272	NA	291701	291919	1	10.6674125	10.78041875	10.090175	10.0761125	10.87855625	11.0880875	9.98109375	10.8420375	9.57835	9.75715625	10.17428125	9.58956875	10.6226875	10.3534	10.19161875	10.165875	10.723915625	-0.640771875000005	0.259406249999995	-0.312350000000006	-1.05616250000001	-0.20121875	-0.495278125	-0.23281875	0.0507101288160358	0.379631599266243	0.295338102324212	0.00534208493526764	0.491260068420508	0.113742390134657	0.428169018658757	0.00715092904977067	0.109689887377155	0.0257855114806544	0.00563485765019548	0.320168203852926	0.128477622655133	0.177673162841678	D	~	~	~	7.48013411989796	6.53452526041667	6.45562290521978
SAOUHSC_00274	NA	292051	292551	1	10.849725	10.84345625	10.76645	11.141625	11.3204875	11.0599625	11.1481125	11.620425	8.57091875	8.24445625	10.46755	9.885375	9.7216625	9.2389125	10.99210625	11.19343125	10.846590625	0.107446874999995	0.343634374999996	0.537678124999995	-2.438903125	-0.777574999999999	-1.7099375	-0.291499999999999	0.699176123368101	0.23597828493179	0.0799166843386395	1.71691645397963e-05	0.019912451696487	0.000214605262339255	0.30873809727311	0.0811429430544036	0.073798355098522	0.00735183779126614	6.23479707583564e-05	0.0365565875883502	0.00130223275637753	0.13850266418943	D	~	D	~	NA	NA	NA
SAOUHSC_00276	NA	293073	293573	1	11.358675	11.58661875	11.13624375	11.327225	11.6333875	11.4317375	11.33260625	11.9811625	9.7419375	9.84169375	11.13388125	10.56116875	10.80408125	10.47310625	11.544025	11.2404375	11.472646875	-0.2409125	0.0599156249999996	0.184237499999999	-1.68083125	-0.384209375	-0.89396875	-0.264653124999999	0.382867768777869	0.824148875277615	0.500186147913094	0.000200083319606059	0.179118418054644	0.00900730071755304	0.340150626148053	0.0467531545637195	0.209365021516523	0.0425188187913155	0.000413947242193372	0.164798602548848	0.0202245096172513	0.149323667611234	D	~	~	~	8.57515152439024	7.28602653985507	6.82515944767442
SAOUHSC_00277	NA	293584	294084	1	11.5621875	11.58021875	11.0454375	11.41126875	11.839775	11.49188125	11.2448875	11.9906625	9.71798125	9.5653875	10.74505625	10.71885	10.38100625	10.2588125	11.29964375	10.9489125	11.571203125	-0.342850000000005	0.0946249999999952	0.0465718749999959	-1.92951875000001	-0.496399999999999	-1.34591875	-0.493496875000001	0.201954878907394	0.711225814706629	0.854930778195811	5.12670672001358e-05	0.078951027120294	0.000603626521426634	0.0804044187342225	0.0258586106648551	0.18601443467262	0.070526171257977	0.000140521233623133	0.0943893224794388	0.00274053643094288	0.0483869385233823	D	~	D	~	7.793625	6.57402571721312	6.59431160714286
SAOUHSC_00278	NA	294095	294583	1	11.760425	11.6704875	10.8649875	11.03139375	11.78618125	11.5718375	10.86213125	11.3859375	10.40881875	10.47700625	10.94010625	10.44934375	10.74505625	10.4220625	10.4751	10.5208625	11.71545625	-0.767265624999996	-0.0364468749999943	-0.591421874999995	-1.27254374999999	-0.253465624999999	-1.09545	-0.626053125	0.00651867382815118	0.866750180324622	0.0227906003427776	0.000306118393438121	0.262665060364306	0.00081487562376925	0.0177048977878614	0.00106298271357821	0.217829935507201	0.00220459996546179	0.000577467983648139	0.213710401516866	0.00343221816579171	0.0145600147337916	D	~	D	~	7.62320890151515	6.64957590767635	6.43809983799454
new_294584_295205_1	S86	294584	295205	1	11.0454375	11.26096875	10.33955	10.22235625	10.8062875	10.741215625	10.01036875	10.65353125	10.88624375	10.74844375	10.6633875	10.6547125	10.6517875	10.6347375	10.00906875	9.8038125	11.153203125	-0.872250000000002	-0.379451562500002	-0.821253125000003	-0.335859375000003	0.378096875000001	-0.130489062500001	-0.425509375	0.00144554731392564	0.0726450263147809	0.00207733788383631	0.104809901941955	0.0734823152830473	0.497534611338636	0.0491404481308682	0.000265987677048091	0.0270138818148735	0.000223709023960767	0.0603883205071649	0.0900221897518111	0.34166367837589	0.0330318690042385	~	~	~	~	7.2764294418239	6.9735266509434	6.58068715193705
SAOUHSC_00279	NA	295206	295580	1	11.74255625	11.96130625	11.0917125	11.2266625	11.62765625	11.49353125	10.90844375	11.11556875	11.6913	11.63743125	11.500975	11.47675	11.431028125	11.49920625	10.663934375	10.502615625	11.85193125	-0.692743750000002	-0.291337500000002	-0.839925000000002	-0.187565625000002	0.329675	-0.0954765625	-0.428731249999999	0.0001240963371084	0.0197917632555547	3.14877856222543e-05	0.0985340762466827	0.0110990893193211	0.369228125622172	0.00271509137429052	2.89332988885935e-05	0.008967596130794	4.51178069968936e-06	0.0575907439087414	0.0237378725697378	0.283046574112698	0.00336292590296461	~	~	~	~	8.04016360759494	7.66111671779141	7.12408301767677
new_295581_295732_1	S87	295581	295732	1	11.07075625	11.02911875	10.243575	10.44770625	10.91633125	11.0144625	10.06620625	10.83263125	10.7751	10.784325	10.6735125	10.83644375	10.70343125	10.5940375	9.582946875	9.71295625	11.0499375	-0.704296874999999	-0.0845406249999984	-0.600518749999999	-0.270224999999998	0.409337500000001	-0.316662500000001	-0.8014671875	0.00968477928256203	0.695838187516185	0.0205308093920596	0.231216285084782	0.0853004760227501	0.167408070716771	0.00492685981109706	0.00153016961701179	0.182725321368032	0.00199538862296818	0.111564976059495	0.0993915846818354	0.167518322527282	0.00531164882488063	~	~	~	~	7.14354502118644	6.9761804245283	5.77099450705039
SAOUHSC_00280	NA	295733	296131	1	11.4140875	11.5621875	10.7736625	11.0813875	11.22966875	11.42730625	11.327225	11.3825375	11.12470625	11.0968125	11.0599625	11.195175	11.0682375	11.0674875	10.34383125	10.228171875	11.4881375	-0.560612500000003	-0.159650000000003	-0.133256250000004	-0.377378125000004	0.20004375	-0.260625	-1.0688796875	0.000897692833373469	0.182283060033918	0.257549941207923	0.00866545126566424	0.104633513409737	0.0442528052904091	1.00327954305584e-05	0.000172876876274157	0.0594323677194417	0.0226162343739074	0.00834952359991343	0.114012897034595	0.0673524986401224	6.39350068873496e-05	~	~	~	D	8.01955431818182	7.66819182692308	6.16934074394464
new_295925_296346_-1	S88	295925	296346	-1	8.0299375	7.79773125	6.088875	5.883125	7.0353125	7.1991375	8.038025	8.590625	7.531775	7.48979375	6.2453125	6.62748125	6.89860625	7.12893125	8.10831875	8.01049375	7.913834375	-1.927834375	-0.796609374999999	0.400490625	-0.403049999999999	0.450396875	-0.10345625	-0.254918749999999	1.10887903920367e-05	0.00402497254736675	0.0799955644743526	0.0784231298957682	0.0542332840625519	0.618655601111704	0.237854841192587	3.59243927274187e-06	0.00235425773910827	0.00735883142139515	0.0480958933649212	0.0729417484141708	0.392216331289096	0.113298108831866	~	~	~	~	9.38958629032258	9.38936022727273	8.93146905487805
SAOUHSC_00281	NA	296347	297171	-1	11.40854375	11.16035	7.84913125	7.96515	8.92304375	8.88034375	8.2081125	7.7835875	9.56116875	9.37545625	7.94705	8.28805	8.58645	8.71960625	7.55213125	7.51530625	11.284446875	-3.37730625	-2.382753125	-3.288596875	-1.816134375	0.210409375000001	-0.248665625	-0.46213125	3.1385970007679e-08	4.7855889312504e-07	3.86940063377576e-08	3.82830784437675e-06	0.233735479241928	0.166448262508471	0.0221848347298614	3.43417922009703e-08	2.05365794033556e-06	1.39237901001145e-08	1.86590911434323e-05	0.197948145771155	0.166852045926372	0.0173866614771641	D	~	~	~	7.24334332983193	7.27701403301887	7.55326532534247
SAOUHSC_00282	brnQ2	297408	298685	-1	13.4063625	13.4255875	12.98378125	13.0894625	12.38671875	12.18366875	10.97804375	10.68385	13.2899125	13.12685625	13.4449375	13.7746125	12.25331875	12.31225	11.00774375	10.89311875	13.415975	-0.379353125000001	-1.13078125	-2.585028125	-0.207590625000001	0.573153125000001	-0.00240937499999908	0.119484375	0.0227748074651518	3.11695530509454e-05	5.70279594574285e-08	0.162424133332774	0.00280494785079331	0.986188392752344	0.401630164981301	0.00339195672492156	4.88411479521782e-05	1.92095601836211e-08	0.085069538856017	0.00881842620911043	0.507072830226159	0.169385670993804	~	~	~	~	6.74277327473958	6.58771166338583	6.69922023305085
new_298686_298818_-1	S89	298686	298818	-1	13.106175	12.4724	12.65025	13.02756875	12.66983125	12.3697625	11.1096375	11.11300625	12.163875	12.93064375	13.3554125	13.2787125	12.5392625	12.47920625	10.551675	10.9143	12.7892875	0.0496218750000014	-0.269490624999998	-1.677965625	-0.242028124999999	0.478153125	-0.0105624999999998	-0.378334375	0.869220385280595	0.382842648574265	0.000429484400728693	0.431018602182457	0.140005871325727	0.972018367321346	0.231033695235421	0.0989252044506517	0.110430201146861	5.04812436260747e-05	0.17990385663607	0.13831277129086	0.503455071207869	0.110774262872765	~	~	~	~	7.36265997516556	7.38376888888889	6.97239698275862
SAOUHSC_00284	NA	299299	300189	1	11.8915	12.12623125	9.60278125	9.50274375	10.68385	10.5940375	8.71614375	8.4727875	11.4677	11.68416875	10.4605875	10.30389375	10.933975	10.63975625	8.3548	8.375975	12.008865625	-2.456103125	-1.369921875	-3.4144	-0.432931250000005	0.829478125000001	0.147921875	-0.229078125	8.47251812370425e-08	7.53210420530909e-06	6.32899775167555e-09	0.0124019603925072	0.000273240125749196	0.304483807563356	0.127716975650957	7.21110973651192e-08	1.60538384511735e-05	3.49011910659985e-09	0.0111416956567491	0.00165597075663773	0.249616629139359	0.0694144922135673	~	~	~	~	6.76234953703704	6.46854793577982	6.57291120923913
SAOUHSC_A00283	NA	300206	300439	-1	7.67519375	6.3181375	6.0432625	5.98404375	7.60495	7.72428125	12.173090625	12.9888375	8.4105	8.18625625	6.90729375	8.16535	8.33936875	8.6475	11.90811875	12.10623125	6.996665625	-0.983012499999999	0.66795	5.5842984375	1.3017125	1.52266875	0.828818749999999	-0.5737890625	0.0942614664156122	0.23320041996532	4.82513252125678e-06	0.0361837498137869	0.0187116838168966	0.14820815152322	0.300117419933217	0.0127740965606068	0.0730500149304286	8.34161609087639e-07	0.0261275828730319	0.0348974263757958	0.153989924165988	0.135559935329675	U	U	~	~	7.88462977941176	7.82201017964072	7.13915514705882
new_300340_300437_1	S90	300340	300437	1	11.16796875	11.03139375	13.55884375	13.51604375	10.7898875	10.73956875	14.31178125	14.251	10.4949	10.47808125	13.09996875	13.097453125	10.44934375	10.48770625	13.743125	13.4913375	11.09968125	2.4377625	-0.334953124999996	3.181709375	-0.613190624999996	-0.438732812499999	-0.296203125	-0.664159374999999	9.49376964589457e-10	0.00222534749405471	1.14037191672821e-10	4.02036465416092e-05	0.000409825178356718	0.00448736021826391	2.25020785530401e-05	3.94446899847066e-09	0.00144816655347773	2.54542422602738e-10	0.000118037148427746	0.00218314886804207	0.0121516378996764	0.000106753543507853	~	~	~	~	6.7579537037037	6.15587217261905	6.04574276315789
SAOUHSC_00285	NA	300438	301487	1	10.8089625	10.7343375	13.2213	13.27226875	10.640271875	10.61843125	14.12119375	14.19115	10.18564375	10.07455625	12.65536875	12.85918125	10.18564375	10.16239375	13.41545	13.250775	10.77165	2.475134375	-0.142298437500003	3.384521875	-0.641550000000002	-0.489509375	-0.4553328125	-0.823059374999999	9.64151301528878e-10	0.102106046010275	7.99038307074064e-11	3.28193536064677e-05	0.000220569243762555	0.000358977702679971	5.19368082487801e-06	3.96783331985448e-09	0.0362370183607304	1.99906362600839e-10	0.000102088686317662	0.001423410335361	0.00186893064904288	4.48223034620199e-05	~	~	~	~	6.76484050925926	6.24736316666667	6.57300421195652
SAOUHSC_00287	NA	301500	302177	1	10.8747375	10.8528875	13.33416875	13.4882125	10.75549375	10.9057125	14.188175	14.22199375	10.28780625	10.255325	12.99170625	13.0788125	10.36255625	10.332325	13.581725	13.427075	10.8638125	2.547378125	-0.0332093749999994	3.341271875	-0.592246874999999	-0.37593125	-0.483162499999999	-0.700684374999999	4.13510620426684e-10	0.65389697296546	4.76458739770069e-11	3.33586653732749e-05	0.000754473403478155	0.000141477378966838	9.68823738968799e-06	2.63450460629088e-09	0.173623899894321	1.39687189293758e-10	0.0001032846581584	0.00344974891792483	0.000954859034954595	6.27992770608563e-05	~	~	~	~	7.00218482142857	6.47341141055046	6.60596058168317
new_302318_302465_1	S91	302318	302465	1	14.0057125	13.591725	13.24083125	13.19305625	13.71385	13.5521125	11.2266625	11.48153125	13.2594875	13.43946875	13.1861	12.9072375	13.4063625	13.28033125	11.17336875	11.1849125	13.79871875	-0.581775000000004	-0.165737500000003	-2.444621875	-0.449240625000003	-0.170274999999999	-0.289634375	-0.17495625	0.00585654142104354	0.319982186966052	2.78764700439802e-07	0.0207042787287138	0.307746464830482	0.101031250938155	0.295514170919343	0.000963889144693266	0.0954656553876782	7.09645288053579e-08	0.0167750796230127	0.236598806640009	0.118779940524475	0.133971969860766	~	~	~	~	6.84115935185185	6.51168333333333	7.74595358910891
SAOUHSC_00289	NA	302336	302476	-1	6.57430625	6.3047	7.23994375	7.97088125	6.83336875	8.07649375	11.971075	12.30138125	7.6202625	7.28380625	8.10395625	8.43170625	8.00424375	8.16535	11.63845625	11.72766875	6.439503125	1.165909375	1.015428125	5.696725	1.01253125	0.662418749999998	0.629865625	-0.453165624999999	0.0187046209529157	0.0336106685521704	5.38355770519456e-07	0.0339949202880137	0.133371527525908	0.15086146420925	0.286171895535607	0.00281723187196784	0.0140122842457523	1.22067768322987e-07	0.0248479678895532	0.133887675939299	0.155820148290882	0.130712995902768	U	~	~	~	14.0057125	13.64888125	13.3587133928571
SAOUHSC_00290	pfoR	302466	303416	1	13.458475	13.470225	14.0564375	13.95769375	12.95061875	12.9888375	11.5966375	11.60704375	12.90285	12.8948	13.49593125	13.4439625	12.58483125	12.4103875	11.4623375	11.2235625	13.46435	0.542715624999999	-0.494621875	-1.862509375	-0.565525	-0.53711875	-0.47211875	-0.258890625	0.000136654188381038	0.000258013145335367	1.19652998506572e-08	0.000102548649842601	0.000146829229635139	0.000352611589864435	0.011740080983002	3.14697659507289e-05	0.000255884902262244	5.68161472577115e-09	0.000244241116456292	0.0010479430710754	0.00184559679481114	0.0104697241264392	~	~	~	~	6.02502712068966	5.87678985148515	6.15551557093426
SAOUHSC_00291	NA	303759	304877	1	7.1991375	7.51530625	6.90729375	6.8399625	8.03381875	7.91038125	8.16295625	8.2410625	7.07391875	7.17385	6.538825	6.53339375	7.543025	7.47136875	7.6907875	7.8152375	7.357221875	-0.483593750000001	0.614878124999999	0.844787499999999	-0.233337500000001	-0.33751875	-0.464903125	-0.448996875	0.00120872057720021	0.00025447239810905	2.71471642241195e-05	0.0459915413574332	0.00918197302049383	0.00153916350664156	0.00189842377353691	0.000226270543687715	0.000253127320738067	3.94768860932341e-06	0.0316281647539336	0.0206174949893089	0.00543682145244763	0.00254911380959755	~	~	~	~	6.31729765625	5.97961279276986	6.15105813356164
SAOUHSC_00292	psuG	304852	305775	1	7.48425625	7.7474625	7.16734375	7.0698375	7.75021875	7.6288125	7.61034375	6.79985	7.40963125	7.56529375	6.829075	6.57430625	7.55660625	7.659675	7.08003125	6.90729375	7.615859375	-0.497268749999999	0.0736562500000004	-0.4107625	-0.128396874999999	-0.4169	-0.0813750000000005	-0.211434375	0.0667906464849514	0.761503818996148	0.117968042722995	0.598986974556363	0.113357255577681	0.737557588548764	0.393629595713332	0.00926715666432717	0.196579209182133	0.0106913863262182	0.229341976666	0.120295155278409	0.434820513024163	0.166847108737516	~	~	~	~	5.93336780063291	6.29751701923077	6.22774449708455
SAOUHSC_00293	NA	305786	307006	1	7.57764375	7.77315	7.6699	7.51894375	7.5817125	7.6576375	7.75813125	6.932375	7.482084375	7.63615625	7.348125	7.36396875	7.69731875	7.76660625	6.94250625	6.79985	7.675396875	-0.0809749999999998	-0.0557218749999999	-0.33014375	-0.1162765625	-0.238375	0.1122875	-0.474075	0.72627294597894	0.809230358912743	0.177534228446517	0.616659976964916	0.316888487046499	0.628611507156769	0.0665073027825532	0.0840234365352446	0.206357220093301	0.0158365686896303	0.234192717997051	0.240936238630727	0.396028516107381	0.0415740114228539	~	~	~	~	5.89578721501129	6.08837949438202	5.83397764310748
SAOUHSC_00294	NA	307111	308643	-1	7.3720625	7.652775	7.81855	7.7474625	7.055325	7.131809375	7.714278125	6.8846	7.7906875	7.960275	8.0995	7.97965	7.856975	8.0135	7.49154375	7.319825	7.51241875	0.270587499999997	-0.418851562500003	-0.212979687500003	0.363062499999997	0.256568750000001	0.841670312500001	0.1062453125	0.280664031024633	0.111086660395243	0.389095784710339	0.159177791792831	0.304551965704634	0.00699484723472669	0.661701044647566	0.0351346390046672	0.0389479928925308	0.0335146519663987	0.0837687327867347	0.235060243621094	0.0168234493044337	0.245128281971233	~	~	~	~	6.45196764705882	6.72645967420213	6.76892609375
SAOUHSC_00295	nanA	308683	309564	-1	6.58601875	6.89860625	6.94250625	6.90729375	6.768825	6.5555375	7.8231	7.642725	7.5025125	7.77315	7.48425625	7.24429375	7.96340625	8.18225625	7.6202625	7.4984125	6.7423125	0.1825875	-0.0801312500000001	0.9906	0.89551875	0.439374999999999	1.41065	-0.173575	0.264540005939851	0.612788055394549	0.000186263268780556	0.000368106613001604	0.0202867778891224	1.49097156733657e-05	0.287037647210994	0.0332672132888355	0.164504201152702	2.31344241407499e-05	0.000669113382500109	0.037063262952566	0.000179807699833313	0.131017066862801	~	~	U	~	6.14161045854271	6.57388545081967	6.95183182003257
SAOUHSC_00296	NA	309722	310582	1	7.65580625	7.7906875	8.48843125	8.3828	8.49435625	8.310875	8.7551375	8.07986875	8.17645	8.33395625	8.0135	7.956375	8.84661875	8.8130625	8.5993875	8.4149375	7.72324687500001	0.712368749999995	0.679368749999996	0.694256249999995	0.531956249999996	-0.450678125	0.427225000000001	0.0896593750000007	0.00575140093070804	0.0073856387052344	0.00659427552921128	0.0236081071507822	0.0457754175300353	0.0554594551064012	0.650891134620488	0.000948180297352009	0.00389218684611578	0.000672786944504044	0.0186501843974135	0.0648846546125625	0.0788864018653985	0.242227523181455	~	~	~	~	5.92459319977427	6.30023490384615	6.61203038366337
SAOUHSC_00297	NA	310860	311660	-1	9.81704375	9.77040625	10.84345625	10.7751	10.65353125	10.6115125	8.79679375	8.55940625	9.86506875	9.91455	10.2514375	10.31534375	10.51600625	10.50445	8.58526875	8.575775	9.793725	1.015553125	0.838796875	-1.115625	0.0960843750000008	-0.525887500000001	-0.12229375	-0.0975781249999991	3.53406567070948e-07	1.54290568689914e-06	1.70130815830117e-07	0.189172064706338	4.98180167130698e-05	0.105187460638258	0.183104820247551	2.12297434281448e-07	4.86834270496658e-06	4.72436676521638e-08	0.0954819119050469	0.000501101510449328	0.122017565597589	0.0920873153172636	~	~	~	~	8.52154484126984	8.8084988869863	8.78462750880282
SAOUHSC_00298	nanE	311800	312468	1	9.72434375	9.8194375	9.8734375	9.65420625	10.10949375	10.090175	9.3856375	8.755990625	9.8136375	9.73426875	9.63330625	9.8194375	10.0639875	10.0761125	9.19630625	8.9862	9.771890625	-0.00806874999999868	0.327943750000002	-0.701076562499999	0.00206250000000187	-0.0374499999999997	-0.0297843750000002	0.0204390625000002	0.966017964492792	0.111839993876465	0.00509612754522629	0.991310713903123	0.843440676106894	0.875131880101434	0.914088103564067	0.108743682444752	0.0391724270773161	0.00052592588179963	0.327426508881626	0.447078213301789	0.477220879221686	0.309393478470794	~	~	~	~	6.02525794827586	6.23855854166667	7.06584375
SAOUHSC_00299	NA	312595	313908	-1	7.0162625	7.15335625	7.96340625	7.8371875	6.91653125	6.81474375	10.4985	9.8324	8.68786875	8.625346875	8.774375	9.0040125	8.2378625	8.34785	10.2599125	10.10324375	7.08480937500001	0.815487499999997	-0.219171875000003	3.080640625	1.5717984375	0.988896874999999	1.42721875	0.0161281250000003	0.0027037143748677	0.283705233551777	2.16893147919651e-07	3.52502079985545e-05	0.000837882102929608	7.04132773257086e-05	0.934689786349295	0.000471952491896074	0.0863527273585926	5.78136271291641e-08	0.000107392973604795	0.00371230049923673	0.000561967204713567	0.314175798120741	U	~	U	~	6.02312279310345	6.51907211538462	6.53453717105263
new_314263_314325_1	S92	314263	314325	1	13.00498125	12.71986875	11.24525	11.199425	11.63598125	11.0378625	14.2758625	13.97166875	14.194925	14.251	13.95769375	13.4913375	13.12906875	12.91773125	14.51268125	14.60075625	12.862425	-1.6400875	-1.525503125	1.261340625	1.3605375	2.502178125	1.686478125	0.432953124999999	8.35582069837294e-05	0.000138701461936971	0.000500043865813948	0.000302845083563569	3.76203096445542e-06	6.85814378933528e-05	0.0899783719176539	2.04061896931622e-05	0.000157737159535765	5.82652308121324e-05	0.000572755592230663	8.39250365411667e-05	0.000551529649388397	0.0529247434977897	U	U	U	~	7.86017732142857	6.79484797535211	6.93547842261905
SAOUHSC_00300	geh	314326	316398	1	12.2619875	12.236759375	11.19343125	11.10024375	10.64923125	10.4108875	13.714625	13.44754375	13.88343125	13.92055	13.49009375	13.4255875	12.213728125	12.03331875	13.92055	13.961025	12.2493734375	-1.1025359375	-1.7193140625	1.3317109375	1.6526171875	2.311003125	1.5934640625	0.359703125	5.98763334775344e-06	1.9834697989518e-07	1.42863780318126e-06	2.69864381475902e-07	1.95126991436088e-08	3.58156726500221e-07	0.0091128557317583	2.13848479748996e-06	1.1292630925022e-06	2.85160688840517e-07	2.53007008505756e-06	3.49719631781168e-06	1.37269375840603e-05	0.0085765881620739	U	U	U	~	7.56589166666667	7.26288125	7.79852899590164
new_316416_316527_1	S93	316416	316527	1	11.1038	11.3067875	10.25676875	9.74436875	9.69254375	10.06743125	12.91773125	12.7129875	12.87920625	12.9600875	12.3852	12.3319375	11.29604375	11.06609375	12.576075	12.81044375	11.20529375	-1.204725	-1.32530625	1.610065625	1.714353125	2.358	1.30108125	-0.122100000000001	0.000258410703105364	0.000134422732948602	3.37388927505863e-05	2.13529290330623e-05	1.95959562522931e-06	0.000152740181400602	0.547046489492787	5.59008539311918e-05	0.000154105091716859	4.80579176940594e-06	7.37308207648307e-05	5.40808508338495e-05	0.00101335422498565	0.213225972963863	U	U	U	~	8.00308555743243	7.87416298076923	8.38824940693431
new_316533_316639_-1	S94	316533	316639	-1	10.94010625	10.991525	11.074525	11.0554125	11.392025	11.59554375	11.4847125	10.96541875	11.20296875	11.377103125	11.13506875	11.0840875	11.757925	11.90811875	11.1772	11.20296875	10.965815625	0.0991531250000039	0.527968750000004	0.259250000000004	0.324220312500004	0.0446093749999992	0.339237499999999	-0.0349812499999995	0.532794588956385	0.00843307316302327	0.126731587638317	0.0656526701690228	0.7767907060018	0.0562889412276869	0.823893048068416	0.0631957149298188	0.0043540745761524	0.011455295108618	0.0418879872089252	0.426828759415202	0.0797116775514912	0.287646372606094	~	~	~	~	7.76065446428571	7.85198528846154	7.15694309375
SAOUHSC_00301	NA	316640	317467	-1	10.8649875	10.9057125	10.7293125	10.63548125	11.1868875	11.28070625	10.70229375	10.2117875	11.252	11.29056875	10.9211875	11.04364375	11.5553875	11.526903125	10.65639375	10.88064375	10.88535	-0.202953124999998	0.348446875000001	-0.428309374999999	0.385934375000002	0.300018749999999	0.307348437500001	0.311478125000001	0.193750851002673	0.0408359087476627	0.0172289977599096	0.0271676332470743	0.0692382981482907	0.0639307121947405	0.0611186851124393	0.0248676438902294	0.0165504160608617	0.00168779135890527	0.0208598478229164	0.0864814032633169	0.0871019979335113	0.0389153582552218	~	~	~	~	8.02020340909091	8.07794017857143	7.64678949468085
SAOUHSC_00302	NA	317540	318739	-1	9.7888	9.89605625	9.49933125	9.32375	10.36095625	10.243575	9.2483	8.0421125	10.53030625	10.636225	9.8465375	9.91616875	10.810775	10.94271875	8.92304375	9.01755625	9.842428125	-0.430887500000003	0.459837499999996	-1.197221875	0.740837499999996	0.4698125	0.57448125	0.325093749999999	0.204075398008657	0.178242836591135	0.0049310408077865	0.044712344318808	0.170037538639714	0.102460434536605	0.327290583934891	0.0261139781009359	0.0583161830814271	0.000509542588059413	0.0309262797330547	0.15875168904235	0.119885822268893	0.144931256437815	~	~	~	~	8.01841068181818	7.94167758838384	7.71383802083333
SAOUHSC_00303	NA	318835	318927	1	8.9419375	8.91025625	8.25773125	8.07649375	9.1122	8.95425	9.082134375	9.49175625	10.810775	11.02911875	9.45653125	9.25635	9.81704375	9.83658125	8.3431125	8.4727875	8.92609687500001	-0.758984375000004	0.107128124999996	0.360848437499996	1.99385	1.189328125	0.7935875	-0.878995312499999	0.000752867792040422	0.478032348107217	0.0365520995370181	7.13530669403887e-07	3.45947785900624e-05	0.000564989694606112	0.000287446314760375	0.000146972674574611	0.13347025278265	0.00345727695762128	5.25416658915328e-06	0.000407118510613978	0.00261232697327307	0.000613495349535953	U	U	~	~	7.71521581632653	6.78388328488372	7.39820384615385
new_318955_319040_1	S95	318955	319040	1	12.03995	12.4625875	9.2152125	9.1255875	11.38318125	10.968675	10.798575	10.23603125	11.61401875	11.547975	9.34391875	9.48310625	11.54268125	11.51598125	11.10024375	10.73381875	12.25126875	-3.08086875	-1.075340625	-1.733965625	-0.670271874999999	0.243112500000001	0.353403124999999	0.399728125000001	8.71067599952077e-07	0.00151963977661789	6.32594842161813e-05	0.0188117681508752	0.317931548368336	0.160152905854244	0.118017563241968	4.32505407745027e-07	0.00105974720726867	8.57805655342076e-06	0.0155472131886665	0.241425036665664	0.162422930126761	0.0653698939773302	~	~	~	~	7.09522403846154	6.6235578125	7.20339
SAOUHSC_00304	NA	319041	320042	1	11.753225	11.772025	8.8987125	8.58645	10.54758125	10.3638625	10.3882125	10.30704375	11.43775	11.73491875	9.638625	9.54785	10.69788125	10.7532875	10.332325	10.05703125	11.762625	-3.02004375	-1.306903125	-1.414996875	-0.176290624999997	0.850656250000001	0.2698625	-0.15295	2.24660536179771e-08	1.41551691746701e-05	7.83942223270551e-06	0.243454211387171	0.000297226763104096	0.0900585105384762	0.306423543478726	2.72900471341381e-08	2.62239328696081e-05	1.29280552157564e-06	0.116233979835098	0.00175274982656734	0.110013642379747	0.137716524159565	~	~	~	~	6.58729851190476	6.06864185393258	6.76829477459016
new_320043_320135_1	S96	320043	320135	1	12.36656875	12.16015	9.1801	9.18355	11.2221	11.0590375	11.93974375	12.1236375	12.07639375	12.521065625	10.09213125	9.9392	11.45490625	11.318075	11.090425	10.92856875	12.263359375	-3.081534375	-1.122790625	-0.23166875	0.0353703124999998	0.833840625	0.245921875000001	-1.02219375	3.63858093446506e-08	7.67265439443301e-05	0.165678434805107	0.821696875304373	0.000580405754911489	0.144061581671778	0.000148003988479086	3.79248259387409e-08	9.9571428736534e-05	0.0148241307983088	0.287510823400675	0.00284678958615914	0.151085669945671	0.000387701306809335	~	~	~	D	7.9431309375	7.34803524746193	6.42215540338645
SAOUHSC_00305	NA	320136	320408	1	11.99516875	12.021675	9.1234375	9.019925	10.97175	10.8590125	11.150175	11.1301625	11.9280125	11.9636875	9.8720875	9.77919375	11.0813875	10.9995875	11.047125	10.82788125	12.008421875	-2.93674062499999	-1.09304062499999	-0.868253124999992	-0.0625718749999924	0.753959375	0.12510625	-0.202665625000001	1.91861841969396e-10	4.65130305947522e-07	2.72213391217972e-06	0.426315732927543	7.88934300277248e-06	0.132334292178468	0.0264742577526523	1.57795056937739e-09	2.01130205694943e-06	5.00039029699704e-07	0.178441455635744	0.000146337575483221	0.142572344325057	0.0201079753118036	~	~	~	~	7.46931537162162	6.73749500473485	6.50217518939394
SAOUHSC_00306	NA	320409	321209	1	11.588371875	11.71569375	8.59613125	8.30191875	10.69960625	10.613875	10.4154875	10.2348625	11.5024125	11.66686875	9.04250625	9.1595875	10.6966875	10.741725	10.08674375	10.0179125	11.6520328125	-3.2030078125	-0.995292187500001	-1.3268578125	-0.0673921875000014	0.652021875000001	0.0624656249999998	-0.272846875	1.95567464457803e-09	1.67150802192955e-05	1.92877456781753e-06	0.553757835201579	0.000330999910630619	0.582502930925713	0.0368238428491619	5.88014501141626e-09	2.98482466889622e-05	3.70743061753114e-07	0.216563264839854	0.00188048718378167	0.377959071473269	0.0262854288871336	~	~	~	~	6.7339393442623	6.27502890625	6.81690421511628
SAOUHSC_00307	NA	321199	322143	1	11.6937375	11.7816125	8.71050625	8.4774125	10.93590625	10.938775	10.5377125	10.276625	11.63743125	11.8819625	9.42560625	9.2460375	11.0454375	11.11113125	10.36095625	9.9743875	11.737675	-3.14371562499999	-0.800334374999996	-1.33050625	0.0220218750000045	0.7418625	0.14094375	-0.239496874999999	3.34636327973223e-08	0.000801942038839051	2.41828896804527e-05	0.889328768163564	0.00128937370072681	0.384774755256651	0.15685194032037	3.58731430249177e-08	0.000633395934247229	3.55947152885994e-06	0.303981627770263	0.00497029002030038	0.29044344411266	0.0813273514449641	~	~	~	~	6.7605912037037	6.28346953125	6.91342745
SAOUHSC_00308	NA	322121	323143	1	11.8316875	11.829225	8.92304375	8.7495	11.2266625	11.0564	10.68495625	10.41355625	11.74466875	11.8305125	9.31986875	9.469275	11.24173125	11.3975625	10.3254	10.30235625	11.83045625	-2.994184375	-0.688924999999998	-1.2812	-0.0428656249999984	0.5583	0.178115624999999	-0.235378124999998	3.1347054177668e-09	0.000216443627768626	2.37114966992808e-06	0.702306708327571	0.000863203247690359	0.138310039637129	0.0612787585999079	7.76792022230244e-09	0.000223603739348848	4.42408251270606e-07	0.256801123115756	0.00378881314041086	0.146965903369056	0.0389903516277629	~	~	~	~	7.00666097560976	6.48864769021739	6.41286855079681
new_323144_323301_1	S97	323144	323301	1	12.13045	12.10130625	9.30979375	9.26810625	11.8011625	11.538575	11.2652875	10.6436875	12.03224375	12.25561875	9.67774375	9.81143125	11.92114375	11.94535625	10.99506875	10.8627875	12.115878125	-2.826928125	-0.446009374999999	-1.161390625	0.0280531250000002	0.4556375	0.26338125	-0.0255593750000004	3.24779289639688e-07	0.0418947552107342	0.000232836442584251	0.882820322529297	0.0386174544871231	0.190955509749124	0.893158471413745	1.99502577570346e-07	0.0169111882668427	2.8424171138968e-05	0.302429776089851	0.058016392859887	0.183159079620895	0.304466247694614	~	~	~	~	7.11646813423645	6.42574791666667	7.06019978448276
new_323303_323457_1	S98	323303	323457	1	11.8500375	11.94535625	12.30924375	12.2582125	11.712725	11.6333875	14.69906875	14.7887125	12.02725625	12.011275	12.7411125	12.19584375	11.682275	11.78671875	14.22988125	14.05015625	11.897696875	0.386031249999999	-0.224640625000001	2.84619375	0.12156875	0.18475	0.0614406250000005	-0.603871875	0.0341978845936913	0.176193373407276	6.62745610873978e-08	0.445225003039491	0.257137726228959	0.695535093282052	0.00401482062527149	0.0049580980502494	0.0577470234505343	2.1751047799843e-08	0.184272063447537	0.210719152642094	0.420463072044978	0.00453452776526153	~	~	~	~	7.17122355769231	6.66673252762431	6.73385294871795
SAOUHSC_00309	NA	323458	324483	1	11.7117125	11.8522875	12.48085625	12.4293875	11.42415	11.55725	14.58104375	14.6587	11.803821875	11.765525	12.5489125	12.59485	11.62765625	11.4984125	14.05334375	13.917725	11.782	0.673121874999998	-0.291300000000002	2.837871875	0.00267343749999899	0.116759375	0.0723343750000005	-0.634337499999999	1.52113768088275e-05	0.00394640488041271	2.06431474896105e-10	0.971611057714993	0.147484848520454	0.349601093800793	2.35262637977372e-05	4.67444146250012e-06	0.0023163107563991	3.63030756797547e-10	0.323021594210265	0.143426287026517	0.273379985239557	0.000109488794221414	~	~	~	~	6.72843483606557	6.66677575966851	6.87398958333333
SAOUHSC_00310	ulaA	324576	325922	-1	8.46998125	8.5654375	7.960275	7.8028	8.7884125	8.60823125	11.199425	10.8346875	8.52159375	8.52954375	7.7906875	7.78708125	8.4836875	8.610375	10.55961875	10.28780625	8.51770937500001	-0.636171875000001	0.180612499999998	2.499346875	0.0078593749999979	-0.0926531250000009	-0.151290625	-0.59334375	0.00148269094223014	0.216154804297076	7.25119796153511e-08	0.95483405369415	0.510365982068063	0.293250686433488	0.00225133905528633	0.000272164858078774	0.0684982833541012	2.33929869732487e-08	0.319224446708493	0.328529269479467	0.243338318766387	0.00291622228359478	~	~	~	~	8.03821471518987	8.07331526162791	8.29497093373494
SAOUHSC_00311	NA	325937	326221	-1	8.51408125	8.485825	7.82725	7.84115625	8.8269875	8.7726375	11.165303125	10.9057125	8.55138125	8.63376875	8.1116625	7.86915625	8.610375	8.6615125	10.38100625	10.459515625	8.499953125	-0.665750000000002	0.299859374999998	2.5355546875	0.0926218749999972	0.15620625	-0.163868750000001	-0.615246874999999	0.000115332402683343	0.0137593192484097	4.32989761874816e-09	0.360183982762723	0.140292787886601	0.124277822994493	0.000198914519848353	2.71254268541485e-05	0.00656919238228812	2.65145327152922e-09	0.157103089151271	0.138500999877326	0.13645911190188	0.000478041113785273	~	~	~	~	7.92833333333333	7.84678444767442	8.19948216666667
SAOUHSC_00312	NA	326223	326666	-1	7.83134375	7.97965	7.3314	7.3314	8.0205125	8.08665	10.420925	9.6271625	8.05229375	8.1381625	7.15335625	7.12893125	7.97965	8.14675625	9.63178125	9.3489625	7.905496875	-0.574096874999999	0.148084375000001	2.118546875	0.189731250000001	-0.19025625	0.00962187500000022	-0.533671875000001	0.0309825771832929	0.519294360670725	1.11292852906276e-05	0.412958625667889	0.411722454881728	0.96614123345833	0.0412625008260762	0.00452135683154027	0.143117112204699	1.77122428812445e-06	0.174242709676739	0.285104519202786	0.501938948291014	0.0287992204664179	~	~	~	~	7.21994017857143	7.45785416666667	7.63338487903226
SAOUHSC_00313	NA	326671	328626	-1	7.3866	7.5964125	7.055325	6.89860625	7.755175	7.7411125	9.863525	9.10531875	7.89139375	7.98694375	6.87215625	6.8399625	7.8371875	8.07294375	9.2460375	9.0445125	7.49150625	-0.514540625	0.256637500000001	1.992915625	0.447662500000001	-0.12090625	0.206921875	-0.339146875	0.0447871824021866	0.269894005588103	1.57014549225229e-05	0.0724941714988212	0.591828739934821	0.367197582063036	0.155880590290088	0.00637724897230859	0.0827883766546587	2.42243723220333e-06	0.0452699092413604	0.361985865885748	0.28206418141432	0.0809471311699825	~	~	~	~	8.03983591772152	8.20679264705882	7.27402552966102
SAOUHSC_00314	mepR	328838	329257	1	11.0405375	10.97504375	11.77464375	12.225325	12.10623125	12.25561875	9.935175	9.22156875	11.78951875	11.692475	12.05435	12.13045	12.2495875	12.54455625	9.76359375	9.2837	11.007790625	0.992193749999998	1.173134375	-1.42941875	0.733206249999998	0.0924156249999996	0.216146875	-0.0547249999999996	0.00498855717325086	0.00191591808881696	0.000557947151972383	0.0220370590971934	0.730238053360147	0.427811918792188	0.837805528592782	0.000832599604382564	0.00128244274999178	6.4561471262637e-05	0.0176433061256412	0.411782376200259	0.309894846131042	0.291089744197096	~	~	~	~	6.15055581030151	6.20169103558394	6.61388756188119
new_329258_329363_1	S99	329258	329363	1	9.1255875	8.99951875	7.2179875	7.29830625	10.7751	10.9508	7.22891875	7.18085625	9.73426875	9.321125	6.89860625	7.30211875	10.61545	11.082125	6.712525	6.829075	9.062553125	-1.80440625	1.800396875	-1.857665625	0.46514375	-0.157784375	-0.0141624999999985	-0.4340875	1.62319837678716e-05	1.6500342379384e-05	1.30925068597403e-05	0.0458033696427788	0.446111295165391	0.944429469394679	0.0585861365143429	4.94077928680086e-06	2.95542381195727e-05	2.05581337895938e-06	0.0315254232003829	0.300597413719217	0.496256773231884	0.0377149398838885	~	~	~	~	6.19255691539924	5.75450850880551	6.43591411152797
SAOUHSC_00315	mepA	329364	330719	1	9.4855625	9.56964375	7.52834375	7.56138125	10.25074375	10.4220625	6.89133125	6.67613125	9.70351875	9.4352	7.07391875	7.18085625	9.98611875	10.32336875	6.58601875	6.64244375	9.527603125	-1.982740625	0.808800000000002	-2.743871875	0.0417562500000026	-0.417475	-0.181659375	-0.1695	4.10603142271536e-07	0.000299586370850836	3.2428755957097e-08	0.762050102568954	0.013961384951671	0.209978031056035	0.239149678858864	2.36241576583266e-07	0.000287113818104826	1.20918147520524e-08	0.272323977780995	0.0281439464821032	0.19487793099876	0.113773523678218	~	~	~	~	5.99450618902439	5.90830613132911	6.5226234375
SAOUHSC_00316	NA	330823	331263	1	9.93319375	10.02488125	8.91025625	8.8552375	9.8978625	10.16239375	7.43715625	7.672575	9.91455	9.67774375	8.83586875	8.79679375	9.574275	9.79655	6.78336875	6.78336875	9.9790375	-1.096290625	0.0510906250000013	-2.424171875	-0.182890624999999	-0.0664156250000001	-0.344715625	-0.771496874999999	2.04448028806136e-05	0.689854099868373	4.70499379767825e-08	0.176755792140331	0.605222504756162	0.0234739544335051	0.000245865683617777	5.98872088015598e-06	0.18143902970601	1.63314949546783e-08	0.0906669978052333	0.367170107295148	0.0419482399735041	0.000552349012124033	~	~	~	~	6.34076589226974	6.07566151685393	6.0074358386076
SAOUHSC_00317	glpT	331346	332704	-1	9.42560625	9.4889375	9.11525	9.2195375	9.3839875	9.463103125	9.2837	8.67961875	9.64109375	9.65420625	8.85720625	8.98003125	9.661225	9.7062125	8.251925	8.52159375	9.45727187499999	-0.289878124999996	-0.0337265624999963	-0.475612499999997	0.190378125000003	-0.248774999999999	0.2601734375	-0.5949	0.131365860859242	0.849857680353421	0.0247786396593964	0.301819081966148	0.187217850881965	0.16990782688402	0.00870980272627225	0.0173860403899601	0.21449516145489	0.0023888480016365	0.1372428077605	0.170071650256323	0.169242618567955	0.00827964383582683	~	~	~	~	6.88417602040816	7.22731420454546	6.59292946428571
SAOUHSC_00318	NA	333012	333938	1	9.14909375	9.26265625	11.047125	11.06464375	9.38716875	9.3489625	12.99541875	12.9931375	9.1171625	9.14145	10.961525	11.0503875	9.0647125	9.22725	12.61895	12.55514375	9.205875	1.850009375	0.162190625	3.788403125	-0.0765687500000022	-0.0499281250000001	-0.222084375000001	-0.40723125	1.00285367876821e-09	0.0231596807075573	3.31334031922329e-12	0.222601879514034	0.413638360283354	0.00497926230196366	0.000108998058167496	4.02994370582162e-09	0.0102440419084667	2.67335729396235e-11	0.108261998460937	0.285986182781589	0.0131586502597922	0.00031184991053369	~	~	~	~	7.161965625	7.25893695866142	7.4217
SAOUHSC_00319	NA	333952	335013	1	9.2745	9.40255625	11.041221875	11.0625625	9.46425	9.439575	13.1106875	13.05495625	9.198375	9.198375	10.9574125	10.93344375	9.15036875	9.2413625	12.5568875	12.47625625	9.338528125	1.7133640625	0.113384374999996	3.74429375	-0.140153125000003	-0.1064640625	-0.256046875	-0.566249999999999	3.74940185028505e-10	0.043660123012516	7.33391315260921e-13	0.0182074850188982	0.0548388029387996	0.000643234893255331	2.21295460505123e-06	2.48462866527311e-09	0.0175062709075416	1.51773986425659e-11	0.0151540906917877	0.0735231077967209	0.00287354508849954	2.6944339922994e-05	~	~	~	~	5.8126137125535	5.66448198529412	6.61266454207921
SAOUHSC_00320	NA	335027	335593	1	9.0647125	9.1003125	10.6436875	10.675075	9.16505	9.30979375	12.91435	12.9471625	8.84089375	8.79679375	10.5975625	10.4605875	8.9262625	8.91518125	12.42078125	12.191425	9.08251250000001	1.57686875	0.154909374999996	3.84824375	-0.263668750000005	-0.13030625	-0.3167	-0.624653125	3.79991281476379e-08	0.0827594945779197	3.20121476156717e-11	0.00972827890024598	0.133986909126983	0.00367113091745618	4.39364711931852e-05	3.90095645867388e-08	0.0302215170146924	1.0993261848367e-10	0.00916247536406342	0.134303557954229	0.0104159284282518	0.000166807244971247	~	~	~	~	5.89986750846501	5.94733010437882	6.65679074292453
SAOUHSC_00322	NA	335653	336648	-1	10.1695125	10.23734375	9.08746875	9.05425625	10.5208625	10.62525	10.04784375	9.7216625	10.23065625	10.13055	8.8864375	9.00980625	10.253153125	10.23941875	9.6733	9.80724375	10.203428125	-1.132565625	0.369628124999996	-0.318675000000003	-0.022825000000004	-0.122740625	-0.326770312499999	-0.144481250000001	3.85653686965412e-06	0.00673484826242748	0.0141175751484713	0.828491879828987	0.2631132030018	0.0125259277854054	0.194255391168756	1.49478696865287e-06	0.00359799311923014	0.00139392130914648	0.289200794380554	0.213951051961108	0.0260781819052824	0.0965961185934912	~	~	~	~	7.10107600446429	7.18838511125654	8.2222044237013
SAOUHSC_00323	NA	336647	337054	1	7.8371875	7.52834375	7.78708125	7.71269375	7.93736875	8.11555625	9.71798125	10.18889375	7.659675	7.14759375	7.62581875	7.7411125	7.61373125	7.62316875	9.9682	9.8324	7.682765625	0.0671218749999983	0.343696874999999	2.270671875	-0.279131250000001	-0.0664218749999999	-0.4080125	-0.0531375	0.747396452416014	0.126167186740751	3.43306758520317e-06	0.203006535020619	0.749925303333696	0.0772536983346781	0.798494130501332	0.0862564477802732	0.0434609049428904	6.13588100055451e-07	0.100874059423183	0.418240874576011	0.0991532729369698	0.281273030758949	~	~	~	~	6.45785589788732	6.42760568181818	6.69710408057851
SAOUHSC_00324	NA	337067	337612	1	9.245034375	8.99653125	12.02975625	11.95109375	9.3489625	9.25635	10.35698125	10.54581875	8.61409375	8.7221125	11.98794375	11.91671875	8.575775	8.49435625	10.03065	9.7888	9.1207828125	2.8696421875	0.1818734375	1.3306171875	-0.452679687500001	-0.0380937500000005	-0.767590625	-0.541675	5.05085320981076e-09	0.137236738431051	2.03437527807925e-06	0.00338781043126138	0.738328066055149	0.000116046484009743	0.0011658713454094	1.04886032908759e-08	0.0467207849524449	3.88023650251324e-07	0.00388457913401316	0.414453621659893	0.000815037804296899	0.0017528344926483	~	~	~	~	5.97580071202532	5.69574845903522	6.36264151785714
SAOUHSC_00325	NA	337880	338734	1	8.10395625	8.232775	9.7888	9.67624375	8.65651875	8.4464625	8.89263125	8.80665625	7.68316875	7.8754875	9.5858875	9.5239625	8.18625625	8.1136125	8.234525	7.93736875	8.16836562499999	1.56415625	0.383125000000004	0.681278125000003	-0.389037499999996	-0.177596875	-0.40155625	-0.763696874999999	8.7575937433561e-07	0.0107990866448238	0.000372229228199753	0.0100104178814314	0.164199000013796	0.00853464328877261	0.000171988279701176	4.34333320939469e-07	0.00534509285365652	4.41549509188201e-05	0.00937216760475925	0.154888641605133	0.0194613143109891	0.000432204375670311	~	~	~	~	5.91348327031603	5.6260300245098	6.21970358965015
SAOUHSC_00326	NA	338731	339960	1	8.579025	8.650575	9.87815625	9.753925	9.0146875	8.89263125	8.974075	8.57321875	8.173	8.2276375	9.6802625	9.661225	8.43691875	8.40416875	7.89139375	7.83455625	8.6148	1.201240625	0.338859375000001	0.158846875000002	-0.414481249999998	-0.145296875	-0.533115624999999	-0.910671874999999	5.31698481831993e-06	0.0170052889978681	0.196924030273228	0.00628563346889577	0.233934349591614	0.00149478798553807	4.10387838692816e-05	1.94583672332839e-06	0.00786897400292221	0.0174879425989036	0.00641077422096521	0.198059218398043	0.00531788064070708	0.000159151328285042	~	~	~	~	5.89583156602709	5.46041795092447	6.66001391509434
SAOUHSC_00327	NA	339971	341653	1	8.5282375	8.609303125	9.32375	9.37545625	8.7341	8.834075	8.30191875	7.76339375	8.03381875	8.11555625	8.9914625	9.10531875	8.232775	8.15266875	7.16469375	6.9242875	8.5687703125	0.780832812499999	0.2153171875	-0.536114062499999	-0.494082812499999	-0.301212499999999	-0.591365625	-0.988165625	0.00107741750518212	0.206801456875661	0.0090841041780063	0.0135547261653243	0.0908814976050236	0.00544399043544747	0.000231717970280369	0.000204065985000563	0.0660442842954349	0.000913520314755248	0.0119853048072549	0.103731102918851	0.0140664238930508	0.000530108704185378	~	~	~	~	5.91953718397291	6.19061916058394	7.44733237179487
new_341650_341745_-1	S100	341650	341745	-1	11.6188875	11.8129125	12.598375	12.56619375	12.64725625	12.81756875	7.926775	7.4650375	12.35095625	12.16015	12.98378125	12.55360625	12.9295375	13.00818125	8.14381875	8.0702625	11.7159	0.866384374999999	1.0165125	-4.01999375	0.539653124999998	0.186409374999999	0.236446875	0.411134374999999	0.00129787740416658	0.000469458802104073	1.65166951318878e-08	0.0167867492035751	0.328708863151817	0.223582599191619	0.0509485902580717	0.000241211764246069	0.00041457000822922	7.23591597909344e-09	0.014218279641071	0.246405375182111	0.202903140519102	0.0339600820774046	~	~	~	~	6.75360671296296	6.82002215909091	6.55687971428571
SAOUHSC_00328	tatC	341746	342402	-1	11.8101	12.00780625	12.5489125	12.42485625	12.7129875	12.70110625	8.8013125	7.97576875	12.563225	12.28156875	12.66704375	12.81976875	12.826665625	13.09568125	8.71960625	8.76739375	11.908953125	0.577931249999997	0.798093749999998	-3.5204125	0.513443749999998	0.256521875	0.2541265625	0.354959375	0.0419307335461112	0.0102282182172577	4.4272052512882e-07	0.063887432545782	0.314315279088493	0.318568611475131	0.175693977390369	0.00599871236479486	0.00510814058448842	1.03530278763804e-07	0.041000916051835	0.239725100073143	0.257278270227027	0.089045631231247	~	~	~	~	6.49789990458015	6.6505947873444	6.11676104200653
new_342403_342463_-1	S101	342403	342463	-1	11.34724375	11.4902375	12.50554375	12.066775	11.97914375	12.000325	8.17845	8.062475	11.6618	11.7381375	12.47104375	12.502325	12.274846875	12.28973125	8.32500625	8.16535	11.418740625	0.867418750000001	0.570993750000001	-3.298278125	0.281228125000002	0.200525	0.292554687499999	0.124715625	0.000136051008350546	0.00204336292127756	5.29256805624721e-09	0.0581931846290928	0.153922645856626	0.0506506534660434	0.356014105600538	3.13493597737973e-05	0.00135183366485384	3.06099506824193e-09	0.0380844842008037	0.147924236352252	0.0740751870365766	0.15465074090253	~	~	~	~	8.01735977272727	8.06329330357143	8.28805
SAOUHSC_00329	NA	342464	342688	-1	11.6305875	11.7392875	12.97720625	12.82365	12.6758125	12.61744375	9.04250625	8.27689375	12.15794375	12.09308125	12.90285	13.2286375	12.7956	12.9461875	8.61409375	8.55323125	11.6849375	1.215490625	0.961690624999998	-3.0252375	0.440574999999998	0.165315625	0.224265625000001	-0.0760375	0.000527912206169319	0.00226352580064532	7.07963261581782e-07	0.078149103720902	0.47037062762247	0.334087929985909	0.73646075463549	0.000106617378681121	0.00146797785356578	1.54924092434012e-07	0.047967512579954	0.311050637497274	0.265460534675285	0.265216898355178	~	~	~	~	6.98857171296296	6.82509666666667	6.68845875
new_342714_342787_-1	S102	342714	342787	-1	10.89603125	10.98123125	12.14856875	12.1951875	11.8510875	11.82158125	8.1597375	7.28859375	11.5553875	11.41570625	12.14445625	12.5472375	11.966225	12.20833125	8.0205125	8.16784375	10.93863125	1.233246875	0.897703124999999	-3.214465625	0.546915624999999	0.17396875	0.25094375	0.370012499999999	0.00125955994015153	0.00766483526735457	1.42289646146745e-06	0.0633543597581444	0.512550501136289	0.351884146720684	0.18309906224404	0.000234756952092247	0.00401610245878271	2.84143692626645e-07	0.0407309848409178	0.329472168094261	0.274524318692061	0.0920849605277187	~	~	~	~	7.11615751231527	7.06140336538462	6.42519205677291
SAOUHSC_00330	NA	342788	343177	-1	11.3302	11.35328125	12.89216875	12.8783625	12.529675	12.4293875	8.67961875	8.0205125	11.95735	11.9177125	12.7512875	13.0530875	12.66089375	12.8422125	8.173	8.39396875	11.341740625	1.54352500000001	1.13779062500001	-2.99167499999999	0.595790625000007	0.0169218750000006	0.272021875000001	-0.0665812499999996	5.03093036176312e-05	0.000413554998404422	3.47170211146717e-07	0.0163667336643223	0.933584694581751	0.204224613051482	0.743805710810562	1.29927139410054e-05	0.000374301321357436	8.48317551782894e-08	0.0139356994120525	0.472293190382782	0.191414446355767	0.267155339947412	~	~	~	~	7.36312189569536	7.4435625	6.5845724122276
new_343178_343239_-1	S103	343178	343239	-1	11.90943125	11.88565	13.28690625	13.18026875	13.2710125	13.00498125	9.2004375	8.69326875	12.34748125	12.48003125	13.60493125	12.82448125	13.367975	13.54269375	8.7884125	9.2413625	11.897540625	1.336046875	1.24045625	-2.9506875	0.516215625000002	-0.0188812500000001	0.3173375	0.0680343749999997	0.00123385513827442	0.00193661642082392	4.88593523615961e-06	0.0964362916557804	0.946776587676792	0.280399718409584	0.810239826773459	0.000230475446890602	0.00129382346097432	8.43692870004531e-07	0.0566375412230413	0.475791587209316	0.235965397128514	0.28423449094305	~	~	~	~	7.80400193965517	7.87318701923077	6.61280043316832
SAOUHSC_00331	NA	343418	343621	1	10.51600625	10.13938125	10.06743125	9.97774375	10.9472	10.909975	10.7273875	10.89190625	9.80724375	10.420925	9.77601875	9.15036875	11.094825	10.6101875	10.19529375	9.9293875	10.32769375	-0.30510625	0.600893749999999	0.481953125	-0.213609375000001	-0.55939375	-0.0760812499999996	-0.747306250000001	0.307152819947746	0.0639607908700916	0.123195953714575	0.467007402383281	0.0805440542511936	0.792522691026576	0.0282943720607888	0.0381798160544442	0.0242416151137673	0.0111468416513874	0.190829000188544	0.0956221226234066	0.452559865538697	0.0212466410853957	~	~	~	~	6.0358471637931	5.75685891079633	6.088805
SAOUHSC_00332	NA	343618	344331	1	10.91900625	10.86213125	10.1695125	10.2837875	11.15906875	11.0840875	11.5024125	11.5812875	10.431	10.45158125	10.05046875	10.427125	11.090425	11.12353125	10.847275	10.7736625	10.89056875	-0.663918750000003	0.231009374999997	0.651281249999997	-0.449278125000003	0.0121468750000008	-0.0145999999999996	-0.73138125	0.000229481030452419	0.0592986002673729	0.00026138303680775	0.00271591492591541	0.910890650344201	0.893013196851246	0.000117850280439785	5.03146744287779e-05	0.0227088915709177	3.16547774252496e-05	0.00324556969467584	0.466164362564496	0.482269228631341	0.00032852963999607	~	~	~	~	6.34189613486842	6.10592675	6.2166484375
SAOUHSC_00333	NA	344356	345198	1	11.2432125	11.28554375	10.431	10.534325	11.5850375	11.4700875	11.76626875	11.750425	10.8299625	10.829578125	10.47310625	10.589225	11.50735625	11.41798125	11.16796875	10.95245625	11.264378125	-0.781715625000001	0.263184374999999	0.493968749999998	-0.434607812500001	0.0485031250000008	-0.0648937499999996	-0.698134375	7.28344038884e-06	0.00887076517767642	0.000198363338070767	0.00046786337187728	0.54420978485352	0.421441944716126	1.68707113982503e-05	2.51071720500682e-06	0.00454259505092425	2.45028506682889e-05	0.00080838188375587	0.342845832548856	0.307115428524908	8.96982852450084e-05	~	~	~	~	6.81742355769231	6.41310625	6.19165551470588
SAOUHSC_00334	NA	345198	345827	1	11.49515625	11.43341875	10.94010625	11.24173125	11.6660375	11.57039375	12.3431375	12.37931875	11.1779875	11.06136875	10.77786875	11.0026375	11.60281875	11.47105625	11.81549375	11.620425	11.4642875	-0.373368750000002	0.153928124999999	0.896940624999998	-0.344609375000001	-0.200665624999999	-0.0812781249999998	-0.64326875	0.0135972116793191	0.230237927915582	6.50108572958584e-05	0.0196666313337294	0.128913112981532	0.512260054225281	0.000625439405230143	0.00209504745274844	0.0722518889039482	8.79582866817294e-06	0.0160965195026706	0.130971609825386	0.348254235027576	0.00108594827431266	~	~	~	~	6.99292010135135	6.52132692307692	6.41316337151394
SAOUHSC_00335	ltrA	346194	347327	-1	10.44245	10.5975625	10.45844375	10.4173125	10.3992125	10.57365625	8.9647375	8.543525	10.623328125	10.66120625	10.54758125	10.6115125	10.35028125	10.551675	8.60610625	8.8269875	10.52000625	-0.082128125	-0.0335718750000006	-1.765875	0.1222609375	0.14166875	-0.0354562499999993	-0.0375843749999999	0.582261662686747	0.82063145996646	1.74891559766311e-06	0.418310831956479	0.351745334794651	0.810785589434142	0.799709149737126	0.0685935976699141	0.208657912508576	3.40683737297771e-07	0.175933245728179	0.257445405637771	0.458210080293421	0.281580511290585	~	~	~	~	8.01757613636364	8.02314731012658	7.3664736328125
new_347617_347865_1	S104	347617	347865	1	12.9404375	12.95351875	9.6859	9.64518125	13.9911875	13.9112	12.6858875	12.61054375	13.4255875	13.2899125	9.43305	9.39754375	14.1351625	14.07793125	13.09085	13.13249375	12.946978125	-3.2814375	1.004215625	-0.298762500000004	0.410771874999996	-0.25024375	0.155353125	0.46345625	2.79871024202395e-12	3.41998064110994e-08	0.000294599679660169	3.16273547649317e-05	0.000934423840943587	0.0133214670958862	1.30507745429097e-05	2.04669855722362e-10	3.02471641712866e-07	3.54242633464715e-05	9.94053408425734e-05	0.00399656161180461	0.0273000922629184	7.58679764455115e-05	~	~	~	~	7.16244196428571	6.95857764830509	8.36813682432432
SAOUHSC_A00332	NA	347735	347893	-1	7.14146875	6.8469875	8.5813125	8.4629375	7.00636875	8.32500625	9.77919375	10.7273875	7.56888125	7.61034375	9.9243625	9.53936875	6.49615625	6.13333125	9.77601875	10.384075	6.994228125	1.527896875	0.671459374999998	3.2590625	0.595384374999999	1.209740625	-1.35094375	-0.173243750000001	0.0105495411039041	0.182746080923026	0.000103988282851214	0.231937829667695	0.0302629243133971	0.0188544313549489	0.71642279198339	0.00165512590352361	0.0595597941011115	1.35133944912798e-05	0.111843012046167	0.0492261614790052	0.0354182896293994	0.259876057966211	~	U	D	~	12.9404375	12.9962630122951	9.83621711956522
SAOUHSC_00336	thl	347866	349047	1	12.6447875	12.73680625	9.8310375	9.8310375	13.6174125	13.67026875	12.314	12.08939375	12.9016875	12.85421875	9.63178125	9.69775625	13.8084875	13.73163125	12.58079375	12.48085625	12.690796875	-2.859759375	0.953043750000002	-0.489099999999998	0.187156250000001	-0.16626875	0.12621875	0.329128125	1.88590128378685e-10	1.07252706040441e-06	0.00014627660991767	0.0326271998400461	0.0511154647938358	0.120078086715117	0.0019073520173188	1.56643933822703e-09	3.67149380867547e-06	1.85163985390157e-05	0.0240608365024811	0.0699611481803274	0.133178494182848	0.00255816171368381	~	~	~	~	6.81349132462687	6.48499933333333	9.06546833677686
new_348493_349053_-1	S105	348493	349053	-1	7.08003125	6.652675	9.93373125	9.22288125	7.7411125	7.3943125	10.38258125	10.432825	7.6576375	7.6940125	9.48310625	9.50434375	7.15875	6.90729375	10.70793125	11.0801875	6.866353125	2.711953125	0.701359374999997	3.54135	0.809471874999998	-0.084581250000001	-0.534690625	0.48635625	4.86246660030584e-06	0.0237198131632201	6.33982726886887e-07	0.0123321528032501	0.745565116590833	0.0664500333680711	0.0894927010287891	1.81095333239567e-06	0.0104544860569273	1.40853628828184e-07	0.0110897406975514	0.416822750828296	0.0894932324675537	0.0526994922596601	~	~	~	~	12.130853125	12.3830739864865	9.47049673913043
SAOUHSC_00337	NA	349130	349882	-1	10.42638125	10.551675	13.45214375	12.932575	10.598834375	10.71885	10.8649875	10.19161875	10.5417125	10.43538125	12.63808125	12.887425	10.61790625	10.6051625	11.399275	11.33260625	10.489028125	2.70333125	0.169814062499997	0.0392749999999976	-0.000481250000003424	-0.42960625	-0.0473078124999987	0.837637499999999	2.34733806891698e-06	0.477654464659881	0.867498029430385	0.998367379346693	0.0962458211169499	0.840794463230246	0.00627098054194502	9.84323066073242e-07	0.133381523838988	0.0714887733728145	0.328990492641883	0.107823156213107	0.467245236321184	0.00642180264660119	~	~	~	~	6.87259125	6.9178483490566	6.3314287735849
SAOUHSC_00338	metE	349925	352153	-1	9.54538125	9.6733	13.672325	12.9481375	8.56274375	8.51623125	8.2724125	7.71043125	8.90111875	9.210225	12.28825625	12.329725	8.87781875	8.903525	10.4017875	9.91115625	9.609340625	3.700890625	-1.069853125	-1.61791875	-0.553668749999999	-1.001240625	0.351184375	2.16505	8.55838201958314e-07	0.00447650799376713	0.000356043577394419	0.0775915713158828	0.00640199925883331	0.23517364828318	4.71939865298471e-05	4.26542833335119e-07	0.00256735433103916	4.23541098018622e-05	0.0477056523408436	0.0158882283585813	0.209706063151275	0.000175367419953579	~	D	~	U	7.24425719537815	7.39232149014778	6.88785418046358
SAOUHSC_00339	metH	352150	353991	-1	8.589275	8.60610625	13.988125	13.4459125	6.8846	6.79074375	6.99476875	6.20468125	7.8589	8.2199875	12.09585	11.96935	7.62581875	7.5964125	9.235371875	9.0963375	8.59769062500001	5.11932812499999	-1.76001875000001	-1.99796562500001	-0.558246875000006	-1.68441875	0.773443750000001	2.5661296875	4.81566335681124e-08	0.000147892687554515	6.0670301590801e-05	0.0652836006745305	0.00020000246268055	0.0182016739820777	9.76331430060663e-06	4.67361954505772e-08	0.000165900920937854	8.25431367099911e-06	0.041703378388335	0.00132420325657873	0.0344901612753291	6.30500556655771e-05	~	D	~	U	7.51495227272727	7.67097	6.81622906976744
SAOUHSC_00340	metC	353960	355120	-1	8.1995375	8.2081125	14.0057125	13.5604875	6.6710125	6.5179125	6.8469875	6.066825	7.5734	7.83455625	11.92114375	11.97565	7.4292125	7.43715625	9.26810625	8.8552375	8.203825	5.579275	-1.6093625	-1.74691875	-0.499846874999997	-1.834703125	0.838721875000001	2.604765625	2.26121295044753e-08	0.000254601791005214	0.000145253892780071	0.0895827760435523	0.000103231811469679	0.0118753090857982	8.10120712502301e-06	2.74059014980581e-08	0.000253227333126258	1.83966676779966e-05	0.0534580327269383	0.000826671632462354	0.0250495791205845	5.70213887095431e-05	~	D	~	U	7.11274067118227	7.56826625	6.56195678571429
SAOUHSC_00341	metI	355117	356220	-1	8.2276375	8.03381875	14.1351625	13.8194875	7.07391875	7.02931875	7.08573125	6.42651875	7.5354875	7.76339375	11.94233125	11.9811625	7.642725	7.68316875	9.4889375	8.9819	8.130728125	5.84659687499999	-1.079109375	-1.374603125	-0.481287500000003	-2.015578125	0.611328125	2.47929375	7.36197910621434e-09	0.00178815986820941	0.000386419525194792	0.0750506828332862	2.66200164697974e-05	0.0317181833523352	5.73945447814414e-06	1.32248416031796e-08	0.00121122163570899	4.5725470796546e-05	0.0465009789936606	0.000345270982860996	0.0529122003668529	4.70250904709342e-05	~	D	~	U	7.02574728260869	7.3943125	6.69758993644068
new_356286_356686_-1	S106	356286	356686	-1	11.81148125	11.04364375	13.52643125	13.4982625	9.9293875	9.96379375	10.15825	9.827075	10.822825	10.54356875	13.084625	12.66089375	9.83759375	9.84875	10.4922875	10.522775	11.4275625	2.084784375	-1.480971875	-1.43489999999999	-0.744365624999995	-0.6395875	-0.10341875	0.514868749999999	2.78679055589163e-05	0.000307060788623193	0.000379100683148423	0.0160839806733888	0.0310647432989634	0.683964661774965	0.0687078061953602	7.8173561103645e-06	0.000293034208285091	4.49164196895967e-05	0.0137461413983594	0.0501086642078479	0.416380932563211	0.0426578134729877	~	~	~	~	6.24955330882353	6.76600133928571	6.1070424449429
SAOUHSC_00342	NA	356884	357729	1	10.10949375	10.2198375	10.750975	10.64923125	11.0026375	10.82611875	9.18855	8.9296	10.4154875	10.6508625	10.29033125	9.7455875	10.79985625	10.70086875	9.48310625	9.70181875	10.164665625	0.535437499999999	0.749712499999999	-1.105590625	0.368509374999999	-0.682143750000001	-0.164015625	0.5333875	0.0186961600838542	0.00335709319423188	0.000298690949901228	0.0776060614778932	0.00565539681593752	0.394039826270426	0.0190210411433696	0.00281602634063369	0.00202594464951368	3.58903495451757e-05	0.0477124692222632	0.0145621695851069	0.294767931785328	0.015400552259042	~	~	~	~	6.68790798611111	6.00976763059701	8.20462966417911
new_357749_357885_1	S107	357749	357885	1	11.94090625	12.0372625	10.77005	10.74505625	12.6115875	12.25250625	9.57835	9.514	11.8522875	11.84165625	10.2621125	9.70745625	12.3441375	12.24525	10.05703125	9.72434375	11.989084375	-1.23153125	0.442962499999999	-2.442909375	-0.1421125	-0.77276875	-0.137353124999999	0.344512499999999	0.000184587983557182	0.0470915417750861	1.2120856219763e-06	0.473515837204449	0.0034860496136649	0.487982706727595	0.105709378264954	4.13506823522505e-05	0.018655071200077	2.46151481841376e-07	0.192755926537285	0.0103591687668514	0.337403635919209	0.0600556944858416	~	~	~	~	7.696025	7.17684143258427	8.3884927919708
SAOUHSC_00344	NA	357886	358767	1	12.25561875	12.499903125	11.47675	11.2717875	12.80459375	12.66864375	10.67974375	10.7343375	12.37931875	12.304675	10.59315	10.28603125	12.62511875	12.5966375	10.95515	10.9630875	12.3777609375	-1.00349218750001	0.358857812499992	-1.67072031250001	-0.0357640625000077	-0.934678124999999	-0.125740624999999	0.252078125	2.85752564306844e-05	0.0162234054590312	6.1423901472494e-07	0.770119871045477	4.7759351097981e-05	0.318854726518952	0.0657056926197128	7.98709737781585e-06	0.00755225197297886	1.37026047635651e-07	0.274416407523676	0.000488437035258287	0.257431545212585	0.0411792538306594	~	~	~	~	7.24030929621849	6.69726268382353	8.1317140625
SAOUHSC_00345	NA	358797	359000	1	13.30729375	13.34938125	12.30804375	12.05435	13.679	13.5457	12.23188125	12.19395625	13.39224375	13.34644375	11.3204875	11.0269375	13.4415875	13.51203125	12.015425	12.0258125	13.3283375	-1.147140625	0.284012499999999	-1.11541875	0.0410062499999994	-1.007484375	-0.135540625	-0.192299999999999	4.58502288541067e-06	0.0275999569143626	5.66293155319269e-06	0.708109560863554	1.21098640328544e-05	0.235542206274904	0.106298655110266	1.72624948258732e-06	0.0118721604939585	9.63685591008768e-07	0.258326087707093	0.000194741224753538	0.209918490195589	0.0603163333902483	~	D	~	~	7.62070210084034	7.3280125	8.38855916970803
SAOUHSC_00346	ychF	359012	360109	1	13.714625	13.9059	12.5278625	12.37259375	14.0564375	13.87936875	12.4625875	12.37115625	13.65820625	13.54269375	11.51324375	10.960871875	13.877475	13.8020625	12.31225	12.28825625	13.8102625	-1.36003437500001	0.15764062499999	-1.39339062500001	-0.209812500000009	-1.2131703125	-0.128134374999999	-0.11661875	3.22245526873233e-05	0.361820304964637	2.7018333579528e-05	0.234029237758529	7.31621117919771e-05	0.454472849960272	0.494689705693463	8.85580759073115e-06	0.105537382375849	3.93093722062152e-06	0.112646938727699	0.00066183783024787	0.32200789054701	0.19770237961467	~	D	~	~	6.6718315	6.55701329479769	8.907875
SAOUHSC_00347	NA	360195	360386	-1	9.1171625	8.91518125	11.0503875	11.011575	9.74436875	9.83860625	11.77706875	11.8819625	10.02769375	10.267825	12.660359375	12.47625625	10.6952	10.63141875	12.98378125	12.79863125	9.01617187499999	2.014809375	0.775315625000003	2.81334375	1.1315875	1.5373265625	0.871821875	1.061690625	7.8765154671381e-08	0.00010444846707412	5.67715677082032e-09	6.66988911043355e-06	6.46163808696057e-07	4.54067822184851e-05	1.07362856738011e-05	6.82640240504561e-08	0.000126918353439981	3.22050408869751e-09	2.89691165252691e-05	2.53435244208376e-05	0.000404236372112298	6.67849706938875e-05	U	U	~	U	9.863525	9.94425986842105	9.59952232142857
new_360532_360629_1	S108	360532	360629	1	15.11328125	15.269975	14.8088375	14.66253125	15.37206875	15.71715	13.11355	13.0292875	15.4293	15.23314375	14.21744375	15.0360625	15.47099375	15.3428125	13.40386875	13.55475	15.191628125	-0.455943750000003	0.352981249999996	-2.120209375	0.139593749999996	-0.108931250000001	-0.137706250000001	0.407890625	0.0937554622349681	0.179215015037383	2.11020915331825e-05	0.57649160779404	0.66169421905133	0.581555104569437	0.127346753380266	0.0127109772408749	0.0585854701195295	3.1508768627032e-06	0.223053957334888	0.38813248845492	0.377576280600522	0.0692617468028816	~	~	~	~	5.97280324367089	5.70786206929556	5.81211360981308
SAOUHSC_00348	rpsF	360630	360926	1	15.5044	15.52714375	15.16825	15.10136875	15.71715	15.654975	13.12346875	13.1788625	15.62825	15.44171875	14.9333625	15.18181875	15.66345	15.68628125	13.2610375	13.2561625	15.515771875	-0.380962499999998	0.170290625000001	-2.36460625	0.0192125000000007	-0.0772187500000009	-0.0111968749999995	0.107434375	0.00171974247168541	0.0729918984970836	2.38293533875737e-09	0.821778551781027	0.376866389016632	0.895440619093495	0.229257971406853	0.000311820109027836	0.0271224441883772	1.79088209316315e-09	0.287531184696699	0.269104908249825	0.482947044960508	0.110113065789812	~	~	~	~	5.49396546571203	5.69032445444104	6.03743852982955
SAOUHSC_00349	ssb	360947	361450	1	15.9181625	15.88069375	15.23788125	15.20956875	16.05164375	15.7341	13.394	13.37346875	15.940525	15.940525	15.011525	15.3183125	16.00865625	15.90139375	13.6227	13.60020625	15.899428125	-0.675703125000005	-0.00655625000000574	-2.51569375	0.0410968749999939	-0.0588062499999997	0.062153125000001	0.227718749999999	0.000360210176718594	0.95572431426961	1.93769229731298e-08	0.728833093450235	0.62127596961315	0.601895902391602	0.0818196851956963	7.51624428559399e-05	0.234937350541341	8.12848692098787e-09	0.263715222258063	0.373273886567395	0.385689067333118	0.0490709106836582	~	~	~	~	5.5278632915134	6.111586375	6.45425030906593
SAOUHSC_00350	rpsR	361502	361744	1	14.36349375	14.51268125	13.69961875	13.6527625	14.83986875	15.1395	12.0086125	11.984825	14.47725	14.43026875	13.32340625	13.60493125	14.94646875	14.9589875	12.11133125	12.037875	14.4380875	-0.761896874999997	0.551596875000003	-2.44136875	0.0156718750000026	-0.212021875	-0.0369562500000012	0.077884374999999	0.000140102683321631	0.00117668094844416	2.11455273000747e-08	0.892470648162195	0.0957432649332723	0.750560642924953	0.507637871982246	3.21554315867549e-05	0.000862178250997538	8.66649690195401e-09	0.304728298525914	0.107441217122754	0.439120125594596	0.201614199010604	~	~	~	~	7.2900375	6.72009823803192	7.08197827970297
new_361935_362007_-1	S109	361935	362007	-1	9.412625	9.458675	9.359675	9.4183625	9.66323125	10.749134375	10.85728125	10.9864	10.5006375	10.29648125	9.44828125	9.2004375	10.16344375	10.10075625	10.352025	10.3303125	9.43565	-0.0466312499999971	0.770532812500004	1.486190625	0.962909375000002	-0.064659375000001	-0.0740828125000016	-0.580671875	0.874534590759631	0.0273279953909157	0.000826341653007512	0.009835514940573	0.826819618299001	0.802166246631284	0.0768368315202165	0.0994698496176629	0.0117750203761627	9.33418998117569e-05	0.00924247042320231	0.442163541514335	0.455558013968222	0.0466418602534322	~	~	~	~	6.10113826366559	6.97933828125	6.43738213676671
SAOUHSC_00351	NA	362010	362948	-1	8.7551375	8.90524375	9.53300625	9.27710625	8.8725375	8.91985625	9.5858875	9.55755625	11.33445	11.246775	9.97636875	10.16060625	10.66913125	10.73133125	9.2837	9.8038125	8.83019062500001	0.574865624999996	0.066006249999997	0.741531249999996	2.460421875	0.663431250000001	1.804034375	-0.0279656250000003	0.00694148381757896	0.689879780336703	0.00164698206552064	3.10199350549938e-07	0.00316831407294522	3.36190323460624e-06	0.865179454416723	0.00112610859926161	0.181444558424849	0.000179205994250394	2.76126381430816e-06	0.00966197235892851	6.55914602971969e-05	0.297768583949939	U	~	U	~	7.131209765625	7.53059181034483	7.02112847222222
SAOUHSC_00352	NA	362987	363298	-1	8.4149375	8.62375625	9.40494375	9.18855	8.62059375	8.53085	8.5396375	8.164153125	11.2774375	11.3652	9.90483125	9.994125	10.84345625	10.89603125	8.8552375	8.91294375	8.519346875	0.777399999999998	0.0563749999999982	-0.167451562500001	2.801971875	0.65273125	2.294021875	0.5321953125	0.000294659245844869	0.67075741868779	0.226407798330421	1.97428551430121e-08	0.000920438174950818	9.50168154534029e-08	0.00314386522188953	6.28400703527367e-05	0.177306945211032	0.0199782755315105	4.15940522616773e-07	0.00395660821517739	5.89466995491798e-06	0.0037618695517717	U	~	U	~	7.15885644230769	7.441603125	8.31365178571429
SAOUHSC_00353	NA	363376	363534	-1	8.5654375	8.63559375	9.6078875	9.514	8.641125	8.67338125	8.85259375	8.74236875	11.6063625	11.57860625	10.36930625	10.1072875	11.1577625	11.07331875	8.68786875	9.07795	8.60051562499999	0.960428125000004	0.0567375000000043	0.196965625000004	2.99196875	0.677353124999998	2.4582875	0.0854281249999988	6.31608331849066e-05	0.665441787866347	0.157795194055885	1.08009679428127e-08	0.000678760706552182	5.07570577031896e-08	0.518199843988036	1.58567930074029e-05	0.176149331740015	0.0141477393206573	2.70355773929583e-07	0.00319643395821973	3.72790682065999e-06	0.204769232256183	U	~	U	~	6.66681498344371	6.77289826642336	7.8828425
SAOUHSC_00354	NA	363894	364505	1	8.4572625	8.52159375	9.96551875	10.02488125	9.1595875	9.210225	8.498025	8.40416875	10.56411875	10.6420625	12.05630625	12.0571	9.95163125	9.765675	8.5185125	8.83824375	8.489428125	1.505771875	0.695478125000003	-0.0383312499999963	2.1136625	2.061503125	0.673746875	0.22728125	3.91732624918014e-07	0.000122852345421799	0.713097615320004	2.76416288353009e-08	3.36473597608319e-08	0.000153112897272562	0.0537808709971945	2.28568499327063e-07	0.000143983183020867	0.0595222962951007	5.28217812546597e-07	4.30953808881039e-06	0.00101525601743571	0.0353831514095166	U	U	~	~	7.1122229679803	7.42562249203822	8.54935131578947
SAOUHSC_00355	NA	364874	365242	1	7.3238875	7.659675	8.12626875	7.99251875	8.12936875	8.05229375	8.14675625	9.2483	8.4182375	8.29926875	8.62059375	8.8118375	8.58016875	8.5094875	8.0915875	8.2394625	7.49178125000001	0.567612499999996	0.599049999999996	1.205746875	0.866971874999996	0.656821874999999	0.453996875000001	-0.532003125000001	0.0939303418958966	0.0798322272935214	0.00375337642090185	0.0198168710345161	0.0590937438202721	0.167024527897931	0.112770339358242	0.0127327979796202	0.0292902725274243	0.000391736596645861	0.0161919625194829	0.0775069236832306	0.167252358020284	0.0631372298499901	~	~	~	~	6.7095040625	6.49307581521739	7.74174121287129
new_365348_365422_1	S110	365348	365422	1	11.28554375	10.50445	14.34321875	14.64473125	12.140625	12.3822	14.766625	14.9638375	10.3104875	10.211253125	15.2763	14.43531875	12.0166875	11.5850375	14.75298125	14.6782125	10.894996875	3.598978125	1.366415625	3.970234375	-0.634126562499997	0.361834374999999	-0.46055	-0.149634375	4.09903320880002e-06	0.00306687956161892	1.94505653928045e-06	0.0881744661827478	0.300185793898643	0.196244413401072	0.659082512757919	1.57333634052814e-06	0.00187772714176167	3.7342496228873e-07	0.0527919839150062	0.232937763528874	0.186495375715216	0.24442804744181	~	~	~	~	NA	NA	NA
SAOUHSC_00356	NA	365423	365995	1	11.2506625	10.7273875	15.5124125	15.44171875	12.45295	12.812075	14.9589875	15.0855625	10.52408125	10.7063625	15.67170625	15.44836875	12.35791875	11.97423125	14.62755	14.49498125	10.989025	4.48804062499999	1.64348749999999	4.03324999999999	-0.37380312500001	0.0829718749999997	-0.4664375	-0.461009375	1.99129496418334e-08	4.28451468223076e-05	4.61583265705096e-08	0.105542534341809	0.696125850543767	0.0523577848201042	0.0545679282994369	2.51776330952306e-08	6.31191253961182e-05	1.60719629328251e-08	0.0607097322907222	0.400245544888579	0.0758138916320069	0.0357720767508833	~	~	~	~	7.16231205357143	7.16159513888889	7.27410632062147
new_365996_366072_1	S111	365996	366072	1	9.22156875	8.834075	12.87159375	13.22760625	10.05861875	10.60225625	12.6312125	13.29833125	8.591975	8.4836875	13.961025	12.66864375	9.437325	9.2945375	11.99688125	11.392025	9.02782187499999	4.021778125	1.302615625	3.93695	-0.489990624999997	0.265234374999999	-0.96450625	-1.27031875	1.63025732099397e-05	0.01797534889158	1.90718800937427e-05	0.296915409098413	0.562596772228563	0.0593368984598012	0.0201172166438006	4.95901370960224e-06	0.00825670426966067	2.88077877387964e-06	0.135535305921893	0.350370868830357	0.082700382915839	0.0160990244707346	~	~	~	D	6.41822358870968	6.72996292372881	7.12501281565657
new_366074_366638_1	S112	366074	366638	1	8.2199875	8.17845	11.62765625	11.5110375	8.2410625	8.318575	9.22858125	9.80579375	8.04841875	7.83134375	11.8522875	11.66686875	7.99251875	8.0421125	9.22725	9.1595875	8.19921874999999	3.370128125	0.0806000000000033	1.31796875	-0.259337499999996	0.190231249999999	-0.262503124999999	-0.323768749999999	3.6911476375942e-08	0.641111123198886	4.69295846324098e-05	0.157737392085198	0.286015832054253	0.153332019574617	0.0875755920756576	3.82818933212755e-08	0.170808860804968	6.49954483180506e-06	0.0831875649048651	0.22588922383285	0.157505391247974	0.0518052767576748	~	~	~	~	9.8841171875	9.89234107142857	10.7164125
SAOUHSC_00357	NA	366133	366396	-1	10.03805625	10.0361125	10.8158125	11.0257625	10.7573	11.16288125	11.76858125	12.19299375	11.20665	11.3053875	11.18065625	10.96996875	11.39001875	11.420525	11.5230875	11.75196875	10.037084375	0.883703125000003	0.923006250000003	1.943703125	1.218934375	0.154524999999999	0.445181249999999	-0.343259375	0.00102907466033083	0.000781888064883725	4.04296559957204e-06	0.000121802665687315	0.405794809046077	0.0353626166005484	0.0870907667253574	0.00019577824959454	0.000620938215388012	7.09705457042608e-07	0.000280288868078601	0.282374058076189	0.0573311483277261	0.0515778440224407	U	~	~	~	8.155275	8.15572331730769	11.62085
new_366397_366461_-1	S113	366397	366461	-1	9.785275	9.72030625	10.9825625	10.90844375	10.74844375	10.94148125	11.56090625	12.21054375	11.5099875	11.61615	11.0008625	10.98123125	11.75196875	11.86119375	11.42206875	11.50735625	9.752790625	1.1927125	1.092171875	2.132934375	1.810278125	0.0455437499999994	0.961618749999999	-0.4210125	0.000145366496542479	0.00026541674491667	2.05438357623554e-06	7.09921872745229e-06	0.803166794851818	0.000615636975813018	0.0444121347139465	3.32277253997542e-05	0.000261604573672869	3.91267814760377e-07	3.03806950082101e-05	0.435017089883206	0.00277945219433763	0.0305286930599323	U	~	~	~	NA	NA	NA
SAOUHSC_00358	NA	366696	366947	1	12.65893125	12.50676875	15.654975	15.94666875	12.88331875	13.581725	14.8714375	15.14619375	10.88269375	10.66448125	15.90139375	15.57301875	11.7908125	11.393125	14.9009	14.5952	12.58285	3.217971875	0.649671875	2.425965625	-1.8092625	-0.0636156250000007	-1.640553125	-0.260765625	1.67511681459126e-06	0.0368120626332968	1.40558352093614e-05	0.000116240587446421	0.81260857875938	0.000228143652397695	0.344613462431394	7.41697099787484e-07	0.0151523820476521	2.19269278763846e-06	0.000269933782531798	0.437891671541653	0.00135932920930768	0.150833686864678	D	~	D	~	7.0000636589404	6.83773362676056	6.208265625
SAOUHSC_A00354	NA	366986	367195	-1	8.328025	8.00424375	6.81474375	6.6710125	9.67774375	9.76359375	11.42730625	12.091075	11.60704375	11.52935	7.0103625	7.701925	11.6440875	11.60704375	11.17029375	11.6629375	8.166134375	-1.42325625	1.554534375	3.59305625	3.4020625	0.613265624999998	1.904896875	-0.342575000000001	0.00106656549469149	0.000608807248330266	1.48009469271509e-06	2.24603819058007e-06	0.063777674725293	0.000156188828463755	0.264102484988995	0.000202211959810758	0.000507977972729973	2.94234480719718e-07	1.24616484733424e-05	0.0817423149248647	0.00103086978501311	0.122815933780183	U	~	U	~	7.88147106481482	7.74978211633663	8.2877681056701
SAOUHSC_00359	NA	367373	367954	1	9.6233	9.80230625	9.0445125	8.97644375	10.2588125	10.267825	9.61759375	10.0639875	8.543525	8.5993875	8.834075	8.755990625	9.2745	9.00713125	9.79541875	9.90483125	9.712803125	-0.702325000000004	0.550515624999996	0.127987499999997	-1.141346875	-0.2154453125	-1.122503125	0.00933437499999998	0.00119373446183922	0.00494108134367934	0.397947857582026	4.51486120867729e-05	0.171210848579397	5.08808274540723e-05	0.949672753779775	0.000223754734042398	0.00278085112625327	0.0342350949944504	0.000128166127836507	0.159518466357694	0.000441801867550275	0.317612439120448	D	~	D	~	8.5848435	8.63758035714286	9.41272378048781
SAOUHSC_00360	NA	368020	368403	-1	11.2542875	11.4361375	10.446475	10.40505	11.4893625	11.5199625	11.98003125	12.01975625	12.73680625	12.56905625	10.646225	10.64818125	12.30924375	12.35095625	12.40989375	12.53290625	11.3452125	-0.919449999999998	0.159450000000002	0.654681250000002	1.30771875	0.221440625	0.8254375	0.47150625	1.29447474084691e-06	0.0569135459460078	1.6709529004831e-05	8.42104655662573e-08	0.0149510859034759	2.94748183012039e-06	0.000174112333440977	5.94605981297248e-07	0.0219135479053286	2.56069195768181e-06	1.15194927034105e-06	0.0295965326107002	6.00004884783641e-05	0.000435971704190935	U	~	~	~	8.58012638888889	8.7641296875	8.10258779527559
SAOUHSC_00362	NA	368658	369284	-1	13.4171625	13.369775	12.9016875	12.8292125	12.74336875	12.6799875	12.66565	12.62901875	13.3989	13.3265375	13.08599375	12.92015625	12.87638125	12.803765625	12.69249375	12.7271375	13.39346875	-0.528018750000005	-0.681790625000005	-0.746134375000005	-0.0307500000000048	0.137625	0.1283953125	0.0624812500000011	1.50721775327154e-05	2.21106751899662e-06	1.10925295475228e-06	0.604535669471417	0.0423423437782932	0.0545066210134656	0.305274120141134	4.63772033558505e-06	6.44222842215425e-06	2.27427601444995e-07	0.230872872598659	0.0616159465430065	0.0779541411127014	0.137325048727541	~	~	~	~	7.615209375	7.71004349385246	7.17220604166667
new_369285_369356_-1	S114	369285	369356	-1	12.7750375	12.519775	11.88423125	11.91529375	11.874075	11.8474125	11.38648125	11.487325	12.5166875	12.464675	12.0826	12.0840375	12.00575	12.0166875	11.80751875	12.022975	12.64740625	-0.747643749999995	-0.786662499999995	-1.210503125	-0.156724999999996	0.183556250000001	0.150474999999999	0.47834375	3.02483613881426e-05	2.08642261117279e-05	8.09104272844995e-07	0.115682522887166	0.072637099790713	0.1287230587388	0.000657749644367262	8.38882765749972e-06	3.55518003398129e-05	1.73598031555729e-07	0.0651675179291265	0.0893278974777334	0.139860825930543	0.00112422282613827	~	~	~	~	6.85371730769231	7.30388741438356	6.58778482142857
SAOUHSC_00363	NA	369357	369650	-1	13.1377875	12.8748	12.4842375	12.3953125	12.3319375	12.259875	11.61615	11.8283625	12.94496875	13.11593125	12.6350875	12.4543125	12.446440625	12.53819375	12.0449	12.19980625	13.00629375	-0.56651875	-0.7103875	-1.2840375	0.024156250000001	0.104925000000001	0.1964109375	0.400096875	0.0013321925582178	0.000310691736255094	4.41363507589141e-06	0.842502309378345	0.398666072919197	0.133696373977931	0.00936673735175711	0.000247013365157687	0.000295938693148339	7.69069682417086e-07	0.292660115063171	0.279128470376772	0.143583235840894	0.00876061754519984	~	~	~	~	7.37143509615385	7.68846375	7.06510416666667
SAOUHSC_00364	ahpF	369729	371252	-1	15.96905	15.9181625	15.83730625	15.67170625	14.22423125	14.3162	15.10136875	15.05293125	15.68628125	15.84663125	15.62825	15.88069375	14.32989375	14.40928125	15.24601875	15.1621	15.94360625	-0.189100000000005	-1.673390625	-0.866456250000003	-0.177150000000004	-3.43749999987044e-05	0.0993718749999992	0.126909374999999	0.0810105247313899	1.07897177157514e-07	1.64624302635537e-05	0.0984205206641941	0.999719375587558	0.32486606836187	0.217183027812719	0.011103100549881	7.1165577896523e-07	2.52697468984411e-06	0.0575393811319785	0.489377109382555	0.260630609431455	0.105555508953669	~	~	~	~	5.09115	5.34255636555861	5.79479258841886
SAOUHSC_00365	ahpC	371268	371837	-1	16.14990625	16.0681125	15.96208125	16.05164375	14.8088375	14.69906875	15.740196875	16.025478125	15.9801125	16.05164375	15.87010625	15.92863125	14.89341875	14.94646875	15.819925	15.83730625	16.109009375	-0.102146875000003	-1.35505625	-0.226171875000004	-0.0931312500000025	-0.107493749999999	0.165990624999999	-0.0542218749999996	0.271726095289689	2.75910392395157e-07	0.0309500762510717	0.313192149350483	0.249326147360584	0.0913607042451478	0.54837370170374	0.0341015798623376	1.43015938313429e-06	0.00295299314604411	0.141152803089869	0.206465001382807	0.111085669184061	0.213609525304774	~	~	~	~	5.38188405269058	5.84590600247525	6.25350092592593
new_371838_371935_-1	S115	371838	371935	-1	16.00865625	15.862	15.7028625	15.84663125	15.03250625	14.84718125	15.72591875	15.57301875	15.84663125	15.819925	15.7028625	15.80226875	14.9399125	15.1185875	15.57301875	15.84663125	15.935328125	-0.160581249999999	-0.995484374999999	-0.285859375	-0.10205	-0.0221812499999997	0.0894062499999997	0.0603562499999999	0.205523559615466	2.71515324326497e-05	0.0397501920699276	0.406713506824377	0.853783514708164	0.464995116936328	0.618524408096336	0.0262881943514277	4.37019057132936e-05	0.00374929889104811	0.17226347936477	0.45009300946018	0.32692364381784	0.233381142305512	~	~	~	~	5.09115	5.10318962431157	5.68884746012483
SAOUHSC_00366	nfrA	372329	373084	1	11.178775	10.99319375	12.03224375	11.8316875	10.87684375	10.99319375	12.256675	12.3852	10.39661875	10.23230625	11.3777	11.38445625	10.4938875	10.46755	12.284125	12.35791875	11.085984375	0.845981250000003	-0.150965624999997	1.234953125	-0.771521874999996	-0.550887499999999	-0.4543	8.43750000001754e-05	1.69131130560123e-05	0.142577428333387	9.74237935498092e-07	3.31681808351313e-05	0.000348229415945484	0.00120367294047471	0.999297104929566	5.11573459756252e-06	0.0482706661370401	2.03085680777534e-07	0.000102863511954199	0.00194211791450175	0.00452915332391975	0.328752840212398	~	~	~	~	6.87737625	6.621153125	8.26403928571428
SAOUHSC_00367	tcyP	373165	374553	-1	10.49064375	10.4434875	11.2761375	11.29964375	11.67211875	11.80235625	12.65100625	12.65893125	11.88423125	12.0449	12.44704375	12.5835	12.29554375	12.45295	13.60020625	13.49593125	10.467065625	0.820824999999995	1.27017187499999	2.187903125	1.49749999999999	1.22738125	0.637009375000001	0.893099999999999	6.38085934306067e-06	2.2499516134919e-07	3.12102038709216e-09	6.21400183655813e-08	2.9370314843978e-07	4.1298052223927e-05	3.37713767709929e-06	2.25195317796861e-06	1.23722402237162e-06	2.14243224535759e-09	9.27308424637027e-07	1.45522834675187e-05	0.000380503862655371	3.54334714196004e-05	U	U	~	~	8.57014325	8.33184331896552	8.05229375
new_374611_375299_-1	S116	374611	375299	-1	9.72030625	9.3769375	10.813425	11.155375	11.468159375	11.56676875	13.35196875	13.4063625	12.60880625	12.66565	12.69724375	12.78808125	12.4543125	12.539884375	14.38690625	14.3162	9.54862187500001	1.435778125	1.96884218749999	3.83054375	3.08860625	1.7582625	0.979634375	0.9723875	4.07627224074814e-06	3.62389487361116e-07	1.93279461187891e-09	1.06286640312732e-08	8.68601100781048e-07	6.77947209157508e-05	7.14648049019506e-05	1.56602860280011e-06	1.71374417854199e-06	1.55509680923635e-09	2.67873480552642e-07	3.09842517697464e-05	0.000546997926975499	0.000234721568433663	U	U	~	~	8.6549762987013	8.40709869505494	8.02973668032787
SAOUHSC_00368	NA	374638	374739	1	8.73989375	8.4182375	7.37625	7.1991375	9.22858125	8.7941125	10.5749	11.0503875	7.6765125	7.5025125	6.9859125	7.1991375	8.78216875	8.4727875	10.76803125	11.34521875	8.579065625	-1.291371875	0.432281249999997	2.233578125	-0.989553125000003	-0.19516875	-0.383868749999999	0.243981250000001	0.00101322807399643	0.130672813319266	2.37348658097475e-05	0.00484337143275941	0.468881702865798	0.173167739563597	0.369701780346726	0.000193045466299858	0.0447921931788208	3.50071381301186e-06	0.00520441422934077	0.310420277088019	0.171467718948751	0.159158287663949	~	~	~	~	8.55289488636364	8.1593984375	10.20589375
new_375392_375529_-1	S117	375392	375529	-1	12.2233375	12.2038375	13.3619125	13.4736125	12.47104375	12.95868125	12.15494375	12.16810625	12.256675	12.17506875	13.668775	13.2816	12.41088125	12.34844375	11.9811625	11.879075	12.2135875	1.204175	0.501274999999999	-0.0520625000000011	0.00228437499999912	0.0574250000000012	-0.3352	-0.231406249999999	7.49464062244876e-05	0.0149420868904652	0.756664682740499	0.989117970011399	0.732691490834248	0.0728249197523257	0.191874043570282	1.85160118960999e-05	0.00704161816412453	0.0629299939714659	0.32693904061661	0.412595049313477	0.0953052842980464	0.0956417454573883	~	~	~	~	7.27503541666667	6.97729921875	6.94977155944625
SAOUHSC_00369	NA	375530	376486	-1	12.8889	12.74513125	14.23585625	14.0838375	13.273675	13.31363125	12.8556	12.60041875	12.65315625	12.971925	14.20205	13.82834375	13.29833125	13.119025	12.5616375	12.49943125	12.817015625	1.34283125	0.476637500000005	-0.0890062499999954	-0.00447499999999501	-0.14465	-0.084975	-0.197475	2.5299423424141e-05	0.0155439370658722	0.583211902800846	0.977772314537227	0.379995156950793	0.60006874711788	0.240297432830032	7.19061833982441e-06	0.00727987153164165	0.0492142889177193	0.324405461835267	0.270554202014421	0.384968974610214	0.114193949631128	~	~	~	~	6.98083557692308	6.73973972537879	6.45213258928571
new_376527_376603_-1	S118	376527	376603	-1	11.3317125	11.38445625	12.5616375	12.598375	11.8054	11.52743125	12.16166875	11.6605875	11.4429	11.3497	12.92015625	12.58483125	11.572346875	11.52935	11.62895625	11.63496875	11.358084375	1.221921875	0.308331249999999	0.553043749999999	0.0382156249999991	0.1724875	-0.115567187499999	-0.279165625	8.87367004228906e-05	0.105053178576124	0.0112252112512782	0.826496192866681	0.336557655458489	0.512733844681288	0.136611867351064	2.15220120808036e-05	0.0371339468167325	0.00111870899954692	0.28870528346236	0.250165312548797	0.34846409546658	0.0731571880195158	~	~	~	~	6.93626585820896	6.74439857954545	6.84048415841584
SAOUHSC_00370	NA	376604	377266	-1	11.85764375	11.712725	13.7703875	13.60020625	12.08939375	12.0719375	13.45015	13.33416875	11.85764375	11.78671875	13.86245625	13.7866125	12.139425	12.15326875	13.25404375	13.3097	11.785184375	1.9001125	0.29548125	1.606975	0.0369968749999997	0.1392375	0.0656812499999999	-0.110287500000001	3.54384285031408e-09	0.00284659283593222	1.33356633894285e-08	0.610111072502469	0.0809071741591876	0.373780427479162	0.152377607937702	8.38684547096544e-09	0.00176412477942106	6.169657766639e-09	0.232403634024243	0.0959007279081465	0.285234543817482	0.0795662432484595	~	~	~	~	7.79275	7.51161048728814	7.31306668577982
new_377292_377364_-1	S119	377292	377364	-1	9.91616875	9.656325	12.8948	12.9347125	10.2198375	10.1695125	12.3936625	12.34844375	9.42560625	9.5435375	13.108025	13.11593125	9.92689375	10.276625	11.76858125	11.86364375	9.786246875	3.128509375	0.408428125000003	2.58480625	-0.301674999999998	0.197221875	-0.0929156250000007	-0.554940624999999	4.11607808833554e-09	0.00818683139072348	1.86095282303482e-08	0.03269190115933	0.130337959461724	0.450005085193087	0.00145784197247002	9.23599261429748e-09	0.00424664139585737	7.8965382174927e-09	0.0240978463591379	0.131911155990497	0.319897482079058	0.00207949939814285	~	~	~	~	8.30475375	7.7384557	7.4347375
SAOUHSC_00371	NA	377409	377816	-1	11.2101125	11.2761375	13.7219	13.64285625	11.13624375	11.33945	15.83730625	15.8934625	10.76645	10.588325	13.79953125	13.66475	11.22861875	11.145525	14.94646875	14.9498625	11.243125	2.439253125	-0.00527812500000075	4.622259375	-0.5657375	0.0497624999999996	-0.0507749999999998	-0.91721875	2.06450786293075e-09	0.95121649256606	1.27226903554812e-11	0.000142700790927164	0.568200235869414	0.560523909926502	4.23670532074685e-06	6.08141397290349e-09	0.234088630067744	6.57968276477098e-11	0.000318063605660706	0.352629991883768	0.368959701703286	4.03343481725267e-05	~	~	~	~	7.83247757352941	7.60847668269231	8.11420407608696
new_377988_378328_1	S120	377988	378328	1	13.9241625	14.14780625	14.5952	14.66675	14.27998125	14.03330625	11.5167375	11.74075625	14.188175	14.19865	14.26765	14.29351875	14.00118125	13.94255	11.4097875	11.582003125	14.035984375	0.594990625000001	0.120659375000001	-2.4072375	0.157428125000002	-0.350390625	-0.184778124999999	-0.1328515625	0.000710028806288824	0.312003517741134	2.28205309378172e-08	0.196804093179032	0.0139382895346479	0.137029239580403	0.268855428645065	0.00013919321494964	0.0934924782995561	9.20528012310937e-09	0.0984774325863005	0.0281102584566462	0.146033649392442	0.124540732027704	~	~	~	~	6.54154642857143	6.74007855113636	7.11778125
SAOUHSC_00372	xpt	378329	378907	1	13.7683875	13.940275	14.0838375	13.98536875	13.6361875	13.4459125	10.390325	10.29476875	13.8920875	13.93648125	13.92055	13.852025	13.52110625	13.5404375	9.97955625	9.92689375	13.85433125	0.180271875000007	-0.313281249999992	-3.51178437499999	0.0599531250000078	-0.148315624999999	-0.0102781250000002	-0.389321875	0.0468961323967534	0.00354011661618151	5.78437614406384e-11	0.457531841452276	0.0895820086198332	0.896852764979725	0.000966451816484916	0.00665445162524818	0.00211741606690941	1.59010388102663e-10	0.187997278984724	0.102736598663855	0.483340546709787	0.00151108970790923	~	~	~	~	6.20240793726236	6.28951484375	6.69062933884298
SAOUHSC_00373	pbuX	378907	380175	1	14.08046875	14.32989375	14.335325	14.2474125	14.07793125	13.961025	10.18696875	10.0361125	14.17673125	14.2969	14.15214375	14.011325	13.84506875	13.9544375	9.8434625	9.84875	14.20518125	0.0861875000000027	-0.185703124999996	-4.093640625	0.0316343750000043	-0.209634374999999	-0.119725000000001	-0.265434375000001	0.403269464806338	0.0937709290458376	1.1568342422564e-10	0.754322772286679	0.0641351558402904	0.255120843275174	0.0263419665847878	0.0490264078565143	0.0336716013139423	2.56881226014085e-10	0.270308997396187	0.0820579424165405	0.221344600614637	0.0200241943985222	~	~	~	~	6.09566696141479	6.18973017791971	6.75870690789474
SAOUHSC_00374	guaB	380213	381679	1	14.52141875	14.72291875	15.05293125	15.03250625	14.72914375	14.6179	11.71684375	11.4677	14.58505625	14.66675	14.87930625	14.92166875	14.47725	14.57189375	11.750425	11.68416875	14.62216875	0.420549999999988	0.051353124999989	-3.02989687500001	0.00373437499998849	-0.14223125	-0.14895	0.125024999999999	0.00189884368087037	0.594463873813168	8.32022207695657e-10	0.968829749379555	0.163213315351961	0.146496985541666	0.214048117536877	0.000341317978447922	0.160373943001468	8.69936172528961e-10	0.322395031092564	0.154231794215666	0.152797991717369	0.104354469345262	~	~	~	~	5.92687727708804	6.21473755530973	6.23261027696793
SAOUHSC_00375	guaA	381704	383245	1	14.49929375	14.7094375	15.11328125	15.05293125	14.47301875	14.5442375	11.7117125	11.5925375	14.6225	14.52363125	14.9009	15.011525	14.352690625	14.38336875	11.7381375	11.58404375	14.604365625	0.478740625000004	-0.0957374999999966	-2.952240625	-0.0312999999999962	-0.12689375	-0.1405984375	0.00896562500000009	0.000466497406374626	0.289110561427651	4.84795406403973e-10	0.720144380098805	0.170793959500031	0.134011890671749	0.917946239591728	9.52313393592899e-05	0.0877338461398466	6.08282488182877e-10	0.261466481730708	0.159246383893354	0.143816488260648	0.310294146083485	~	~	~	~	6.03299067241379	6.38799453642384	6.66359934210527
new_383275_383357_-1	S121	383275	383357	-1	8.86066875	8.40754375	11.48153125	11.8956375	8.87781875	9.067225	10.113875	10.46904375	9.2582	9.1595875	12.09969375	10.976125	8.69326875	8.6767875	10.113875	9.896959375	8.63410625	3.054478125	0.338415625000002	1.657353125	0.574787500000002	-0.150675	-0.287493750000001	-0.2860421875	1.91047216411071e-05	0.349785453025122	0.00125076259693262	0.130164659213056	0.670106821821431	0.423402156426285	0.425651219949756	5.66403970146614e-06	0.102686605331104	0.000137842708583699	0.0716075746653844	0.391136991360512	0.307974281907727	0.176898377167673	~	~	~	~	9.23443212809917	9.06612863636364	8.27961907894737
SAOUHSC_00376	NA	383358	383894	-1	8.89028125	8.932675	12.7023875	12.6274375	8.798071875	8.75913125	10.73705	10.20136875	9.69775625	9.85388125	12.57798125	12.4303625	9.1003125	9.15215	10.02488125	9.70351875	8.911478125	3.753434375	-0.132876562500002	1.55773125	0.864340624999999	-0.160740625	0.3476296875	-0.605009375	1.65120935962161e-08	0.450060723036669	1.44478608350098e-05	0.000858012641913033	0.364885506103659	0.0713970609446937	0.00682629015410766	2.22270241662128e-08	0.126841474748778	2.24788631514508e-06	0.00129873973213467	0.263571135661108	0.0940322393228549	0.00685698720997819	~	~	~	~	8.50744245283019	8.64301202531646	7.72172556352459
new_383895_384260_-1	S122	383895	384260	-1	8.25570625	8.32500625	12.75755	12.5436375	8.25773125	8.18225625	10.23603125	9.9428625	9.4947625	9.60278125	12.40099375	12.34748125	8.84089375	8.91985625	9.34168125	9.40255625	8.29035625	4.3602375	-0.0703624999999978	1.799090625	1.258415625	-0.276356250000001	0.660381249999999	-0.717328125	9.93871876681401e-11	0.51007803958581	1.09665821773539e-07	1.7435581620235e-06	0.02675583806804	0.0001941215757992	0.000109526298340463	1.13789212870151e-09	0.140975998103093	3.28103369587711e-08	1.04227037653195e-05	0.0451849091664037	0.00121220583770663	0.000312869838426499	U	~	~	~	8.06291142857143	7.9896421875	7.04689255319149
SAOUHSC_00377	NA	384287	384991	-1	8.712240625	8.713975	8.63559375	8.51234375	8.6964375	8.71614375	9.06045	9.17754375	10.55961875	10.60010625	9.2195375	9.08064375	9.6253	9.6138	9.0349125	8.7221125	8.7131078125	-0.139139062500002	-0.00681718750000104	0.405889062499998	1.8667546875	0.576121875	0.913259375	-0.240484374999999	0.186264723589495	0.945268624728814	0.00292621950827578	5.18234543822e-08	0.000328411290455792	1.25372364759633e-05	0.0370139119092692	0.0239707070526798	0.232965895918598	0.000309708030856848	8.09649126044774e-07	0.00187102818974202	0.000157561011059898	0.0263954123247448	U	~	~	~	8.8426690625	8.84201838235294	9.72943125
SAOUHSC_00378	NA	385390	385662	-1	8.59613125	8.3773125	8.76440625	9.638625	8.8552375	8.5282375	8.8864375	9.19409375	11.25569375	11.5199625	10.7273875	10.15475	10.79441875	10.810775	9.8809125	9.53526875	8.486721875	0.71479375	0.205015625	0.55354375	2.90110625	1.239553125	2.110859375	0.667824999999999	0.0496431614666859	0.526139429396202	0.111350528774517	1.36819710750426e-05	0.0039119712181277	0.000134574783741976	0.0629103934414243	0.00701266203485159	0.144699517434339	0.0101127142462027	5.23701372499024e-05	0.0112396906587128	0.000917998927284572	0.0397865559227987	U	U	U	~	8.79090625	8.63986046511628	9.88367487980769
SAOUHSC_00380	NA	385933	386193	1	8.68786875	8.79679375	9.8324	9.88943125	9.00713125	9.1234375	9.38055	9.3536375	10.66120625	10.427125	10.04784375	9.80579375	10.36930625	10.40881875	9.78343125	9.5268625	8.74233124999999	1.118584375	0.322953125000004	0.624762500000004	1.801834375	0.0659031249999995	1.323778125	0.288053125	1.0168756731748e-05	0.0225622576919578	0.000607578931389207	2.67449094554604e-07	0.581060078690466	2.86526441514598e-06	0.0361732645830833	3.33873494351396e-06	0.010017925598594	6.99488637332994e-05	2.51544261169045e-06	0.357755698651822	5.88331303744077e-05	0.0259185609246546	U	~	U	~	8.26275582386364	8.33016034482759	8.92800471698113
SAOUHSC_00381	NA	386599	386958	-1	9.22858125	9.362175	9.40255625	9.63178125	9.39566875	9.44828125	11.59739375	11.57406875	11.677625	11.74606875	10.14081875	10.67974375	10.9825625	11.18415625	11.68596875	11.57860625	9.295378125	0.221790624999999	0.126596874999999	2.290353125	2.41646875	0.893112499999999	1.661384375	0.0465562499999999	0.208709247473524	0.457594936655633	6.15310347021776e-07	4.06454440069116e-07	0.000569771699369541	7.09756456444299e-06	0.781396904756614	0.0266709210790184	0.128639180322668	1.37234543962879e-07	3.31339452636667e-06	0.00280804270864921	0.000106880118918486	0.276918218568538	U	~	U	~	7.7400875	7.64207961956522	8.60894583333333
SAOUHSC_00382	NA	386977	387822	-1	9.50038125	9.615325	9.90914375	10.02310625	9.61759375	9.5836125	11.9483	11.9467125	11.8819625	11.97565	11.0026375	11.38189375	11.12353125	11.3053875	12.12125625	12.18531875	9.557853125	0.408271875000004	0.0427500000000042	2.389653125	2.370953125	1.226140625	1.61385625	0.20578125	0.00802518969732538	0.723164201524317	3.33893369377267e-08	3.55173797640864e-08	5.78541521771116e-06	7.12762940985298e-07	0.115315852463899	0.00128595102058135	0.188548090199793	1.23706041103043e-08	6.23643087167979e-07	0.00011684965074103	2.09923699921618e-05	0.0642263153947939	U	U	U	~	7.69727083333333	7.82239161676647	8.16335520833333
SAOUHSC_00383	set6	388294	388974	1	9.50920625	9.437325	12.3602625	12.43750625	9.5285125	9.46609375	13.7903625	14.04751875	10.69365625	10.62113125	12.82606875	12.4231375	10.62396875	10.41355625	13.46606875	13.40086875	9.473265625	2.92561875	0.0240374999999995	4.445675	1.184128125	0.22571875	1.021459375	-0.485471875	2.33794466690011e-08	0.864408072347604	8.51690932814073e-10	2.40235926410462e-05	0.136336063313513	6.97039112460186e-05	0.00738491561377987	2.80119295353025e-08	0.217369268156739	8.84897225050365e-10	8.08793521033639e-05	0.1358822043881	0.000557944176045966	0.00727831780049067	U	~	U	~	6.73110368852459	6.74439857954545	7.60099626358696
SAOUHSC_00384	set7	389260	389955	1	7.4650375	7.543025	8.68208125	8.72963125	7.4541875	7.36753125	7.60161875	7.8844375	7.80059375	7.84474375	9.5373125	9.5435375	7.9291125	7.777425	8.69326875	8.8106125	7.50403124999999	1.201825	-0.0931718749999967	0.238996875000004	0.318637500000004	0.83456875	0.442409375	1.0089125	1.09402308536117e-06	0.339452275203259	0.031340005001839	0.00839368407832943	1.70987420087484e-05	0.00131565429023953	4.14960052512061e-06	5.14944272316285e-07	0.100209340140789	0.0029882461468795	0.00813559979714999	0.000253785080422717	0.00483499172639049	3.98794504870006e-05	~	~	~	U	7.11039375	7.08854832317073	7.6318877016129
SAOUHSC_00386	set8	390246	391316	1	7.1174	7.25560625	8.40416875	8.4727875	7.531775	7.17005625	8.5840875	8.00424375	7.482084375	7.46191875	9.16505	8.93678125	7.728875	7.33870625	8.932675	8.98385625	7.186503125	1.251975	0.164412500000001	1.1076625	0.285498437500001	0.612437499999999	0.182875000000001	0.664099999999999	0.000325870987842998	0.453943066498648	0.000726338951829936	0.208899720273267	0.0189483866323312	0.40686264045452	0.0130166657847175	6.8763998781663e-05	0.127768958915151	8.2729534797809e-05	0.103120486445424	0.0352286457595332	0.300626530390902	0.0113856545420016	~	~	~	~	6.29345915948276	6.5221	6.84636150990099
SAOUHSC_00387	NA	391435	391572	1	5.09115	5.09115	5.09115	5.09115	6.088875	6.23339375	6.34569375	7.28380625	6.58601875	6.13333125	5.93224375	6.2453125	6.71780625	6.60491875	7.05911875	7.672575	5.09115	2.94854278578813e-15	1.069984375	1.7236	1.268525	0.997628124999999	0.500228124999999	0.551096875	0.999999999999993	0.0094849879589428	0.000599717344340114	0.00383958389957363	0.0133596901625805	0.151545588785564	0.118850717201816	0.112140034455706	0.00480200817111472	6.90968461856731e-05	0.00429827095875757	0.0272560998197396	0.156288545901671	0.0657200199323253	U	~	~	~	6.29331411637931	6.64639190871369	6.80756130136986
SAOUHSC_00389	set9	391681	392607	1	7.27741875	7.37625	7.29410625	7.4580375	7.35815625	7.06406875	7.22450625	7.99251875	8.35749375	8.34785	9.39754375	9.14781875	8.14069375	7.8589	8.82376875	8.972303125	7.326834375	0.0492375000000017	-0.115721874999998	0.281678125000002	1.0258375	1.896609375	0.788684375	1.2895234375	0.838675460508527	0.634372318525805	0.263293240910117	0.00234276381246931	3.98764627330345e-05	0.0098014749355214	0.000568180470071602	0.0957818792126767	0.169317457723638	0.0231002260020186	0.00288826097900918	0.000442134206401421	0.0215819886856476	0.00101532720092662	U	U	~	U	6.96666513157895	6.73685970643939	7.171953125
SAOUHSC_00390	set10	392971	393675	1	7.80596875	7.89139375	7.9503875	7.94705	7.8371875	7.6940125	7.44143125	7.579678125	7.84913125	7.77015	7.89139375	7.81855	7.956375	7.90441875	8.43953125	8.192825	7.84868125	0.100037500000003	-0.0830812499999972	-0.338126562499997	-0.0390406249999971	-0.0937468749999995	0.164796875	0.805623437499999	0.28511231996048	0.369286660567564	0.00472944161975673	0.666700205133995	0.31437184251819	0.0958622856803295	1.54501563919575e-05	0.035646842907523	0.107287653162096	0.000489520822527301	0.247516285735661	0.23975180413085	0.114716029288161	8.48400391009407e-05	~	~	~	~	5.94189185126582	6.0735143258427	6.59108660714286
SAOUHSC_A00379	NA	393579	393878	-1	6.13333125	5.93224375	6.67613125	6.70389375	6.74795625	6.99096875	9.327159375	10.05046875	11.29604375	11.419675	10.8590125	11.53189375	11.16895625	11.39414375	10.12901875	10.68290625	6.0327875	0.657225000000002	0.836675	3.6560265625	5.325071875	4.505440625	4.4120875	0.717148437499999	0.0604896899886878	0.0239153868525538	1.95148791507326e-06	1.06401348102139e-07	3.91074953142748e-07	4.59940270731556e-07	0.0443330885772176	0.00844068652805583	0.0105276117874455	3.74482543471285e-07	1.34485858262001e-06	1.75227665333932e-05	1.57643775396124e-05	0.0304858833259262	U	U	U	~	6.84032675925926	6.81911728896104	7.6634891025641
SAOUHSC_00391	NA	394121	394816	1	8.52159375	8.44361875	8.82376875	8.94893125	8.48843125	8.41250625	8.40416875	9.29053125	7.9952625	7.99251875	8.41250625	8.0915875	8.06629375	7.952375	8.9388625	9.0349125	8.48260625	0.403743750000002	-0.0321374999999973	0.364743750000003	-0.488715624999997	-0.634303125	-0.441134375	0.139537499999999	0.134035856289362	0.89770323608392	0.170452411583641	0.0782937119923555	0.0306868083539647	0.10599494298396	0.580328316912678	0.0177138200683339	0.223867517091342	0.0152324964350807	0.0480352877789445	0.0496945418658569	0.122642166318155	0.222709780332657	~	~	~	~	6.74708271484375	6.0910753125	6.82300341569767
SAOUHSC_00392	set11	395237	395932	1	9.205040625	9.18281875	9.753925	9.9468625	8.81555	8.89028125	8.9347	9.074625	9.3464875	9.16346875	9.4964625	9.2601625	8.5840875	8.53085	9.4136375	8.98003125	9.19392968749999	0.656464062500003	-0.341014062499997	-0.189267187499998	0.0610484375000032	-0.47208125	-0.295446875	0.192171875	0.00204724267495531	0.0482470983881891	0.232246826590133	0.687703583411253	0.0121668144207102	0.0783404035094404	0.225789787982906	0.000365375594825197	0.0190419839967378	0.0204737331261216	0.252932121450966	0.0254309985867395	0.100074918683959	0.108815053795697	~	~	~	~	6.5926308531746	6.64035416666666	7.08276837871287
SAOUHSC_00393	set12	396276	396974	1	8.1597375	8.10831875	8.11555625	7.956375	7.6699	7.60495	8.932675	9.07080625	8.3773125	8.267875	8.51623125	8.16989375	7.94426875	7.916875	8.73989375	8.61899375	8.134028125	-0.0980624999999964	-0.496603124999996	0.867712500000003	0.188565625000003	0.307096875	0.293146875	-0.322296875	0.404395879327688	0.00211762098468286	5.29125510434798e-05	0.128984248855631	0.0248047939985456	0.0301136877502844	0.0201052499320897	0.0491513319638371	0.00139152594320385	7.2712922193434e-06	0.0710918824765479	0.042812670982356	0.0508845046752284	0.0160914139524109	~	~	~	~	6.40176596030043	6.43928451086957	7.05119308510638
SAOUHSC_00394	set13	397354	398052	1	7.794625	7.91440625	9.074625	9.050825	7.705175	7.926775	7.16105625	7.30211875	7.84115625	7.86654375	8.71050625	8.387475	7.922125	7.93736875	7.659675	7.61034375	7.854515625	1.208209375	-0.0385406249999987	-0.622928124999999	-0.00066562499999852	-0.513734374999999	0.113771875	0.403421875	4.03245714417332e-06	0.733777156063474	0.00045818155222259	0.995295473620478	0.00155169204007823	0.328865340726808	0.0061588124083356	1.55192349509345e-06	0.190787245633344	5.36599283307456e-05	0.328310554549002	0.00562091493971908	0.262736647217109	0.00633183388839932	~	~	~	~	5.94029944620253	5.26715029750197	6.59753660714286
SAOUHSC_00395	set14	398418	399101	1	9.5412875	9.48310625	10.011253125	10.121175	9.370334375	9.29253125	9.91455	9.621925	9.71618125	9.66323125	10.2588125	9.92689375	9.391425	9.4068125	9.49933125	9.25635	9.512196875	0.554017187499997	-0.180764062500003	0.256040624999997	0.177509374999997	0.0266390624999993	0.0676859375000002	-0.390396875	0.0030275443235965	0.208526276482298	0.0886799378885912	0.21603842321706	0.845270215053312	0.622344379893055	0.0183054007402144	0.000523804303791149	0.0664992284316627	0.00812575752391615	0.105802474746985	0.447613903084665	0.39363438897452	0.0149467690157979	~	~	~	~	6.81128467039801	6.0954759375	6.45581899038462
SAOUHSC_00396	NA	399186	399287	-1	8.05674375	7.06406875	7.48804375	7.91440625	8.96080625	8.62375625	7.91440625	7.76660625	10.06976875	10.4154875	12.814775	12.66565	10.02310625	10.51881875	9.26621875	9.0647125	7.56040625	0.140818749999996	1.231875	0.280099999999997	2.682221875	5.0389875	1.47868125	1.324959375	0.679828735337152	0.00566044847434788	0.419173298663305	3.80142879184969e-05	3.26963662524992e-07	0.00201289190106566	0.00379575947707319	0.0790751326853022	0.00311252568920956	0.0359553927604756	0.000113327599689613	1.53477794011598e-05	0.00665225683073794	0.00434133330026059	U	U	U	U	8.21019392857143	8.19625208333333	6.61261924504951
SAOUHSC_00398	hsdS	400914	402125	1	11.58661875	11.623125	10.30523125	10.23230625	11.9127375	11.94090625	7.84913125	8.5396375	11.40854375	11.3512125	9.758975	8.83824375	11.7303125	11.6704875	8.3522	8.36675625	11.604871875	-1.336103125	0.321949999999996	-3.4104875	-0.224993750000004	-0.970159375000001	-0.226421875	0.16509375	0.00171359989155129	0.298080247535701	2.45398996529573e-06	0.459107655684195	0.0100276371918033	0.456362850759407	0.583888663610789	0.000310799302074899	0.0900074928819874	4.56168065123858e-07	0.188470385093181	0.0220202775805539	0.322896473191486	0.223712804214749	~	~	~	~	7.26176636235955	6.69070569852941	6.82382122093023
new_402126_402240_1	S123	402126	402240	1	11.2761375	11.5039375	10.16239375	10.04784375	11.73491875	11.85764375	7.8627875	8.63133125	11.03955	11.0344	9.3489625	8.3795125	11.38189375	11.4516125	8.12245	8.46711875	11.3900375	-1.28491875	0.40624375	-3.142978125	-0.353062499999999	-1.24088125	-0.379528125	0.0477249999999998	0.00452656373313711	0.252247383754907	1.19898689722654e-05	0.314823086895457	0.00547292202676749	0.282278598696627	0.888327632331132	0.000761279030059958	0.0781542031508862	1.8969185359615e-06	0.141707838071263	0.0142227928956782	0.237056347652688	0.303318973600023	~	D	~	~	7.68298469827586	6.78213102331606	6.67812575636943
new_402428_402507_1	S124	402428	402507	1	11.82158125	11.2078625	6.5179125	6.20468125	13.5081125	12.94950625	6.712525	7.579678125	14.43531875	14.82265	6.56575	6.13333125	15.3183125	15.269975	7.22891875	7.1000875	11.514721875	-5.153425	1.7140875	-4.3686203125	3.1142625	-0.0117562500000004	2.065334375	0.0184015624999996	3.90231293773374e-07	0.00107805514091069	1.39436321784917e-06	1.77925231919969e-05	0.973584064827727	0.000322755228825801	0.95866536269593	2.27948711215407e-07	0.000803353683770006	2.79075703465233e-07	6.40247405658711e-05	0.482759737620795	0.00173275080411255	0.319658582871582	U	~	U	~	7.08322325	6.11674954166667	6.62343125
SAOUHSC_00399	set15	402508	403185	1	11.4097875	11.188	7.19358125	7.25560625	12.82606875	12.3173125	8.12781875	9.0289	14.74014375	14.412325	6.91653125	6.80875	14.9498625	14.99353125	8.4003	8.17645	11.29889375	-4.07429999999999	1.27279687500001	-2.72053437499999	3.27734062500001	-0.361953125000002	2.40000625	-0.289984374999999	5.51363852755751e-07	0.00207213849674499	1.18375500085297e-05	2.92396630744697e-06	0.238997050480099	2.97377061699169e-05	0.337879978628467	2.98803214732201e-07	0.00136727843812017	1.87477951747178e-06	1.52309463944208e-05	0.200865329863146	0.000305486645536317	0.148551927669035	U	~	U	~	7.0555056547619	6.56200148121387	6.11880194738989
SAOUHSC_00400	NA	403207	404715	1	11.568925	11.321525	9.3839875	9.4855625	12.78355	12.47511875	9.81143125	9.7455875	14.6179	14.34321875	8.7473625	7.8371875	14.9333625	14.9498625	9.69254375	9.29253125	11.445225	-2.01045	1.184109375	-1.666715625	3.035334375	-1.1425	2.312278125	-0.285971875	8.92660017019891e-05	0.00275462827277691	0.000323830922265122	4.36977002702094e-06	0.00338107251674466	3.28265538941523e-05	0.333468205468198	2.16351990913986e-05	0.00171587380069781	3.87396743839367e-05	2.06300890774922e-05	0.0101327975430605	0.000327168867715412	0.147046717651314	U	D	U	~	6.76083541666667	6.2630587066474	6.80750034246575
SAOUHSC_00401	NA	404819	405127	-1	9.69985625	9.56391875	13.26640625	14.01925	10.08463125	9.97955625	12.695325	12.747025	12.1520875	12.10130625	16.00865625	15.9181625	11.88565	11.5812875	14.71971875	14.72291875	9.6318875	4.010940625	0.400206250000003	3.08928750000001	2.494809375	2.32058125	1.701375	2.00014375	5.74500291716763e-08	0.0925160691855448	4.40196104574946e-07	2.27442757123566e-06	3.93938036040169e-06	3.92125613433352e-05	1.19919893803312e-05	5.36534995832615e-08	0.0332838797670316	1.0302618227322e-07	1.25721545531716e-05	8.62940307540737e-05	0.000368135942957786	7.15652498430824e-05	U	U	U	U	5.53851341631634	5.23673440450433	6.074245
SAOUHSC_00402	NA	405465	406283	1	9.06164375	9.0146875	8.774375	8.91518125	8.4491375	8.251925	9.26810625	10.1194875	8.33395625	8.57091875	9.109625	9.210225	8.89263125	8.5185125	9.723275	9.610125	9.038165625	-0.193387499999999	-0.687634375	0.655631250000001	-0.585728124999999	0.315146874999999	0.355040625	-0.0270968749999997	0.462478671755839	0.0252946505239981	0.0308301849314403	0.0476164046911757	0.244016210058471	0.194296076621343	0.916557222283335	0.055512787463144	0.0110382178171309	0.00294214465938793	0.0325081612299658	0.203607073035798	0.185273530903479	0.309970155888386	~	~	~	~	7.00497410714286	5.63490355392157	6.071095
SAOUHSC_00404	NA	406302	407087	1	9.5719	9.60601875	9.2601625	9.2716625	8.761825	8.57321875	9.19409375	9.71798125	8.67338125	8.7473625	9.6253	9.77285	8.6964375	8.42178125	9.3709375	9.321125	9.58895937500001	-0.323046875000004	-0.921437500000004	-0.132921875000004	-0.878587500000004	0.4331625	-0.1084125	-0.110006249999999	0.0802327244785312	0.000448573695325393	0.433889989557362	0.000611912048981134	0.0277197245080659	0.520543890926619	0.514597688983385	0.0110038361950303	0.000399742231420271	0.0371486165504196	0.000995273897731217	0.0463260700058393	0.35190409933568	0.203696798202076	~	~	~	~	7.290475	6.62986776960784	6.88669515728477
new_407190_407344_1	S125	407190	407344	1	10.838975	10.74720625	11.11113125	11.4737375	11.1921	10.872775	13.17228125	13.31150625	10.34539375	10.59315	11.951975	12.03331875	10.9995875	10.90724375	12.864471875	12.95186875	10.793090625	0.499343750000001	0.239346875000001	2.448803125	-0.323818749999999	0.7002125	-0.0790218750000005	-0.3337234375	0.00938156964710259	0.141968714376084	1.69865464020771e-07	0.0586385930655867	0.00141664342920403	0.605339520639301	0.0527845419362443	0.00148605467260408	0.0480948815588843	4.71830722060426e-08	0.0383149772358657	0.00529561791839965	0.387041644065231	0.0348867762025857	~	~	~	~	7.23403545454545	6.27187976878613	6.35825401785714
SAOUHSC_00405	NA	407345	408082	1	10.79219375	10.87855625	11.15656875	11.52743125	11.16796875	11.17336875	13.20945	13.2326375	10.30819375	10.39445	11.91671875	11.9020875	11.142975	10.9211875	12.83546875	12.7724625	10.835375	0.506624999999998	0.335293749999998	2.38566875	-0.484053125000001	0.567403125	-0.1385875	-0.417078124999999	0.00210876015847478	0.0183623002146664	2.76957831996068e-08	0.00275361517846651	0.00105813762282134	0.257113004039059	0.00628800400468551	0.000375442368514099	0.00840978165428248	1.0680860715151e-08	0.00328076165446131	0.00433618418417165	0.222500139664794	0.00643539516753957	~	~	~	~	7.47934375	6.74935642985611	7.06809947916667
SAOUHSC_00406	NA	408072	409400	1	11.0066625	11.1481125	10.872775	11.16796875	11.2703875	11.3698375	12.91608125	12.9655625	10.46303125	10.659525	11.52743125	11.85688125	11.2221	11.0801875	12.6912875	12.6274375	11.0773875	-0.0570156250000025	0.242724999999997	1.863434375	-0.516109375000003	0.671784374999999	-0.16896875	-0.281459375000001	0.683518813858273	0.10950579598633	7.25655882430374e-07	0.00503245059603636	0.00107598566578199	0.245507080839856	0.0702827680982621	0.0794702388931471	0.0384755377230467	1.58229069294134e-07	0.0053694926051429	0.0043828486453601	0.21579645547536	0.0434279118376277	~	~	~	~	6.90190783450704	6.2870625	6.80625068493151
SAOUHSC_00407	NA	409397	409720	1	11.80235625	11.9223	11.53285	11.84165625	12.27408125	12.29150625	13.4224375	13.4026625	11.51784375	11.70216875	12.5138625	12.63808125	12.236175	12.135875	13.36003125	13.39723125	11.862328125	-0.175074999999994	0.420465625000006	1.55022187500001	-0.252321874999994	0.88871875	-0.0967687499999999	-0.0339187499999998	0.12909484139922	0.00361485657835523	3.88842857310531e-07	0.0406513166885543	2.6090107108464e-05	0.377028611492283	0.751465008284985	0.0171064944056389	0.00215430391604123	9.298127364379e-08	0.0286676347691332	0.000340790036111761	0.286783602094319	0.269165877107928	~	~	~	~	7.56335220864662	7.01911298076923	6.86529410377358
SAOUHSC_00408	NA	409739	410053	1	11.379425	11.426225	10.79605625	11.1301625	11.5337125	11.81395625	12.76498125	12.79863125	11.1288	11.29714375	11.85764375	12.12623125	11.4447	11.380775	12.9783375	12.9805625	11.402825	-0.439715625	0.271009374999999	1.37898125	-0.189853125000001	1.028828125	-0.261096875000001	0.19764375	0.0122083399444186	0.0823299993380832	7.86004885241794e-06	0.201689319612621	6.68365533496398e-05	0.0921058505908816	0.185623411661082	0.00189625894172538	0.0300854312639032	1.29584371945226e-06	0.100367880820717	0.000621568751103829	0.111694637856038	0.0931146706191311	~	U	~	~	7.29983125	6.35391915983607	6.56399928571429
new_410116_410342_-1	S126	410116	410342	-1	11.83800625	11.692475	11.4623375	11.58404375	10.81748125	10.7736625	12.82209375	12.9554125	11.0564	11.0880875	11.2506625	11.11556875	10.718321875	10.50768125	14.20205	14.29351875	11.765240625	-0.242049999999998	-0.969668749999998	1.1235125	-0.692996874999998	-0.340074999999999	-0.1825703125	1.35903125	0.026673320258477	4.58597523257516e-06	1.49756856485511e-06	5.44493344467445e-05	0.00518492271997118	0.0752305334029611	3.45303081981625e-07	0.00393076289840214	1.12834337828095e-05	2.97299080530285e-07	0.000147413907838586	0.0136754619438632	0.0974139857125357	8.09681678600319e-06	~	~	~	U	8.27935775214592	8.33248211206896	9.44828125
SAOUHSC_00409	NA	410343	410603	-1	11.52549375	11.2717875	11.06464375	10.91769375	10.384075	10.36625625	12.4868125	12.6071375	10.58045625	10.74070625	10.79715	10.95245625	10.284909375	10.2157625	13.59483125	13.81181875	11.398640625	-0.407471875000004	-1.023475	1.148334375	-0.738059375000004	-0.116365625	-0.124829687499999	1.15635	0.00675637579904509	1.70935708835972e-05	7.26994706960708e-06	0.000176282854366286	0.331131915031133	0.299322859337799	6.90090561465023e-06	0.00109855189311199	3.03621476849867e-05	1.20824654609341e-06	0.000374617497333578	0.247514820311324	0.246751003734363	5.19466267003176e-05	~	~	~	U	7.77347884615385	7.87238533653846	9.01191172945205
SAOUHSC_00410	NA	410722	411924	1	13.71385	12.614784375	14.17248125	14.15214375	11.4201	11.37650625	9.76359375	9.7873875	11.74606875	12.5126875	13.407009375	13.7903625	11.0297875	11.01955625	10.75549375	11.160965625	13.1643171875	0.9979953125	-1.7660140625	-3.3888265625	-1.0349390625	-0.563626562499999	-0.37363125	1.1827390625	0.0251290227131258	0.00125087952584885	1.41893769349487e-05	0.0214815458305595	0.159247658852838	0.333639357392115	0.0115804649826678	0.00371855737253976	0.000905532601638502	2.21152705870997e-06	0.017283936365004	0.151565429171142	0.265227738873723	0.0103565935722299	D	~	~	U	6.02675832758621	6.13094825	6.09137942073171
new_411586_412518_-1	S127	411586	412518	-1	7.42301875	6.6631875	6.52545	6.82055	7.543025	7.58603125	10.44770625	10.16060625	7.62316875	7.29410625	6.68279375	6.9859125	8.12626875	8.17745	13.86245625	13.988125	7.043103125	-0.370103125	0.521424999999999	3.261053125	0.415534374999999	0.161353124999999	0.58733125	3.621134375	0.170678285541605	0.0667540571693938	9.9660126828274e-07	0.129493671367229	0.530089287690827	0.043942764531412	4.4416310672488e-07	0.0221374516462055	0.0251448614988166	2.06981686624933e-07	0.0713146747665448	0.336947483844504	0.0670193337527947	9.39480452438653e-06	~	~	~	U	11.493325	10.2035322115385	11.30075
new_411925_412192_1	S128	411925	412192	1	10.961525	9.58228125	10.38593125	10.19161875	9.210225	9.09150625	10.446475	10.977084375	9.72793125	10.5749	10.06620625	10.3882125	8.99951875	9.14781875	10.85443125	11.23724375	10.271903125	0.0168718750000002	-1.1210375	0.4398765625	-0.120487500000001	-0.061565625	-0.0771968749999994	0.334057812499999	0.970944602927247	0.0371227948083266	0.355914594730281	0.795212616343533	0.894320967199554	0.867755138275666	0.478133542572849	0.109237687459476	0.0152618945471687	0.0307983220771319	0.28084656314507	0.461598813260042	0.475109436616429	0.192714597406882	~	~	~	~	7.54002776639344	6.65135894709544	6.45221102335165
SAOUHSC_00411	NA	412193	412321	1	10.51344375	9.30979375	10.0195125	9.603825	8.82376875	8.73645	10.4220625	11.090425	9.59229375	10.20136875	9.628184375	9.75715625	9.083625	9.26621875	10.37563125	10.9877625	9.91161875	-0.0999499999999997	-1.131509375	0.844625	-0.0147874999999997	-0.1189984375	0.394812500000001	-0.0745468749999994	0.819414480903509	0.0283221485479744	0.0813025355269004	0.973010170104413	0.785919358723449	0.378629626096248	0.864692661154429	0.0937884658067174	0.0121285332117426	0.00747463674437176	0.323336343356743	0.429689429407184	0.287543448381439	0.297650912729199	~	~	~	~	7.10636741071429	6.74448328598485	6.84510952970297
new_412520_412574_-1	S129	412520	412574	-1	7.0103625	6.94250625	7.14759375	7.61034375	7.17385	6.6631875	11.45636875	11.829225	7.7197625	7.1066	6.79985	7.4292125	7.54679375	7.69731875	13.9510375	13.90295625	6.976434375	0.402534374999998	-0.0579156250000026	4.6663625	0.436746874999997	-0.264437500000001	0.7035375	2.2842	0.212952938622482	0.850473461425908	2.72030216493496e-07	0.180202393128937	0.399928708375816	0.0455816828780851	5.85458533354136e-05	0.0271796547651184	0.214617223039918	6.9590743758924e-08	0.0919788636655848	0.279706247134986	0.0687650029780135	0.000204401284252924	~	~	~	U	9.74255824468085	8.71720913461539	9.41356341463415
new_412576_413041_-1	S130	412576	413041	-1	9.53066875	9.78124375	12.69385	13.39723125	9.321125	9.254275	15.85374375	15.74629375	12.32685	11.2456125	13.34644375	12.99170625	10.13938125	9.93265625	15.940525	15.94666875	9.65595625	3.389584375	-0.368256250000004	6.14406249999999	2.130275	0.123534375	0.74831875	0.143578125	9.81348285456293e-06	0.317748260560524	1.02625244879306e-07	0.000269928155376541	0.730015934293938	0.0622866934285826	0.688750266302156	3.23892810129393e-06	0.0949149255420307	3.10964972155373e-08	0.000523990373975358	0.411708690779738	0.0855170413640235	0.252482881952746	U	~	~	~	10.6819549479167	9.59451257911392	8.85695492021277
new_413220_413511_1	S131	413220	413511	1	12.40640625	11.82003125	9.81143125	9.597809375	10.929575	11.0207625	10.123375	10.77005	10.6036875	11.45335625	9.51983125	9.66323125	10.92516875	11.01800625	11.11670625	11.518925	12.11321875	-2.4085984375	-1.13805	-1.66650625	-1.084696875	-0.1130890625	-0.00358124999999987	0.871103125	8.17070209174083e-05	0.00854134775698332	0.000965323671273422	0.0108621856416187	0.73969002907581	0.991574290210197	0.0292552058947394	2.00035561511112e-05	0.00440099893900028	0.000108112604242143	0.00999036594269441	0.414900944706743	0.508434119010323	0.0218388046071891	D	~	~	~	6.92653402777778	6.51142	6.9084392
SAOUHSC_00412	ndhF	413512	414996	1	13.60619375	13.4026625	11.403525	11.2487375	11.89433125	11.82669375	11.0968125	10.76075	11.93195	12.96663125	11.2124625	11.358675	11.77546875	11.81549375	12.2495875	12.3697625	13.504428125	-2.178296875	-1.643915625	-2.575646875	-1.0551375	-0.0405625000000002	-0.0650312500000001	1.38089375	5.91204367608835e-05	0.000410951540968716	1.75356166270472e-05	0.00591614130663475	0.889976035493608	0.82465308368296	0.00125330227092109	1.49545854402969e-05	0.000372378748102995	2.67338260937463e-06	0.00611115738441877	0.460388674192385	0.462423135810839	0.00185305996436961	D	~	~	U	6.33909313322368	6.5068775	7.75484458333333
SAOUHSC_00413	NA	415009	417714	1	14.02998125	14.1578875	11.9636875	11.713875	11.8956375	11.85299375	11.85299375	11.57039375	13.11593125	13.79698125	11.56571875	11.8011625	11.74255625	11.77464375	12.7061625	12.63808125	14.093934375	-2.255153125	-2.21961875	-2.382240625	-0.637478124999997	-0.155340624999999	-0.115715625	0.960428124999999	4.45692293126696e-06	5.02377909203532e-06	2.94342344668834e-06	0.015115222931913	0.474416708674906	0.591397891591782	0.00166522166627982	1.6865137372225e-06	1.20674897535186e-05	5.35471513011968e-07	0.0130857991761957	0.31275636692835	0.381528595543823	0.00230678861380288	~	~	~	~	6.14589280778894	6.25526867774566	6.9021931402439
new_417715_417875_1	S132	417715	417875	1	14.042575	14.00118125	11.399275	11.28949375	11.8500375	11.896825	11.92956875	12.104425	13.40765625	13.74128125	11.2542875	11.54031875	11.72623125	11.5718375	12.65315625	12.7398375	14.021878125	-2.67749375	-2.148446875	-2.00488125	-0.447409375000003	0.0529187500000017	-0.224396874999999	0.679500000000001	3.26216744627655e-08	1.82965921894536e-07	3.13367677805406e-07	0.00885245641760533	0.694950358872507	0.122956123125535	0.000801475961936549	3.52601150271017e-08	1.06340079783455e-06	7.80950944765983e-08	0.00849526803895691	0.399839919241852	0.135433760126878	0.00129982495895574	~	~	~	~	6.6992625	6.72519674202128	7.781940625
SAOUHSC_00414	NA	417876	418238	1	14.43026875	14.5876375	12.502325	12.43594375	12.95186875	13.0092875	13.2108875	13.2457875	13.8894625	14.24398125	12.22669375	12.29473125	12.78675	12.7750375	13.5404375	13.5185375	14.508953125	-2.03981875	-1.528375	-1.280615625	-0.442231250000001	-0.208421874999999	-0.199684374999999	0.30115	3.90175899546143e-08	3.72072435489626e-07	1.45438649931466e-06	0.00241306133518384	0.0739559489071231	0.0845200325242629	0.0178990228814207	3.98243416171269e-08	1.74243158377077e-06	2.89710366862933e-07	0.00295621152182173	0.0904089368304141	0.105339999257248	0.0146856458759153	~	~	~	~	6.9504875	6.95445278846154	8.10895904255319
new_418267_418920_1	S133	418267	418920	1	13.2610375	13.1684875	10.4819	10.197125	11.54031875	11.49651875	9.44165625	9.51790625	12.3104125	12.8783625	10.12578125	10.3638625	11.5337125	11.49651875	9.8310375	9.8946125	13.2147625	-2.87525	-1.69634375	-3.73498125	-0.620375000000004	-0.0946906249999993	-0.00330312500000052	0.383043750000001	1.78168048977185e-07	1.00743821860377e-05	2.29130751534047e-08	0.00725090425871245	0.600270387574909	0.9852835317229	0.0583760441341615	1.26856306254279e-07	2.0089106995248e-05	9.23455229761284e-09	0.0072075909791811	0.365263168033135	0.506843385964364	0.0376150915448191	~	~	~	~	8.99043569277108	8.8064391613924	9.31176921542553
new_418311_418466_-1	S134	418311	418466	-1	9.22288125	9.10531875	9.3489625	10.01660625	9.3536375	9.5268625	10.810775	10.81748125	10.42955625	9.8991125	11.199425	10.79605625	10.253153125	10.08164375	11.58661875	11.32584375	9.1641	0.518684374999999	0.276149999999997	1.650028125	1.000234375	1.31495625	0.7271484375	0.642103125	0.0752998380116957	0.308364633188075	0.000188151463099408	0.00429526317419048	0.000842907361046867	0.0210098576349128	0.0352905386615	0.010371193864764	0.0925868143025613	2.33489525993639e-05	0.00471236528728949	0.00372759965713224	0.0383950615317268	0.0254163285705007	U	U	~	~	13.1195425	13.05706875	10.53824375
SAOUHSC_00415	NA	418467	418883	-1	9.00139375	8.8130625	9.39754375	9.6655375	9.40494375	9.4855625	10.70343125	11.013025	10.27028125	9.4778125	10.7751	10.88624375	9.98390625	10.063040625	11.35641875	11.6403	8.907228125	0.624312499999999	0.538024999999998	1.951	0.966818749999999	1.29913125	0.5782203125	0.640131249999999	0.0326139455336766	0.0568749002855599	4.12785151397059e-05	0.00397468996059295	0.000670551915840672	0.0438855993159112	0.0294644637798058	0.00474352394757488	0.0219008595966786	5.76886514445702e-06	0.00441884136792086	0.00316805554343151	0.0669577539609414	0.0219672105144749	~	U	~	~	13.323867887931	13.4805001201923	10.683791015625
SAOUHSC_00416	NA	418921	419595	1	13.36518125	13.484275	11.22966875	11.008975	12.236175	12.16166875	11.1310375	11.06609375	12.81976875	13.2610375	11.013025	11.30846875	12.18784375	12.24388125	11.1386125	11.1189875	13.424728125	-2.30540625	-1.22580625	-2.3261625	-0.384325000000003	0.0414250000000007	0.0169406250000003	0.030234375	3.12877853464375e-07	3.67780868359823e-05	2.91837024696206e-07	0.033197832458769	0.788903394139052	0.912643674824087	0.844904758248498	1.94011749686459e-07	5.58962098315491e-05	7.36626473568802e-08	0.0243861152578634	0.430618361814717	0.487700314125165	0.292834024453656	~	~	~	~	6.87599875	6.47179025229358	7.18537744883041
SAOUHSC_00417	NA	419632	420366	1	13.16103125	13.2457875	11.347640625	11.16599375	12.00445	12.13356875	11.23413125	11.12023125	12.726725	12.8702875	11.104334375	11.52549375	12.0507375	12.000325	11.0682375	10.99506875	13.203409375	-1.9465921875	-1.1344	-2.026228125	-0.404903124999998	0.058096875000001	-0.043478125	-0.145528125	4.21142209865791e-07	2.49541616439271e-05	3.08573967582471e-07	0.015013450163454	0.669792192684838	0.748991956758328	0.299804704365893	2.40434621869376e-07	4.08417209519598e-05	7.71179752989739e-08	0.0130154310068738	0.39102515496953	0.438604894288728	0.135452427819032	~	~	~	~	6.80901837686567	6.38217777777778	6.58349474878935
SAOUHSC_00418	NA	420544	420657	1	10.50879375	10.569725	9.02604375	9.2004375	11.1446125	11.052625	7.97576875	8.527121875	10.11215	10.343115625	8.74478125	9.0762875	10.78765625	10.5578875	8.5396375	8.65651875	10.539259375	-1.42601874999999	0.559359375000008	-2.28781406249999	-0.311626562499994	-0.20270625	-0.425846875000001	0.3466328125	6.83664307330549e-05	0.0184996117695321	2.07046685658612e-06	0.13921100599979	0.316642170804362	0.0550912441643921	0.105202797383689	1.70418849816309e-05	0.00846388693066768	3.93868713384433e-07	0.075496226978402	0.240820630357686	0.0785273433778314	0.0598311195222158	~	~	~	~	8.34922119565217	6.7513789118705	7.3652490234375
SAOUHSC_00420	NA	420822	422159	1	11.2221	11.4140875	8.2138	8.1381625	11.4467625	11.808775	6.652675	6.85168125	11.98794375	11.55055	8.07294375	8.2724125	11.572346875	11.508475	7.09481875	7.5354875	11.31809375	-3.1421125	0.309675000000003	-4.565915625	0.451153125000003	-0.003303124999999	-0.0873578124999997	0.562975	2.73312897196545e-07	0.160871869532181	1.4600910082117e-08	0.0544663847872936	0.987253427455322	0.674430794901091	0.0228726231564965	1.75164599763778e-07	0.053452300209005	6.59851805071979e-09	0.0361304688194921	0.486242023551018	0.412973841767307	0.0178033123149674	~	~	~	~	6.45917103873239	6.20829120575221	6.60768186881188
new_422281_422375_1	S135	422281	422375	1	9.3789625	9.72973125	8.40754375	8.5993875	12.56243125	12.736246875	10.7063625	9.4068125	9.39291875	9.92278125	7.6202625	7.50753125	12.921475	12.2051625	12.22763125	11.9197	9.554346875	-1.05088125	3.0949921875	0.502240625000001	0.103503125000001	-0.939568750000002	-0.0860203125000006	2.017078125	0.0357539883858026	7.44217118647996e-05	0.262695904246452	0.810160250105303	0.0542317316464534	0.841667750982111	0.00129007313632691	0.00516928097098387	9.73392784921685e-05	0.0230499277413423	0.284623095549013	0.0729402532012479	0.467503658055608	0.00189422648621983	~	~	~	U	6.03327920689655	5.94690810845214	6.15635346020761
SAOUHSC_00421	cysM	422376	423290	1	9.945075	9.98873125	8.9914625	8.903525	12.6447875	12.54595625	10.9143	10.57046875	9.60278125	9.72030625	8.42178125	8.57091875	12.598375	12.563225	12.21456875	12.50554375	9.966903125	-1.019409375	2.62846875	0.775481249999997	-0.305359375000003	-0.45114375	-0.0145718749999988	1.617671875	4.35375054437832e-05	3.1850311182416e-08	0.000293240768641486	0.0433548725357505	0.00759866257110647	0.91173742641672	1.38996150185478e-06	1.14969981662013e-05	2.88033147869649e-07	3.52693046264834e-05	0.0301809966663842	0.0179759960686279	0.487452095991806	1.95982849768276e-05	~	~	~	U	6.35532329545455	6.49693102836879	6.65205492424242
SAOUHSC_00422	NA	423274	424416	1	10.0462375	10.08463125	8.9179125	8.93084375	12.63890625	12.7613875	11.0880875	11.0026375	9.61759375	9.64306875	8.52159375	8.76440625	12.61054375	12.6274375	12.35095625	12.3920875	10.065434375	-1.14105625	2.6347125	0.979928124999997	-0.435103125000003	-0.281378125	-0.0811562500000003	1.326159375	2.83262784453812e-07	3.85227701280263e-10	9.19360383528749e-07	0.00034156219423608	0.00488773785190428	0.299243308449211	8.76699157648952e-08	1.79995715659917e-07	1.98638033889855e-08	1.93401956934516e-07	0.000629579707075824	0.0131017924570858	0.24670658338904	4.21308226516375e-06	~	~	~	U	6.04236804310345	6.08243342696629	6.58824553571429
SAOUHSC_00423	NA	424710	425735	1	8.78216875	8.6269375	11.6188875	11.64963125	9.7929625	9.823325	8.46711875	8.16784375	8.0453125	8.2138	11.45335625	11.31253125	9.3789625	9.18681875	9.4855625	9.39291875	8.70455312500001	2.92970624999999	1.103590625	-0.387071875000005	-0.574996875000005	-0.251315625	-0.525253125	1.121759375	5.77925765297424e-09	1.10663509118027e-05	0.00957505561604664	0.00101674763302627	0.0592165398949137	0.00177163922527345	9.80066230867419e-06	1.14037122814871e-08	2.15498407164184e-05	0.000960897207662763	0.00148648216499978	0.0776193275292397	0.00605260818325073	6.31741138415464e-05	~	~	~	U	6.04594005681818	5.77059972243492	6.45515230082418
SAOUHSC_00424	NA	425739	426398	1	8.98003125	8.78216875	11.82526875	11.7636375	9.313065625	9.3839875	8.70055	8.485825	8.267875	8.36675625	11.70216875	11.62765625	8.97644375	9.0040125	9.64306875	9.289528125	8.8811	2.913353125	0.467426562499999	-0.2879125	-0.563784375000001	-0.129540625	-0.3582984375	0.873110937499999	9.5845834758982e-09	0.00483930112955918	0.0449060801540314	0.00164391461945295	0.316468064722849	0.0182738451100613	9.22855884432502e-05	1.55313581976317e-08	0.00273472387488484	0.00421714854000692	0.0021771134069301	0.240738872317912	0.0345935733107438	0.000278172524412393	~	~	~	~	6.13599582286432	6.19118487682482	6.41849962649402
SAOUHSC_00426	NA	426435	427277	1	9.4352	9.40494375	12.35431875	12.3822	9.5761	9.7062125	9.39884375	9.0565	8.867475	8.932675	12.284125	12.35431875	9.2837	9.24403125	10.00595	9.8136375	9.420071875	2.9481875	0.221084375	-0.1924	-0.519996875	-0.0490375000000008	-0.377290625	0.682121875	3.27310090115456e-09	0.0728934027302298	0.110173876345386	0.00126405646133648	0.659254351997816	0.00781732993301963	0.000216287591535487	7.96618763914784e-09	0.0270916340754677	0.010009568120511	0.00175594918166466	0.387255551839577	0.018256620372839	0.000505871559326892	~	~	~	~	7.26473153089888	6.96857444444445	6.92228157327586
new_427307_427446_1	S136	427307	427446	1	8.1953875	7.969975	7.5817125	7.5114125	8.62905625	8.49435625	6.95523125	7.755175	7.926775	7.935971875	7.49154375	7.56529375	8.387475	8.28414375	7.29410625	7.44143125	8.08268125	-0.53611875	0.479025	-0.727478125	-0.1513078125	-0.0181437499999997	-0.225896875	0.0125656250000005	0.0385055577567443	0.0580810264474038	0.00998723870931537	0.504917555976614	0.93534619767278	0.327794473019912	0.955192814148014	0.00554087684194564	0.0223033299914836	0.00100052165063649	0.202138995327924	0.472763027397032	0.262174450026754	0.318869908502697	~	~	~	~	8.20094067164179	7.67610673076923	7.54838176652893
new_427448_427532_1	S137	427448	427532	1	10.0893625	10.358375	10.22335625	9.60075	10.2621125	10.25213125	6.68279375	7.1174	9.82534375	9.83490625	9.3670875	9.2985875	9.8038125	9.79541875	7.16105625	7.09054375	10.22386875	-0.311815625000002	0.0332531249999984	-3.323771875	-0.393743750000002	-0.579215625	-0.457506250000001	0.225703125	0.162931553062115	0.873894596063765	1.94443394277999e-07	0.0882912748850862	0.0213334309212985	0.0541744162444476	0.298320147544999	0.0212155318318128	0.219231820691108	5.27625636722742e-08	0.0528473954755894	0.0384542564697038	0.0776267126859137	0.134941324895601	~	~	~	~	8.16739034090909	7.40302983490566	7.05579432989691
new_427534_427608_1	S138	427534	427608	1	14.3216625	14.35960625	13.78291875	13.05671875	13.95769375	13.84936875	10.88996875	10.7047625	14.19115	14.0057125	12.60570625	12.47920625	13.22599375	13.084625	11.74075625	11.89623125	14.340634375	-0.920815624999997	-0.437103124999997	-3.54326875	-0.242203124999997	-0.877362499999999	-0.748221875000001	1.021128125	0.00199713514549851	0.0650796522146585	1.25624940510341e-07	0.270346884293501	0.00265340499118778	0.00641914351702207	0.00106300091353358	0.000357290799020684	0.0246047536820411	3.66781291179663e-08	0.12615667796557	0.0084510027277644	0.0158456817944663	0.00163049785398158	~	~	~	U	NA	NA	NA
SAOUHSC_00427	sle1	427609	428613	1	13.9510375	14.0564375	13.7126375	13.40765625	13.39020625	13.4238125	10.98525	10.8089625	13.5604875	13.8304875	12.6071375	12.25331875	12.65025	12.50135	11.22861875	10.94148125	14.0037375	-0.443590625000004	-0.596728125000004	-3.10663125	-0.308250000000003	-1.12991875	-0.831209375000001	0.18794375	0.0280176290605099	0.00695847809818177	6.74920199341663e-08	0.0997992367678554	0.000134886719326907	0.00102959455137493	0.289398127921979	0.00411622465358851	0.00369980260782223	2.20759840744863e-08	0.0581611867678266	0.000984919593185744	0.0040559321807658	0.131843970357855	~	D	~	~	6.74492799479167	6.57395558401639	7.00027439236111
new_428636_428760_1	S139	428636	428760	1	11.9833625	11.703775	10.34539375	10.30389375	11.257275	11.38539375	9.10531875	9.6253	11.17443125	11.750425	9.59229375	9.288525	10.636225	10.58428125	8.7244875	8.725728125	11.84356875	-1.518925	-0.522234375000004	-2.478259375	-0.381140625000004	-0.884234374999999	-0.71108125	-0.6402015625	0.000134919235503124	0.0470358503922259	3.79915284295006e-06	0.125340149106329	0.00411458526409461	0.0127421110952089	0.0206728617308872	3.1123052335684e-05	0.0186365513322336	6.71025545963465e-07	0.0694875343411921	0.011638399519645	0.0264140599190588	0.0164503640431892	~	~	~	~	8.20828035714286	7.58155294117647	8.33725282738095
SAOUHSC_00428	NA	428798	429067	-1	11.54905	11.61401875	10.76075	10.81250625	12.17639375	12.31225	12.37115625	12.28689375	11.4516125	11.1323875	11.21628125	11.16796875	12.0258125	12.27865625	12.2343625	12.24525	11.581534375	-0.794906250000001	0.662787499999998	0.747490624999999	-0.289534375000002	0.405496875	-0.0920874999999999	-0.0892187500000005	0.000102328803846229	0.000354824246053499	0.000156964915722459	0.0323701993109985	0.0067811437674431	0.434820833754942	0.448721479584139	2.44006710027716e-05	0.000330383066555875	1.97601564244961e-05	0.0239135041657478	0.0165255644089534	0.312914929928038	0.183910275315385	~	~	~	~	10.2172635416667	10.19483745	9.74297946428572
new_429068_429167_-1	S140	429068	429167	-1	12.18531875	12.19299375	11.94090625	12.098525	12.9008375	13.2644875	12.98703125	13.04706875	12.20965625	12.1520875	12.63654375	12.45295	13.14925	13.02756875	12.971925	12.82209375	12.18915625	-0.169440624999992	0.893506250000007	0.827893750000007	-0.00828437499999226	0.52503125	0.00574687500000065	-0.120040624999999	0.199644646591494	7.82477130513131e-05	0.000133555267104694	0.947181561596302	0.00250523340021037	0.963343180523843	0.350962954543456	0.0255800369747394	0.000101025659079329	1.70192960831343e-05	0.317478272317585	0.00810518077707399	0.501213877237908	0.152966676262177	~	~	~	~	10.2332719444444	10.2493456168831	9.6625231617647
SAOUHSC_00429	NA	429216	429611	1	11.42293125	11.48569375	11.25569375	10.98123125	11.465325	11.31345	11.896825	11.83629375	10.9877625	11.17029375	10.6674125	10.27028125	11.015975	10.9329125	11.5877625	11.4467625	11.4543125	-0.335850000000001	-0.0649250000000014	0.412246874999998	-0.375284375000001	-0.649615625	-0.41494375	-0.349296874999999	0.0459004992710737	0.66025161506047	0.0199581575383436	0.0298055775582183	0.00183450067871836	0.0193865910600222	0.0396062731698467	0.00652382382259908	0.175015892274394	0.00194236663351327	0.0224261287147867	0.00639247249751475	0.0361631574988758	0.027874408706015	~	~	~	~	6.90312808098592	6.59331943897638	8.70130961538461
SAOUHSC_00430	NA	429601	430086	1	11.142975	11.2385875	11.500975	11.3652	10.89831875	11.14029375	11.6618	11.6903875	10.87684375	10.8076625	11.12470625	10.89190625	10.68719375	10.51258125	11.41798125	11.1833875	11.19078125	0.242306249999995	-0.171475000000005	0.485312499999995	-0.348528125000006	-0.42478125	-0.419418749999999	-0.375409374999999	0.078711570333881	0.19178214183594	0.00376141322407051	0.0199590219323175	0.00771174913722452	0.0082320636315898	0.0142007980561263	0.0108093201437671	0.062026576503495	0.000392530403451197	0.0162819691958821	0.0181740089000896	0.0189601516806204	0.0122246133489756	~	~	~	~	7.77610961538462	7.64104701086956	8.83877375
SAOUHSC_00431	NA	430255	431037	-1	11.500090625	11.487325	11.93551875	11.8990125	11.090425	11.14379375	8.91294375	8.79935	11.563325	11.6440875	12.31586875	12.47104375	11.0828625	11.2448875	8.51623125	8.3300375	11.4937078125	0.423557812499998	-0.376598437500001	-2.6375609375	0.109998437499999	0.476190625	0.0467656250000008	-0.4330125	0.000888279652666058	0.0018316254623846	9.93049663141409e-10	0.218893756589234	0.00041666909765734	0.58614002602594	0.000772160880263869	0.000171214475113463	0.00123564247800444	9.87121947704123e-10	0.106863395365327	0.00221060810081044	0.379423595746071	0.00126479856064907	~	~	~	~	8.45083420454545	8.35814131097561	9.23730703125
SAOUHSC_00433	NA	431034	432152	-1	10.9472	10.92629375	11.68099375	11.6629375	10.75889375	10.69788125	7.701925	7.3238875	11.155375	11.327225	11.703775	11.9467125	10.677175	10.79219375	7.7474625	7.57764375	10.936746875	0.735218750000001	-0.208359374999998	-3.423840625	0.304553125000002	0.153278125000001	0.00629687499999938	0.149646875	0.000523817764913029	0.152611998251768	5.18180704312923e-09	0.0496579041121899	0.27842096585369	0.963071056503597	0.28913542061277	0.000105865860772146	0.0511368591683316	3.01389414482622e-09	0.0335958757051195	0.222007131853102	0.50114324795568	0.131752096119446	~	~	~	~	8.03847341772152	8.02875787037037	8.97154375
SAOUHSC_00434	gltC	432267	433151	-1	8.30529375	8.267875	10.80408125	10.86605625	8.50195	8.3773125	7.1066	6.9859125	8.98385625	9.1122	10.8062875	11.000225	8.57091875	8.61623125	7.19358125	7.14759375	8.28658437500001	2.548484375	0.153046874999998	-1.240328125	0.761443749999997	0.0681875000000004	0.15394375	0.12433125	7.18174727961135e-10	0.0803825779767381	2.10163591212058e-07	8.77351750641326e-06	0.398657564208154	0.0789349836837526	0.142684102532655	3.51022501192109e-09	0.0294660252417305	5.63081937375778e-08	3.63510319741715e-05	0.279124572533805	0.100575526618672	0.0756640744289087	~	~	~	~	7.7911875	7.90838625	9.276671875
SAOUHSC_00435	gltB	433332	437831	1	10.44101875	10.22285625	15.35646875	14.92166875	9.6348875	9.50434375	8.543525	7.96340625	9.13565	9.42560625	15.23788125	15.15220625	9.16728125	9.1193625	8.0001625	7.7906875	10.3319375	4.80713125	-0.762321874999998	-2.078471875	-1.051309375	0.0559750000000016	-0.42629375	-0.358040625000001	1.58966151395964e-08	0.00724845246482904	1.02881743245973e-05	0.00115054439778316	0.799607895716351	0.0806725165937689	0.131720551692606	2.16889197188205e-08	0.00383077308571089	1.64835700187744e-06	0.00163505368854307	0.433925927169854	0.102023821122527	0.0711016580450005	D	~	~	~	6.40748881437768	6.13104754166667	6.41425420816733
SAOUHSC_00436	gltD	437849	439312	1	10.78041875	10.80485625	15.25069375	14.87514375	10.22235625	10.07963125	9.362175	9.13350625	9.785275	9.97636875	15.18879375	15.0855625	9.7455875	9.60075	8.80420625	8.725728125	10.7926375	4.27028125	-0.641643750000002	-1.544796875	-0.911815625000003	0.0742593750000011	-0.477825000000001	-0.4828734375	1.0422636728222e-09	0.00139510797063871	2.95900106893192e-06	0.0001393584383756	0.595428868260598	0.00742490518390838	0.00702960556927643	4.09054364676646e-09	0.000987124455313805	5.37940030495284e-07	0.000312182318832382	0.363387674055166	0.0175757011346787	0.00701219376076857	~	~	~	~	6.703775	6.27902109375	6.218325
new_439313_439580_1	S141	439313	439580	1	10.17848125	10.19014375	14.49929375	13.93366875	10.02488125	10.35698125	8.60610625	8.75913125	9.73255	9.6680375	14.183125	14.17248125	9.905946875	9.9920375	8.46998125	8.28414375	10.1843125	4.03216874999999	0.00661874999999718	-1.50169375	-0.484018750000003	-0.0386781249999997	-0.241939062499999	-0.30555625	1.44689648435816e-08	0.971050492157339	2.82772774540361e-05	0.0255267946278759	0.832286743507776	0.208314232194563	0.12216119078661	2.03826875617285e-08	0.237808905706695	4.09500604479338e-06	0.0198528253447959	0.443789727384337	0.19388334328738	0.0670995928518891	~	~	~	~	7.16400089285714	6.41742291666667	6.60582469059406
SAOUHSC_00437	treP	440144	441571	1	8.7531875	8.7884125	8.3147625	8.46998125	9.42103125	9.5946625	9.42271875	8.86310625	8.62905625	8.864825	8.3634625	8.87781875	9.2152125	9.3856375	9.4724125	9.050825	8.7708	-0.378428124999997	0.737046875000003	0.372112500000003	-0.0238593749999972	0.22826875	-0.207421875000001	0.118706250000001	0.148370838881157	0.0143295957478229	0.154402389893178	0.922152747186955	0.362881398740418	0.406192344244604	0.62936241481468	0.0194629880453116	0.00679851043581414	0.01385577770181	0.311704012937268	0.262643101986348	0.300323842448273	0.236370609630529	~	~	~	~	6.42842481884058	6.37594166666667	7.3242175
SAOUHSC_00438	treC	441635	443275	1	9.83658125	9.901025	9.55980625	9.61203125	10.0195125	9.86150625	8.903525	8.78216875	9.4964625	9.53300625	9.3709375	9.582946875	9.5836125	9.59903125	8.16535	8.14381875	9.86880312500001	-0.282884375000005	0.071706249999995	-1.02595625	-0.354068750000005	-0.108976562499998	-0.349187499999999	-0.6882625	0.00604812191944781	0.375828408625877	9.12078032235257e-07	0.00168746528483053	0.191946679405032	0.00183435470838043	1.85217980145927e-05	0.000992377319763241	0.10880979595522	1.92103557147738e-07	0.00222290280852985	0.173089074894826	0.00621235185495403	9.5033981560522e-05	~	~	~	~	6.4762484375	5.96885189663951	6.60736478960396
SAOUHSC_00439	treR	443300	444028	1	10.36095625	10.422965625	10.53030625	10.56411875	10.54581875	10.71779375	9.3186125	8.9262625	10.45844375	10.352025	10.03805625	10.27141875	10.47310625	10.45844375	8.66379375	8.498025	10.3919609375	0.155251562500001	0.239845312500001	-1.2695234375	0.0132734375000008	-0.392475	-0.16603125	-0.541528125	0.275877478069796	0.108439112708664	1.18379077421444e-05	0.922816503829404	0.0182463297092222	0.246395571113776	0.00353819018995388	0.03458205009737	0.0381556108260079	1.87483156704831e-06	0.311858405444109	0.0342401733434595	0.216313005842509	0.00410827456370379	~	~	~	~	6.92735775462963	6.18310321624088	6.42082871015936
new_444078_444397_1	S142	444078	444397	1	13.73331875	13.224475	14.82265	15.1185875	14.51268125	14.6225	15.08175	15.16825	13.76294375	13.777825	15.173725	14.47725	14.01534375	13.88125	15.2837	15.12418125	13.478896875	1.491721875	1.08869375	1.646103125	0.291487499999998	-0.145131250000001	-0.619293750000001	0.0789406249999996	0.00023078792756051	0.00174690907393811	0.000117138437383706	0.252715219717054	0.556448890014567	0.0307080086316197	0.747101423022257	5.05699232418006e-05	0.00118840877672464	1.50872384944762e-05	0.119702440848141	0.347874045708093	0.0516416622629965	0.268021806445175	~	~	~	~	6.66650405629139	6.128863125	5.78354854079982
SAOUHSC_00440	NA	444428	444529	1	10.374846875	10.254175	9.00713125	9.109625	11.1310375	11.0781625	8.650575	9.77040625	10.73034375	10.571775	8.59613125	9.1003125	11.15435625	11.405375	8.80665625	9.11525	10.3145109375	-1.2561328125	0.790089062499996	-1.1040203125	0.336548437499997	-0.210156250000001	0.175265625	-0.249537500000001	0.00500537450896305	0.0425001094824447	0.00981825749690213	0.334635761892016	0.53940401512934	0.607435012783772	0.468379335693043	0.000835178491493359	0.017116143433202	0.000984293611730458	0.148507742792926	0.340850204462878	0.387861795765461	0.18980321970536	~	~	~	~	7.33887681451613	6.28061796875	6.04124193892045
new_444585_444666_1	S143	444585	444666	1	11.30846875	11.21878125	10.76803125	10.968675	11.47105625	11.7908125	10.13938125	10.326165625	11.5167375	11.1646125	10.15825	10.6783	11.86119375	12.09695625	10.0261625	10.21071875	11.263625	-0.395271875000005	0.367309374999994	-1.03085156250001	0.0770499999999941	-0.450078125	0.348140625	-0.1143328125	0.0894036536236296	0.110292371260457	0.00100245205990474	0.716220143887765	0.0589741518749311	0.127188183128458	0.591515006422348	0.0121658844854003	0.0387108640375147	0.000112030041913493	0.260445770997416	0.0773973172683332	0.138694340653813	0.225855879112576	~	~	~	~	7.7925625	7.04904921875	6.72978294871795
SAOUHSC_00441	NA	444667	445191	1	11.3777	11.2835	10.82919375	10.7573	11.6903875	11.58271875	11.393125	11.3652	11.426225	11.3605	10.5749	10.86786875	11.68596875	11.839775	10.96996875	11.06536875	11.3306	-0.537353125000001	0.305953124999998	0.0485624999999981	0.0627624999999988	-0.071862500000001	0.12631875	-0.36149375	0.00053321116108078	0.0132538460209074	0.628727658622398	0.534106596778022	0.478229247237107	0.227343534933384	0.00568945251601513	0.000107588392456734	0.0063634967794909	0.0528521354926251	0.210839054002883	0.314354017467388	0.205136749932311	0.00594753158588098	~	~	~	~	7.12079594907407	6.30256451923077	6.35294125
new_445192_445283_1	S144	445192	445283	1	12.43750625	12.363425	11.7908125	11.93921875	12.89898125	12.7411125	12.15326875	12.1965	12.58079375	12.28825625	11.95590625	12.18921875	12.776625	12.81630625	11.86119375	12.0555125	12.400465625	-0.535449999999997	0.419581250000003	-0.225581249999996	0.034059375000003	0.207546875	-0.0235812500000003	-0.21653125	0.00219428758778574	0.0084167479555389	0.0989044298715773	0.785214784748771	0.12421906845469	0.850149464281307	0.110929253871748	0.00038955245475965	0.00434698289371763	0.00902258147055458	0.278298269826815	0.12782953719401	0.470000570515561	0.0623424002281653	~	~	~	~	7.3270225	6.51997403846154	6.43348371418827
SAOUHSC_00442	dnaX	445284	446957	1	12.99541875	12.99541875	12.82448125	12.60880625	13.23166875	13.18463125	12.30654375	12.2159	13.17400625	13.02756875	12.6312125	12.704975	13.20316875	13.3820125	12.00780625	12.007075	12.99541875	-0.278774999999998	0.212731250000002	-0.734196874999999	0.105368750000001	-0.0485500000000005	0.0844406249999992	-0.253781249999999	0.0112437570412722	0.0369192171673178	2.52131228716454e-05	0.25064454368824	0.58390789181394	0.350021975278729	0.0175229871902362	0.00175629662884377	0.0151901767193816	3.69442103464445e-06	0.118931689637335	0.358879828423965	0.273591345021112	0.0144425085128347	~	~	~	~	6.93726119402985	6.57265811987705	6.63672010869565
SAOUHSC_00444	NA	447047	447364	1	14.507925	14.56250625	14.6179	14.89341875	15.0760375	15.05293125	14.36613125	14.37036875	14.44925	14.31178125	14.7715375	14.636925	14.91166875	14.83986875	14.45380625	14.44389375	14.535215625	0.220443750000004	0.529268750000003	-0.166965624999996	-0.154699999999997	-0.0514281250000002	-0.188715625	0.0805999999999996	0.0353936834023834	0.000299778324174955	0.0919147989911463	0.114040148087312	0.571700410710814	0.0624275076463885	0.382454204111512	0.00512036164356421	0.000287253133959101	0.0084098979350474	0.0644301574878651	0.354033186091591	0.0856515032003274	0.163285791221761	~	~	~	~	6.04144473275862	6.1940134580292	6.43053135231924
SAOUHSC_00445	recR	447371	447967	1	13.48178125	13.52999375	13.6621	13.6361875	14.02230625	14.40104375	12.8567625	12.89345625	13.4598875	13.2624375	13.52235	13.5457	13.9059	13.854	12.95868125	12.82606875	13.5058875	0.143256249999997	0.705787499999996	-0.630778125000004	-0.144725000000003	-0.115118750000001	-0.331724999999999	0.0172656250000003	0.243982427186338	0.000260508009685003	0.000548857873125304	0.239588014951961	0.341775500141875	0.0195216342122509	0.883273366249627	0.0308616730480986	0.000257820227622157	6.35789106794135e-05	0.114769603698694	0.252691876023485	0.0363505232335689	0.302114579461005	~	~	~	~	6.93463712686567	6.70478226102941	6.75391776315789
new_448024_448171_1	S145	448024	448171	1	10.19529375	9.90483125	8.4910625	8.7884125	12.5835	12.1779875	9.68810625	10.839696875	10.19014375	10.441734375	8.232775	8.5185125	12.1779875	11.719325	9.2582	9.96551875	10.0500625	-1.410325	2.33068125	0.213839062499997	0.265876562499997	-0.264093750000001	-0.432087500000001	-0.652042187499999	0.00746151457334378	0.000372549130449951	0.6046037515836	0.521675986162036	0.524398245452478	0.307879019241767	0.138940836972947	0.00120286492800905	0.000343785222753988	0.0509275065761585	0.207162311996959	0.33454020265607	0.251484595379702	0.0741245023911046	~	~	~	~	8.13576087962963	6.52087596153846	6.93778794642857
SAOUHSC_00446	NA	448172	448270	1	9.9682	9.8465375	8.16784375	8.18944375	12.24820625	11.8283625	9.61203125	10.23941875	10.04784375	10.23941875	7.960275	7.89139375	11.90996875	11.8054	9.3536375	9.952596875	9.90736875	-1.728725	2.130915625	0.0183562500000039	0.236262500000004	-0.252809375	-0.1806	-0.272607812499999	0.000121091594128879	2.72178563415468e-05	0.943165125313437	0.371452364141443	0.340659659335483	0.489841092798516	0.30643319076983	2.83170103957155e-05	4.37867629193059e-05	0.0772426945287704	0.160856925401907	0.252153831083828	0.33823572491947	0.137719806855919	~	~	~	~	7.65338125	6.109799125	7.93320638888889
new_448579_448651_1	S146	448579	448651	1	13.93126875	13.3480375	8.33936875	9.5798	14.53041875	14.49929375	10.336175	11.036075	13.8724625	13.7927375	9.27710625	9.0445125	14.58505625	14.37036875	9.7216625	10.63275	13.639653125	-4.68006875	0.875203124999995	-2.953528125	0.192946874999995	0.201224999999999	-0.0371437499999996	-0.50891875	6.8273099044133e-06	0.0903734701784634	0.000188645802550745	0.682421098205071	0.669734896752855	0.936884583851416	0.295395075510942	2.38121267789158e-06	0.032618464725001	2.34050566961027e-05	0.251579537296586	0.391004784441591	0.494251728897432	0.133930730830677	~	~	~	~	NA	NA	NA
new_448653_448818_1	S147	448653	448818	1	14.9589875	14.890025	13.581725	14.22423125	15.5636875	15.39699375	13.1377875	13.14359375	15.173725	15.39699375	13.8853875	13.53810625	15.4293	15.49284375	13.33089375	13.37160625	14.92450625	-1.021528125	0.555834374999996	-1.783815625	0.360853124999995	-0.191231250000001	-0.0192687500000003	0.210559374999999	0.000839729630528981	0.0224889225961031	1.77830716350703e-05	0.104498568925874	0.360337013657989	0.924524690930096	0.316550526552848	0.000162593744463973	0.00999005013858273	2.70704960012234e-06	0.0602514130993899	0.261465736935057	0.490932384746613	0.141224511031686	~	~	~	~	7.71157938432836	7.28648910024155	6.34130141752577
SAOUHSC_00450	NA	454730	456067	1	10.14378125	10.2348625	9.2858125	9.1212875	10.19529375	10.0515875	9.574275	9.615325	9.85961875	9.91616875	8.90524375	8.98841875	9.8094375	9.9243625	9.755925	10.02103125	10.189321875	-0.985771874999998	-0.0658812499999982	-0.594521874999998	-0.301428124999998	-0.25671875	-0.256540624999999	0.293678124999999	7.66765939318632e-06	0.517213251433408	0.000285155978155301	0.0146730390379368	0.0297173433676991	0.0298019511762644	0.0165600624081451	2.61748685564901e-06	0.142634693575385	3.43482963811039e-05	0.0127786603015401	0.0486171390655832	0.0504844517648536	0.013819331108886	~	~	~	~	6.75341134259259	6.46735688073394	7.42662805755396
SAOUHSC_00451	tmk	456069	456686	1	11.39653125	11.448325	11.37394375	11.10486875	11.60534375	11.33586875	10.3534	10.44101875	11.321525	11.30440625	11.03139375	11.15435625	11.403525	11.2266625	10.63275	10.613875	11.422428125	-0.183021875000004	0.0481781249999951	-1.02521875	-0.109462500000005	-0.14653125	-0.155512499999999	0.226103125	0.142355810349545	0.67971178224737	1.68822610703704e-05	0.35896877464213	0.228912457023548	0.204160083758572	0.0792576857029346	0.0187313941533801	0.179249646661727	2.58419600780129e-06	0.156695026963154	0.195234566648738	0.191375211659734	0.047829304965075	~	~	~	~	7.5017823630137	6.76929726277372	6.91911666666667
SAOUHSC_00452	NA	456714	457043	1	13.6482875	13.52643125	13.60020625	13.3805375	13.7572125	13.5843875	14.02230625	14.03714375	13.60493125	13.65820625	13.394828125	13.17776875	13.4224375	13.57814375	14.02230625	13.9544375	13.587359375	-0.0969875000000024	0.0834406249999982	0.442365624999998	0.044209374999998	-0.204073437499999	-0.170509374999999	-0.0413531250000005	0.376933475682437	0.444202039790436	0.00273673848578146	0.681059137395473	0.0845677410233172	0.138681498767913	0.700438201119405	0.0460881262189784	0.125437256547155	0.000290677707509776	0.251229774026102	0.098810721378025	0.147235253714186	0.255615093474331	~	~	~	~	7.72431465909091	7.5290536637931	7.63399012096774
new_457044_457343_1	S148	457044	457343	1	12.56905625	12.53564375	12.16498125	11.95484375	12.4842375	12.5278625	12.887425	12.94950625	12.58483125	12.5418625	11.9438	11.888265625	12.3852	12.5166875	12.99033125	12.96381875	12.55235	-0.4924375	-0.0463000000000003	0.366115625	0.0109968750000001	-0.143879687500001	-0.0551062500000006	0.0586093749999996	8.8636719783099e-05	0.515082254114888	0.000657569500445707	0.875511767062434	0.0672098779267025	0.441066483492581	0.413737039654847	2.15006141423342e-05	0.142140070835883	7.53559569739475e-05	0.300678879819085	0.0847397257351547	0.315638347141695	0.173199746230539	~	~	~	~	6.65489430555556	6.49876232269504	6.61121503712871
SAOUHSC_00453	NA	457162	457338	-1	6.78336875	6.57430625	6.70389375	6.56575	6.47715	6.7266	9.71035	10.677175	7.4650375	7.54679375	7.27741875	7.05175625	7.3943125	7.1000875	10.11215	10.10075625	6.6788375	-0.0440156249999977	-0.0769624999999982	3.514925	0.827078125000002	0.529765624999999	0.645324999999999	-0.087309375	0.876503883987252	0.786172855301193	1.29897925844239e-06	0.0166872652489566	0.0895606913637208	0.0465063076817625	0.758430536302067	0.0996715124436179	0.201663189221941	2.61966170556231e-07	0.0141515120608019	0.102720205217408	0.0697332484716419	0.270984748103251	~	~	~	~	12.5342723214286	12.510204375	12.0422225543478
SAOUHSC_00454	holB	457344	458183	1	12.8845125	12.82209375	12.18264375	12.00341875	12.932575	12.7909	12.7061625	12.74336875	12.9461875	12.8422125	11.994428125	11.98660625	12.75755	12.79151875	12.695325	12.60416875	12.853303125	-0.760271875000001	0.00843437499999895	-0.128537500000001	0.0408968749999993	-0.1025140625	-0.0872031250000002	-0.0750187499999999	4.43824250311567e-06	0.906715078917368	0.102539500342109	0.573740656839004	0.179751595693583	0.24645958363278	0.313405195924336	1.68068556196278e-06	0.225607852039854	0.00934130910221443	0.222275895332163	0.165215689424316	0.21635017272765	0.140128426704908	~	~	~	~	6.67490275	6.25313066666667	6.56956311141304
SAOUHSC_00455	NA	458184	458987	1	12.9461875	12.8311	12.2636	12.13356875	13.0530875	13.0180125	12.81630625	12.8311	12.77095625	12.7349125	11.971075	11.897825	12.68740625	12.64904375	12.529675	12.4159625	12.88864375	-0.690059375000002	0.146906249999997	-0.0649406250000033	-0.135709375000003	-0.264134375000001	-0.367324999999999	-0.350884375	2.10707308212582e-06	0.0336218163932745	0.290472172475752	0.045577700881304	0.00174700477437556	0.000208634937722045	0.000284514556786125	8.98138727006257e-07	0.0140162391743095	0.0253792783476017	0.0314019786834896	0.00614939464624364	0.00127652280890294	0.00060938499684839	~	~	~	~	6.87983022959184	6.29025625	6.42925906377899
SAOUHSC_00456	NA	459034	459351	1	12.28825625	12.2636	11.36361875	11.321525	12.44704375	12.4939	12.13469375	12.084671875	12.135875	12.021675	11.0564	11.07075625	12.0719375	11.93324375	11.790165625	11.75958125	12.275928125	-0.933356249999993	0.194543750000007	-0.166245312499992	-0.197153124999993	-0.27899375	-0.46788125	-0.334809375000001	7.34687622910676e-08	0.00476188588902133	0.0107869488202636	0.0044257975627559	0.000543801411401353	1.45517417690412e-05	0.00015997581743413	6.4736415220394e-08	0.00269938515452846	0.00107700920100076	0.00483141423060725	0.00271183415449112	0.000176564392764237	0.000410377075715268	~	~	~	~	6.87679625	6.112777875	6.42968315995907
new_459352_459624_1	S149	459352	459624	1	11.563325	11.538575	9.4534125	9.3264125	11.90500625	11.80438125	10.7333	10.590078125	11.5759125	11.39594375	9.158921875	9.20821875	11.3512125	11.4737375	10.31339375	10.5961	11.55095	-2.16103749999999	0.303743750000004	-0.889260937499995	-0.0650218749999955	-0.2063421875	-0.442218749999999	-0.206942187500001	3.30571829843938e-08	0.0202985404350252	2.93483876595637e-05	0.553774512869843	0.0855138104616746	0.00298475940571602	0.084763100082354	3.55784698606732e-08	0.00916250228313527	4.23351069144786e-06	0.216568077657297	0.0995607873975134	0.00897052847922763	0.0504785903929482	~	~	~	~	7.28456217105263	6.35842626431298	6.62097232142857
SAOUHSC_00457	NA	459625	460350	1	11.43775	11.41570625	9.48310625	9.14781875	11.7318875	11.70576875	10.2621125	10.2157625	11.08613125	11.20665	9.10185	9.04250625	11.2835	11.33720625	9.9410875	9.85863125	11.426728125	-2.111265625	0.292099999999996	-1.187790625	-0.280337500000004	-0.243284375	-0.408475	-0.339078125	1.73142420690225e-08	0.0150084484320918	1.52834640150586e-06	0.0181314745933168	0.0331673369256929	0.00256766104311212	0.00717919941772965	2.29070750007022e-08	0.00706776274923535	3.02700517422798e-07	0.0151048469824084	0.0524035911879873	0.00802172286992523	0.00712502127714245	~	~	~	~	6.9242875	6.20738871681416	6.35684375
SAOUHSC_00458	NA	460343	460591	1	11.808775	11.896825	10.7002375	10.75223125	12.33859375	12.15794375	10.6436875	10.6633875	11.53085	11.5812875	10.54356875	10.45158125	11.74466875	11.86231875	10.44245	10.40881875	11.8528	-1.12656562499999	0.395468750000006	-1.19926249999999	-0.296731249999994	-0.228659374999999	-0.444774999999999	-0.227903125000001	1.39101238608754e-07	0.000322581403563073	8.53049492645022e-08	0.00199242988582087	0.00843661167784105	0.000144963759073601	0.00858019507401129	1.05328745939035e-07	0.000305373138631626	2.67350838396951e-08	0.00253850541178761	0.0194082514653497	0.000973181110648998	0.0081828845372483	~	~	~	~	7.346356875	6.83401883802817	7.04827486702128
SAOUHSC_00459	rsmI	460593	461432	1	11.86655625	11.890796875	10.7131875	10.53030625	12.284125	12.2636	10.332325	9.98611875	11.654871875	11.6320125	10.46904375	10.6517875	11.91151875	11.92956875	10.34539375	10.38258125	11.8786765625	-1.2569296875	0.395185937500001	-1.7194546875	-0.235234374999999	-0.0613312500000003	-0.353318750000001	0.204765624999999	2.89335732172628e-06	0.00671365708715815	2.59794891139997e-07	0.0628872034945374	0.588923839906803	0.0118281027429866	0.0970015161735868	1.1701565137165e-06	0.00358836563738168	6.7059937058817e-08	0.0404936425099799	0.360850255455837	0.0249738914333815	0.0561334223556148	~	~	~	~	7.24180803571429	6.80439888888889	7.17733189393939
new_461433_461716_1	S150	461433	461716	1	12.08530625	12.20965625	11.01955625	10.82459375	12.57021875	12.61895	10.45500625	10.06209375	12.19395625	12.108575	11.015975	10.99094375	12.38344375	12.4103875	10.60843125	10.752759375	12.14748125	-1.22540625	0.447103125000002	-1.88893125	0.00378437500000159	0.0813843749999991	-0.19766875	0.4220453125	8.41482914561082e-06	0.00646762250179121	3.09045866656144e-07	0.976091950897392	0.52480558673256	0.144981915204561	0.00871875136314862	2.83566116711419e-06	0.0034759190441526	7.72144094238304e-08	0.32402860012169	0.334713086531896	0.151734965625429	0.00828630141171155	~	~	~	~	7.54186280737705	6.64312300311203	6.80506198630137
SAOUHSC_00460	NA	461457	461612	-1	7.4580375	6.5120125	6.79074375	6.5555375	8.22358125	8.4003	9.279825	9.32375	8.74236875	8.7045	7.60161875	7.9898875	9.42271875	9.49175625	9.7503125	9.994125	6.985025	-0.311884374999998	1.326915625	2.3167625	1.738409375	1.1226125	1.145296875	0.570431249999999	0.287691335079046	0.00127910036922164	2.91324976908804e-05	0.000221038004801248	0.00344026910566024	0.00306989896305306	0.0707779236813566	0.0359432204208517	0.000921792976245799	4.20568126022761e-06	0.000447212700002783	0.010260920186872	0.00915541017164288	0.0436685119882168	U	U	U	~	11.76114375	12.0869627272727	10.7263225
SAOUHSC_00461	metS	461717	463690	1	13.12906875	13.230275	12.6714	12.6630125	13.72635625	13.59483125	11.58404375	11.43341875	13.05495625	13.1825	12.67879375	12.66704375	13.5736625	13.62025	11.58898125	11.477784375	13.179671875	-0.512465625000004	0.480921874999995	-1.670940625	-0.0609437500000051	0.00571249999999947	-0.0636375000000004	0.0246515624999999	9.31928722642153e-05	0.000145181441403406	1.16292804310972e-08	0.417278845697175	0.938072959000642	0.397886144185557	0.738299194832795	2.24699962065768e-05	0.000163414369542744	5.55799004624826e-09	0.175608131716285	0.473488675330439	0.296540493117405	0.265703051180501	~	~	~	~	6.68146125	6.47533033256881	6.51528084532374
SAOUHSC_00462	NA	463721	464494	1	13.06891875	13.2415875	12.8272625	12.74281875	13.5320625	13.55016875	11.6688625	11.49515625	13.10151875	13.00335	12.6776125	12.5166875	13.49009375	13.45214375	11.73491875	11.56676875	13.155253125	-0.370212499999999	0.3858625	-1.57324375	-0.10281875	-0.187890625	-0.0699968750000001	0.0688343749999998	0.00360728987095652	0.00284885322973693	1.28359348151031e-07	0.291602162214128	0.0729985910458349	0.464203557347772	0.471404856471776	0.000616381169964182	0.00176530454832623	3.73277279812029e-08	0.13368758192547	0.0896254906800738	0.326556483573129	0.190709619662581	~	~	~	~	6.46180132042253	6.22039989837398	5.9882858386076
new_464505_464660_1	S151	464505	464660	1	10.53260625	10.48873125	9.97636875	9.22725	10.85443125	10.7131875	7.9717875	8.70615	10.37261875	10.36255625	9.800275	9.18855	10.4819	10.47700625	8.9592375	8.83586875	10.51066875	-0.908859375	0.273140624999999	-2.1717	-0.143081249999999	-0.107396875000001	-0.30435625	0.558584374999999	0.0182400993614285	0.400168089326546	0.000105608849464482	0.654010839649694	0.735826657735107	0.351119936691424	0.106718536002148	0.00275136095007833	0.114723086575694	1.37088683470701e-05	0.24419455394997	0.413630275071148	0.274141868138377	0.0605016578391038	~	~	~	~	6.87882625	6.6195256127451	6.27631988636364
SAOUHSC_00463	rnmV	464661	465197	1	12.3232875	12.34844375	11.61738125	11.4516125	12.75755	12.66983125	10.621909375	10.47700625	12.15494375	11.98660625	11.252	11.40665	12.47104375	12.50554375	10.8346875	10.80408125	12.335865625	-0.801368749999996	0.377825000000005	-1.78640781249999	-0.265090624999996	-0.205171874999998	-0.225396875	0.269926562499999	1.13858661486091e-05	0.00191829806734619	2.36629407227223e-08	0.0129968098621325	0.0392423695939162	0.026912416638536	0.0119124539237035	3.67292583411622e-06	0.00128375356451919	9.46986919843811e-09	0.0115803620084266	0.0586301705280776	0.0466782012241412	0.0105911817650591	~	~	~	~	7.26048548728814	6.72229667553191	7.065621875
SAOUHSC_00464	ksgA	465208	466101	1	12.31586875	12.3431375	11.49651875	11.30440625	12.64904375	12.57461875	10.3793875	10.27028125	12.19044375	12.067825	11.3317125	11.3652	12.4231375	12.4578875	10.9057125	10.8062875	12.329503125	-0.929040624999999	0.282328125000001	-2.00466875	-0.200368749999999	-0.0520062499999995	-0.17131875	0.531165625	1.19701273094433e-06	0.00432319365818756	2.90389785248491e-09	0.0234486801805686	0.489148784022073	0.0439871483998551	7.58940106871069e-05	5.55156593068265e-07	0.00249593673636552	2.04550406540065e-09	0.0185492287973937	0.319231477064094	0.067067112689613	0.000244585183774822	~	~	~	~	7.22199259868421	6.56718773053279	6.4253984312749
new_466102_466173_1	S152	466102	466173	1	11.97021875	11.80676875	10.9211875	10.976125	12.14856875	12.1661625	9.8465375	10.2588125	12.06149375	11.72766875	11.158415625	11.17584375	12.034925	11.879075	10.663934375	10.6508625	11.88849375	-0.939837499999997	0.268871875000003	-1.83581875	0.00608750000000251	0.2184734375	-0.200365625000001	0.6047234375	0.000191426946159772	0.100732850796257	1.4205121980584e-06	0.967532527087718	0.170205793722047	0.204270517339277	0.00311509109549015	4.2741305477852e-05	0.035816638217465	2.83721083085085e-07	0.322102400738613	0.158861840503522	0.1914423514904	0.0037357622357156	~	~	~	~	8.03289464285714	6.56711759733607	6.21962111880466
SAOUHSC_00465	veg	466201	466464	1	14.9800625	14.88596875	15.819925	15.9212625	14.194925	14.30729375	14.5923375	14.6333625	15.1395	15.025375	15.72591875	15.67170625	14.16891875	14.47301875	15.20353125	15.26325	14.933015625	0.937578124999993	-0.681906250000007	-0.320165625000007	0.149421874999993	-0.17178125	0.069859375	0.620540625	9.61739962671384e-06	9.6876061306102e-05	0.00995981339299757	0.155695938080973	0.109260189225489	0.484636054257871	0.000186402784165184	3.1833944542966e-06	0.0001195296075051	0.000997889442413669	0.0823596307138055	0.117329500223772	0.335899545689408	0.000457250512495911	~	~	~	~	6.29512715517241	6.65110422717842	6.63236537921348
new_466540_466773_1	S153	466540	466773	1	13.432125	13.36518125	13.39020625	13.42633125	12.3970625	12.531325	10.17848125	10.50768125	13.4797625	13.17071875	13.7572125	13.41545	12.26655625	12.38671875	10.46904375	10.75889375	13.398653125	0.00961562500000178	-0.934459374999997	-3.055571875	-0.0734124999999984	0.1780625	-0.13755625	0.2708875	0.955332389558827	0.000500691201507756	7.95691507557302e-08	0.670735968843988	0.315761237029332	0.432354249978192	0.142160250711634	0.107670330715694	0.000436250253596371	2.52240353012987e-08	0.248564831632133	0.240406601098814	0.31185660794345	0.0754497333155214	~	~	~	~	6.86433578947368	6.55600975433526	6.5251359375
SAOUHSC_00466	ipk	466774	467622	1	13.6527625	13.67581875	13.90295625	13.80651875	13.09568125	13.038	11.2307	10.8649875	13.61215625	13.3989	13.69569375	13.7660375	12.94365625	13.1978125	11.500975	11.5774125	13.664290625	0.190446874999995	-0.597450000000005	-2.616446875	-0.158762500000006	-0.123871875	0.0038937499999997	0.491349999999999	0.179193705149646	0.00171401602433582	3.73076540359061e-08	0.254620740813584	0.366338118411693	0.976725673173802	0.00525057299767673	0.0231425785917868	0.00117017872472286	1.35221805243377e-08	0.120409316136603	0.264241552664361	0.504662772786902	0.00557664811322017	~	~	~	~	6.5321125	6.46920963302752	6.58647946428571
SAOUHSC_00467	purR	467636	468460	1	13.95769375	13.85950625	13.995375	14.07793125	13.4224375	13.41545	11.71569375	11.93551875	13.8040375	13.6527625	13.98536875	14.0905375	13.33881875	13.41630625	11.8819625	11.99201875	13.9086	0.128053125000003	-0.489656249999997	-2.08299375	-0.180199999999997	0.00129999999999983	-0.0413812500000006	0.111384375	0.172466602726636	0.000439563880341658	8.57855379557653e-09	0.0680558067061135	0.988237492778112	0.641258118333792	0.228775049738326	0.022349252845468	0.000393265024522089	4.40034877485558e-09	0.0430860627491337	0.486490906936893	0.400802580062317	0.109932852219024	~	~	~	~	6.87679625	6.58723553149606	6.82936511824324
SAOUHSC_00468	yabJ	468477	468857	1	14.20521875	14.22423125	15.862	15.87010625	14.2866375	14.2758625	16.120625	16.13320625	13.95769375	13.8194875	15.68628125	15.85374375	14.02843125	14.1447125	16.085875	16.01406875	14.214725	1.651328125	0.0665249999999985	1.912190625	-0.326134375000001	-0.0960406250000007	-0.194678124999999	-0.0769437499999998	5.79454535491933e-09	0.332387928085918	1.8123206749473e-09	0.000979624480010851	0.174696061708781	0.0165801724291136	0.266941532252053	1.14224310379787e-08	0.098499763712543	1.48850611754043e-09	0.00144373244526425	0.161862047995074	0.0321130373717895	0.123847810558461	~	~	~	~	5.92375053047404	6.25882001445087	5.79517466770689
new_468858_468928_1	S154	468858	468928	1	14.56250625	14.5349875	15.87010625	15.90139375	14.87514375	14.74553125	16.05164375	16.120625	14.4601875	14.38690625	16.01953125	15.90139375	14.5164	14.83239375	15.92863125	15.600275	14.548746875	1.337003125	0.261590624999996	1.5373875	-0.125200000000003	0.0747124999999994	-0.135940625	-0.32168125	5.14757009825437e-06	0.0698538303580612	1.78463436447579e-06	0.346130062149658	0.566790780983741	0.308743681488827	0.0330269173311031	1.89611233057792e-06	0.026134318760697	3.46717362765817e-07	0.15236734749779	0.352063228682961	0.251958149569656	0.024104464455389	~	~	~	~	NA	NA	NA
SAOUHSC_00469	spoVG	468929	469231	1	13.09254375	13.0530875	15.24601875	15.269975	12.8422125	13.3217875	15.40448125	15.80226875	12.812075	12.6776125	15.18181875	15.1395	12.91773125	12.70926875	15.23314375	15.05293125	13.072815625	2.18518124999999	0.00918437499999147	2.53055937499999	-0.327971875000008	-0.0973375	-0.2685	-0.460337499999999	1.5356733054865e-06	0.959271709197716	4.96435108031388e-07	0.0966809849524217	0.591848636094089	0.162046039531759	0.0296735655115454	6.89060166401273e-07	0.235603923086763	1.14065103783423e-07	0.0567492015483145	0.361993629962605	0.163765726943196	0.0220951967418641	~	~	~	~	6.90451663732394	6.49643798758865	6.42952004604366
new_469303_469420_1	S155	469303	469420	1	10.00595	9.80579375	9.93724375	9.72434375	10.09450625	10.22931875	10.86605625	11.1921	9.3186125	9.364425	9.95691875	9.90483125	9.603825	9.69254375	10.3045625	10.18889375	9.905871875	-0.0750781250000016	0.256040624999998	1.12320625	-0.564353125000001	0.100081250000001	-0.513728124999999	-0.78235	0.553584654470176	0.0680300343080393	1.5147299645194e-05	0.00165003604483241	0.43372109318862	0.00287401995941217	0.000199846662441378	0.0654717342897959	0.0255537864671595	2.34563889496613e-06	0.00218357906294661	0.295104234311999	0.00872572209396809	0.000479556323541212	~	~	~	~	8.26617023809524	6.6149368872549	6.55307861842105
SAOUHSC_00470	NA	469421	469552	1	9.7929625	9.54538125	9.6253	9.30780625	9.64306875	9.72793125	10.22235625	10.8777	9.37545625	9.00045625	9.91616875	10.1165125	9.224325	9.1255875	10.06976875	10.2142	9.669171875	-0.20261875	0.0163281249999996	0.880856250000001	-0.481215625	0.5497875	-0.510543749999999	-0.408043750000001	0.394180984222646	0.943935402699686	0.00445236679262701	0.0649237686436219	0.0403577012850086	0.0529832859482454	0.10733706885626	0.0480162179885033	0.232713781906135	0.0004618946470656	0.0415229555310338	0.05970896862083	0.0764423760942389	0.0607740727186014	~	~	~	~	7.68114418103448	6.73940089962121	6.082995
SAOUHSC_00471	glmU	469575	470927	1	12.86344375	12.8948	11.6063625	11.53085	13.672325	13.58706875	12.921475	12.78675	12.672525	13.0151	11.53085	11.4429	13.46606875	13.5040375	12.72234375	12.70368125	12.879121875	-1.310515625	0.750575000000001	-0.0250093749999997	-0.0353093749999988	-0.0817312499999999	-0.144643750000001	-0.141099999999999	1.06631328713217e-06	6.73649714334847e-05	0.808223790956083	0.732331843170735	0.436012431964407	0.184824266323724	0.194655413631316	5.05168325889697e-07	9.02815635144806e-05	0.0669310383303819	0.264616397269145	0.296128172015547	0.179212809737242	0.0967559859830657	~	~	~	~	6.83601464968153	6.57108012295082	6.53339375
new_470928_471073_1	S156	470928	471073	1	12.82606875	12.82365	11.1833875	11.1323875	13.3097	13.21884375	12.9362375	12.89898125	12.57704375	12.6630125	11.371375	11.4467625	13.17776875	13.2751125	12.675046875	12.64904375	12.824859375	-1.666971875	0.439412499999999	0.0927500000000004	-0.20483125	0.25118125	-0.037831249999999	-0.2555640625	4.43692821957068e-10	1.41894900441732e-05	0.0843775215192208	0.00244521035530606	0.000698856291511248	0.444942061662327	0.000625241260256349	2.74395658754814e-09	2.6273548207257e-05	0.00774655904074759	0.00298700311595391	0.00326513486463474	0.317488948270364	0.00108571079766197	~	~	~	~	8.06795158227848	7.79656136363636	7.2067981314433
SAOUHSC_00472	prs	471074	472039	1	13.53355625	13.687	12.18784375	12.1661625	14.10626875	14.0838375	13.1978125	13.0832875	13.687	13.6324875	11.81684375	12.09308125	13.9911875	14.02998125	13.09699375	13.16376875	13.610278125	-1.433275	0.484775000000001	-0.469728124999998	0.0494656250000012	-0.222040625	-0.0844687499999991	-0.010168750000001	1.96741845499648e-07	0.000552668601763518	0.000677604810982458	0.587917456428567	0.0350521905914896	0.363335545259465	0.910483952551964	1.36362554846302e-07	0.000471438758127097	7.75134945866537e-05	0.226264235317058	0.0544043211457294	0.280184594288496	0.308549974999005	~	~	~	~	6.74597623697917	6.50984	6.49497541666666
new_472040_472188_1	S157	472040	472188	1	15.10501875	14.92539375	14.2231125	14.1447125	15.781475	15.5636875	13.4439625	13.40386875	15.18879375	15.16825	13.794875	13.86445	15.4589625	15.0398375	13.40765625	13.26640625	15.01520625	-0.831293749999997	0.657375000000003	-1.591290625	0.163315625000003	-0.354250000000001	-0.42318125	-0.0868843750000003	0.000261545304783986	0.00119834483934439	2.35339457165912e-06	0.258434395085938	0.0297636828266361	0.0135493887294267	0.535611479848742	5.649825596615e-05	0.000874904016461466	4.39521954987982e-07	0.121817167917163	0.0486691394985691	0.0276431471627261	0.209901351784458	~	~	~	~	6.35525089285714	6.26122575867052	6.55991428571429
SAOUHSC_00473	NA	472097	472207	-1	6.20468125	6.29208125	6.636175	6.87940625	5.49384375	6.13333125	10.0893625	10.4220625	5.68508125	6.1825375	7.59030625	6.82055	5.49384375	5.49384375	10.39269375	10.70229375	6.24838125	0.509409375000002	-0.434793749999998	4.00733125	-0.314571874999997	0.4476375	-0.31974375	0.29178125	0.137239331427704	0.196325583668979	1.16798594797028e-06	0.337649897703355	0.184768251910286	0.330231889881547	0.371862164450916	0.0181058461193536	0.0632526985740164	2.38058905937262e-07	0.149525912941089	0.168490991433509	0.263452250410935	0.159862365999389	~	~	~	~	15.1212058510638	14.9800625	14.3778225
SAOUHSC_00474	rplY	472189	472842	1	14.65306875	14.65306875	13.5980375	13.66078125	15.25796875	15.2763	12.9931375	12.904575	14.7715375	14.74014375	13.1377875	13.19900625	15.25069375	15.21686875	12.8311	12.6224125	14.65306875	-1.02365937499999	0.614065625000005	-1.70421249999999	0.102771875000006	-0.4610125	-0.0333531249999998	-0.2221	1.83221274707422e-07	9.14182488366649e-06	3.31751231696193e-09	0.136094407500485	7.38123726714409e-05	0.605362813276739	0.00717685264992675	1.29493554707891e-07	1.86504249953777e-05	2.22598895420423e-09	0.0741690666381487	0.000665853284728826	0.387050772616015	0.00712326013974553	~	~	~	~	6.49404761904762	6.47711691513762	6.9524911034202
new_472941_473152_1	S158	472941	473152	1	10.9273875	10.63275	11.6403	11.2456125	10.97804375	10.75385	8.33635625	9.4352	10.88064375	11.048525	11.88775	12.135875	10.82919375	11.16158125	9.364425	9.68179375	10.78006875	0.662887499999998	0.0858781249999979	-1.894290625	0.184515624999998	0.568856250000001	0.129440625	0.637331250000001	0.0836090018041103	0.804448385367622	0.000483830331626128	0.597383984995316	0.12844257702152	0.709714496682764	0.0940420794809554	0.0114337652146632	0.205388251607706	5.64867201501306e-05	0.228898241934866	0.130659745958215	0.425388467532305	0.054789418789308	~	~	~	~	8.2402625	7.66937247596154	8.03749921875
SAOUHSC_00475	pth	473153	473725	1	11.877025	11.7318875	12.5823875	12.456525	12.03224375	12.022975	10.5658375	10.62396875	11.53189375	11.63496875	12.53290625	12.53564375	12.0278625	11.808775	10.447090625	10.44101875	11.80445625	0.715000000000002	0.223153125000003	-1.209553125	-0.221024999999997	0.0148187500000006	-0.109290625	-0.1508484375	1.72528457984571e-05	0.0219350707898319	3.18357664303178e-07	0.0228679606317573	0.855291868650612	0.202241031696108	0.0914917381193554	5.20217875717386e-06	0.0097819846459258	7.91063828465987e-08	0.0181791791967902	0.450529929341722	0.190204405997342	0.0536233333272572	~	~	~	~	6.98707356481482	6.58691811023622	6.90877175
SAOUHSC_00477	mfd	473725	477231	1	12.22669375	12.2756125	12.6401625	12.48531875	12.282925	12.236175	10.23734375	9.67774375	11.72876875	11.9648625	12.51910625	12.4939	12.19044375	12.2415125	10.1931	9.98109375	12.251153125	0.311587500000004	0.00839687500000469	-2.29360937499999	-0.404337499999995	-0.0562374999999996	-0.0435718749999995	0.129553124999999	0.0988586284326727	0.961105898998788	7.5793122980861e-07	0.0416692905755487	0.744807289509573	0.800625294773675	0.459917863714656	0.0133450782709652	0.235948120818248	1.64197721347758e-07	0.0292420691391954	0.416575566706835	0.455081143734943	0.187252084407797	~	~	~	~	6.9581465	6.56241470375723	6.82520901162791
SAOUHSC_00479	NA	477221	478747	1	12.5648	12.659825	12.29473125	12.1236375	12.5579625	12.51910625	11.090425	10.6952	12.00210625	12.149525	12.12489375	11.8500375	12.333475	12.43594375	10.86786875	10.5975625	12.6123125	-0.403128125000002	-0.0737781250000026	-1.7195	-0.536496875000002	-0.221718750000001	-0.153825	-0.160096875	0.0303323040589558	0.643582167322763	3.6107123631592e-06	0.00812982528577628	0.186547898606581	0.345547983689775	0.327366330858678	0.00443296808795709	0.171354400570926	6.41629822428128e-07	0.00792546089276894	0.169640551278309	0.271335228177971	0.144957203602509	~	~	~	~	6.65290861111111	6.48675866666667	7.30105125
SAOUHSC_00480	NA	478747	479940	1	12.97549375	12.96663125	12.833975	12.7750375	13.117325	12.91608125	11.66686875	11.4516125	12.56905625	12.7921375	12.68740625	12.6906375	12.8845125	12.9931375	11.547975	11.448325	12.9710625	-0.16655625	0.0456406249999993	-1.411821875	-0.290465625	-0.115484374999999	-0.0778781249999997	-0.0610906249999985	0.136354681858799	0.662077266231841	6.44375621605251e-07	0.0202725481035116	0.28410637813987	0.461067592679648	0.560472904234053	0.0179977223697286	0.175414936727236	1.42855912070005e-07	0.0164893494155976	0.224920193550132	0.32509768764763	0.217084074692012	~	~	~	~	6.75433935185185	6.5195875	7.24686210106383
SAOUHSC_00481	NA	479937	480200	1	13.09699375	13.2415875	13.04603125	12.99541875	13.2680375	13.26640625	12.03108125	12.011275	13.12580625	12.92359375	12.9461875	13.0066	13.155125	13.08015	11.9280125	11.80751875	13.169290625	-0.148565625000003	0.0979312499999958	-1.1481125	-0.144590625000004	-0.0443312499999999	-0.149584375	-0.1534125	0.080878641987164	0.224487571629666	3.08906439517727e-07	0.0878474338776869	0.567698686693862	0.0791804936913959	0.0731034428833853	0.0110862787451916	0.0707160233204084	7.71859226192332e-08	0.0526366846199455	0.352428425021392	0.100781485067085	0.0447889480707921	~	~	~	~	6.90117079545455	6.48961032608696	6.58014832021792
[truncated: 3,425 more rows]
[truncated: 17 more columns]

## Sheet: legend
Locustag	Locus tag as in Genbank file CP000253.1 or unique identifier (new_...) for new RNAs not annotated in the Genbank file.
[truncated: 66 more rows]
